# Supplementary material for: Transcriptome profiling and validation of gene based single nucleotide polymorphisms (SNPs) in sorghum genotypes with contrasting responses to cold stress
Source: BMC Genomics. 2015 Dec 9;16:1040. doi: 10.1186/s12864-015-2268-8 (PMC4673766; doi:10.1186/s12864-015-2268-8)
Supplement: Additional file 1: — Differentially expressed genes/transcripts in at least one sample with 2 fold change and at p-value of 0.001. (XLSX 162 kb) [file 12864_2015_2268_MOESM1_ESM.xlsx]

## Sheet: Sheet1
Gene_ID	Length (bp)	BTx623_28C_7	BTx623_12C_7	HKZ_12C_7	HKZ_28C_7	Number of Mutations	GO Term Names	Gene Descriptions	GO domain
Sb01g032970	3669	3.13	1.4	0	0	0	3-beta-hydroxy-delta5-steroid dehydrogenase activity	similar to Putative 3-beta hydroxysteroid dehydrogenase/isomerase	molecular_function
Sb04g009360	6357	1.96	0.62	0.2	0.37	0	acetylglucosaminyltransferase activity	similar to Putative uncharacterized protein OSJNBb0042G06.17	molecular_function
Sb09g006010	987	48.24	38.53	1.41	1.61	0	acid phosphatase activity	similar to Putative acid phosphatase	molecular_function
Sb08g005630	3363	2.14	0.61	0	0	0	ADP binding	weakly similar to NB-ARC domain containing protein	molecular_function
Sb08g021870	4940	0.29	0.16	2.45	2.11	0	sequence-specific DNA binding	similar to Os05g0479700 protein	molecular_function
Sb05g024126	2699	0.83	0.93	0.07	0.04	0	ADP binding	weakly similar to NB-ARC domain, putative	molecular_function
Sb05g026180	3571	0.21	0.43	0	0	0	ADP binding	Predicted protein	molecular_function
Sb09g001780	3466	0.4	0.52	0	0	0	ADP binding	weakly similar to NB-ARC domain containing protein, expressed	molecular_function
Sb04g007890	8839	0.96	0.1	0.6	2.75	3	ADP binding	weakly similar to Putative uncharacterized protein	molecular_function
Sb08g005620	3601	1.23	0.83	0.04	0	0	ADP binding	Predicted protein	molecular_function
Sb02g023790	2303	4.39	42.95	0.28	3.28	0	sucrose catabolic process	similar to Alpha-amylase type A isozyme precursor	biological_process
Sb07g023020	1693	0.92	79.75	0.03	0.27	0	cation binding		molecular_function
Sb06g014210	2438	84.72	28.7	10.41	21.92	2	amino acid binding	similar to OSIGBa0145N07.1 protein	molecular_function
Sb01g014020	2277	0	0	1	1.07	0	phenylalanine ammonia-lyase activity	similar to Phenylalanine ammonia-lyase	molecular_function
Sb10g011210	2959	6.94	14.51	1.49	1.54	0	aspartic-type endopeptidase activity	similar to Putative uncharacterized protein	molecular_function
Sb10g028610	1229	2.34	4.4	0.08	0.88	0	nucleoside-triphosphatase activity	similar to AAA ATPase-like	molecular_function
Sb06g014250	6719	1.03	0.36	0.1	0.05	0	ATPase activity, coupled to transmembrane movement of substances	similar to MRP-like ABC transporter	molecular_function
Sb05g027880	1898	33.45	0.06	0.05	2.76	0	ribulose-1,5-bisphosphate carboxylase/oxygenase activator activity	similar to Ribulose bisphosphate carboxylase/oxygenase activase, chloroplast precursor	molecular_function
Sb02g005600	1990	16.24	54.11	1.84	95.94	6	ATP binding		molecular_function
Sb10g013313	6311	0.64	0.18	0.26	3.09	0	ATPase activity	similar to Putative uncharacterized protein	molecular_function
Sb01g004740	1898	50.05	6.13	32.7	28.25	2	endoplasmic reticulum	similar to Putative AAA-type ATPase	cellular_component
Sb04g006087	9338	0.25	0.13	1.62	3.17	0	ATPase activity, coupled to transmembrane movement of substances	similar to Putative multidrug resistance protein	molecular_function
Sb05g024240	6744	0	0	0.28	0.19	0	ATPase activity	similar to Putative pleiotropic drug resistance protein 7	molecular_function
Sb04g007260	6641	5.82	8.7	2.03	31.64	0	ATPase activity	similar to Putative pleiotropic drug resistance protein 7	molecular_function
Sb09g022580	3301	48.24	1.91	2.86	23.37	0	ATP binding	similar to Heat shock cognate 70 kDa protein	molecular_function
Sb06g001440	5179	0.31	0.15	0	0.02	0	ATPase activity, coupled to transmembrane movement of substances	similar to Putative uncharacterized protein OSJNBb0076N15.14	molecular_function
Sb10g008130	2582	3.96	0.08	0.02	1.63	0	metallopeptidase activity	similar to Putative uncharacterized protein	molecular_function
Sb01g019850	2187	0.42	0.07	0.06	3.3	0	beta-amylase activity	similar to Beta-amylase	molecular_function
Sb10g008200	4065	0.5	1.4	0.08	0.22	0	glucan biosynthetic process	similar to Starch synthase isoform zSTSII-1	biological_process
Sb03g043900	5574	22.35	13.23	2.95	30.75	2	sucrose-phosphate synthase activity	similar to Sucrose-phosphate synthase	molecular_function
Sb01g002430	3578	69.06	12.6	9.02	20.67	1	unfolded protein binding	similar to Putative calreticulin	molecular_function
Sb01g035040	1392	8.06	7.21	1.1	0.53	0	calcium-dependent phospholipid binding	similar to Putative uncharacterized protein	molecular_function
Sb08g005300	1037	1458.64	337.77	183.36	1167.8	3	thylakoid membrane	similar to Photosystem I reaction center subunit N, chloroplast precursor	cellular_component
Sb03g029170	10439	187.38	40.43	24.01	197.72	1	carbon utilization	similar to Carbonic anhydrase	biological_process
Sb03g029180	4242	168.98	26.5	17.32	122.99	6	carbon utilization	similar to Carbonic anhydrase	biological_process
Sb05g004540	8228	1.55	25.06	2.67	1.44	5	carbon-nitrogen ligase activity, with glutamine as amido-N-donor	similar to Amidase family protein, expressed	molecular_function
Sb03g009800	1529	0.26	0.46	5.33	1.08	0	carboxylic acid metabolic process	similar to Pyridoxal-dependent decarboxylase conserved domain containing protein, expressed	biological_process
Sb09g025140	1586	43.65	0.07	4.88	4.02	0	carboxylic acid metabolic process	similar to Putative uncharacterized protein	biological_process
Sb01g048280	3380	117.12	128.98	4.89	123.69	2	catalase activity		molecular_function
Sb08g021260	16654	0.09	1.47	13.58	6.15	8	intramolecular transferase activity	similar to Cycloartenol synthase, putative, expressed	molecular_function
Sb04g036780	1469	7.63	3.23	0.35	0.08	0	coenzyme binding	similar to Cinnamoyl CoA reductase	molecular_function
Sb03g009840	2078	19.76	0.83	0.27	2.57	1	3-beta-hydroxy-delta5-steroid dehydrogenase activity	similar to Putative cinnamoyl-CoA reductase	molecular_function
Sb03g000850	3180	13.89	8.76	19.04	153.8	6	nucleoside metabolic process	similar to Os01g0229800 protein	biological_process
Sb02g005410	1746	0	0.04	1.43	4.43	2	1-deoxy-D-xylulose-5-phosphate synthase activity	similar to 1-deoxy-D-xylulose 5-phosphate synthase	molecular_function
Sb06g029570	1636	1.44	1.96	8.38	18.32	0	coenzyme binding	similar to H0105C05.4 protein	molecular_function
Sb09g005230	3322	0.81	17.21	16.5	2.86	0	transketolase activity	similar to Transketolase, chloroplast	molecular_function
Sb02g001050	2649	0.3	0.7	1.08	3.65	0	fatty-acyl-CoA synthase activity	weakly similar to Putative 4-coumarate--CoA ligase 1	molecular_function
Sb06g004280	4167	0.01	0.57	0.19	0.34	0	transketolase activity	similar to OSIGBa0139I12.3 protein	molecular_function
Sb04g025080	5536	3.74	2.92	0	0.02	0	protein serine/threonine phosphatase activity	Predicted protein	molecular_function
Sb01g002590	1428	2.21	5.13	0.52	0.28	0	metabolic process	similar to Expressed protein	biological_process
Sb07g022040	2045	5.93	0.71	0.52	0.31	0	metabolic process	similar to Putative uncharacterized protein	biological_process
Sb10g003500	2831	32.85	4.22	6.25	16.97	0	metabolic process	similar to Genetic modifier	biological_process
Sb02g035150	2312	187.71	745.2	8.45	107.22	3	isocitrate lyase activity	similar to Isocitrate lyase	molecular_function
Sb06g027900	4115	0.39	0.03	0.96	2.14	0	cation transmembrane transporter activity	similar to Putative sodium transporter HKT7-A1	molecular_function
Sb06g016870	1352	13.53	1.54	2.12	8.28	0	positive regulation of cell communication	similar to OSIGBa0160I14.3 protein	biological_process
Sb06g016770	3688	24.23	7.24	0.13	6.52	4	cellulose synthase (UDP-forming) activity	similar to Cellulose synthase-like H1	molecular_function
Sb02g027570	4720	19.66	23.85	3.47	39.87	2	cellulose synthase (UDP-forming) activity	similar to Cellulose synthase-like protein OsCslE1	molecular_function
Sb02g036030	4368	5.77	0.69	0.31	2.19	4	cellulose synthase (UDP-forming) activity	similar to Cellulose synthase-like protein OsCslF3	molecular_function
Sb06g021220	1314	2.63	1.4	0.18	1.86	0	chitin binding	similar to Endochitinase A precursor	molecular_function
Sb06g021230	1351	2.34	99.99	0.45	1.05	0	chitin binding	similar to Chitinase-B1	molecular_function
Sb03g017600	1454	0.36	0.05	0.38	4.54	0	electron transport chain	similar to Photosystem II P680 chlorophyll A apoprotein	biological_process
Sb03g008940	1405	0	0	1.55	1.01	0	cholestenol delta-isomerase activity	similar to Sterol-8,7-isomerase	molecular_function
Sb02g027250	646	22.52	0.55	0.07	19.01	2	copper ion binding	weakly similar to Putative uncharacterized protein	molecular_function
Sb10g027460	1195	8.28	2.59	0.08	3.38	0	copper ion binding	similar to Putative uncharacterized protein	molecular_function
Sb03g035840	494	67.98	148.87	4.88	18.65	1	copper ion transmembrane transport	similar to Os01g0770700 protein	biological_process
Sb01g031460	371	15.5	92.35	4.37	2.15	0	peptidase inhibitor activity	similar to Cysteine proteinase inhibitor 8 precursor	molecular_function
Sb08g022480	1659	2.63	0.17	0.53	2.3	0	cysteine-type endopeptidase activity	similar to Putative uncharacterized protein	molecular_function
Sb01g033620	1833	246.77	289.23	19.48	156.52	3	cysteine-type endopeptidase activity	similar to Os03g0388900 protein	molecular_function
Sb01g007820	1883	37.47	2.04	1.67	8.18	0	cysteine-type peptidase activity	similar to Cysteine proteinase precursor	molecular_function
Sb03g043220	1508	221.63	829.32	0.03	110.51	0	cysteine-type peptidase activity	similar to Cysteine endopeptidase	molecular_function
Sb09g022400	723	32.53	0.87	0.13	1.73	0	mitochondrial respiratory chain	similar to Putative uncharacterized protein	cellular_component
Sb01g037940	818	33.11	115.83	0	0	0	response to biotic stimulus	similar to Pathogenesis-related protein 10a	biological_process
Sb05g022960	971	13.56	222.94	5.3	6.97	3	response to herbivore	similar to Pathogenesis-related protein	biological_process
Sb09g027223	11167	0.24	0.81	1.94	0.73	0	nucleus	similar to DNA-directed RNA polymerase	cellular_component
Sb03g003050	991	3.66	5.85	0.47	3.1	0	regulation of transcription, DNA-templated	weakly similar to Putative uncharacterized protein	biological_process
Sb03g040720	1689	6.37	0.93	0.52	2.46	1	regulation of transcription, DNA-templated	similar to NAC transcription factor-like protein	biological_process
Sb08g000330	4101	0.34	0.77	0	0.17	0	regulation of transcription, DNA-templated	similar to Dof zinc finger protein PBF	biological_process
Sb06g011767	991	9.86	4.07	0	0	0	response to hormone	similar to Auxin response factor 4	biological_process
Sb01g006410	1839	1.78	18.93	0.1	1.27	1	regulation of transcription, DNA-templated	similar to Putative uncharacterized protein	biological_process
Sb10g002030	1118	32.92	108.73	11.56	19.68	2	nucleosome assembly	similar to Putative uncharacterized protein	biological_process
Sb03g026620	1417	2.23	4.76	1.05	0.32	0	regulation of transcription, DNA-templated	similar to Transcriptional factor B3-like	biological_process
Sb06g017330	6792	0.04	0.09	0.7	0.35	0	MCM complex	similar to DNA replication licensing factor MCM3 homolog 1	cellular_component
Sb03g005480	1670	1.24	0	1.97	5.04	0	chromatin binding	similar to Os01g0156000 protein	molecular_function
Sb04g026480	938	14.77	1.38	16.64	1.33	7	response to salicylic acid	similar to Transcription factor MYB39	biological_process
Sb02g043210	2266	4.54	11.3	0.45	5.02	0	regulation of transcription, DNA-templated	weakly similar to Putative NAM (No apical meristem) protein	biological_process
Sb04g028960	5858	3.61	0.4	1	1.52	0	protein dimerization activity	weakly similar to Os04g0461300 protein	molecular_function
Sb01g012460	569	6.57	0	17.75	1.9	4	chromatin binding	similar to Putative uncharacterized protein	molecular_function
Sb02g034090	7814	6.98	1.83	0.24	4.07	3	transmembrane transport	similar to Putative MATE efflux protein family protein	biological_process
Sb01g026730	5690	1.2	0.65	0.02	0.02	0	transmembrane transport	similar to Putative membrane protein	biological_process
Sb09g027890	948	78.43	6.57	4.79	37.49	0	abscisic acid biosynthetic process	similar to Os05g0555300 protein	biological_process
Sb08g017090	317	30.66	5.44	2.05	36.41	0	cell redox homeostasis	similar to Putative glutaredoxin-C14 precursor	biological_process
Sb04g021910	791	14.76	23.64	0.59	4.24	0	negative regulation of catalytic activity	similar to Putative uncharacterized protein	biological_process
Sb01g017520	671	28.45	15.01	1.93	8.47	0	negative regulation of catalytic activity	weakly similar to Putative uncharacterized protein	biological_process
Sb04g021920	934	80.04	633.14	52.17	30.68	3	negative regulation of catalytic activity	similar to Putative uncharacterized protein	biological_process
Sb05g001910	581	0.1	31.64	0.08	0.29	0	negative regulation of catalytic activity	similar to Putative uncharacterized protein P0702G08.13	biological_process
Sb03g043090	2003	2.78	0.02	1.67	3.12	0	exocytosis	similar to Leucine zipper protein-like	biological_process
Sb10g003910	2300	4.43	0.51	0.12	0.27	0	exocytosis	Predicted protein	biological_process
Sb03g043100	1985	17.93	1.34	4.9	6.07	10	exocytosis	weakly similar to Leucine zipper protein-like	biological_process
Sb10g007290	1609	0.14	11.23	0.17	0.81	1	12-oxophytodienoate reductase activity	similar to 12-oxophytodienoic acid reductase 1	molecular_function
Sb10g007150	1918	0.39	0.98	1.62	0.06	0	galactoside 2-alpha-L-fucosyltransferase activity	similar to Putative uncharacterized protein	molecular_function
Sb07g008850	1375	3.35	1.54	0	0	0	small GTPase mediated signal transduction	similar to Putative uncharacterized protein	biological_process
Sb10g023370	2418	4.66	2.24	0.29	0.82	1	nucleocytoplasmic transport	similar to Putative small GTP-binding protein Ran	biological_process
Sb09g004640	2749	49.39	5.9	6.23	37.44	2	GTP diphosphokinase activity	similar to Chloroplast RelA homologue 2	molecular_function
Sb02g023210	452	12.47	0.35	2.15	10.94	0	0	similar to Putative uncharacterized protein OJ1759_F09.16	0
Sb07g022220	1478	0.08	7.11	2.32	1.19	0	0	similar to Putative uncharacterized protein	0
Sb10g030200	1022	218.2	38.82	22.3	53.96	2	0	similar to Os06g0716100 protein	0
Sb03g027330	1689	0.14	27.57	20.43	0.07	5	heat shock protein binding	similar to Heat shock-like protein	molecular_function
Sb05g008750	1206	220.72	26.49	16.94	92.26	0	heat shock protein binding	similar to DNAJ heat shock N-terminal domain-containing protein, putative, expressed	molecular_function
Sb10g006350	2798	24.7	1.16	0.84	3.72	0	0	similar to Putative uncharacterized protein	0
Sb02g023220	413	8.77	0.19	2.36	3.3	0	0	similar to Putative uncharacterized protein OJ1759_F09.16	0
Sb04g025270	775	3.86	0.2	0.36	0	0	0	similar to Putative uncharacterized protein	0
Sb01g037890	1616	15.12	45.61	24.22	3.17	1	0		0
Sb07g022750	4768	120.58	16.97	8.38	117.23	22	oxidoreductase activity, acting on other nitrogenous compounds as donors, with NAD or NADP as acceptor	similar to Nitrate reductase [NADH] 1	molecular_function
Sb03g013850	1015	0.62	0.08	0.73	23.25	0	ATP metabolic process	similar to ATP synthase subunit beta	biological_process
Sb02g003610	1056	11.33	1.19	0.61	1.67	0	metabolic process	similar to Os07g0162700 protein	biological_process
Sb03g005570	1565	33.84	49.85	0.09	0.4	0	metabolic process	similar to Putative uncharacterized protein	biological_process
Sb06g015660	2917	0.49	4.82	0.25	0.27	0	hydrolase activity	similar to Os08g0239300 protein	molecular_function
Sb07g024380	1085	23.64	3.14	2.43	5.03	0	hydrolase activity	similar to Calcineurin-like phosphoesterase family-like	molecular_function
Sb08g023000	1846	1180.81	333.23	139.04	463.73	12	hydrolase activity		molecular_function
Sb02g033400	3691	4.18	11.91	37.64	18.87	1	acid phosphatase activity	similar to Os12g0576600 protein	molecular_function
Sb02g003580	1360	8.2	7.03	0.89	1.67	0	metabolic process	similar to Putative uncharacterized protein	biological_process
Sb03g006680	2204	34.08	4.46	8.64	3.43	14	glutamine metabolic process	similar to Putative uncharacterized protein P0443D08.44	biological_process
Sb07g008300	2585	0.76	4.06	6.83	1.74	0	acid phosphatase activity	similar to Putative phytase	molecular_function
Sb08g001450	2622	0.59	1.41	0.04	0.39	0	metabolic process	similar to Putative IAA amidohydrolase	biological_process
Sb10g028140	6837	14	2.24	1.41	4.04	5	IAA-amino acid conjugate hydrolase activity	similar to Putative uncharacterized protein	molecular_function
Sb07g023140	1004	13	4.53	0.05	0	0	metabolic process	similar to Putative uncharacterized protein	biological_process
Sb08g003190	2921	1.73	13.53	0.11	0.51	0	acid phosphatase activity	similar to Ser/Thr protein phosphatase family protein, expressed	molecular_function
Sb03g032500	6062	10.08	0.61	0.4	1.96	3	regulation of systemic acquired resistance	similar to Putative auxin conjugate hydrolase	biological_process
Sb03g035520	3715	1.87	9.14	35.12	3.12	0	hydrolase activity, acting on carbon-nitrogen (but not peptide) bonds, in linear amides	similar to Os01g0764900 protein	molecular_function
Sb10g024300	1593	0	0	6.75	3.39	0	hydrolase activity, acting on ester bonds	similar to GDSL-lipase-like	molecular_function
Sb10g028360	2180	12.85	3.25	0.59	5.69	1	hydrolase activity, acting on ester bonds		molecular_function
Sb04g022180	5071	6.62	14.58	8.1	0.93	0	hydrolase activity, acting on ester bonds	similar to Putative lipase	molecular_function
Sb10g030570	1618	10.2	34.99	10.99	1.72	0	hydrolase activity, acting on ester bonds		molecular_function
Sb04g028415	1773	39.02	124.35	2.98	18.09	0	hydrolase activity, acting on ester bonds		molecular_function
Sb03g026750	1718	11.31	13.1	1.24	3.97	3	hydrolase activity, acting on ester bonds	similar to GDSL-lipase-like	molecular_function
Sb10g003420	1830	2.2	0.28	3.95	17.71	0	hydrolase activity, acting on ester bonds	similar to Putative uncharacterized protein	molecular_function
Sb05g026810	3819	44.89	9.43	5.01	17.45	16	hydrolase activity, hydrolyzing O-glycosyl compounds		molecular_function
Sb03g045490	1389	3.23	44.11	0.73	2.13	0	defense response to fungus, incompatible interaction	similar to Endo-1,3-beta-glucanase	biological_process
Sb09g018730	5302	219.41	31	13.44	52.57	9	hydrolase activity, hydrolyzing O-glycosyl compounds		molecular_function
Sb06g022420	4787	1.38	0.34	0.04	0.08	0	carbohydrate metabolic process	similar to OSJNBa0004N05.21 protein	biological_process
Sb03g030100	1185	163	576.05	45.81	38.43	0	response to light intensity	similar to PRm 3	biological_process
Sb10g028570	1190	170.15	241.5	15.41	95.85	0	xyloglucan:xyloglucosyl transferase activity	similar to Xyloglucan endo-transglycosylase homolog	molecular_function
Sb01g043720	4775	1.75	7.36	0.07	1.71	0	hydrolase activity, acting on glycosyl bonds	similar to 1,4-beta-xylanase, putative, expressed	molecular_function
Sb08g019670	1671	22.99	10.02	0.22	2.45	0	defense response to fungus, incompatible interaction	similar to Endo-beta-1,3-glucanase	biological_process
Sb3247s002010	701	12.39	1.57	0.59	4.3	0	integral component of membrane		cellular_component
Sb07g021870	1056	15.52	0.37	6.45	1.45	4	plasma membrane	similar to Putative senescence-associated protein	cellular_component
Sb03g032190	2630	16.49	1.52	1.32	7.76	5	carbohydrate transport	similar to MtN3-like	biological_process
Sb04g012910	4675	32.15	130.91	10.22	39.87	2	carbohydrate transport	similar to Putative uncharacterized protein	biological_process
Sb02g039045	491	3.05	0	0	4.98	0	protein-disulfide reductase activity	similar to Putative uncharacterized protein OSJNBb0024A20.5	molecular_function
Sb02g019490	2526	0.05	4.69	4.33	0.07	0	cellular response to water deprivation	similar to Putative phosphomannomutase	biological_process
Sb03g028680	1979	1.25	0.22	0.05	0.09	0	brassinosteroid metabolic process	similar to Putative uncharacterized protein	biological_process
Sb04g000890	1031	0.84	4.75	0.4	0.77	0	sphingosine hydroxylase activity	similar to Acid phosphatase-like	molecular_function
Sb02g005500	1668	0.34	2.51	0.06	0.17	0	oxidoreductase activity, acting on paired donors, with incorporation or reduction of molecular oxygen	similar to Putative uncharacterized protein	molecular_function
Sb10g022470	1818	51.94	0.09	0.15	11.54	0	indoleacetic acid biosynthetic process	similar to Cytochrome P450 79A1	biological_process
Sb06g017800	4652	24.46	1.65	1.39	12.65	0	ferric-chelate reductase activity	similar to Os04g0444800 protein	molecular_function
Sb01g001780	1586	5.26	0.22	0.47	0.86	0	oxidoreductase activity, acting on paired donors, with incorporation or reduction of molecular oxygen	similar to Cytochrome P450 71E1	molecular_function
Sb02g030720	1854	1.61	11.48	0.07	1.81	0	oxidoreductase activity, acting on paired donors, with incorporation or reduction of molecular oxygen	similar to Putative Cytochrome P450	molecular_function
Sb03g028630	2945	30.5	5.72	0.91	19.75	0	oxidoreductase activity, acting on paired donors, with incorporation or reduction of molecular oxygen	similar to Cytochrome P450-like	molecular_function
Sb06g001030	1641	4.84	18.04	48.83	5.23	0	oxidoreductase activity, acting on paired donors, with incorporation or reduction of molecular oxygen	similar to Cytochrome P450 CYP99A1	molecular_function
Sb10g001873	2304	2.42	3.96	0.38	1.65	1	oxidoreductase activity, acting on paired donors, with incorporation or reduction of molecular oxygen	similar to Putative uncharacterized protein	molecular_function
Sb03g001040	1954	4.06	11.03	0	0	0	oxidoreductase activity, acting on paired donors, with incorporation or reduction of molecular oxygen	similar to Putative uncharacterized protein	molecular_function
Sb02g008740	3803	0	0.91	0.22	0	0	oxidoreductase activity, acting on paired donors, with incorporation or reduction of molecular oxygen	similar to OSIGBa0111L12.4 protein	molecular_function
Sb05g010360	1904	88.37	7.12	14.09	53.42	0	oxidoreductase activity, acting on paired donors, with incorporation or reduction of molecular oxygen	similar to Cytochrome P450 family protein, expressed	molecular_function
Sb02g026600	2915	7.06	0.34	0.29	2.44	0	oxidoreductase activity, acting on paired donors, with incorporation or reduction of molecular oxygen	similar to Abscisic acid 8'-hydroxylase 3	molecular_function
Sb07g000500	2108	18.6	3.07	1.05	12	12	oxidoreductase activity, acting on paired donors, with incorporation or reduction of molecular oxygen	similar to Os08g0106000 protein	molecular_function
Sb08g020910	3213	1.32	9.08	5.15	0.46	6	fatty acid biosynthetic process	similar to Sterol desaturase family protein, expressed	biological_process
Sb03g033740	2501	0.99	0.03	0.02	0.09	0	sphingosine hydroxylase activity	similar to Acid phosphatase-like	molecular_function
Sb02g003470	1619	1.24	2.47	0	0	0	oxidoreductase activity, acting on paired donors, with incorporation or reduction of molecular oxygen	similar to Putative uncharacterized protein	molecular_function
Sb03g028650	2907	0.38	6.35	0.03	0.12	0	oxidoreductase activity, acting on paired donors, with incorporation or reduction of molecular oxygen	similar to Cytochrome P450-like	molecular_function
Sb02g007800	10107	0.69	1.09	20.72	1.64	1	oxidoreductase activity, acting on paired donors, with incorporation or reduction of molecular oxygen	similar to OSIGBa0111L12.4 protein	molecular_function
Sb06g020210	1900	6.27	18.59	2.12	2.66	0	oxidoreductase activity, acting on paired donors, with incorporation or reduction of molecular oxygen	similar to OSIGBa0158F13.10 protein	molecular_function
Sb02g040510	1952	5.48	0.14	2.11	0.55	1	oxidoreductase activity, acting on paired donors, with incorporation or reduction of molecular oxygen	similar to Putative cytochrome P450	molecular_function
Sb05g022350	2396	16.99	17.87	0.02	0	1	oxidoreductase activity, acting on paired donors, with incorporation or reduction of molecular oxygen	similar to Cytochrome P450 CYP51H11	molecular_function
Sb07g000510	2311	4.75	34.6	0.1	15.55	2	oxidoreductase activity, acting on paired donors, with incorporation or reduction of molecular oxygen	similar to Putative cytochrome P450 71C4	molecular_function
Sb02g040500	2069	14.34	1	15.16	2.8	1	oxidoreductase activity, acting on paired donors, with incorporation or reduction of molecular oxygen	similar to Cytochrome P450 CYP709C1	molecular_function
Sb05g004900	3757	1.87	0.44	0.01	0.06	0	oxidoreductase activity, acting on paired donors, with incorporation or reduction of molecular oxygen		molecular_function
Sb05g022370	2393	0.17	0.05	9.91	13.42	0	oxidoreductase activity, acting on paired donors, with incorporation or reduction of molecular oxygen	similar to Cytochrome P450 CYP51H11	molecular_function
Sb07g023220	6048	0.08	0.16	1.84	1.06	0	lipid metabolic process	similar to Putative uncharacterized protein	biological_process
Sb09g000990	8624	11.02	4.88	43.66	37.86	13	terpene synthase activity	similar to Putative uncharacterized protein	molecular_function
Sb01g034700	1854	8.22	0.19	6.9	4.14	0	terpene synthase activity	similar to Terpene synthase family, metal binding domain containing protein	molecular_function
Sb04g001760	2808	0.06	0	0.02	1.09	0	terpene synthase activity	similar to Terpene synthase 2	molecular_function
Sb07g005130	4839	8.16	0.02	0.36	3.23	0	terpene synthase activity	similar to Os08g0139700 protein	molecular_function
Sb03g041000	2566	9.32	0.95	0.47	2.11	0	terpene synthase activity	similar to Terpene synthase family, metal binding domain containing protein, expressed	molecular_function
Sb04g001810	3149	0.58	0	0.22	22.71	0	terpene synthase activity	similar to Terpene synthase 2	molecular_function
Sb09g000980	2515	1.53	0.16	1.71	3.53	2	terpene synthase activity	similar to Putative uncharacterized protein	molecular_function
Sb05g019190	4305	11.23	0.56	0	1.28	0	terpene synthase activity	similar to Terpene synthase family, metal binding domain containing protein	molecular_function
Sb09g000770	4926	0.47	3.1	7.83	0.5	1	membrane	similar to Putative uncharacterized protein	cellular_component
Sb10g007920	1541	0.15	11.68	0.42	0.85	0	transferase activity, transferring hexosyl groups	similar to Flavonol-3-O-glycoside-7-O-glucosyltransferase 1, putative	molecular_function
Sb10g007700	1806	9.93	1.32	0.77	1.98	0	transferase activity, transferring hexosyl groups	similar to Putative glucosyltransferase-10	molecular_function
Sb09g024620	7798	0.01	0	0.17	0.07	0	transferase activity, transferring hexosyl groups	similar to Putative uncharacterized protein	molecular_function
Sb10g021320	882	2.15	1.33	0.11	0	0	metal ion transport	similar to Copper-binding protein-like	biological_process
Sb09g003900	2354	4.86	18.34	1.04	1.88	1	metal ion transport	similar to Putative uncharacterized protein	biological_process
Sb03g047340	1630	11.71	1.06	9.32	7.85	0	zinc II ion transport	similar to Zinc transporter	biological_process
Sb07g006060	1953	7.89	30.13	8.54	2.62	1	response to zinc ion	similar to Putative iron transporter Fe2	biological_process
Sb06g020290	1251	47.07	8.21	4.37	19.5	0	cellular_component	similar to H0510A06.4 protein	cellular_component
Sb03g012610	1239	1.02	1.61	0.04	0.6	0	mitochondrion	similar to Putative uncharacterized protein	cellular_component
Sb10g008730	1923	1.5	0.06	4.82	15.67	0	methylation	similar to Os06g0242000 protein	biological_process
Sb01g012580	910	20.6	11.07	1.58	1.87	0	N-acetyltransferase activity	weakly similar to Putative uncharacterized protein	molecular_function
Sb01g043530	1617	5.83	3.01	0.57	1.69	0	auxin-activated signaling pathway	similar to Acetyltransferase, GNAT family protein, expressed	biological_process
Sb01g037480	1938	2.64	0.67	8.32	2.64	0	nicotianamine biosynthetic process		biological_process
Sb01g013150	1678	65.83	197.97	14.93	89.69	4	nicotianamine biosynthetic process	similar to Nicotianamine synthase 3	biological_process
Sb09g029640	7351	0.13	0.08	1.91	1.07	0	meiotic chromosome condensation	similar to Cohesion protein	biological_process
Sb02g040350	3110	33.89	4.45	2.81	6.86	9	nucleic acid binding	similar to Putative uncharacterized protein	molecular_function
Sb01g031370	2620	5.93	0.58	0.34	1.48	0	nucleic acid binding	similar to Putative uncharacterized protein	molecular_function
Sb01g040100	3442	34.2	3.67	5.81	9.61	0	nucleic acid binding		molecular_function
Sb02g004470	3296	0.89	0.62	0	0	0	nucleic acid binding	weakly similar to Putative RRM RNA binding protein NSAP1	molecular_function
Sb09g003980	3497	0.92	0.49	0	0.02	0	nucleic acid binding	Predicted protein	molecular_function
Sb05g023870	1295	3.11	1.36	0.18	0.18	0	nucleic acid binding	similar to RNA recognition motif family protein	molecular_function
Sb06g015025	5608	0.17	0	0.01	0.32	0	RISC complex	similar to OSJNBb0012E08.11 protein	cellular_component
Sb03g013010	2181	14.79	1.29	0.53	3.18	7	interchromatin granule	similar to ASF/SF2-like pre-mRNA splicing factor SRP30	cellular_component
Sb03g041300	1643	32.55	8.97	3.67	14.5	0	purine nucleobase biosynthetic process	similar to Putative amidophosphoribosyltransferase	biological_process
Sb01g011370	1161	0.1	120	11.69	1.08	0	manganese ion binding	similar to Putative uncharacterized protein	molecular_function
Sb04g004510	674	0.85	0.23	0.14	4.72	0	manganese ion binding	similar to Putative uncharacterized protein	molecular_function
Sb02g011070	1613	7.27	0.66	0.06	0.7	0	O-acyltransferase activity	similar to Putative acyltransferase	molecular_function
Sb03g006290	1431	4.02	0.25	1.72	6.48	0	O-acyltransferase activity	similar to Putative acyltransferase	molecular_function
Sb04g011090	1499	1.84	0.03	0.15	3.98	0	methylation	similar to O-methyltransferase ZRP4, putative, expressed	biological_process
Sb07g004660	1944	0.62	1.88	3.43	0.15	0	O-methyltransferase activity	similar to Putative uncharacterized protein	molecular_function
Sb07g004690	4072	2.13	13.75	1.8	0.98	0	methylation	similar to Os12g0240900 protein	biological_process
Sb05g008830	1739	879.77	753.64	40.25	19.91	6	methylation	similar to Herbicide safener binding protein	biological_process
Sb05g026710	1407	3.35	14.32	0.59	1.01	0	methylation	similar to O-methyltransferase family protein	biological_process
Sb07g005970	1763	0.36	1.42	9.64	2.42	4	methylation	weakly similar to Putative uncharacterized protein	biological_process
Sb05g003780	1215	37.15	30.04	3.55	8.8	10	methylation	similar to O-methyltransferase ZRP4	biological_process
Sb07g004680	6348	0.12	0.56	0.01	0.01	0	myricetin 3'-O-methyltransferase activity	similar to Os12g0240900 protein	molecular_function
Sb07g028520	935	1.23	2.68	0.15	3.95	0	O-methyltransferase activity	similar to Caffeoyl-CoA O-methyltransferase	molecular_function
Sb09g025510	6868	8.15	5.42	0.88	0.67	1	methylation	similar to O-methyltransferase ZRP4	biological_process
Sb10g027340	1528	0.08	1.92	0.06	0.11	0	methylation	weakly similar to O-methyltransferase ZRP4	biological_process
Sb02g042890	944	4.93	1.16	0.34	4.1	1	0	weakly similar to Fibroin 1a	0
Sb01g014560	1242	2.87	1.89	0.15	0.37	0	oxidoreductase activity, acting on paired donors, with incorporation or reduction of molecular oxygen, 2-oxoglutarate as one donor, and incorporation of one atom each of oxygen into both donors	similar to Putative uncharacterized protein	molecular_function
Sb10g005170	1371	9.19	62.39	20.34	4.15	0	oxidoreductase activity, acting on paired donors, with incorporation or reduction of molecular oxygen, 2-oxoglutarate as one donor, and incorporation of one atom each of oxygen into both donors	similar to Putative iron/ascorbate-dependent oxidoreductase	molecular_function
Sb06g026350	1900	9.56	0.14	2.05	5.81	2	oxidoreductase activity, acting on paired donors, with incorporation or reduction of molecular oxygen, 2-oxoglutarate as one donor, and incorporation of one atom each of oxygen into both donors	similar to H0303A11-B0406H05.3 protein	molecular_function
Sb01g004440	2487	25.76	3.72	2.76	12.76	0	chlorophyllide a oxygenase [overall] activity	similar to Putative iron-sulfur cluster-binding protein	molecular_function
Sb06g028970	4511	165.96	15.72	36.51	148.81	2	polyamine oxidase activity	similar to H0215F08.3 protein	molecular_function
Sb06g031790	1624	0.99	0.1	0.31	2.31	0	naringenin 3-dioxygenase activity	similar to Flavanone 3-beta-hydroxylase	molecular_function
Sb01g020300	879	8.37	39.07	2.69	3.82	1	metabolic process	similar to Os10g0456100 protein	biological_process
Sb08g016390	1724	0.3	3.52	0.73	0.16	0	oxidoreductase activity, acting on paired donors, with incorporation or reduction of molecular oxygen, 2-oxoglutarate as one donor, and incorporation of one atom each of oxygen into both donors	similar to Iron-deficiency specific clone No.3	molecular_function
Sb05g004530	1492	2.97	131.45	2.64	2.44	1	metabolic process	similar to Tropinone reductase, putative, expressed	biological_process
Sb06g002990	2685	0.43	1.52	0.12	0.38	0	oxidoreductase activity, acting on paired donors, with incorporation or reduction of molecular oxygen, 2-oxoglutarate as one donor, and incorporation of one atom each of oxygen into both donors	similar to OSIGBa0101K10.4 protein	molecular_function
Sb09g006490	4544	3.68	0.18	0.93	1.25	0	oxidoreductase activity, acting on paired donors, with incorporation or reduction of molecular oxygen, 2-oxoglutarate as one donor, and incorporation of one atom each of oxygen into both donors	similar to Putative uncharacterized protein	molecular_function
Sb04g033740	1773	0.97	9.4	0.24	1.48	0	metabolic process	similar to Short-chain dehydrogenase/reductase protein-like	biological_process
Sb07g005780	4637	7.85	42.27	35.67	1.19	14	oxidation-reduction process	similar to Polyamine oxidase precursor	biological_process
Sb10g011020	2358	2.85	0.38	0.14	0.72	0	metabolic process	similar to H0207B04.1 protein	biological_process
Sb09g025470	1320	3.92	0.15	2.14	1.38	1	C-19 gibberellin 2-beta-dioxygenase activity	similar to GA 2-oxidase 4	molecular_function
Sb07g007640	5465	58.74	19.02	56.95	161.06	5	NADPH-hemoprotein reductase activity	similar to Os08g0243500 protein	molecular_function
Sb09g003790	950	29.12	3.14	5.7	9.1	0	oxidoreductase activity, acting on paired donors, with incorporation or reduction of molecular oxygen, 2-oxoglutarate as one donor, and incorporation of one atom each of oxygen into both donors	similar to Acc oxidase	molecular_function
Sb01g011030	3943	12.83	1.9	1.23	87.62	6	oxidoreductase activity, acting on single donors with incorporation of molecular oxygen, incorporation of two atoms of oxygen	similar to Lipoxygenase	molecular_function
Sb06g018040	4047	75.81	6.38	9.43	14.39	6	anther development	similar to Lipoxygenase	biological_process
Sb04g000320	2995	242.48	42.67	30.34	170.67	1	metabolic process		biological_process
Sb10g031320	1880	0.24	0.27	5.2	7.59	1	oxoglutarate dehydrogenase (succinyl-transferring) activity	similar to Putative 2-oxoglutarate dehydrogenase, E1 subunit	molecular_function
Sb05g000900	1678	0.24	1.68	0	0	0	aspartyl esterase activity	weakly similar to Pectinesterase family protein	molecular_function
Sb07g023770	823	22.71	22.05	0	0	0	isomerase activity	similar to Peptidyl-prolyl cis-trans isomerase	molecular_function
Sb09g021030	1622	5.46	0.51	1.8	0.21	0	negative regulation of growth	similar to Class III peroxidase 124 precursor	biological_process
Sb06g030940	1664	9.75	1.25	0.64	3.79	2	peroxidase activity	similar to H0212B02.16 protein	molecular_function
Sb03g011980	1159	1.14	3.45	9.91	2.06	1	peroxidase activity	similar to Putative uncharacterized protein	molecular_function
Sb09g021040	1311	6.89	0.99	0.88	0.17	0	negative regulation of growth	similar to Class III peroxidase 124 precursor	biological_process
Sb06g033850	1415	7.56	67.96	60.04	21.78	2	peroxidase activity	similar to CAA303716.1 protein	molecular_function
Sb01g040720	5099	20.04	104.47	5	33.06	0	phosphoenolpyruvate carboxykinase (ATP) activity	similar to Phosphoenolpyruvate carboxykinase, putative, expressed	molecular_function
Sb04g008720	6831	9.66	45.83	91.35	33.98	11	phosphoenolpyruvate carboxylase activity	similar to Phosphoenolpyruvate carboxylase 1	molecular_function
Sb03g040060	6015	5.7	66.92	76.01	11.88	18	cytosol	similar to Phosphorylase	cellular_component
Sb02g027900	804	1328.48	282.75	156.13	1082.7	0	photosystem I stabilization	similar to Photosystem I reaction center subunit V, chloroplast precursor	biological_process
Sb07g005660	1797	2149.79	369.48	282.74	1673.58	0	photosystem II oxygen evolving complex	similar to Photosystem II 10 kDa polypeptide	cellular_component
Sb03g036090	709	2088.02	569.34	209.52	1067.94	0	photosynthesis	similar to Putative uncharacterized protein	biological_process
Sb02g002830	1059	25.09	0.7	1.44	25.77	1	photosystem II oxygen evolving complex assembly	similar to Putative Photosystem II 10 kDa polypeptide, chloroplast	biological_process
Sb09g028260	1051	2127.08	543.53	240.95	1425.39	0	photosystem I reaction center	similar to Photosystem I reaction center subunit VI, chloroplast precursor	cellular_component
Sb03g044780	4507	0.57	8.03	0.26	0.47	0	potassium ion transmembrane transport	similar to Putative potassium transporter	biological_process
Sb05g006850	15338	0.34	0.19	0	0.01	0	protein binding	similar to Os09g0317600 protein	molecular_function
Sb05g003930	3166	0	0	2.66	3.07	0	ADP binding	similar to Putative uncharacterized protein	molecular_function
Sb06g001645	3086	0	0.01	3.05	1.49	1	protein binding	weakly similar to Os04g0166000 protein	molecular_function
Sb01g023431	401	85.33	0.1	6.93	2.13	3	0	similar to ZIM motif family protein, expressed	0
Sb05g024900	3675	3.65	3.3	0.1	0.06	0	ADP binding	similar to Putative Mla1	molecular_function
Sb07g026735	9379	0.02	0.03	0.41	0.3	0	protein binding	weakly similar to Putative uncharacterized protein	molecular_function
Sb09g004390	1750	0.76	1.43	0	0.03	0	protein binding	Predicted protein	molecular_function
Sb08g020530	3752	0.02	0	2.98	2.56	0	protein binding	weakly similar to Putative uncharacterized protein	molecular_function
Sb02g008130	4748	3.88	2.15	0	0	0	N-acylphosphatidylethanolamine-specific phospholipase D activity	similar to Phospholipase D	molecular_function
Sb01g045190	1134	74.8	1.62	14.62	20.01	0	0	weakly similar to Putative uncharacterized protein	0
Sb02g003090	1211	2.28	12.24	0.38	2.49	0	glutathione binding	similar to Os07g0152700 protein	molecular_function
Sb10g012160	4569	13.15	1.37	1.92	11.06	2	chloroplast thylakoid lumen	similar to Putative protease	cellular_component
Sb01g013060	2434	2.29	11.76	0.53	1.12	0	polysaccharide binding	similar to OSJNBa0083N12.1 protein	molecular_function
Sb04g037290	887	25.93	105.67	12.27	10.19	1	catalytic activity		molecular_function
Sb07g021940	2385	1.45	1.02	0.14	0	0	protein binding	similar to Putative receptor-like protein kinase	molecular_function
Sb07g004880	2147	0.64	4.27	5.57	1.43	0	ADP binding	similar to Os08g0176200 protein	molecular_function
Sb02g040920	3837	1.99	0.32	0.19	1.08	0	ADP binding	similar to Putative uncharacterized protein	molecular_function
Sb01g029080	2727	14.74	0.36	1.68	2.75	7	protein binding	similar to CCT motif family protein, expressed	molecular_function
Sb05g012960	1115	133.22	27.6	9.18	15.65	0	protein binding	similar to PB1 domain, putative	molecular_function
Sb01g022070	818	3.16	0.48	1.36	5.91	3	protein binding	similar to Probable glutathione S-transferase BZ2	molecular_function
Sb01g006000	667	1.9	39.26	4.93	21.06	0	glutathione binding	similar to Glutathione transferase	molecular_function
Sb04g024950	2196	19.98	1.2	1.58	4.12	0	histone acetylation	similar to H0510A06.17 protein	biological_process
Sb05g022790	11364	2.44	0.44	0.03	0.01	0	ADP binding	similar to Pi-b protein	molecular_function
Sb08g001890	2109	146.18	33.59	8.54	46.91	21	stomatal complex morphogenesis	similar to FHA domain containing protein, expressed	biological_process
Sb08g014065	4677	0.43	0.65	0.01	0	0	protein binding	weakly similar to OSJNBa0035O13.10 protein	molecular_function
Sb09g000440	1037	7.99	0.57	0	0	0	protein binding	similar to Polygalacturonase inhibiting protein-like	molecular_function
Sb05g025560	2132	1.11	0.07	0	0	0	protein binding	weakly similar to Os08g0528900 protein	molecular_function
Sb03g025650	2849	3.19	2.01	0.03	0.46	0	protein binding	weakly similar to Putative uncharacterized protein	molecular_function
Sb10g025286	3496	2.47	2.59	0.21	0.1	0	0	weakly similar to Putative uncharacterized protein	0
Sb02g028950	3065	0.06	0.17	14.18	10.63	0	protein binding	similar to Putative uncharacterized protein	molecular_function
Sb01g012020	5075	0.14	0.26	0	0	0	protein binding	similar to Putative uncharacterized protein	molecular_function
Sb09g003690	2067	30.52	77.7	6.52	11.83	4	protein binding	similar to Glutathione S-transferase 4	molecular_function
Sb06g028630	962	24.33	3.14	8.19	36.47	2	protein binding	similar to Glutathione-S-transferase 19E50	molecular_function
Sb10g026740	1133	3.15	1.87	0.16	1	0	protein binding	similar to Putative uncharacterized protein	molecular_function
Sb08g019860	3361	6.06	50.7	31.86	5.19	4	nuclease activity	similar to DNA-binding protein DSP1	molecular_function
Sb01g050340	1645	1.26	1.36	0	0.07	0	protein binding	similar to Putative uncharacterized protein	molecular_function
Sb02g034050	2819	0.41	0.54	10.55	12.06	1	ADP binding	Predicted protein	molecular_function
Sb06g029230	4922	0.07	0.01	0.36	0.6	0	ADP binding	weakly similar to NBS-LRR disease resistance protein homologue	molecular_function
Sb09g000450	1090	7.91	5.39	0.38	1.88	0	protein binding	similar to Polygalacturonase inhibiting protein 2 precursor	molecular_function
Sb01g023330	850	173.39	0.65	30.35	10.97	0	0	similar to ZIM motif family protein, expressed	0
Sb03g045790	1040	4.87	83.57	1.16	6.4	0	protein binding	similar to GST7 protein	molecular_function
Sb04g008660	2110	4.55	2.38	1.19	12.02	7	transferase activity, transferring phosphorus-containing groups	similar to Brassinosteroid LRR receptor kinase-like	molecular_function
Sb06g020420	1978	72.54	2.22	9.65	7.42	0	histone acetyltransferase activity	similar to H0510A06.17 protein	molecular_function
Sb02g041290	2715	0.89	0.97	0	0.02	9	ADP binding	similar to Os11g0237900 protein	molecular_function
Sb05g024750	1074	1.82	0.22	0	0.05	0	protein binding	similar to Putative uncharacterized protein SB234M12.17	molecular_function
Sb02g023630	2353	16.47	0.4	3.25	3.6	11	ubiquitin ligase complex	similar to Os09g0378700 protein	cellular_component
Sb09g003990	2027	1.45	0.48	0	0	0	ADP binding	weakly similar to Putative uncharacterized protein	molecular_function
Sb08g020415	4070	0	0.01	1.45	1.12	0	protein binding	Predicted protein	molecular_function
Sb08g022180	4085	0.58	0.93	0.03	0	1	ADP binding	weakly similar to NB-ARC domain containing protein	molecular_function
Sb10g029710	1459	19.83	2.23	2.25	14.19	2	protein binding	similar to F-box family protein-like	molecular_function
Sb05g018800	1764	18.84	57.18	4.15	13.44	0	protein binding	similar to Leucine-rich repeat-containing extracellular glycoprotein precursor	molecular_function
Sb02g034930	4226	2.59	1.54	0	0	0	ADP binding	similar to Os07g0521600 protein	molecular_function
Sb07g020500	5095	1.03	0.72	0.09	0.21	0	ADP binding	similar to NB-ARC domain, putative	molecular_function
Sb01g031040	831	1.87	14.81	0.28	0.55	0	response to growth hormone	similar to Glutathione S-transferase GSTU31	biological_process
Sb02g032360	1055	0.71	10.66	0.18	0.32	0	translation	similar to Os09g0483400 protein	biological_process
Sb04g037140	8573	0.51	0.25	0.44	2.02	0	binding	similar to CLIP-associating protein-like	molecular_function
Sb06g001650	3068	0.21	0.32	3.26	1.69	0	0	weakly similar to Os04g0166000 protein	0
Sb06g017430	2916	0.73	1.28	0	0	0	protein binding	Predicted protein	molecular_function
Sb05g009140	3469	2.64	3.27	0	0	0	protein binding	Predicted protein	molecular_function
Sb01g021660	1697	4.71	13.84	7.01	1.31	0	protein binding	weakly similar to IQ calmodulin-binding motif family protein, expressed	molecular_function
Sb02g003130	2997	3.11	0.13	0.63	0.21	0	0	Predicted protein	0
Sb10g012970	3478	190.35	3.14	1.03	43.44	4	protein folding	similar to FK506-binding protein	biological_process
Sb01g047250	3514	1.01	2.9	3.73	0.19	2	transferase activity, transferring phosphorus-containing groups	similar to Os03g0145000 protein	molecular_function
Sb02g035550	3483	16.15	3.47	1.54	3.04	15	transferase activity, transferring phosphorus-containing groups	similar to Putative uncharacterized protein	molecular_function
Sb09g026141	7509	0.97	0.05	0.01	0.46	0	transferase activity, transferring phosphorus-containing groups	similar to Putative receptor like protein kinase	molecular_function
Sb05g026040	3513	6.4	0.55	0.88	2.46	8	transferase activity, transferring phosphorus-containing groups	similar to Putative uncharacterized protein	molecular_function
Sb07g005820	6207	6.76	0.77	2.79	10.5	0	transferase activity, transferring phosphorus-containing groups	similar to SHR5-receptor-like kinase	molecular_function
Sb04g025640	4100	0.9	1.07	0.02	0.01	0	polysaccharide binding	similar to Putative wall-associated kinase	molecular_function
Sb02g024230	1961	7.83	3.88	0.28	8.32	3	transferase activity, transferring phosphorus-containing groups	similar to Os09g0400500 protein	molecular_function
Sb03g031680	3054	2.17	0.31	0.05	0.09	0	transferase activity, transferring phosphorus-containing groups	similar to Os01g0690800 protein	molecular_function
Sb09g027270	1726	16.06	2.57	17.93	1.28	0	transferase activity, transferring phosphorus-containing groups	similar to Os05g0545400 protein	molecular_function
Sb04g003840	3182	0.98	0.28	2.34	2.64	0	transmembrane signaling receptor activity	similar to Putative leucine-rich repeat receptor-like kinase	molecular_function
Sb07g014860	13282	20.03	2.38	2.52	11.99	0	negative regulation of anion channel activity by blue light	similar to OSIGBa0092O07.5 protein	biological_process
Sb09g026180	4056	1.32	0.03	0.17	0.52	0	transferase activity, transferring phosphorus-containing groups	similar to Putative receptor like protein kinase	molecular_function
Sb04g026260	3126	3.84	0.29	0.03	0.15	2	transferase activity, transferring phosphorus-containing groups	weakly similar to Putative uncharacterized protein	molecular_function
Sb06g022710	3668	2.76	0.18	0.18	0.76	0	calcium ion binding	similar to OSIGBa0145M07.8 protein	molecular_function
Sb05g026185	16701	1	0.91	0.03	0.11	0	transferase activity, transferring phosphorus-containing groups	Predicted protein	molecular_function
Sb04g027210	2131	30.47	16.04	3.61	8.64	5	transferase activity, transferring phosphorus-containing groups	similar to Os02g0639100 protein	molecular_function
Sb08g015237	14089	1.13	0.05	0.04	0.48	0	transferase activity, transferring phosphorus-containing groups	weakly similar to H0607F01.7 protein	molecular_function
Sb05g005490	3164	1.04	0.12	0.01	0	0	transferase activity, transferring phosphorus-containing groups	similar to Putative uncharacterized protein	molecular_function
Sb03g002340	1936	22.81	0.83	1.32	16.74	0	response to abscisic acid	similar to Putative uncharacterized protein	biological_process
Sb05g008370	2254	13.24	2.38	5.47	19.45	1	transferase activity, transferring phosphorus-containing groups	similar to Serine/threonine protein kinase	molecular_function
Sb03g032140	1484	42.2	1.08	21.54	1.72	5	transferase activity, transferring phosphorus-containing groups	similar to Os01g0699500 protein	molecular_function
Sb04g026010	3816	9.58	7.19	0	0	0	transferase activity, transferring phosphorus-containing groups	similar to Putative uncharacterized protein P0407A09.33	molecular_function
Sb03g006780	2123	0.3	1.96	0.13	0.4	0	polysaccharide binding	similar to Putative receptor serine/threonine kinase PR5K	molecular_function
Sb02g035450	2987	4	6.63	0.71	2.44	1	transferase activity, transferring phosphorus-containing groups	similar to Os07g0537500 protein	molecular_function
Sb02g023250	3608	2.15	0.84	0.05	0.96	0	calcium ion binding	similar to Alpha-amylase precursor	molecular_function
Sb06g014340	4996	0.68	0.11	0.09	1.22	0	transferase activity, transferring phosphorus-containing groups	Predicted protein	molecular_function
Sb06g028760	4113	14.95	3.29	0.36	14.58	2	regulation of anion channel activity	similar to H0313F03.16 protein	biological_process
Sb09g025900	3577	71.49	21.56	7.7	22.95	19	protein unfolding	similar to Heat shock protein 101	biological_process
Sb01g001585	2619	0.02	0.01	0.78	1.3	0	protein binding	similar to Putative uncharacterized protein	molecular_function
Sb10g006490	5894	0.23	1.92	3.09	0.78	8	microtubule nucleation	similar to Putative uncharacterized protein	biological_process
Sb09g005830	1919	11.99	1.41	1.83	5.6	0	auxin-activated signaling pathway	similar to Auxin-responsive protein IAA16	biological_process
Sb2250s002010	1248	2.72	8.1	2.86	0.73	0	protein dimerization activity		molecular_function
Sb09g026100	2281	1.56	17.31	6.05	2.02	0	auxin-activated signaling pathway	similar to Auxin-responsive protein IAA18	biological_process
Sb03g004490	1173	11.72	48.66	1.07	3.64	0	response to stress	similar to Os01g0170600 protein	biological_process
Sb01g033070	541	8.08	1.23	1.8	13.98	0	response to stress	similar to Expressed protein	biological_process
Sb09g005140	703	3.6	0.28	0.13	0.73	0	response to stress	similar to Putative uncharacterized protein P0685E10.5	biological_process
Sb01g004140	4740	1.08	0.85	0.01	0.04	0	tRNA processing	similar to Putative uncharacterized protein	biological_process
Sb02g031160	2758	17.14	16.1	261.8	315.58	2	ribonuclease T2 activity	similar to RNase S-like protein	molecular_function
Sb05g024460	3396	6.99	0.58	0.5	3.01	0	serine-type carboxypeptidase activity		molecular_function
Sb08g006600	7625	4.59	25.66	2.64	1.77	3	serine-type carboxypeptidase activity		molecular_function
Sb01g027540	5167	2.5	15.5	0.22	1.93	3	serine-type carboxypeptidase activity	similar to Serine carboxypeptidase family protein, expressed	molecular_function
Sb08g020950	6292	1.63	4.32	0	0	0	serine-type carboxypeptidase activity	weakly similar to Putative serine carboxypeptidase	molecular_function
Sb01g027570	3726	11.51	12.69	1.02	9.98	1	serine-type carboxypeptidase activity	similar to Serine carboxypeptidase family protein, expressed	molecular_function
Sb05g026670	971	49.21	0.89	0.62	7.5	8	extracellular region	similar to Putative Bowman-Birk serine protease inhibitor	cellular_component
Sb03g007170	793	351.7	79.39	35.57	106.69	0	extracellular region	similar to Wound induced protein homolog	cellular_component
Sb01g008960	382	20.77	193.65	3.76	2.38	1	serine-type endopeptidase inhibitor activity	similar to Putative uncharacterized protein	molecular_function
Sb06g024130	2893	1.13	0.07	0.05	0.08	0	negative regulation of catalytic activity	similar to OSJNBb0038F03.4 protein	biological_process
Sb01g031210	1782	8.65	2.11	18.46	3.06	0	Golgi apparatus	similar to Membrane protein, putative, expressed	cellular_component
Sb06g025250	5666	5.02	7.63	0.12	4.26	3	serine-type exopeptidase activity	similar to OSJNBa0084K11.14 protein	molecular_function
Sb05g001300	2503	71.01	15.85	8.27	25.26	4	phototropism	similar to RPT2-like protein	biological_process
Sb02g037680	2331	5.48	3.46	0.52	2.32	0	response to light stimulus	similar to Os07g0584200 protein	biological_process
Sb06g001450	2256	1.17	0.78	0.02	1.74	0	phototropism	similar to Coleoptile phototropism protein 1	biological_process
Sb09g028960	2709	9.49	13.17	1.56	1.3	0	cytosolic large ribosomal subunit	similar to 60S ribosomal protein L13	cellular_component
Sb05g023220	1436	65.71	9.15	7.1	60.46	19	response to ozone	similar to Harpin binding protein 1	biological_process
Sb03g046410	1558	4.24	17.56	7.94	2.12	2	0	similar to Protein kinase-like	0
Sb05g024150	1296	20.94	23.81	0.57	3.9	1	sulfotransferase activity	similar to Os09g0555100 protein	molecular_function
Sb02g038850	1070	0.27	0.07	1.77	2.13	0	sulfotransferase activity	similar to Os07g0148600 protein	molecular_function
Sb03g046780	1162	2.67	34.92	27.39	7.39	1	sulfotransferase activity	similar to Putative uncharacterized protein	molecular_function
Sb02g030330	785	107.39	5.89	87.21	21.44	4	regulation of transcription, DNA-templated	similar to SbCBF6	biological_process
Sb01g044810	10393	9.74	2.23	1.23	6.62	8	protein dimerization activity		molecular_function
Sb10g026450	2679	152.6	11.62	18.21	95.93	3	sequence-specific DNA binding	similar to RISBZ5	molecular_function
Sb07g019400	1022	40.4	4.3	9.16	6.23	1	sequence-specific DNA binding	similar to WRKY transcription factor WRKY1A	molecular_function
Sb03g026170	893	4.51	0.35	0.16	3.12	0	sequence-specific DNA binding	weakly similar to WRKY transcription factor 28-like	molecular_function
Sb04g016540	1646	3.07	1.5	0.08	0.17	0	sequence-specific DNA binding	similar to WRKY transcription factor 51	molecular_function
Sb02g011050	1535	3.6	0.61	8.75	5.63	2	sequence-specific DNA binding	weakly similar to Putative uncharacterized protein	molecular_function
Sb10g004000	3470	0.41	0.19	0	0.57	0	sequence-specific DNA binding	weakly similar to Transcription factor WRKY35	molecular_function
Sb01g046350	1968	5.64	0.32	0.24	0.92	0	response to heat	similar to Putative uncharacterized protein	biological_process
Sb05g001170	1204	3.49	0	0.69	0.14	0	sequence-specific DNA binding	weakly similar to WRKY DNA binding domain containing protein	molecular_function
Sb01g043910	1650	5.54	17.08	0.28	9.61	0	transcription regulatory region sequence-specific DNA binding	similar to Homeobox domain containing protein, expressed	molecular_function
Sb01g044410	1085	5.25	0.98	3.12	11	0	regulation of transcription, DNA-templated	similar to AP2 domain containing protein, expressed	biological_process
Sb10g001620	1010	15.89	0.12	17.66	5.01	8	regulation of transcription, DNA-templated	similar to SbCBF5	biological_process
Sb07g006200	913	47.62	5.02	48.76	7.41	5	regulation of transcription, DNA-templated	similar to Ethylene responsive transcription factor	biological_process
Sb04g021490	3336	0.66	6.46	5.36	1.89	0	response to heat	similar to Putative uncharacterized protein	biological_process
Sb04g009800	1369	5.12	1.55	0.47	2.24	0	sequence-specific DNA binding	similar to WRKY transcription factor 39	molecular_function
Sb03g028470	1922	1.29	13.22	4.92	2.28	0	response to heat	similar to Heat shock factor RHSF13	biological_process
Sb01g045050	969	8.19	12.62	16.2	1.29	0	regulation of transcription, DNA-templated	weakly similar to AP2 domain containing protein, expressed	biological_process
Sb06g024540	779	2.44	0	9.39	0.07	0	regulation of transcription, DNA-templated	similar to OSIGBa0134H18.5 protein	biological_process
Sb02g024760	1569	57.58	3.45	4.28	5.51	4	sequence-specific DNA binding	similar to WRKY transcription factor 76	molecular_function
Sb07g006190	700	40.75	1.85	12.31	2.6	2	regulation of transcription, DNA-templated	similar to Ethylene responsive transcription factor	biological_process
Sb08g002520	1832	7.85	0.06	0.23	2.64	1	sequence-specific DNA binding	Predicted protein	molecular_function
Sb02g030300	698	9.06	0	0	0	0	regulation of transcription, DNA-templated	similar to DREB1a	biological_process
Sb02g028380	10145	0.49	2.16	0.14	0.36	0	transcription, DNA-templated	similar to Os09g0489500 protein	biological_process
Sb05g010090	1269	14	3.68	1.39	3.54	0	transferase activity, transferring acyl groups	similar to Putative uncharacterized protein	molecular_function
Sb05g020220	1649	3.42	14.93	1.8	2.17	0	naringenin-chalcone synthase activity	similar to Chalcone synthase WHP1	molecular_function
Sb05g020200	1880	1.99	13.89	0.84	2.15	0	naringenin-chalcone synthase activity	similar to Chalcone synthase WHP1	molecular_function
Sb02g011210	1296	12.38	0.36	0.68	46.33	0	transferase activity, transferring alkyl or aryl (other than methyl) groups	similar to Putative undecaprenyl pyrophosphate synthetase	molecular_function
Sb01g037090	1778	137.97	11.42	13.73	94.56	6	response to hydrogen peroxide	similar to Galactinol synthase 3	biological_process
Sb01g012060	1246	38.12	1.82	29.85	1.78	1	cell wall thickening	similar to Glycosyl transferase family 8 protein, expressed	biological_process
Sb03g005870	2565	7.51	4.37	0.42	0.55	0	transferase activity, transferring acyl groups other than amino-acyl groups	similar to Putative uncharacterized protein	molecular_function
Sb06g001870	1476	18.97	1.89	3.04	2.97	3	transferase activity, transferring acyl groups other than amino-acyl groups	weakly similar to B1168G10.9 protein	molecular_function
Sb07g021915	13235	0.31	0.53	0.05	0.09	0	translation initiation factor binding	similar to Os02g0123300 protein	molecular_function
Sb04g035390	2867	1.04	1.75	0.03	0	0	translation release factor activity, codon specific	similar to Peptide chain release factor 2 family protein, expressed	molecular_function
Sb05g018520	4425	1.21	1.63	0.15	1.7	7	transmembrane transport	similar to OSIGBa0153E02-OSIGBa0093I20.14 protein	biological_process
Sb06g024830	3731	32.21	8.2	0.73	14.13	1	transmembrane transport	similar to OSJNBb0012E24.2 protein	biological_process
Sb09g029910	2057	0.84	8.06	0.68	0.11	0	cellular ion homeostasis	similar to Putative uncharacterized protein	biological_process
Sb04g008850	16880	1.08	0.5	0.1	0.12	9	plant-type vacuole	similar to Os02g0247800 protein	cellular_component
Sb04g033330	3998	0.47	0.17	0.8	2.53	0	iron-nicotianamine transmembrane transporter activity	similar to Iron-phytosiderophore transporter yellow stripe 1	molecular_function
Sb03g011240	6159	2.46	0.28	0.33	3.9	0	zinc ion homeostasis	similar to Major facilitator superfamily antiporter	biological_process
Sb02g023370	1826	0.6	1.42	0.03	0	0	double fertilization forming a zygote and endosperm	similar to Os09g0371200 protein	biological_process
Sb02g036310	2412	67.02	11.6	8.72	157.58	1	sucrose:proton symporter activity	similar to Monosaccharide transporter 6	molecular_function
Sb06g002560	1781	0.19	0.04	0.05	1.6	0	transmembrane transporter activity	similar to OSIGBa0113D21.1 protein	molecular_function
Sb01g034610	4228	0.07	2.61	7.02	0.2	6	substrate-specific transmembrane transporter activity	similar to Sugar transporter family protein, expressed	molecular_function
Sb08g007700	2347	2.21	0.27	0.06	1.5	3	transporter activity	similar to Os12g0231000 protein	molecular_function
Sb03g043020	3992	6.86	15.2	2.19	1.89	3	oligopeptide transport	similar to Os01g0902700 protein	biological_process
Sb03g033045	4963	1.04	0.37	0.24	11.53	2	sulfate transmembrane transporter activity	similar to Putative uncharacterized protein	molecular_function
Sb02g010790	1060	3.58	1.7	0.17	0.11	0	hydrogen peroxide transmembrane transport	similar to Aquaporin PIP2-6	biological_process
Sb04g024090	4122	19.77	2.13	4.15	13.02	0	oligopeptide transport	similar to Putative RCH2 protein	biological_process
Sb03g002490	1291	2.09	4.68	3.44	0.4	0	transporter activity	similar to Aquaporin NIP1-2	molecular_function
Sb03g024850	2522	3.01	0.33	0.53	4.28	0	oligopeptide transport	similar to Os01g0556700 protein	biological_process
Sb06g030980	7054	19.56	2.06	4.39	21.27	1	sulfate transmembrane transporter activity	similar to OSIGBa0113E10.13 protein	molecular_function
Sb10g021250	1547	6.47	0.23	0	0	0	lipid metabolic process	similar to Putative uncharacterized protein	biological_process
Sb1306s002010	1558	5.17	0.15	0.12	0.55	0	lipid metabolic process		biological_process
Sb01g028880	1797	17.89	0.26	7.27	7.69	8	lipid metabolic process	similar to Os10g0562200 protein	biological_process
Sb01g026720	1398	0.16	1.63	0	0.04	0	ubiquitin ligase complex	weakly similar to Putative uncharacterized protein	cellular_component
Sb08g003790	1364	9.4	3.02	0.31	1.42	0	protein autoubiquitination	similar to U-box domain containing protein, expressed	biological_process
Sb06g016280	1353	5.95	0.75	1.23	0.29	0	ubiquitin ligase complex	similar to OSIGBa0092M08.11 protein	cellular_component
Sb10g021690	1861	3.55	0.82	0.37	5.16	1	UDP-N-acetylmuramate dehydrogenase activity	similar to Os06g0549900 protein	molecular_function
Sb06g022930	4868	1.54	0.33	0.06	0.41	0	cytokinin dehydrogenase activity	similar to OSJNBb0065J09.8 protein	molecular_function
Sb01g003280	551	4.59	0.57	8.91	0.72	1	metal ion binding	similar to Putative uncharacterized protein	molecular_function
Sb06g012980	722	2.55	2.28	0.06	0	0	zinc ion binding	Predicted protein	molecular_function
Sb01g014250	4887	0.15	0.05	0.4	0.83	0	zinc ion binding	similar to Putative uncharacterized protein	molecular_function
Sb03g040490	2573	2.5	0.26	0.74	3.05	0	nucleic acid binding	similar to Os01g0859100 protein	molecular_function
Sb07g006090	3745	6.79	2.73	17.56	27.13	6	aryl-alcohol dehydrogenase (NAD+) activity	similar to Putative uncharacterized protein	molecular_function
Sb05g027450	551	6.37	1.42	0	0	0	metal ion binding	weakly similar to Zinc finger, C2H2 type, putative	molecular_function
Sb01g030345	716	20.48	0.93	0.19	6.43	1	zinc ion binding	similar to EC protein homolog	molecular_function
Sb08g022295	3516	0.02	0.26	0.66	0.31	0	nucleus	Predicted protein	cellular_component
Sb01g031920	789	22.74	0.45	6.11	0.79	5	metal ion binding	similar to Putative uncharacterized protein	molecular_function
Sb06g021480	1295	334.73	81.58	23.39	117.14	4	zinc ion binding	similar to OSIGBa0092E01.11 protein	molecular_function
Sb03g039270	584	19.69	6.51	0.87	5.94	0	metal ion binding	similar to C2H2 zinc finger protein	molecular_function
Sb01g003960	1651	11.74	0.31	1.63	7.06	0	metabolic process	similar to OSJNBa0081C01.23 protein	biological_process
Sb04g009600	419	1.92	0.19	0.99	6.51	0	0	weakly similar to Putative uncharacterized protein	0
Sb06g011760	1598	15.33	3.85	1.57	4.02	1	nucleus	similar to OSJNBa0084N21.16 protein	cellular_component
Sb08g022420	807	17.89	57.13	3.33	1.41	1	0	similar to Pathogenesis related protein-5	0
Sb09g023700	1732	0.66	2.6	11.37	1.9	0	cis-zeatin O-beta-D-glucosyltransferase activity	similar to H0725E11.7 protein	molecular_function
Sb02g035200	2374	27.42	2.63	2.79	21.89	0	phosphotransferase activity, phosphate group as acceptor		molecular_function
Sb08g002630	638	35.24	7.07	2.11	6.33	1	zinc ion binding	similar to Zinc finger, C3HC4 type family protein, expressed	molecular_function
Sb02g002150	738	25.25	71.6	1.51	1.08	1	extracellular region	similar to Pathogenesis related protein-1	cellular_component
Sb07g023790	860	0.07	0	0.97	2.05	0	0	similar to Proline-rich protein precursor	0
Sb08g005590	461	2.99	4.25	0	0.62	0	transferase activity, transferring phosphorus-containing groups	similar to OSJNBb0096E05.1 protein	molecular_function
Sb01g001350	2175	10.87	36.97	2.47	4	0	pollen germination	similar to Ser/Thr protein phosphatase family protein, expressed	biological_process
Sb05g026175	2723	1.35	0.83	0.02	0.04	0	protein binding	Predicted protein	molecular_function
Sb06g024790	746	66.91	7.99	32.6	68.29	2	0	similar to OSJNBa0010H02.23 protein	0
Sb10g001190	343	86.84	5.03	0.68	42.77	1	response to ozone	similar to Ozone-responsive stress-related protein-like	biological_process
Sb01g013650	2414	0.05	1.36	0.94	0.12	0	transferase activity, transferring phosphorus-containing groups	similar to Protein kinase domain containing protein, expressed	molecular_function
Sb09g029430	560	57.2	6.23	50.95	7.01	0	calcium ion binding	similar to Putative uncharacterized protein OJ1126_B10.8	molecular_function
Sb03g007770	747	144.49	17.58	43.72	59.45	0	0	similar to Putative uncharacterized protein	0
Sb09g030110	2438	20.71	2.17	2.62	5.15	1	regulation of RNA biosynthetic process	similar to Sig5	biological_process
Sb06g018490	1714	86.69	71.36	0	0	1	cis-zeatin O-beta-D-glucosyltransferase activity	similar to H0815C01.4 protein	molecular_function
Sb01g043470	2544	25.95	3.39	1.89	7.17	3	protein binding	similar to Putative uncharacterized protein OSJNBa0014O06.3	molecular_function
Sb03g038330	1070	69.97	2.75	17.1	158.72	1	chloroplast organization	similar to Putative uncharacterized protein	biological_process
Sb07g023210	2325	1.46	0.37	0	0.64	0	lipid metabolic process	similar to Putative latex protein allergen	biological_process
Sb01g046120	2239	0.28	0.67	0	0.1	0	cellular response to sulfur starvation	similar to TPR Domain containing protein, expressed	biological_process
Sb07g015581	15996	0.01	0.01	0.27	0.36	0	0	weakly similar to Putative uncharacterized protein P0426E02.12	0
Sb02g031940	2815	0.76	15.65	9.94	0.08	3	NADP binding	similar to Flavin containing monooxygenase 3-like	molecular_function
Sb07g006195	957	84.36	6.35	66.75	14.2	7	regulation of transcription, DNA-templated	similar to Ethylene responsive transcription factor	biological_process
Sb05g006880	1271	27.78	140.61	4.85	30.15	0	hydrolase activity, acting on glycosyl bonds	similar to Chitinase 1, putative, expressed	molecular_function
Sb03g002910	3320	1.58	2.36	0.1	0.48	0	protein dimerization activity	weakly similar to Basic helix-loop-helix protein-like	molecular_function
Sb06g004060	3874	0.13	2.68	11.96	0.19	3	glycerolipid biosynthetic process	similar to Putative uncharacterized protein	biological_process
Sb01g046780	2903	20.36	2.39	2.47	12.08	2	biological_process	similar to Expressed protein	biological_process
Sb05g019490	3353	0.34	0.04	0	0.64	0	transferase activity, transferring phosphorus-containing groups	similar to Putative uncharacterized protein	molecular_function
Sb09g019300	746	13.88	0.47	0.68	3.81	0	0	weakly similar to Putative uncharacterized protein OJ1562_H01.11	0
Sb01g009060	648	4.61	48.28	2.79	5.09	0	0	similar to Expressed protein	0
Sb10g013000	784	28.61	7.2	13.59	1.52	15	0	similar to Putative uncharacterized protein	0
Sb03g003310	2039	59.96	1.56	87.69	9.84	5	plasma membrane	similar to Putative uncharacterized protein	cellular_component
Sb04g024220	1268	2.13	0.43	0.07	0.49	0	metal ion transport		biological_process
Sb01g016580	833	0.48	4.19	0.61	0.14	0	0	similar to Os03g0564600 protein	0
Sb02g036010	3085	0.22	1.64	6.23	0.77	0	cellulose synthase (UDP-forming) activity	similar to Cellulose synthase-like protein OsCslF3	molecular_function
Sb04g007200	991	0.81	0.2	0.93	26.33	1	nucleoside-triphosphatase activity	similar to ATP synthase subunit beta	molecular_function
Sb01g029270	1790	109.29	15.53	10.27	37.67	2	sexual reproduction	similar to Beta-expansin 7 precursor	biological_process
Sb04g001230	941	0.49	0.04	17.03	11.96	0	0	similar to Putative uncharacterized protein	0
Sb01g006210	819	141.55	152.83	17.25	33.11	0	0	weakly similar to Os07g0142600 protein	0
Sb06g030440	1564	5.22	1.2	0.41	5.6	0	0	weakly similar to H0306F03.11 protein	0
Sb01g016620	1110	0.73	16.42	0.33	0.2	1	peroxidase activity	weakly similar to Class III peroxidase 70 precursor	molecular_function
Sb04g010130	11167	1.45	0.17	0.18	1.7	1	response to calcium ion	similar to Vacuolar cation/proton exchanger 1c (Ca(2+)/H(+) exchanger 1c)	biological_process
Sb02g029220	1606	71.79	22.41	5.28	35.3	2	0	weakly similar to Regulatory protein-like	0
Sb03g002590	2662	1.68	7.17	0.23	1.41	0	acetylglucosaminyltransferase activity	similar to Os01g0201100 protein	molecular_function
Sb05g027783	2144	2.28	2.94	0.24	0.66	0	regulation of transcription, DNA-templated	weakly similar to GRAS family transcription factor, putative	biological_process
Sb06g031353	1044	8.21	11.42	0	0	0	phosphoric diester hydrolase activity	similar to Putative uncharacterized protein	molecular_function
Sb09g029360	3714	82.32	9.75	9.39	63.16	16	regulation of protein dephosphorylation		biological_process
Sb10g005280	1106	3.02	2.2	10.47	19.54	0	0	Predicted protein	0
Sb02g035020	972	0.77	2.7	1.43	0.06	0	0	similar to Putative uncharacterized protein	0
Sb04g028400	866	0.2	4.8	1.34	0.39	0	0	similar to Os02g0740500 protein	0
Sb06g002090	2088	2.67	4.21	0.4	1.14	0	protein binding	weakly similar to Os04g0208500 protein	molecular_function
Sb03g000810	1606	0.79	7.54	6.29	1.06	0	phospholipid binding	similar to Putative uncharacterized protein	molecular_function
Sb04g022520	1163	11.82	3.13	1.08	2.25	3	0	similar to Os02g0552200 protein	0
Sb10g029810	4255	0.24	2.19	0.01	0.13	0	meristem development	similar to MADS box transcription factor	biological_process
Sb03g044040	1265	38.23	6.76	0	0	0	0	similar to Regulatory protein-like	0
Sb06g014330	734	64.56	148.96	3.85	69.56	3	0	similar to Putative uncharacterized protein	0
Sb08g000620	783	16.23	4.96	1.18	2.47	1	0	weakly similar to Chromosome chr19 scaffold_4, whole genome shotgun sequence	0
Sb01g041180	979	102.5	1.24	0.38	19.05	8	heat acclimation	similar to Heat shock protein 26	biological_process
Sb04g023950	344	44.63	1.82	12.25	2.31	2	0	weakly similar to Putative uncharacterized protein	0
Sb04g026720	1077	0.96	4.62	0.17	1.06	0	extrinsic component of membrane	similar to Putative uncharacterized protein	cellular_component
Sb05g008600	921	17.92	3.19	0.15	2.22	0	chloroplast	similar to Chromosome chr2 scaffold_11, whole genome shotgun sequence	cellular_component
Sb01g008380	1613	11.84	0.22	0.14	1.06	0	response to heat	similar to Heat shock protein 41	biological_process
Sb06g025090	762	32.75	55	6.44	8.8	8	0	similar to Os04g0558700 protein	0
Sb09g005960	1545	122.3	28.19	26.17	215.32	1	acid phosphatase activity	similar to Putative uncharacterized protein	molecular_function
Sb09g030950	2631	0.07	1.21	3.56	0.35	1	metal ion binding	similar to Histone deacetylase HDT2	molecular_function
Sb02g031770	750	68.47	17.41	5.93	16.6	0	0	similar to Putative uncharacterized protein	0
Sb06g001780	4732	3.76	5.08	0.7	0.53	0	0	Predicted protein	0
Sb08g005510	3213	7.28	0.05	0.78	0	1	pyridoxal phosphate binding	similar to Phage head-tail adaptor family protein, expressed	molecular_function
Sb03g032420	1954	19.48	1.08	5.83	2.65	7	protein dimerization activity	similar to BHLH protein-like	molecular_function
Sb06g027740	3247	0.02	0	3.14	1.77	0	cytosolic large ribosomal subunit	similar to Ribosomal protein L7	cellular_component
Sb04g021540	11693	0.27	0.88	2.16	1.38	1	1,4-alpha-glucan branching enzyme activity	similar to 1,4-alpha-glucan-branching enzyme 2, chloroplast precursor	molecular_function
Sb04g033350	1083	13.12	42.24	1.88	8.35	4	indoleacetic acid biosynthetic process	similar to Putative uncharacterized protein	biological_process
Sb03g012360	1057	5.33	1.19	0.04	0	0	oxidoreductase activity, acting on paired donors, with incorporation or reduction of molecular oxygen, 2-oxoglutarate as one donor, and incorporation of one atom each of oxygen into both donors	similar to Oxidoreductase, 2OG-Fe oxygenase family protein	molecular_function
Sb01g005400	622	87.18	20.1	9.38	116	0	N-acetyltransferase activity	similar to Os03g0794300 protein	molecular_function
Sb09g030010	988	198.88	6.11	5.34	116.94	10	chloroplast thylakoid lumen	similar to Putative uncharacterized protein OSJNBb0008A05.2	cellular_component
Sb01g001690	783	18.14	2.95	1.54	3.99	3	cell plate	similar to Ras-related protein Rab11C	cellular_component
Sb01g036380	1022	180.11	22.25	55.48	115.27	4	calcium ion binding		molecular_function
Sb05g024440	3558	3.62	0.86	0.13	1.92	0	serine-type carboxypeptidase activity	similar to Serine-type carboxypeptidase	molecular_function
Sb10g003640	3406	0.1	0.52	1.28	0.22	2	0	similar to Putative uncharacterized protein	0
Sb02g035980	3045	0.08	9.51	0.09	0.22	0	cellulose synthase (UDP-forming) activity	similar to Cellulose synthase-like protein OsCslF4	molecular_function
Sb05g001100	2364	1.41	2.32	0.2	0.14	0	0	Predicted protein	0
Sb06g020220	1631	0.49	13.82	1.42	1.46	0	oxidoreductase activity, acting on paired donors, with incorporation or reduction of molecular oxygen	similar to OSIGBa0158F13.10 protein	molecular_function
Sb01g001160	2110	25.84	3.72	0.33	2.05	2	oxidoreductase activity, acting on paired donors, with incorporation or reduction of molecular oxygen	similar to Cytochrome P450 71E1	molecular_function
Sb09g020240	3994	2.32	0.2	0.2	1.67	0	transporter activity	similar to Putative uncharacterized protein	molecular_function
Sb03g031390	1056	0.22	1.52	0.04	0.11	0	biological_process	similar to Os01g0683700 protein	biological_process
Sb01g040820	3401	1.34	0.15	0.1	0.57	0	amino acid transmembrane transport	similar to Tryptophan/tyrosine permease family protein, expressed	biological_process
Sb02g039910	1416	17.67	2.16	1.64	10.96	1	0	similar to Putative uncharacterized protein	0
Sb01g045800	359	47.89	4.91	30.84	12.2	2	response to brassinosteroid	similar to Putative uncharacterized protein	biological_process
Sb03g006040	2933	1.47	0.13	0.24	1.61	0	0	similar to OSJNBb0056F09.1 protein	0
Sb02g007730	5297	0.09	0.41	0.1	0.01	0	metabolic process	similar to Putative IAA amidohydrolase	biological_process
Sb01g038020	4159	1.55	2.59	0.23	1.27	0	0	similar to Putative uncharacterized protein	0
Sb03g047000	2000	6.7	1.51	4.63	17.4	0	biological_process	similar to Putative uncharacterized protein P0458E05.22	biological_process
Sb10g002210	2459	2.83	4.97	0.02	0.72	0	0	similar to Putative uncharacterized protein 131L1.12	0
Sb04g001350	1938	0.92	1.36	0.26	0.03	0	0	similar to Leaf senescence related protein-like	0
Sb09g023060	2446	0.05	0.08	1.36	0.21	2	thiamine pyrophosphate binding	similar to Pyruvate decarboxylase isozyme 1	molecular_function
Sb08g018980	6427	1.67	0.98	0.01	0.01	0	ADP binding	similar to NB-ARC domain containing protein	molecular_function
Sb03g032130	1478	12.88	0.42	5.36	0.65	0	transferase activity, transferring phosphorus-containing groups	similar to Os01g0699400 protein	molecular_function
Sb01g033040	2101	0.99	25.51	0	1.08	0	0	weakly similar to Putative uncharacterized protein	0
Sb04g031950	686	2.6	0.06	4.05	1.57	0	cold acclimation	similar to Putative uncharacterized protein	biological_process
Sb01g021920	1251	14.94	127.41	7.59	87.4	4	hydrolase activity, acting on glycosyl bonds	similar to Chitinase	molecular_function
Sb09g020960	1312	0.26	0.15	3	1.52	0	negative regulation of growth	similar to Class III peroxidase 124 precursor	biological_process
Sb01g021130	1996	1.47	5.07	4.13	0.54	0	extracellular region	similar to GDSL-like Lipase/Acylhydrolase family protein, expressed	cellular_component
Sb01g027480	404	6.97	0.1	0.11	0.84	0	0	weakly similar to Putative uncharacterized protein	0
Sb01g026290	1133	4.26	0.48	0.33	3.26	0	nucleic acid binding	Predicted protein	molecular_function
Sb10g030080	780	114.27	33.12	9.68	71.44	0	0	weakly similar to Putative uncharacterized protein	0
Sb10g021980	6756	45.73	16.03	4.35	15.91	1	integral component of membrane	similar to Putative uncharacterized protein	cellular_component
Sb01g030810	1082	150.51	47.43	2.35	39.99	2	response to growth hormone	similar to Glutathione S-transferase GST 33	biological_process
Sb07g009390	1813	4.41	13.1	10.37	97.88	3	oxidoreductase activity, acting on paired donors, with incorporation or reduction of molecular oxygen	similar to Putative uncharacterized protein	molecular_function
Sb02g025555	3623	3.13	2.35	0	0	0	0	Predicted protein	0
Sb01g030640	773	17.41	11.46	1.56	11.03	3	0	weakly similar to Expressed protein	0
Sb03g038160	1968	6.95	0.88	1.11	11.99	1	trans-cinnamate 4-monooxygenase activity	similar to Cinnamate-4-hydroxylase	molecular_function
Sb03g026915	1448	30.14	0.3	14.81	3.73	0	0	similar to Amino acid transporter-like	0
Sb01g045030	854	78.18	0.28	5.1	9.32	0	0	similar to Expressed protein	0
Sb10g028690	1972	56.48	27.95	5.73	14.99	2	0	weakly similar to Putative uncharacterized protein	0
Sb03g000300	1724	0.23	0.82	0.97	0	0	nucleic acid binding	similar to Putative uncharacterized protein	molecular_function
Sb02g036605	557	12.39	1.06	14.05	2.14	3	0	Predicted protein	0
Sb03g008760	1413	22.18	36.23	1.28	5.35	6	response to oxidative stress	similar to Isoflavone reductase homolog IRL	biological_process
Sb04g035930	1166	6.71	0.71	0.36	1.22	0	0	Predicted protein	0
Sb03g003110	1865	14.31	48.89	22.33	6.13	8	leaf senescence	similar to CCCH-type zinc finger protein-like	biological_process
Sb08g020990	686	12.41	1.26	0.27	1.74	1	0	weakly similar to Putative uncharacterized protein	0
Sb07g001310	1586	21.14	3.36	1.17	7.35	0	transferase activity, transferring acyl groups other than amino-acyl groups	similar to Putative uncharacterized protein	molecular_function
Sb07g024510	458	0.38	7.62	0.51	0.25	0	metal ion binding	similar to Putative uncharacterized protein	molecular_function
Sb02g038140	1213	5.78	15.67	1.79	2.06	0	0	similar to Os07g0664400 protein	0
Sb06g027725	4009	1	2.19	0.39	0.09	0	0	Predicted protein	0
Sb01g017650	4408	0.93	0.07	0.07	1.55	0	ADP binding	weakly similar to Putative uncharacterized protein	molecular_function
Sb03g010470	497	0.12	0.08	2.52	25.63	0	0	similar to Os11g0644700 protein	0
Sb03g042740	2020	41.36	1.71	2.38	10.5	14	0	similar to Os01g0898800 protein	0
Sb04g030135	1008	3.48	0.12	0.09	0.28	0	0	similar to Os02g0711300 protein	0
Sb01g034310	739	6.85	0.53	5.58	29.24	0	oxidoreductase activity, acting on paired donors, with incorporation or reduction of molecular oxygen	similar to Putative uncharacterized protein	molecular_function
Sb01g046730	2059	3.94	10.15	0.61	18.53	0	metabolic process	similar to FAD binding domain containing protein, expressed	biological_process
Sb07g020180	1139	8.73	1.58	0.65	3.69	0	0	similar to Putative uncharacterized protein	0
Sb09g019990	5042	7.64	0.6	0.4	9.96	14	cell wall	similar to Putative uncharacterized protein	cellular_component
Sb01g033150	1022	53.57	63.87	8.11	12.41	4	zinc ion binding	similar to Putative ring-H2 zinc finger protein	molecular_function
Sb04g023400	759	0.83	4.7	0.31	1.12	0	negative regulation of transcription, DNA-templated	similar to Quinone reductase 2	biological_process
Sb08g005600	1716	1.88	2.42	0.13	0.73	1	carbohydrate binding	weakly similar to OSJNBb0096E05.1 protein	molecular_function
Sb01g013610	497	10.64	2.92	0.56	0.8	0	0	weakly similar to Putative uncharacterized protein	0
Sb07g023200	2379	0.92	1.99	0.02	0.45	0	lipid metabolic process	similar to Putative latex protein allergen	biological_process
Sb09g002350	4707	6.24	0.57	0.55	6.45	10	oxidoreductase activity, acting on paired donors, with incorporation or reduction of molecular oxygen, 2-oxoglutarate as one donor, and incorporation of one atom each of oxygen into both donors	similar to Putative uncharacterized protein	molecular_function
Sb03g044485	4161	0.06	0.71	0	0.01	0	0	similar to P0482D04.10 protein	0
Sb08g022450	1233	16.46	51.57	6.27	42.93	1	0	similar to Pathogenesis related protein-5	0
Sb06g000810	1185	3.06	8.63	0.08	1.25	0	carbohydrate binding	similar to H0201G08.6 protein	molecular_function
Sb04g001460	2212	57.04	7.34	14.7	19.92	6	peroxisome	similar to Putative uncharacterized protein	cellular_component
Sb03g006410	998	0.23	0.04	5.15	1.71	0	transferase activity, transferring hexosyl groups	similar to Putative uncharacterized protein	molecular_function
Sb08g020650	3408	0.71	0.22	0.07	7.91	0	0		0
Sb02g036650	1625	3.01	0.02	2.54	4.23	1	oxidoreductase activity, acting on paired donors, with incorporation or reduction of molecular oxygen	similar to Putative uncharacterized protein	molecular_function
Sb05g026136	6563	1.71	1.08	0	0	0	transferase activity, transferring phosphorus-containing groups	Predicted protein	molecular_function
Sb02g001160	370	12.12	0.64	0.25	0.61	0	0	similar to Putative uncharacterized protein	0
Sb10g028770	1550	1.74	0.18	0.09	2.75	0	ADP binding	Predicted protein	molecular_function
Sb04g025400	1234	482.13	53.37	35.4	159.84	1	zinc ion binding	similar to Zinc finger protein	molecular_function
Sb09g029320	482	47.84	40.58	0.29	9.67	0	0	weakly similar to Putative uncharacterized protein	0
Sb07g024200	4117	0.11	0.18	78.4	46.9	0	post-embryonic organ development	similar to Ribosomal protein L10A	biological_process
Sb08g019420	714	36.73	70.28	7.14	19.99	4	metal ion binding	similar to Zinc finger protein 7, putative, expressed	molecular_function
Sb02g035720	2028	8.02	4.66	0.91	2.83	1	0	similar to Putative uncharacterized protein OJ1612_A04.103	0
Sb09g000600	786	77.62	8.28	6.07	25.25	0	unfolded protein binding	similar to Putative uncharacterized protein	molecular_function
Sb01g048565	605	46.95	22.68	1.45	8.08	1	0	Predicted protein	0
Sb01g007860	8672	0.2	0.84	0.02	0.04	0	0	Predicted protein	0
Sb10g023690	1478	6.58	140.92	30.84	21.77	4	protein binding	similar to Putative uncharacterized protein	molecular_function
Sb10g023850	2276	155.76	9.87	8.24	63.1	3	fructose-bisphosphate aldolase activity	similar to Fructose-bisphosphate aldolase	molecular_function
Sb01g038520	4609	15.22	2.17	1.25	8.78	1	oxidoreductase activity, acting on paired donors, with incorporation or reduction of molecular oxygen, 2-oxoglutarate as one donor, and incorporation of one atom each of oxygen into both donors	similar to Oxidoreductase, 2OG-Fe oxygenase family protein, expressed	molecular_function
Sb06g033760	1183	31.35	22.77	4.86	50.03	3	0	similar to H0701F11.2 protein	0
Sb01g009540	4364	1	0.01	0	0.48	0	membrane	similar to Putative uncharacterized protein	cellular_component
Sb01g031850	2421	80.97	7.93	3.44	30.93	9	biological_process	similar to Expressed protein	biological_process
Sb08g022430	833	4.76	40.99	0.5	0.55	2	0	similar to Thaumatin-like pathogenesis-related protein 4 precursor	0
Sb07g004190	2078	320.21	0.47	31.83	9.41	10	protein dimerization activity	similar to OSJNBb0018A10.7 protein	molecular_function
Sb07g002600	1086	5.51	97.07	0	2.09	0	lipid transport	similar to Non-specific lipid-transfer protein	biological_process
Sb06g013770	2768	2.89	1.23	0.08	0.16	1	ADP binding	Predicted protein	molecular_function
Sb03g045090	1614	4.45	14.65	3.07	1.2	3	0	similar to Esterase PIR7B	0
Sb03g034090	981	458.75	64.58	128.62	46.37	0	0	similar to Cold induced protein-like	0
Sb04g027330	778	204.96	2.77	0.48	42.97	0	0	similar to Low molecular weight heat shock protein precursor	0
Sb04g035120	6206	29.17	3.32	3.52	7.18	1	0	similar to Putative uncharacterized protein	0
Sb01g034830	1908	0.45	0.47	4.15	1.85	0	0	Predicted protein	0
Sb02g035590	2786	27.35	1.24	0.9	6.67	5	response to herbivore	similar to Beta-amylase	biological_process
Sb06g033860	1583	2	9.56	1.84	0.61	0	peroxidase activity	weakly similar to CAA303716.1 protein	molecular_function
Sb01g008990	559	26.64	1.47	15.66	5.9	1	0	similar to Expressed protein	0
Sb04g036600	2524	13.65	0.65	4.24	8.63	7	polysaccharide binding	similar to Putative wall-associated kinase	molecular_function
Sb09g027710	3835	0.91	10.96	10.89	3.57	10	0	weakly similar to Putative uncharacterized protein	0
Sb01g014230	1938	7.69	0.47	1.12	3.4	0	phosphatidylinositol-3,5-bisphosphate 5-phosphatase activity	similar to Putative inositol polyphosphate 5-phosphatase	molecular_function
Sb06g002820	5481	0.82	0.02	0.03	3.67	0	terpene synthase activity	Predicted protein	molecular_function
Sb02g035540	8129	1.01	0.14	0.05	0.78	0	transferase activity, transferring phosphorus-containing groups	similar to Serine/threonine kinase receptor-like protein	molecular_function
Sb06g004290	5866	0.5	6.82	1.35	0.86	1	amine metabolic process	similar to Os04g0269600 protein	biological_process
Sb09g001740	2516	0.59	0.62	0	0.02	0	recognition of pollen	similar to Stress-induced receptor-like kinase 1	biological_process
Sb07g005240	1066	3.24	2.76	0.78	9.92	0	extracellular matrix	similar to Germin-like protein subfamily 1 member 8, putative	cellular_component
Sb01g032920	874	1.91	3.41	0.05	0	4	0	weakly similar to Expressed protein	0
Sb06g013820	212	45.84	12.02	1.75	6.7	0	0	similar to OSIGBa0075F02.4 protein	0
Sb09g026410	2984	17.34	1.27	1.18	12.71	3	iron-sulfur cluster binding	similar to Putative uncharacterized protein OJ1187_E11.20	molecular_function
Sb08g002130	658	7.78	0.66	1.13	3.28	1	0	similar to Expressed protein	0
Sb07g002260	2849	13.68	1.66	1.17	7.62	0	amino acid import	similar to Histidine amino acid transporter	biological_process
Sb01g036560	2578	2.88	8.24	0.5	2.1	2	regulation of transcription, DNA-templated	similar to Putative NAM (No apical meristem) protein	biological_process
Sb07g005680	1244	0.05	0.03	8.53	5.99	0	0	similar to Os08g0199300 protein	0
Sb10g002590	601	5.26	6	0	0.09	0	transferase activity, transferring phosphorus-containing groups	weakly similar to Putative uncharacterized protein	molecular_function
Sb01g002330	587	103.94	7.35	1.74	11.14	1	negative regulation of catalytic activity	similar to Putative uncharacterized protein	biological_process
Sb04g031590	2110	2.43	0.17	0.11	0.81	0	chromatin binding	similar to Putative late elongated hypocoty	molecular_function
Sb08g006540	4823	0.05	0.66	0	0	0	serine-type carboxypeptidase activity	similar to Serine carboxypeptidase 1 precursor (EC 3.4.16.5) (Serine carboxypeptidase I) (Carboxypeptidase C) (CP-MI)	molecular_function
Sb05g001745	3164	2.73	0.68	0.2	1.58	1	cell tip growth	similar to 'putative inositol-1, 4, 5-trisphosphate 5-phosphatase'	biological_process
Sb10g007600	817	2.53	0.48	0.28	0	0	0	weakly similar to Putative uncharacterized protein	0
Sb02g032940	4246	8.42	2.08	0.98	3.45	5	structural molecule activity	similar to Os07g0470700 protein	molecular_function
Sb10g027485	2100	4.74	3.36	0.07	0.03	0	0	similar to Putative uncharacterized protein	0
Sb05g022050	1571	0.11	0.05	1.03	1.66	0	oxidoreductase activity, acting on paired donors, with incorporation or reduction of molecular oxygen	similar to Cytochrome P450 71E1	molecular_function
Sb08g002950	736	75.71	19.28	1.01	7.57	1	anaerobic respiration	similar to AT3g10020/T22K18_16	biological_process
Sb05g002840	1439	10.43	1.25	2.12	12.21	3	transferase activity, transferring hexosyl groups	similar to Flavonol 3-O-glucosyltransferase, putative, expressed	molecular_function
Sb05g003130	3848	4.5	0.33	0.34	1.98	0	transmembrane transport	similar to Major Facilitator Superfamily, putative	biological_process
Sb01g031890	972	34.08	3.15	14.63	1.99	9	metal ion binding	similar to C2H2-type zinc finger protein ZFP36	molecular_function
Sb02g009340	254	12.68	42.29	2.01	1.34	0	0	similar to Putative uncharacterized protein	0
Sb10g003800	7318	2.12	10.97	0.8	2.44	0	biological_process	similar to Putative uncharacterized protein	biological_process
Sb09g001880	2032	2.77	25.74	37.13	1.2	1	0	weakly similar to Jasmonate-induced protein, putative, expressed	0
Sb01g018880	659	5.15	1.07	0.35	1.98	0	0	weakly similar to Expressed protein	0
Sb03g001030	1804	17.82	1.02	0.18	5.26	0	oxidoreductase activity, acting on paired donors, with incorporation or reduction of molecular oxygen	similar to Putative Cytochrome P450 71A1	molecular_function
Sb10g003300	4218	0.6	0.38	3.56	3.95	0	methylation	weakly similar to Putative S-adenosyl-L-methionine	biological_process
Sb06g025010	593	0	0	6.17	4.12	0	0	similar to Putative genetic modifier	0
Sb01g029900	5701	4.73	1.33	0.27	1.35	1	0	similar to Putative uncharacterized protein	0
Sb05g024180	8223	0.58	0.24	0	0	0	ADP binding	weakly similar to Putative Pi-b protein	molecular_function
Sb06g030740	514	328.14	110.21	19.74	139.38	6	0	weakly similar to OSJNBb0059K02.4 protein	0
Sb02g010130	1945	0.41	1.83	2.14	0.09	0	membrane	similar to Putative uncharacterized protein	cellular_component
Sb01g020000	1853	1.33	0.04	0.05	2.27	0	hydrolase activity, acting on ester bonds	similar to GDSL-like Lipase/Acylhydrolase family protein, expressed	molecular_function
Sb01g035460	6609	0.02	0.55	0	0	0	terpene synthase activity	similar to Farnesol synthase	molecular_function
Sb04g019783	6749	1.09	2.02	0.17	0.12	0	protein binding	similar to Os08g0233400 protein	molecular_function
Sb03g013670	790	0.8	1.69	0	0	0	0	Predicted protein	0
Sb04g012920	4965	0.76	6.02	0.1	0.23	0	carbohydrate transport	similar to Putative uncharacterized protein	biological_process
Sb01g013910	4466	29.83	6.33	6.49	48.71	2	transmembrane transporter activity	similar to Major facilitator superfamily protein	molecular_function
Sb03g031700	3214	0.5	0.06	0	0.27	0	polysaccharide binding	weakly similar to Os01g0690800 protein	molecular_function
Sb06g031250	23482	0.05	0.01	0.05	0.33	0	metabolic process	similar to Os01g0681200 protein	biological_process
Sb01g025580	4671	0.37	1.5	5.66	0.74	2	zinc ion binding	similar to Alcohol dehydrogenase 2, putative, expressed	molecular_function
Sb01g018490	762	8.3	68.99	114.71	24.1	2	0	similar to Putative uncharacterized protein precursor	0
Sb09g008070	2441	13.95	4.06	4.9	38.9	2	recognition of pollen	similar to Putative receptor protein kinase ZmPK1 precursor	biological_process
Sb10g009160	2561	33.32	0.52	0.14	13.39	0	extracellular region	similar to Putative calcium binding protein	cellular_component
Sb04g006890	819	7.23	7.95	0.79	2.36	0	heat acclimation	similar to Putative uncharacterized protein	biological_process
Sb01g008570	2707	89.16	0.62	14.29	5.27	7	protein dimerization activity	similar to Putative helix-loop-helix DNA-binding protein	molecular_function
Sb04g024400	478	19.37	177.31	221.14	17.6	3	0	similar to Glycine-rich protein	0
Sb04g027610	3609	9.72	1.62	1.1	2.11	0	protein binding	weakly similar to Chromosome undetermined scaffold_588, whole genome shotgun sequence	molecular_function
Sb10g025730	1266	46.47	1.89	4.76	4.4	0	0	similar to Putative uncharacterized protein	0
Sb01g000860	1622	3.44	5.32	0.54	1.51	0	phospholipid catabolic process	similar to Putative uncharacterized protein	biological_process
Sb09g004170	5239	4.91	0.09	0.11	4.34	5	phosphatidylinositol phosphorylation	similar to Putative uncharacterized protein	biological_process
Sb03g029920	1472	1.33	0.96	0.03	1.08	0	sequence-specific DNA binding	weakly similar to Transcription factor WRKY08-like	molecular_function
Sb05g022580	2855	0.04	0.01	0.29	0.66	1	proteolysis	similar to Os02g0271600 protein	biological_process
Sb05g004210	1301	11.67	5.24	0.93	5.11	0	transferase activity, transferring phosphorus-containing groups	similar to Serine/threonine protein kinase-like protein	molecular_function
Sb03g033960	632	3.46	2.98	0	0	0	3'-5' exonuclease activity	similar to OSIGBa0101A01.4 protein	molecular_function
Sb04g011240	2284	5.84	24.3	1.68	2.99	0	transmembrane transport	similar to MATE efflux family protein, expressed	biological_process
Sb10g001150	1285	7.34	6.56	0.32	0.04	0	methylation	Predicted protein	biological_process
Sb03g025270	1892	0.21	0.79	0	0	0	sphingolipid delta-8 desaturase activity	similar to Sphingolipid delta-8 desaturase	molecular_function
Sb0019s003120	2117	0.22	0.13	0.81	1.75	0	ADP binding		molecular_function
Sb06g017850	971	46.37	0.77	0	3.69	0	response to hydrogen peroxide	similar to OSIGBa0140O07.3 protein	biological_process
Sb01g037730	1145	19.79	2.57	57.93	8.49	0	mannosyl-oligosaccharide 1,2-alpha-mannosidase activity	similar to Long cell-linked locus protein	molecular_function
Sb06g030215	5819	1.3	2.26	2.06	0.18	7	0	weakly similar to OSJNBb0003B01.7 protein	0
Sb05g006450	1685	2.97	16.01	6.27	0.1	0	0	weakly similar to Putative uncharacterized protein	0
Sb06g030230	1192	21.61	1.68	1.67	5.15	0	photosynthesis, light harvesting	similar to OSIGBa0138H21-OSIGBa0138E01.1 protein	biological_process
Sb04g030330	2113	0.3	2.02	0	0.03	0	exonuclease activity	similar to Putative exonuclease	molecular_function
Sb05g017160	2051	7.88	0.78	1.11	4.55	1	0	similar to Expressed protein	0
Sb10g028700	4667	45.76	25.8	0.64	4.22	0	aromatic compound catabolic process	similar to CMO protein	biological_process
Sb03g004850	2462	0.7	0.02	0.06	0.14	0	recognition of pollen	similar to Os01g0670100 protein	biological_process
Sb08g016190	1967	24.09	14.05	2.57	26.39	8	calmodulin binding	Predicted protein	molecular_function
Sb04g031960	445	4.14	0.09	4.58	0.89	0	regulation of transcription, DNA-templated	similar to Putative uncharacterized protein	biological_process
Sb09g025570	1354	23.95	3.27	4.45	33.22	0	methylation	similar to O-methyltransferase ZRP4, putative, expressed	biological_process
Sb05g002470	3626	1.14	1.07	0.11	0.05	3	strictosidine synthase activity	similar to Strictosidine synthase family protein	molecular_function
Sb03g036630	3774	2.54	0.35	0.06	1.02	0	cellular protein localization	similar to Putative uncharacterized protein	biological_process
Sb01g032580	1383	0.67	0.65	5.49	0.37	0	0	similar to Putative uncharacterized protein	0
Sb01g045750	730	73.02	6.12	5.84	42.99	1	chloroplast thylakoid	similar to Os03g0170500 protein	cellular_component
Sb08g021280	3611	0.75	0.01	0.37	1.4	0	ADP binding	Predicted protein	molecular_function
Sb02g015330	19540	0.55	0.67	0.01	0.01	0	plasma membrane	similar to Integral membrane protein-like	cellular_component
Sb10g002880	931	6.3	30.49	4.23	2.44	0	0	similar to Os06g0142300 protein	0
Sb09g029480	1169	8.02	1.71	3.76	14.15	1	0	similar to Putative uncharacterized protein OJ1126_B10.13	0
Sb03g004330	3253	23.85	2.51	7.21	3.57	2	0	similar to Putative uncharacterized protein	0
Sb01g045410	1682	33.13	3.47	4.21	23.36	1	chloroplast thylakoid lumen	similar to Expressed protein	cellular_component
Sb09g018440	8995	0.77	0.92	0.02	0.02	0	0	similar to Putative esterase	0
Sb09g021770	791	5.16	0.25	1.7	2.44	0	chromatin binding	similar to Putative uncharacterized protein	molecular_function
Sb03g036070	2899	1.09	5.29	8.63	0.69	0	0	Predicted protein	0
Sb08g008813	254	136.74	16.82	21.34	96.25	1	0	similar to Putative uncharacterized protein OSJNBa0034K10.5	0
Sb10g007060	1544	1.71	7.41	0.51	1.66	0	glucosyltransferase activity	similar to Flavonol-3-O-glycoside-7-O-glucosyltransferase 1, putative	molecular_function
Sb03g012350	1133	1.17	2.73	2.17	0.1	0	oxidoreductase activity, acting on paired donors, with incorporation or reduction of molecular oxygen, 2-oxoglutarate as one donor, and incorporation of one atom each of oxygen into both donors	similar to Oxidoreductase, 2OG-Fe oxygenase family protein	molecular_function
Sb01g009370	2366	21.83	0.7	0.43	11.29	4	response to hydrogen peroxide	similar to Putative uncharacterized protein	biological_process
Sb09g000620	1882	2.08	1.85	0	0	0	ADP binding	Predicted protein	molecular_function
Sb03g040510	1629	0.07	1.01	0.17	0	0	sequence-specific DNA binding	similar to ABA responsive element binding factor 1	molecular_function
Sb05g008475	10684	0.16	0.23	0	0	0	zinc ion homeostasis	similar to Transporter, putative, expressed	biological_process
Sb03g009910	1479	4.86	1.01	0.6	14.19	1	positive regulation of flower development	similar to FPF1 protein-like	biological_process
Sb01g040030	845	1286.27	71.26	50.54	511.18	0	0	similar to 17.4 kDa class I heat shock protein 3	0
Sb03g007360	1609	5.5	6.82	0.58	2.4	0	chromatin binding	similar to Os01g0128000 protein	molecular_function
Sb02g027350	4905	16.57	0.92	3.51	5.24	0	ATPase activity	similar to Putative ABC transporter	molecular_function
Sb06g019740	528	111.09	14.77	7.46	82.16	0	0	weakly similar to Putative uncharacterized protein OSJNBb0046O12.23	0
Sb05g021410	1966	30.04	1.91	0.97	13.48	10	biological_process	similar to Expressed protein	biological_process
Sb03g046080	1162	51.67	1.92	10.24	13.06	1	0	weakly similar to Os01g0952900 protein	0
Sb07g003260	2249	0.28	0.64	6.12	10.19	1	0	weakly similar to Putative uncharacterized protein	0
Sb03g004020	2193	5.43	28.19	2.49	2.93	0	oxidoreductase activity, acting on paired donors, with incorporation or reduction of molecular oxygen, 2-oxoglutarate as one donor, and incorporation of one atom each of oxygen into both donors	similar to GA 3beta-hydroxylase	molecular_function
Sb03g031960	1970	0.03	0.04	1.88	2.48	0	0	Predicted protein	0
Sb03g046600	284	70.06	44.17	8.15	20.62	1	0	similar to Os01g0961000 protein	0
Sb07g003920	1679	0.45	0.02	0.03	1.93	0	UDP-N-acetylmuramate dehydrogenase activity	similar to Putative uncharacterized protein	molecular_function
Sb09g000520	1320	2.74	43.06	10.25	4.26	6	FMN binding	similar to 12-oxo-phytodienoic acid reductase	molecular_function
Sb04g022105	287	8.21	12.84	0.81	3.76	0	0	weakly similar to Putative uncharacterized protein OJ1298_H07.6	0
Sb02g028900	2558	1.12	0.52	0	0.07	0	oxidation-reduction process	similar to Os09g0498500 protein	biological_process
Sb02g024765	905	4.57	0.91	0.2	0.31	0	sequence-specific DNA binding	weakly similar to WRKY transcription factor 62	molecular_function
Sb05g018890	3897	9.58	4.32	0.95	8.35	18	oxidoreductase activity, acting on paired donors, with incorporation or reduction of molecular oxygen	similar to Putative cytochrome P450 71C4	molecular_function
Sb09g027260	1274	17.02	4.09	13.78	1.03	0	transferase activity, transferring phosphorus-containing groups	similar to Os05g0545300 protein	molecular_function
Sb06g027790	221	14.57	0.53	1.89	0.77	1	0	similar to OSIGBa0113I13.1 protein	0
Sb01g029220	1054	21.93	2.08	4.57	26.65	5	protein dimerization activity	similar to Putative uncharacterized protein	molecular_function
Sb08g022350	1464	39.95	4.36	8.73	19.3	4	0	Predicted protein	0
Sb03g033680	1660	2.56	8.5	0.42	0.82	0	biological_process	similar to Putative uncharacterized protein	biological_process
Sb02g020030	8584	0.26	0.73	0.17	0.07	5	protein binding	Predicted protein	molecular_function
Sb09g003470	530	7.38	0	2.36	0.11	0	0	Predicted protein	0
Sb01g017380	2397	0	0.03	1.87	1.21	0	cytoskeleton	similar to Actin-1	cellular_component
Sb01g038410	1825	31.86	6.68	60.89	10.25	0	protein serine/threonine phosphatase activity	similar to Protein phosphatase type 2-C	molecular_function
Sb04g003100	799	53.83	9.17	5.86	13.52	2	cell differentiation	weakly similar to Chromosome chr9 scaffold_49, whole genome shotgun sequence	biological_process
Sb04g027370	1355	119.13	9.58	21.16	94.71	7	0	similar to Os02g0756800 protein	0
Sb03g004180	5729	5.17	1	0.52	1.54	0	borate efflux transmembrane transporter activity	similar to Os01g0175700 protein	molecular_function
Sb09g020800	1601	0.97	4.38	0.14	0.64	0	oxidoreductase activity, acting on paired donors, with incorporation or reduction of molecular oxygen	similar to Putative uncharacterized protein	molecular_function
Sb08g001960	1667	0.45	1.98	2.08	0.14	2	tocopherol O-methyltransferase activity	similar to Gamma-tocopherol methyltransferase	molecular_function
Sb03g038620	2066	33.6	4.46	1.59	14.06	0	coenzyme binding	similar to Putative cinnamoyl-CoA reductase	molecular_function
Sb03g006880	737	147	18.94	4.46	125.98	5	heat acclimation	similar to Heat shock protein 17.2	biological_process
Sb03g003830	1801	125.13	11.41	72.58	35.93	4	transferase activity, transferring acyl groups other than amino-acyl groups	similar to 3'-N-debenzoyltaxol N-benzoyltransferase-like	molecular_function
Sb01g002720	1134	23.17	10.65	0.49	2.96	0	0	similar to Expressed protein	0
Sb05g025910	329	6.99	0.48	0	7.78	0	cell redox homeostasis	similar to Glutaredoxin-C10	biological_process
Sb01g004500	1785	0.77	0.97	0	0	0	0	weakly similar to Os04g0208500 protein	0
Sb02g043230	1636	149.03	1055.47	107.99	149.82	0	0	similar to Osr40g2 protein	0
Sb08g022883	1597	8.35	5.89	0.93	1.53	0	0	Predicted protein	0
Sb01g008350	1168	35.45	1.54	0.91	6.67	0	unidimensional cell growth	similar to Putative uncharacterized protein	biological_process
Sb01g009000	416	3.04	21.77	1.45	1.09	0	0	similar to Expressed protein	0
Sb02g039050	920	14.56	0.47	1.21	29.42	2	intracellular signal transduction	weakly similar to CHP-rich zinc finger protein-like	biological_process
Sb02g011990	2674	3.81	3.8	0.14	0.04	0	0	weakly similar to Os12g0172500 protein	0
Sb09g017860	1006	4.63	0.55	0.05	1.24	0	zinc ion binding	similar to Putative uncharacterized protein	molecular_function
Sb07g004920	2279	0.08	0.65	1.83	0.2	0	0	weakly similar to Putative uncharacterized protein	0
Sb01g041920	1524	2.38	0.36	0.09	0.97	0	0	similar to Expressed protein	0
Sb08g017170	734	23.5	7.32	1.58	34.16	0	cell redox homeostasis	similar to Glutaredoxin-C15	biological_process
Sb04g024200	1183	3.65	2.62	0.16	0.29	0	0	similar to Putative uncharacterized protein P0453H11.7	0
Sb02g021490	3526	0.6	0.26	0	0.02	0	0	similar to Crocetin dialdehyde-like	0
Sb01g012320	1691	23.7	29.23	3.48	21.15	0	zinc ion binding	similar to Putative uncharacterized protein	molecular_function
Sb06g023550	2170	1.99	0.54	2.2	16.93	0	metabolic process	similar to OSJNBa0081C01.23 protein	biological_process
Sb10g027610	742	130.28	14.74	158.25	25.98	2	calcium ion binding	similar to EF-hand Ca2+-binding protein CCD1	molecular_function
Sb07g022860	1459	6.86	2.1	0.38	1.6	1	carbonate dehydratase activity	similar to Putative uncharacterized protein	molecular_function
Sb02g026630	1078	3.31	0	31.97	1.16	0	regulation of transcription, DNA-templated	similar to Ethylene-binding protein-like	biological_process
Sb03g032830	14463	0.48	1.84	3.62	0.98	1	circadian rhythm	similar to Os01g0715400 protein	biological_process
Sb05g013160	1361	0.51	0	1.5	1.46	0	phosphatidylcholine 1-acylhydrolase activity	similar to Lipase, putative	molecular_function
Sb03g038180	5240	0.72	0.38	0.17	0.01	0	sequence-specific DNA binding	similar to WRKY transcription factor 18-like protein	molecular_function
Sb04g029400	1718	7.03	378.07	0.62	9	0	aspartic-type endopeptidase activity	similar to Putative uncharacterized protein	molecular_function
Sb03g012310	920	11.25	0.13	5.44	0.06	0	chromatin binding	similar to Putative typical P-type R2R3 Myb protein	molecular_function
Sb04g022080	1375	9.49	0.37	1.65	0.45	2	ubiquitin ligase complex	similar to Putative uncharacterized protein	cellular_component
Sb06g014460	3035	9.06	0.28	1.8	2.92	3	regulation of jasmonic acid mediated signaling pathway	weakly similar to OSJNBb0039F02.2 protein	biological_process
Sb01g032630	1075	9.58	0.88	0.95	15.39	3	0	Predicted protein	0
Sb07g004480	4419	0.36	0	0	0.04	0	terpene synthase activity	similar to Terpene synthase 10	molecular_function
Sb02g032080	2468	8.43	10.71	0	0	0	0		0
Sb02g042790	1033	0.5	0.19	3.23	0.33	0	0	similar to Putative uncharacterized protein	0
Sb09g021840	5079	3.61	0.73	0.33	2.89	0	sequence-specific DNA binding	similar to Os05g0443900 protein	molecular_function
Sb06g021960	1557	36.79	4.58	4.25	24.83	8	chloroplast organization	similar to OSJNBb0002J11.14 protein	biological_process
Sb03g025520	1591	0.54	201.7	152.59	1.72	0	thiazole biosynthetic process	similar to Thiazole biosynthetic enzyme 1-1, chloroplast precursor	biological_process
Sb05g016440	236	5.12	2.16	3.73	33.01	1	0	similar to Putative uncharacterized protein	0
Sb02g022230	1621	1.03	0.15	0.54	2.39	0	transferase activity, transferring hexosyl groups	similar to Betanidin-5-O-glucosyltransferase-like	molecular_function
Sb04g005360	1248	76.12	0.44	17.04	6.15	0	0	similar to Putative uncharacterized protein	0
Sb02g043450	1659	9.88	4.47	1.87	19.06	1	response to hydrogen peroxide	similar to WSI76 protein induced by water stress	biological_process
Sb02g039770	632	3.91	0.5	0.15	0.81	0	0	weakly similar to Putative uncharacterized protein P0524E08.124	0
Sb02g007350	431	9.87	86.77	0.64	0.79	1	0	similar to Os07g0120300 protein	0
Sb05g023150	1990	0.95	0.12	0	0.03	0	0	weakly similar to Putative uncharacterized protein	0
Sb05g001915	1016	1.75	3.51	0	0	0	protein binding	Predicted protein	molecular_function
Sb07g000720	3774	1.74	0.15	0.15	0.98	0	binding	Predicted protein	molecular_function
Sb03g029940	1355	0.76	1.19	0.07	0	0	0	Predicted protein	0
Sb08g019030	3049	1.17	0.04	0.18	2.67	8	integral component of membrane	similar to Amino acid transporter family protein, putative, expressed	cellular_component
Sb01g015870	794	2.82	1.68	0.06	0.5	0	hydrolase activity, acting on ester bonds	similar to Putative GDSL-like lipase/acylhydrolase	molecular_function
Sb03g042410	3032	10.3	1.07	2.15	5.78	0	transferase activity, transferring phosphorus-containing groups	similar to Putative uncharacterized protein	molecular_function
Sb03g044890	605	15.49	2.85	12.02	1.41	1	cellular biosynthetic process	similar to Putative uncharacterized protein	biological_process
Sb06g000790	720	1084.93	67.89	44.45	146.72	9	0	weakly similar to Triticum aestivum sulfur-rich/thionin-like protein	0
Sb01g032610	6714	0.03	0.08	11.01	2.31	0	terpene synthase activity	similar to Putative sesquiterpene synthase	molecular_function
Sb03g031300	575	2.5	0	0.08	0.69	0	0	weakly similar to Putative uncharacterized protein	0
Sb04g005090	7737	2.23	1.87	0.2	0.69	1	fatty-acyl-CoA reductase (alcohol-forming) activity	similar to Putative fatty acyl coA reductase	molecular_function
Sb10g006770	488	2	4.5	0.47	0	0	0	weakly similar to Putative uncharacterized protein P0529B09.11	0
Sb07g023800	1040	18.03	48.66	158.78	44.01	4	0	similar to Putative uncharacterized protein	0
Sb03g005860	2015	0.46	0.1	0.16	2.54	0	transferase activity, transferring acyl groups other than amino-acyl groups	similar to Putative uncharacterized protein	molecular_function
Sb03g030260	755	3.05	17.91	6.5	1.43	1	0	similar to Putative uncharacterized protein P0445H04.43	0
Sb01g004240	1191	78.89	2.27	2.1	74.23	0	0	similar to Putative uncharacterized protein	0
Sb09g006534	773	5.13	6.85	0	0	0	0	similar to Putative uncharacterized protein OSJNBa0014E22.25	0
Sb04g005240	5399	1.32	4.7	20.49	12.95	0	calmodulin binding	similar to Putative uncharacterized protein	molecular_function
Sb06g000660	2733	181.04	6.3	0.83	53.32	0	cellular response to calcium ion	similar to Heat shock protein 82	biological_process
Sb06g029880	857	6.17	2.61	8.97	0.73	0	0	similar to H0315F07.12 protein	0
Sb05g009130	1166	2.12	2.45	0	0	0	ADP binding	weakly similar to Putative uncharacterized protein	molecular_function
Sb10g024580	692	5.32	0.11	6.83	2.22	1	0	weakly similar to Putative uncharacterized protein	0
Sb03g033170	884	9.04	2.13	0.21	1.22	0	0	weakly similar to Putative uncharacterized protein	0
Sb01g007590	682	1.1	10.46	0.14	0.42	0	transferase activity, transferring hexosyl groups	similar to Putative glucosyl transferase	molecular_function
Sb06g021270	3764	0.18	0.73	0.75	0.03	0	0	similar to OSIGBa0103O01.7 protein	0
Sb01g001565	741	0.08	0	1.75	0.77	0	0	similar to Putative uncharacterized protein	0
Sb03g030680	655	272.69	33.58	93.35	54.08	2	cell redox homeostasis	similar to Monothiol glutaredoxin-S5	biological_process
Sb01g002780	377	814.83	93.27	47.67	440.23	1	0	weakly similar to Expressed protein	0
Sb05g026070	950	8.53	72.38	13.36	1.8	14	0	weakly similar to Putative uncharacterized protein	0
Sb03g042240	566	144.58	46.68	22.67	14.57	1	0	similar to Putative uncharacterized protein	0
Sb05g001035	257	1.57	0.92	27.4	10.84	0	integral component of membrane	similar to Putative uncharacterized protein	cellular_component
Sb09g001230	2930	0.26	0.84	0	0.12	0	phosphoribosylformylglycinamidine cyclo-ligase activity	similar to Phosphoribosylformylglycinamidine cyclo-ligase	molecular_function
Sb09g020060	413	205.79	1.99	3.14	19.96	3	0	similar to Putative uncharacterized protein	0
Sb04g037820	4033	19.63	9.83	1.57	2.17	0	methylation	similar to Putative O-diphenol-O-methyl transferase	biological_process
Sb06g025870	1868	37.06	1.74	10.51	26.3	3	transmembrane transport	similar to OSIGBa0127A14.5 protein	biological_process
Sb09g001040	902	6.18	7.74	0.21	0.88	0	serine-type endopeptidase inhibitor activity	similar to MPI	molecular_function
Sb09g000700	1508	0.99	1.43	0.06	0.08	0	0	Predicted protein	0
Sb07g005810	1072	0.54	0.22	1.43	5.89	0	0	Predicted protein	0
Sb01g040070	1138	19.3	196.01	117.43	9.64	0	0	similar to Expressed protein	0
Sb08g009550	9244	1.68	0.39	0.75	4.08	1	0	similar to Putative uncharacterized protein OSJNBa0010H19.12	0
Sb02g019550	1736	0.43	1.76	4	0.92	2	hydrolase activity, acting on ester bonds	similar to GDSL-lipase-like	molecular_function
Sb01g008980	423	82.11	1.2	43.91	10.62	4	0	weakly similar to Expressed protein	0
Sb04g023770	260	87.58	24.12	3.56	4.15	0	0	similar to Putative uncharacterized protein	0
Sb04g012430	21309	0.89	0.39	0	0	0	cysteine desulfurase activity	similar to Cysteine desulfurase, putative, expressed	molecular_function
Sb03g007270	1037	0.17	1.81	0.27	0	0	0	similar to Putative uncharacterized protein	0
Sb07g015030	4038	20.44	3.51	2.5	14.5	1	0	similar to Os08g0364900 protein	0
Sb01g019830	417	12.14	1.03	0.33	9.54	0	0	similar to Putative uncharacterized protein	0
Sb07g006840	4079	2.71	1.59	0	0	0	0	weakly similar to Putative uncharacterized protein	0
Sb07g023130	2015	4.57	1.6	0.09	0.17	0	coenzyme binding	similar to NADPH HC toxin reductase	molecular_function
Sb08g007710	3534	0.55	4.06	3.7	0.24	1	transporter activity	similar to Os12g0231000 protein	molecular_function
Sb06g018620	1034	17.18	4.25	0.18	0.27	0	0	weakly similar to OSJNBa0027G07.10 protein	0
Sb01g015750	476	11.6	0.16	0	0.84	0	0	similar to Putative uncharacterized protein OSJNBa0061H20.11	0
Sb04g003675	1613	0	0	1.32	1.45	0	0	similar to Expressed protein	0
Sb10g020180	847	16.02	17.49	1.2	2.48	0	0	similar to Os06g0523300 protein	0
Sb02g028210	2346	67.95	5.31	10.54	70.6	17	malate transmembrane transport	similar to Os09g0484900 protein	biological_process
Sb05g003100	1601	23.24	2.5	10.24	5.08	5	alkane 1-monooxygenase activity	similar to Cytochrome P450 family protein, expressed	molecular_function
Sb05g025770	5771	1.07	1.12	0.03	0.08	0	0	Predicted protein	0
Sb05g025820	2116	8.26	1.32	0.24	2.28	0	metabolic process	similar to Tropinone reductase, putative	biological_process
Sb09g005940	1759	41.19	5.35	2.55	23.01	0	acid phosphatase activity	similar to Chromosome chr9 scaffold_33, whole genome shotgun sequence	molecular_function
Sb07g022520	985	10.86	1.07	0.24	3.58	0	manganese ion binding	similar to Putative uncharacterized protein	molecular_function
Sb03g028410	3267	5.26	2.63	0.16	0.09	0	plasma membrane	similar to Os01g0624000 protein	cellular_component
Sb10g010420	2194	1.13	14.01	0.59	0.6	1	response to cadmium ion	similar to H0813E03.4 protein	biological_process
Sb05g002710	1678	8.5	17.99	1.79	5.49	1	transferase activity, transferring hexosyl groups	weakly similar to Indole-3-acetate beta-glucosyltransferase, putative, expressed	molecular_function
Sb01g012700	938	7.36	14.29	0.1	0.36	0	0	similar to Osmotin	0
Sb02g006320	3532	125.25	366.08	43.25	40.76	11	metabolic process	similar to Alkaline alpha galactosidase 1	biological_process
Sb02g026530	1403	3.57	0.87	4.29	9.08	0	protein dimerization activity	similar to Basic helix-loop-helix (BHLH)-like protein	molecular_function
Sb04g032740	4466	25.44	4.62	12.81	48.72	3	trehalose biosynthetic process		biological_process
Sb03g037720	1049	5.04	34.31	0.62	1.46	0	defense response to fungus, incompatible interaction	similar to Permatin precursor	biological_process
Sb05g021550	1642	41.26	118.51	0	52.94	14	cysteine-type peptidase activity	similar to Cysteine protease precursor	molecular_function
Sb03g046150	305	0.19	7.58	2.73	0.56	0	0	weakly similar to Putative uncharacterized protein	0
Sb10g010380	431	0.67	5.64	0.11	0	0	0	similar to Putative uncharacterized protein	0
Sb02g031870	2942	29.83	2.29	2.38	10.73	0	cytosol	similar to Putative uncharacterized protein	cellular_component
Sb03g006900	834	25.93	1.41	1.56	22.91	5	heat acclimation	similar to 16.9 kDa class I heat shock protein 1	biological_process
Sb01g046670	1645	4.23	0.55	0.17	1	0	chloroplast membrane	similar to Thioredoxin-like 1, putative, expressed	cellular_component
Sb01g021450	653	9.69	1.62	0.78	2.79	0	0	similar to Osmotin protein homolog-rice, putative	0
Sb01g048500	4828	5.73	6.23	1.23	12.94	0	response to biotic stimulus	similar to Seven transmembrane protein Mlo1	biological_process
Sb01g029950	4396	0.56	0.24	0	0	0	metabolic process	similar to Putative uncharacterized protein	biological_process
Sb03g006980	2824	12.67	7.79	0.33	35.42	3	hydrolase activity, acting on glycosyl bonds	similar to Putative uncharacterized protein	molecular_function
Sb07g005430	2012	0	0.02	0.46	1.02	0	catechol oxidase activity	similar to Polyphenol oxidase	molecular_function
Sb05g027460	3013	0	0	1.49	1.43	0	0	similar to Expressed protein	0
Sb05g027440	2322	0.99	2.26	0.02	0.15	0	recognition of pollen	weakly similar to Putative receptor-like protein kinase	biological_process
Sb10g027640	1691	1.02	3.43	10.55	0.84	3	methylation	weakly similar to O-methyltransferase ZRP4	biological_process
Sb01g050080	4535	2.56	2.18	0.08	0.08	0	zinc ion binding	similar to Putative uncharacterized protein	molecular_function
Sb01g040910	408	38.9	3.27	2.5	15.33	0	chromatin binding	similar to Myb family transcription factor, putative	molecular_function
Sb01g006610	2234	17.35	1.46	2.22	7.79	3	methylation	similar to Putative uncharacterized protein	biological_process
Sb08g002290	4436	1.66	2.22	16.86	14.56	21	ADP binding	similar to Putative Xa1-like protein	molecular_function
Sb06g032790	1967	0.41	8.15	4.17	0.4	0	unfolded protein binding	similar to H0103C06.7 protein	molecular_function
Sb0283s002010	1517	22.52	2.64	28.15	5.51	13	transferase activity, transferring phosphorus-containing groups		molecular_function
Sb09g025010	887	462.7	101.74	47.1	110	4	photosynthesis	similar to Putative uncharacterized protein	biological_process
Sb05g022660	1992	22.2	7.18	6.72	1.37	5	zinc ion binding	weakly similar to Zinc finger, C3HC4 type family protein, expressed	molecular_function
Sb10g026970	1005	9.38	1.72	19.5	5.71	3	auxin-activated signaling pathway	similar to Auxin responsive protein-like	biological_process
Sb04g027050	566	4.88	0.28	0.25	0.6	0	0	similar to Putative ripening-related protein 2 precursor	0
Sb06g015520	7514	1.24	1.25	0	0	0	0	similar to Transcription factor-like	0
Sb03g039360	3156	104.5	13.12	6.28	51.45	23	ATP binding	similar to Heat shock 70 kDa protein	molecular_function
Sb08g016350	1826	1.95	3.86	37.32	8.75	0	oxidoreductase activity, acting on paired donors, with incorporation or reduction of molecular oxygen, 2-oxoglutarate as one donor, and incorporation of one atom each of oxygen into both donors		molecular_function
Sb06g001930	3684	1.17	12.9	10.5	1.85	1	fatty acid biosynthetic process	similar to OSJNBb0050O03.6 protein	biological_process
Sb01g015680	2992	216.93	30.54	20.99	115.41	0	integral component of membrane	similar to Peroxisomal membrane protein-like	cellular_component
Sb01g032150	2571	2.24	1.8	0.18	9.22	0	recognition of pollen	similar to Os03g0422800 protein	biological_process
Sb03g046400	1589	0.07	0.05	0.29	2.5	0	phosphatidylcholine 1-acylhydrolase activity	similar to Chromosome chr7 scaffold_31, whole genome shotgun sequence	molecular_function
Sb09g028890	2165	2.26	1.96	0	0.11	0	iron-sulfur cluster assembly	similar to Putative uncharacterized protein	biological_process
Sb02g001140	1878	7.17	22.13	0.59	4.51	2	peroxidase activity	similar to Putative peroxidase	molecular_function
Sb08g014620	1739	3.37	0.56	0.27	0.65	0	biological_process	similar to Putative uncharacterized protein	biological_process
Sb09g001430	1064	3.4	48.78	0.78	6.57	1	0	similar to Putative uncharacterized protein	0
Sb06g018240	1550	9.46	0.51	0.54	6.31	0	transferase activity, transferring hexosyl groups	weakly similar to Indole-3-acetate beta-glucosyltransferase, putative, expressed	molecular_function
Sb03g008110	2234	1.29	1.84	0	0	0	transferase activity, transferring phosphorus-containing groups	similar to Protein kinase RLK17	molecular_function
Sb03g038170	4021	2.86	0.18	0.73	0.28	0	sequence-specific DNA binding	similar to Putative uncharacterized protein	molecular_function
Sb06g016010	16782	0.11	0.19	0	0.01	0	mitochondrial fission	similar to OSIGBa0134P10.12 protein	biological_process
Sb01g033970	1771	0.23	0.73	0.05	0	0	hexose metabolic process	similar to Putative uncharacterized protein	biological_process
Sb02g042840	2583	1	34.72	86.38	1.5	0	peroxidase activity	similar to Plasma membrane-bound peroxidase 2b	molecular_function
Sb09g024580	1211	18.14	50.08	57.03	5.63	3	peroxidase activity	similar to Peroxidase 1 precursor	molecular_function
Sb06g029100	2324	8.09	1.13	0.42	5.72	1	1-acylglycerol-3-phosphate O-acyltransferase activity	similar to OSIGBa0148A10.2 protein	molecular_function
Sb02g029940	620	649.71	81.75	76.43	302.45	0	phosphatidylinositol 3-kinase complex, class IA	weakly similar to Os09g0517000 protein	cellular_component
Sb02g030310	827	3.55	0.05	44.53	1.51	1	regulation of transcription, DNA-templated	similar to DREB-like protein	biological_process
Sb01g012780	314	54.03	4.37	3.84	5.07	0	auxin-activated signaling pathway	similar to Putative auxin-induced protein family	biological_process
Sb01g005140	1655	2.26	0.12	0.08	0.79	0	tryptophan metabolic process	similar to Indole-3-glycerol phosphate lyase	biological_process
Sb03g039620	1528	83.47	4.64	29.01	16.78	5	0	similar to Os01g0845100 protein	0
Sb02g001370	431	11.47	147.89	1.61	2.37	0	0	similar to Putative uncharacterized protein	0
Sb10g030660	2210	3.2	0.12	0.04	0.05	0	exocytosis	Predicted protein	biological_process
Sb04g033090	1852	1.99	5.78	0.3	3.84	0	0	weakly similar to Ap25	0
Sb03g005510	2683	2.46	3.04	0.38	4.98	0	transferase activity, transferring phosphorus-containing groups	similar to Putative uncharacterized protein	molecular_function
Sb06g011401	401	88.34	27.76	6.01	13.9	9	0	similar to OSIGBa0148P16.1 protein	0
Sb02g038130	975	3.54	165.17	2.23	5.07	1	glutathione binding	similar to Glutathione transferase	molecular_function
Sb01g048140	1283	18.56	156.47	112.06	3.72	0	chitin catabolic process	similar to Basic endochitinase, putative, expressed	biological_process
Sb02g020270	6034	1.33	1.88	0.81	0.2	0	fatty-acyl-CoA synthase activity	similar to Putative 4-coumarate--CoA ligase 1	molecular_function
Sb0826s002010	1219	4.58	9.04	1.48	0.98	0	0		0
Sb03g004360	3201	5.3	0.96	0.58	1.58	1	polygalacturonase activity	similar to Putative polygalacturonase	molecular_function
Sb03g040350	1990	38.49	11.76	4.86	18.31	10	carbohydrate binding	Predicted protein	molecular_function
Sb02g000210	3633	2.07	4.27	0.11	0.03	0	DNA-directed RNA polymerase IV complex	similar to Putative DNA-directed RNA polymerase II 13.6K chain	cellular_component
Sb02g041680	1245	38.61	4.44	2.98	6.48	0	biological_process	similar to Putative uncharacterized protein	biological_process
Sb02g003600	1452	2.69	0.13	0.13	0.23	0	metabolic process	similar to Os07g0162700 protein	biological_process
Sb03g001930	3309	0.63	0.45	6.93	6.39	0	hydrolase activity, acting on ester bonds	similar to Putative uncharacterized protein	molecular_function
Sb08g000740	575	5.2	4.5	0	0	0	carbohydrate binding	weakly similar to Putative uncharacterized protein	molecular_function
Sb06g001820	1936	3.06	2.51	0	0	0	0	similar to 60S ribosomal protein L7a	0
Sb07g000520	2228	23.18	39.87	3.78	8.73	10	oxidoreductase activity, acting on paired donors, with incorporation or reduction of molecular oxygen	similar to Putative uncharacterized protein	molecular_function
Sb02g024170	461	3.87	13.1	1.11	2.96	0	carbon-sulfur lyase activity	similar to Putative nuclear protein p30	molecular_function
Sb05g008910	791	13.38	8.28	0.59	46.72	0	0	similar to Dirigent-like protein	0
Sb03g001180	1353	13.9	124.7	12.09	2.65	2	3-methyl-2-oxobutanoate hydroxymethyltransferase activity	similar to Putative uncharacterized protein	molecular_function
Sb07g004635	674	4.18	1.45	0.34	6.75	1	0	Predicted protein	0
Sb08g022150	4221	1.95	6.25	0.2	0.2	3	ADP binding	weakly similar to NB-ARC domain containing protein	molecular_function
Sb02g040740	1376	1.88	4.73	1.31	0.17	1	peroxidase activity	similar to Putative uncharacterized protein	molecular_function
Sb10g005950	1487	14.5	3.37	0.44	0.42	0	transferase activity, transferring hexosyl groups	similar to Os06g0187500 protein	molecular_function
Sb01g014840	1172	34.44	8.9	3.08	11.45	1	metal ion binding	weakly similar to Expressed protein	molecular_function
Sb10g023140	1830	37.74	59.89	12.55	6.84	10	protein binding	similar to Kelch repeat-containing F-box-like	molecular_function
Sb06g001890	1786	4.93	0.07	0.29	1.4	0	transferase activity, transferring acyl groups other than amino-acyl groups	weakly similar to Os04g0194400 protein	molecular_function
Sb01g003270	828	24.52	2.27	58.52	2.61	3	metal ion binding	similar to Putative uncharacterized protein	molecular_function
Sb06g021290	1497	0.31	1.62	0.06	0.04	0	0	similar to OSIGBa0103O01.10 protein	0
Sb01g034490	494	13.5	15.16	2.34	1.15	0	telomere capping	similar to OB-fold nucleic acid binding domain containing protein, expressed	biological_process
Sb03g035290	1619	28.17	2.15	1.26	11.34	1	0	similar to Putative uncharacterized protein	0
Sb01g020350	935	0.74	1.51	2.68	0.06	0	0	weakly similar to Putative glycine rich protein	0
Sb06g023830	3493	28.66	3.93	3.61	10.22	12	response to hydrogen peroxide	similar to Putative stress-induced protein sti1	biological_process
Sb01g013840	6778	1.87	0.76	0.05	0.01	0	protein binding	similar to TPR Domain containing protein, expressed	molecular_function
Sb02g038520	2759	0.27	4.45	2.18	0.29	1	coenzyme binding	similar to Putative uncharacterized protein	molecular_function
Sb08g020880	2158	2.34	2.42	0	0.03	0	transferase activity, transferring phosphorus-containing groups	similar to Putative uncharacterized protein	molecular_function
Sb10g021670	5581	5.22	1.12	0.62	2.22	7	UDP-N-acetylmuramate dehydrogenase activity	similar to Putative CPRD2	molecular_function
Sb10g003280	356	65.1	0	2.86	29.07	1	0	similar to Putative uncharacterized protein P0036F10.25	0
Sb09g020690	656	2.37	0.06	0	1.13	0	regulation of transcription, DNA-templated	weakly similar to Putative uncharacterized protein P0426G01.15	biological_process
Sb07g001185	3873	0.94	0.51	2.37	5.39	0	protein binding	weakly similar to Putative uncharacterized protein	molecular_function
Sb2432s002010	1613	0.39	0.19	0.06	2.11	1	0		0
Sb01g034190	1497	9.45	37.19	4.24	6.08	1	hydrolase activity	similar to Putative glucanase	molecular_function
Sb01g045660	469	123.35	13.29	13.83	18.55	1	0	similar to Leucine zipper protein	0
Sb07g023030	890	20.93	0	14.88	1.15	3	regulation of transcription, DNA-templated	similar to Putative uncharacterized protein	biological_process
Sb04g038290	970	77.72	4.65	3.2	41.68	0	biological_process	similar to Chromosome chr1 scaffold_22, whole genome shotgun sequence	biological_process
Sb10g027540	2160	130.18	27.44	16.38	70.89	4	coenzyme M biosynthetic process	similar to (2R)-phospho-3-sulfolactate synthase-like	biological_process
Sb06g018070	4209	1.37	9.58	16	0.34	13	serine-type carboxypeptidase activity	similar to Os11g0460800 protein	molecular_function
Sb03g007730	8781	0.33	1.08	0.03	0.11	0	multicellular organismal development		biological_process
Sb05g007770	6759	0	0	0.56	0.47	0	ADP binding	weakly similar to Os02g0272900 protein	molecular_function
Sb07g021840	1051	1.31	0.04	0.04	5.68	0	0	similar to Putative uncharacterized protein	0
Sb03g033420	428	7.93	0.27	8.98	1.06	1	0	weakly similar to Putative uncharacterized protein	0
Sb02g009720	1581	6.47	0.1	0.03	0.9	0	0	similar to Putative uncharacterized protein	0
Sb10g024280	926	4.66	2.5	0	0.06	0	0	Predicted protein	0
Sb06g021260	1214	0.57	27.96	0.46	0.23	0	chitin binding	similar to Endochitinase A precursor	molecular_function
Sb05g021695	4329	1.05	1.36	0	0	0	ADP binding	similar to Putative uncharacterized protein	molecular_function
Sb10g007610	1357	14.87	3.64	0.55	9.01	1	anchored component of plasma membrane	similar to Aquaporin PIP1-6	cellular_component
Sb02g037350	971	7.34	444.22	4.29	5.8	1	defense response to fungus, incompatible interaction	similar to Zeamatin precursor	biological_process
Sb05g003950	2878	0.06	0.16	0.98	1.82	1	ADP binding	similar to Putative uncharacterized protein	molecular_function
Sb01g048470	3347	615.54	109.61	66.08	352.32	12	oxidoreductase activity, acting on the aldehyde or oxo group of donors, NAD or NADP as acceptor	similar to EST C74302(E30840) corresponds to a region of the predicted gene	molecular_function
Sb07g024890	1542	27.19	7.02	2.46	4.42	3	response to UV-B	similar to Myb-related protein Zm38	biological_process
Sb05g024100	5408	2.02	0.18	12.16	14.17	2	transferase activity, transferring phosphorus-containing groups	Predicted protein	molecular_function
Sb10g002600	1715	6.3	7.5	0.03	0.27	0	regulation of signal transduction	similar to Protein kinase domain containing protein, expressed	biological_process
Sb02g032580	1200	94.36	51.13	2.93	3.93	3	integral component of membrane	similar to Low temperature and salt responsive protein	cellular_component
Sb10g001940	902	6.31	1262.62	0.41	5.11	0	extracellular region	similar to Pathogenesis-related protein PRMS precursor	cellular_component
Sb06g016043	1465	2.39	2.92	0.03	0	0	0	weakly similar to Putative uncharacterized protein	0
Sb02g011340	2785	0.81	0.18	3.63	1.71	0	0	similar to Putative uncharacterized protein	0
Sb01g039990	476	129.51	0.08	0.78	11.23	0	0	similar to 17.4 kDa class I heat shock protein 3	0
Sb01g009340	1507	38.04	3.77	2.49	32.22	4	chloroplast stroma	similar to Putative uncharacterized protein	cellular_component
Sb09g021050	1541	9.33	0.94	1.5	0.48	0	negative regulation of growth	similar to Class III peroxidase 124 precursor	biological_process
Sb02g039220	1640	1.58	12.29	0	0.45	0	0	Predicted protein	0
Sb04g002075	2706	0.09	0	3.59	8.11	0	lipid binding	similar to Putative uncharacterized protein	molecular_function
Sb03g006870	782	274.95	41.31	14.99	508.3	3	heat acclimation	similar to Heat shock protein 17.2	biological_process
Sb08g017420	2428	0	0.03	3.38	3.58	4	0	Predicted protein	0
Sb02g012910	750	82.5	12.13	17.11	121.68	0	copper ion binding	similar to Os09g0572700 protein	molecular_function
Sb03g041610	608	14.85	27.02	1.3	31.23	1	0	similar to Putative uncharacterized protein	0
Sb01g017440	727	53.39	102.18	12.3	30.5	3	0	similar to Putative uncharacterized protein OSJNBa0005K07.8	0
Sb01g010050	2735	36.94	11.38	22.91	91.64	0	0	similar to Expressed protein	0
Sb01g028190	1507	0	0	1.32	1.85	1	0	similar to Os02g0739100 protein	0
Sb10g028480	1358	0.34	0.03	0.03	1.59	0	peroxidase activity	similar to Putative peroxidase ATP8a	molecular_function
Sb03g005800	3252	2.97	1.54	0.16	1.43	0	transferase activity, transferring phosphorus-containing groups	similar to Putative uncharacterized protein P0009G03.26	molecular_function
Sb09g007940	2871	2.54	87.58	20.25	5.31	12	central vacuole	similar to Aquaporin TIP4-2	cellular_component
Sb09g001060	752	53.68	8.97	10.22	135.34	0	serine-type endopeptidase inhibitor activity	similar to MPI	molecular_function
Sb10g029330	682	1.01	26.33	132.03	29.1	0	0	similar to Putative uncharacterized protein	0
Sb01g045420	3837	1.89	8.37	0.01	1.38	0	regulation of transcription, DNA-templated	similar to AP2 domain containing protein, expressed	biological_process
Sb05g021412	543	2.22	1.73	17.83	3.87	4	0	Predicted protein	0
Sb09g024790	3192	21.8	3.21	2.06	11.19	0	biological_process	similar to Putative uncharacterized protein	biological_process
Sb07g005350	1067	0.65	5.73	0.3	1.49	0	extracellular matrix	similar to Germin-like protein subfamily 1 member 8, putative	cellular_component
Sb08g021750	1388	2.65	26.41	0.5	6.51	1	0	Predicted protein	0
Sb03g002935	533	6.69	0.15	11.12	2.03	2	0	similar to Putative uncharacterized protein	0
Sb02g007740	1567	0.44	20.81	0.18	0.65	1	0	similar to Beta-glucosidase aggregating factor	0
Sb04g002810	4237	14.7	3.24	1.6	7.45	0	L-aspartate oxidase activity	similar to Putative uncharacterized protein	molecular_function
Sb04g031680	2443	57.41	5.02	6.22	7.91	2	0	similar to Tobamovirus multiplication protein 3-like	0
Sb06g024135	721	5.66	0.11	0	0.39	0	cell wall	similar to Putative uncharacterized protein	cellular_component
Sb06g022880	3018	0.04	0.09	1.11	0.3	0	C-20 gibberellin 2-beta-dioxygenase activity	similar to OSIGBa0131L05.13 protein	molecular_function
Sb04g009150	428	15.45	2.84	0.87	2.92	0	0	Predicted protein	0
Sb03g010280	3461	4.72	0.27	1.02	2.48	0	regulation of transcription, DNA-templated	similar to Os01g0264000 protein	biological_process
Sb08g016610	6425	1.91	2.11	0.14	0.2	0	transferase activity, transferring acyl groups	similar to 1-acyl-sn-glycerol-3-phosphate acyltransferase PLS1	molecular_function
Sb03g012690	1158	8.99	2.51	3.16	20.43	0	metal ion transport	weakly similar to Putative uncharacterized protein	biological_process
Sb03g030570	2430	33.25	1.29	1.03	11.14	0	biological_process	similar to Putative uncharacterized protein	biological_process
Sb07g005750	2852	1.35	2.09	0	0	0	protein binding	similar to Putative uncharacterized protein	molecular_function
Sb09g004660	2110	3.38	0.22	0.09	4.69	4	peroxidase activity	similar to Peroxidase	molecular_function
Sb06g016500	1774	11.86	30.65	2.58	4.58	0	metabolic process	similar to Chromosome chr4 scaffold_205, whole genome shotgun sequence	biological_process
Sb03g039220	4376	54.54	10.86	7.17	16.37	4	manganese:proton antiporter activity	similar to Putative uncharacterized protein	molecular_function
Sb06g030130	939	2.51	0.38	0.2	5.27	0	transferase activity, transferring acyl groups other than amino-acyl groups	similar to OSJNBb0003B01.2 protein	molecular_function
Sb02g028540	1640	48.74	11.86	4.97	13.87	0	nucleic acid binding	similar to U2AF small subunit	molecular_function
Sb02g030730	1725	3.17	7.66	0.54	2.41	0	oxidoreductase activity, acting on paired donors, with incorporation or reduction of molecular oxygen	similar to Putative Cytochrome P450	molecular_function
Sb08g005513	242	10.46	0	2.11	0	1	pyridoxal phosphate binding	similar to Phage head-tail adaptor family protein, expressed	molecular_function
Sb02g029570	680	28.41	1.9	5.72	12.37	2	0	weakly similar to Putative uncharacterized protein	0
Sb01g048900	866	18.39	1.4	0.43	1.44	0	0	weakly similar to Expressed protein	0
Sb06g024380	1481	1.24	9.5	0.63	0.96	0	regulation of transcription, DNA-templated	similar to OSJNBa0079A21.18 protein	biological_process
Sb10g025600	1271	7.69	0.15	0.11	0	0	sequence-specific DNA binding	similar to Os06g0649000 protein	molecular_function
Sb08g015240	2470	6.82	0.38	0.24	2.51	1	0	similar to H0211A12.12 protein	0
Sb03g041220	3218	1.25	0.18	0.56	3.07	2	transporter activity	similar to OSJNBb0008G24.17 protein	molecular_function
Sb05g013840	1515	32.87	290.84	0.03	15.54	0	cysteine-type peptidase activity	similar to Putative cysteine proteinase	molecular_function
Sb07g028310	533	4.75	12.8	0.96	2.24	1	isomerase activity	weakly similar to Peptidyl-prolyl cis-trans isomerase	molecular_function
Sb01g032640	920	8.63	1.87	0.25	10.32	4	0	Predicted protein	0
Sb05g019030	1163	9.05	9.64	0	0	0	0	Predicted protein	0
Sb02g035930	4459	1.02	0.07	0.1	0.14	0	recognition of pollen	similar to Putative S-receptor kinase KIK1	biological_process
Sb05g006550	5052	2.52	1.44	0.29	0.18	0	0	Predicted protein	0
Sb02g033080	356	12.76	2.75	0.39	6.23	0	0	similar to Os07g0475700 protein	0
Sb02g007700	2191	4.86	1.13	0	0	0	0	Predicted protein	0
Sb05g005480	1793	1.22	0.22	0.93	4.15	0	oxidoreductase activity, acting on paired donors, with incorporation or reduction of molecular oxygen	similar to Os01g0957800 protein	molecular_function
Sb01g012710	1154	37.72	82.62	2.53	1.53	2	defense response to fungus, incompatible interaction	similar to Pathogenesis-related thaumatin-like protein	biological_process
Sb05g003300	872	14.38	36.23	1.38	8.22	1	0	similar to Putative uncharacterized protein	0
Sb06g029850	299	3.27	4.72	1.55	0	0	0	similar to H0315F07.10 protein	0
Sb02g030120	890	0.84	0.18	0.05	6.01	0	protein dimerization activity	similar to Putative uncharacterized protein	molecular_function
Sb01g033855	1197	11.29	9.27	0	0	0	transferase activity, transferring phosphorus-containing groups	similar to Putative uncharacterized protein	molecular_function
Sb04g025430	1163	55.53	35.06	11.51	98.17	2	chitin binding	similar to Putative uncharacterized protein	molecular_function
Sb10g028150	533	157.84	126.65	13.38	48.86	0	calcium ion binding	similar to Putative uncharacterized protein	molecular_function
Sb02g025150	1096	31.53	7.4	3.38	12.29	16	0	similar to Fibroin heavy chain (Fib-H) (H-fibroin)-like protein	0
Sb01g011900	1037	3.99	1.59	0.22	0.49	0	sulfotransferase activity	similar to Putative uncharacterized protein	molecular_function
Sb05g001190	1478	4.75	1.11	0.25	0.77	0	oxidoreductase activity, acting on paired donors, with incorporation or reduction of molecular oxygen	similar to Os09g0380300 protein	molecular_function
Sb04g013790	21171	0.69	0.24	2.31	2.97	0	0		0
Sb09g005610	581	5.74	0.07	0.56	0.88	0	0	weakly similar to Putative uncharacterized protein	0
Sb01g031540	1568	3.41	5.68	4.73	0.15	0	transferase activity, transferring hexosyl groups	similar to OSIGBa0147O06.7 protein	molecular_function
Sb07g002380	1544	12.25	14.14	1.5	2.54	1	transferase activity, transferring hexosyl groups	similar to Putative uncharacterized protein	molecular_function
Sb02g005580	2062	0.5	0.59	0	0.03	0	protein binding	Predicted protein	molecular_function
Sb06g026500	2586	1.22	29.76	4.48	3.1	0	chromatin binding	similar to OSJNBa0088A01.20 protein	molecular_function
Sb09g000630	1455	5.61	6.2	0	0	0	transferase activity, transferring phosphorus-containing groups	similar to Protein kinase domain containing protein, expressed	molecular_function
Sb02g007166	2661	0.17	0.1	2.59	2.54	1	obsolete GTP catabolic process	similar to OSJNBb0067G11.10 protein	biological_process
Sb02g001670	2254	3.88	1.1	0.35	1.92	0	protein binding	weakly similar to Putative uncharacterized protein	molecular_function
Sb10g007293	877	5.05	3.22	0.21	0.06	0	0	weakly similar to Putative uncharacterized protein	0
Sb02g004000	2203	291.13	32.01	30.26	290.71	0	chloroplast thylakoid	similar to Putative tyrosine phosphatase	cellular_component
Sb06g014550	1547	23.49	32.97	2.6	7.28	3	oxidoreductase activity, acting on paired donors, with incorporation or reduction of molecular oxygen, 2-oxoglutarate as one donor, and incorporation of one atom each of oxygen into both donors	similar to Os03g0439500 protein	molecular_function
Sb04g032030	344	0.17	65.98	6.73	0.17	1	0	similar to Putative uncharacterized protein	0
Sb02g038810	560	222.83	190.48	0	0	0	0	similar to Protein EGG APPARATUS-1	0
Sb05g027380	1170	8.21	28.01	0.4	2.38	0	carbohydrate metabolic process	similar to Xylanase inhibitor protein 1 precursor	biological_process
Sb08g022145	615	1.12	7.2	0	0	0	tetrahydrofolylpolyglutamate biosynthetic process	similar to Os12g0623800 protein	biological_process
Sb08g002655	3436	0.4	1.22	0	0	0	cysteine-type peptidase activity	Predicted protein	molecular_function
Sb01g032590	677	53.85	8.98	7.25	4.62	1	protein heterodimerization activity	similar to HAP3-like transcriptional-activator	molecular_function
Sb03g036160	3537	9.51	2.8	1.35	13.65	2	cytokinin catabolic process	similar to Putative uncharacterized protein	biological_process
Sb05g027785	2180	3.77	7.21	1.02	0.44	0	regulation of transcription, DNA-templated	similar to SCARECROW gene regulator, putative	biological_process
Sb02g034370	3230	45.38	22.03	8	68.76	6	sulfate reduction	similar to Adenosine 5'-phosphosulfate reductase 2	biological_process
Sb04g034136	752	23.4	0.05	17.74	5.82	3	0	similar to Expressed protein	0
Sb04g028755	804	8.15	0.1	2.3	2.69	1	0	similar to Putative uncharacterized protein	0
Sb07g020100	2819	8.45	1.42	1.15	10.95	0	trehalose biosynthetic process	similar to Putative uncharacterized protein	biological_process
Sb01g018740	1045	3.52	0.19	0.27	3.05	0	0	similar to GRAM domain containing protein, expressed	0
Sb04g028830	2035	0.62	2.74	3.1	0.25	0	hydrolase activity, acting on ester bonds	similar to GDSL-motif lipase/hydrolase-like	molecular_function
Sb09g003060	475	60.05	6.85	90.59	114.19	0	molecular_function	similar to Hydrophobic protein LTI6B	molecular_function
Sb10g002890	864	6.52	41.61	1.29	1.25	0	0	similar to Os06g0142300 protein	0
Sb03g011950	1127	0.2	2.3	0.45	0	0	peroxidase activity	similar to Putative uncharacterized protein	molecular_function
Sb09g026640	1895	34.38	3.81	3.79	18.78	2	biological_process	similar to Os05g0534100 protein	biological_process
Sb10g005840	3583	0.8	0.21	0.03	0.06	0	transferase activity, transferring phosphorus-containing groups	similar to Putative uncharacterized protein	molecular_function
Sb03g045800	1166	30.23	10.22	1.91	27.75	0	protein binding	similar to GST7 protein	molecular_function
Sb04g016950	203	12.18	4.63	0	1.4	0	0	similar to Putative uncharacterized protein OSJNBa0035A24.16	0
Sb02g029590	590	18.03	0.33	4.24	3.37	0	0	weakly similar to Putative uncharacterized protein	0
Sb09g023870	1768	30.7	103.77	13.15	17.53	0	0	similar to Putative uncharacterized protein OJ1119_H02.15	0
Sb03g038210	1556	7.69	0.1	9.47	1.46	1	sequence-specific DNA binding	weakly similar to WRKY21	molecular_function
Sb05g003946	1496	1.08	0.47	0	0	0	0	similar to GRF zinc finger family protein, expressed	0
Sb03g024480	1299	2.35	1.6	0.07	1.01	0	positive regulation of cellular response to phosphate starvation	similar to Putative uncharacterized protein	biological_process
Sb02g037340	3033	18.54	1.59	2.86	3.69	0	0	similar to Putative uncharacterized protein	0
Sb01g045470	3083	0.09	0.2	1.28	0.72	0	0	similar to Os09g0509000 protein	0
Sb03g026430	3924	51.35	2.69	7.15	16.33	6	specification of organ number	similar to Lysine decarboxylase-like protein	biological_process
Sb08g004920	774	2.75	2.03	0	0	0	0	Predicted protein	0
Sb08g002170	780	0.07	0.05	2.91	1.75	0	0	weakly similar to Putative uncharacterized protein	0
Sb08g017520	6802	0	0	0.39	0.35	0	0	Predicted protein	0
Sb03g028240	3186	9.51	1.05	1.51	4.59	2	jasmonate-amino synthetase activity	similar to Probable indole-3-acetic acid-amido synthetase GH3.5	molecular_function
Sb04g031740	539	37.77	2.4	10.48	6.33	7	zinc ion binding	similar to Putative uncharacterized protein OJ1123_G04.7	molecular_function
Sb03g006920	452	80.28	12.32	1.02	54.47	11	0	similar to Putative uncharacterized protein	0
Sb02g030020	2137	9.58	0.68	0.28	3.22	2	quercetin 4'-O-glucosyltransferase activity	similar to Putative indole-3-acetate beta-glucosyltransferase	molecular_function
Sb08g019550	1574	0.29	0	0.03	4.48	0	aspartic-type endopeptidase activity	similar to Eukaryotic aspartyl protease family protein, expressed	molecular_function
Sb07g020750	1975	1.92	0.48	0.12	1.96	0	phosphatidylinositol dephosphorylation	similar to Inositol polyphosphate-5-phosphatase-like	biological_process
Sb10g022440	3006	6.03	0.42	0.63	16.97	1	copper ion binding	similar to Putative uncharacterized protein	molecular_function
Sb04g010420	3821	1.49	0.45	0.07	0.19	0	galactoside 2-alpha-L-fucosyltransferase activity	similar to Putative galactoside 2-alpha-L-fucosyltransferase	molecular_function
Sb04g033820	1271	51.67	2.16	15.12	13.6	0	zinc ion binding	similar to RING/C3HC4/PHD zinc finger-like protein	molecular_function
Sb05g023110	1585	1.27	0.47	0	0.14	0	protein binding	weakly similar to F-box domain containing protein	molecular_function
Sb10g030380	1305	5.99	1.23	0.5	1.35	0	biological_process	similar to Putative UPF0496 protein 2	biological_process
Sb03g002090	1832	145.24	43.76	16.86	46.06	7	vacuole	similar to Putative uncharacterized protein	cellular_component
Sb09g018860	1196	67.99	2.95	89.08	13.17	4	calcium ion binding	similar to Putative uncharacterized protein	molecular_function
Sb05g026890	3016	25.3	2.38	0.31	6.35	4	0		0
Sb10g028070	840	12.32	26.04	1.16	4.6	0	molecular_function	similar to Putative uncharacterized protein	molecular_function
Sb04g007990	1645	4.96	2.12	13.66	1.07	8	0	similar to F-box-like	0
Sb09g001860	709	0.16	0.11	2.22	6.98	0	0	Predicted protein	0
Sb07g015110	1319	0.04	0	4.25	4.61	0	0	similar to Os06g0595700 protein	0
Sb01g027960	5193	4.55	2.42	0.55	2.3	3	xyloglucan:xyloglucosyl transferase activity	similar to Xyloglucan endotransglucosylase/hydrolase protein 28precursor, putative, expressed	molecular_function
Sb02g036836	870	0.13	15.32	9.64	0.39	0	0	similar to Putative uncharacterized protein	0
Sb09g018310	622	17.2	0.44	1.56	1.1	0	0	Predicted protein	0
Sb05g019810	6442	0.34	1.67	1.28	0.09	1	indole-3-acetic acid amido synthetase activity	similar to Putative uncharacterized protein	molecular_function
Sb06g021280	1584	2.65	9.95	4.24	0.57	0	0	similar to OSIGBa0159F11.1 protein	0
Sb06g030750	254	187.23	69.3	11.31	133.19	3	0	weakly similar to OSJNBb0059K02.4 protein	0
Sb03g008190	800	4.53	2.01	0.06	0.78	0	ubiquitin-dependent protein catabolic process	similar to Seven in absentia protein-like	biological_process
Sb04g007270	6592	3.07	3.21	0.91	8.95	1	ATPase activity	similar to Putative pleiotropic drug resistance protein 7	molecular_function
Sb07g004700	4642	0.37	1.92	0.04	0.05	0	naringenin-chalcone synthase activity	similar to Chalcone synthase 8	molecular_function
Sb01g010270	2829	30.1	111.45	8.65	20.98	5	glutamine biosynthetic process	similar to Glutamine synthetase root isozyme 2	biological_process
Sb02g036060	758	11.61	0.52	1.34	0.3	0	0	Predicted protein	0
Sb05g001380	1090	2.53	14.21	0.3	1.46	0	0	similar to Eukaryotic translation initiation factor 2B family protein, putative, expressed	0
Sb09g002300	449	14.22	3.84	5.67	1.01	1	peptide-methionine (R)-S-oxide reductase activity	similar to Os05g0126800 protein	molecular_function
Sb01g046680	955	0.48	1.97	1.79	0	0	extracellular region	similar to Expansin-A25 precursor	cellular_component
Sb02g023770	1844	5.49	2.57	0.23	2.81	0	oxidoreductase activity, acting on paired donors, with incorporation or reduction of molecular oxygen	similar to Putative Cytochrome P450	molecular_function
Sb06g027920	632	4.28	9.74	0.88	1.44	0	auxin-activated signaling pathway	similar to B0402A04.1 protein	biological_process
Sb01g029620	686	23.39	163.78	269.82	9.2	0	0	similar to Cortical cell-delineating protein precursor	0
Sb08g019270	4018	0.03	0	2.18	2.17	0	0	similar to Expressed protein	0
Sb08g018850	1063	1.51	2.69	0	0	5	0	similar to XH domain containing protein, expressed	0
Sb06g005000	338	7.83	4.52	0.27	1.35	0	0	similar to OSIGBa0131F24.5 protein	0
Sb04g022990	1524	4.68	4.32	0	0	0	0	similar to Putative uncharacterized protein	0
Sb09g029300	919	1.38	2.99	0.15	0.99	3	0	weakly similar to Putative uncharacterized protein	0
Sb03g003760	1833	26.35	13.17	1.95	11.1	3	transferase activity, transferring hexosyl groups	similar to Putative uncharacterized protein	molecular_function
Sb02g042680	588	3150.74	788.3	348.11	1808.71	0	membrane	similar to Putative uncharacterized protein	cellular_component
Sb10g021140	530	34.61	8.28	2.01	4.61	4	0	weakly similar to Putative uncharacterized protein P0551A03.34-1	0
Sb01g037850	2012	13.95	3.02	41.3	5.4	0	anchored component of membrane	similar to Roothairless 3	cellular_component
Sb03g008100	3873	0.76	0.72	0	0	4	transferase activity, transferring phosphorus-containing groups	similar to Ser/Thr receptor-like kinase precursor	molecular_function
Sb01g031030	1066	22.71	265.11	26.38	38.14	5	response to growth hormone	similar to Glutathione S-transferase GST 31	biological_process
Sb07g019930	1211	46.25	1.97	64.57	7.37	11	0	Predicted protein	0
Sb03g027040	1066	2003.29	609.65	151.08	878.31	4	photosynthesis, light harvesting	similar to Chlorophyll a-b binding protein 1, chloroplast precursor	biological_process
Sb06g020720	2245	88.04	627.94	49.35	44.07	13	malate synthase activity	similar to Malate synthase, glyoxysomal	molecular_function
Sb05g024450	2661	0.91	0	0	0.06	0	serine-type carboxypeptidase activity	similar to Serine-type carboxypeptidase	molecular_function
Sb05g023510	1093	2.26	5.6	0.17	0.62	1	transferase activity, transferring phosphorus-containing groups	similar to Putative uncharacterized protein	molecular_function
Sb03g008560	4051	45.6	2.59	10.15	6.01	3	protein dimerization activity	weakly similar to Putative uncharacterized protein P0482C06.23-1	molecular_function
Sb04g024930	2006	0.37	6.25	0	0.06	0	oxidoreductase activity, acting on paired donors, with incorporation or reduction of molecular oxygen	similar to Putative uncharacterized protein	molecular_function
Sb02g039400	3571	0.34	13.82	6.37	0.94	1	0	similar to Putative uncharacterized protein P0552F09.132	0
Sb02g000670	659	38.31	28.67	0.98	0.52	0	0	similar to Disease resistance response protein-like	0
Sb01g022490	4310	6.32	3.08	0.77	4.99	0	metabolic process	similar to Os10g0403700 protein	biological_process
Sb01g012100	821	58.84	3.25	12.19	22.37	2	0	weakly similar to Expressed protein	0
Sb01g014270	2126	2.33	3.6	0	0	0	nucleic acid binding	weakly similar to Putative far-red impaired response protein	molecular_function
Sb08g002380	1317	2.05	0.12	0.04	0	0	protein binding	similar to Rp1-like protein	molecular_function
Sb06g034010	1861	17.03	0.06	0.22	1.96	0	xylem development	similar to Putative OsNAC7 protein	biological_process
Sb06g019530	1117	21.88	25.58	2.53	7.64	0	0	weakly similar to OSJNBa0016O02.18 protein	0
Sb03g041210	3207	4	0.17	0.06	1.9	4	transporter activity	similar to Os01g0872100 protein	molecular_function
Sb03g046300	908	7.22	9.07	0.2	0.06	0	metabolic process	Predicted protein	biological_process
Sb06g021210	1080	9.1	41.78	0.21	2.32	0	somatic embryogenesis	similar to Endochitinase A precursor	biological_process
Sb10g013030	431	4.4	1.82	1.07	17.55	0	0	similar to Putative uncharacterized protein OJ1230_H04.6	0
Sb08g016370	1765	1.73	3.46	0.97	0.19	3	oxidoreductase activity, acting on paired donors, with incorporation or reduction of molecular oxygen, 2-oxoglutarate as one donor, and incorporation of one atom each of oxygen into both donors	similar to Iron-deficiency specific clone No.3	molecular_function
Sb08g003270	383	9.46	0.2	1.09	2.52	0	0	Predicted protein	0
Sb06g031805	2849	0.12	0	2.47	2.26	0	proteolysis	weakly similar to Putative uncharacterized protein P0665F09.120-1	biological_process
Sb09g001010	221	0.26	0.35	1609.06	313.36	0	serine-type endopeptidase inhibitor activity	similar to MPI	molecular_function
Sb01g029410	1652	38.15	15.28	3.39	6.37	4	biological_process	similar to Putative uncharacterized protein	biological_process
Sb06g002500	353	204.12	9.88	16.27	65.39	1	0	weakly similar to OSJNBa0059D20.11 protein	0
Sb03g038270	1231	1.07	40.06	11.66	1.39	3	zinc ion binding	similar to Putative uncharacterized protein	molecular_function
Sb06g024390	870	1.06	8.83	0.37	0.39	0	regulation of transcription, DNA-templated	similar to OSJNBa0079A21.18 protein	biological_process
Sb03g010820	2979	30	4.75	3.53	26.68	9	0	similar to Os01g0272800 protein	0
Sb01g041570	3968	4.9	13.24	1.13	1.29	3	cellular phosphate ion homeostasis	similar to Purple acid phosphatase 1, putative, expressed	biological_process
Sb06g019560	590	19.4	3.06	1.73	7.71	1	0	similar to OSJNBa0016O02.17 protein	0
Sb03g038810	572	3.52	0	0.4	0.89	0	zinc ion binding	similar to Zinc finger (C3HC4-type RING finger) family protein-like	molecular_function
Sb01g036205	458	3.14	0.09	0.71	1.49	0	biological_process	Predicted protein	biological_process
Sb01g013300	6252	11.11	1.35	4.22	9.14	2	0	similar to Expressed protein	0
Sb05g001390	790	7.79	33.74	0.53	1.51	0	0	similar to Eukaryotic translation initiation factor 2B family protein, putative, expressed	0
Sb02g012400	4323	0.52	0.4	0.09	1.24	0	transferase activity, transferring phosphorus-containing groups	similar to Putative uncharacterized protein	molecular_function
Sb09g027610	5631	1.76	2.26	0.2	2.51	0	transferase activity, transferring phosphorus-containing groups	similar to Os05g0550800 protein	molecular_function
Sb06g010870	1828	1.67	0.84	0.08	0.53	1	oxidoreductase activity, acting on paired donors, with incorporation or reduction of molecular oxygen	similar to Os08g0106000 protein	molecular_function
Sb03g044050	1416	2.48	0.25	0.03	0.32	0	0	similar to Regulatory protein-like	0
Sb08g022890	813	37.63	38.09	2.73	9.93	4	0	weakly similar to Putative uncharacterized protein	0
Sb09g000870	1915	0	0.02	0.7	0.65	0	0	Predicted protein	0
Sb03g042320	3363	2.91	0.49	0.25	1.03	0	recognition of pollen	similar to Putative uncharacterized protein	biological_process
Sb03g009400	892	0.58	3.21	0	0	0	extracellular region	weakly similar to Expansin EXPA5	cellular_component
Sb10g021680	1898	0.15	0.23	0.73	18.84	0	UDP-N-acetylmuramate dehydrogenase activity	similar to FAD-linked oxidoreductase BG60	molecular_function
Sb02g007390	633	20.44	18.27	1.1	0.99	0	defense response	similar to Thionin like protein	biological_process
Sb07g026330	3220	3.68	2.86	0.33	3.16	1	hydrolase activity, acting on ester bonds	similar to Putative gastric lipase	molecular_function
Sb03g006890	679	66.4	1.56	0.75	0.92	1	heat acclimation	similar to 16.9 kDa class I heat shock protein 1	biological_process
Sb04g036150	2476	0.26	15.36	0	0	0	0	similar to Putative uncharacterized protein	0
Sb05g022940	1806	40.72	110.59	3.33	12.4	0	response to herbivore	similar to Pathogenesis-related protein 4	biological_process
Sb02g031950	1658	2.6	2.6	0.75	0.14	0	NADP binding	similar to Flavin-containing monooxygenase 3-like	molecular_function
Sb05g021870	1763	5.28	10.63	2.73	0.52	0	transferase activity, transferring hexosyl groups	similar to UDP-glucoronosyl and UDP-glucosyl transferase family protein, expressed	molecular_function
Sb01g026270	1550	9.13	2.38	7.05	0.88	2	0	similar to Thaumatin-like protein 1, putative, expressed	0
Sb04g003110	9709	26.14	2.96	1.19	1.46	8	methylation	similar to Os06g0241000 protein	biological_process
Sb10g026660	2128	0.03	0	0.63	0.64	0	0	similar to Neurochondrin protein-like	0
Sb03g008800	1525	1.06	1.29	0	0	0	methylation	weakly similar to Putative uncharacterized protein P0036D10.11	biological_process
Sb02g038940	2822	265.92	57.59	33.32	164.47	2	molecular_function	similar to Putative uncharacterized protein	molecular_function
Sb05g005856	761	0.91	0.52	2.19	7.32	0	0	similar to OSJNBb0085F13.3 protein	0
Sb10g009990	1618	1.32	0.15	1.75	6.43	0	transferase activity, transferring hexosyl groups	similar to Putative Limonoid UDP-glucosyltransferase	molecular_function
Sb06g031910	2197	5.81	1.89	0.59	3.05	1	nectar secretion	similar to Beta-fructofuranosidase, insoluble isoenzyme 6 precursor	biological_process
Sb06g011772	467	9.97	6.46	0.89	0.24	0	0	Predicted protein	0
Sb03g008330	1227	64.02	10.42	7.21	18.95	0	chloroplast thylakoid lumen	similar to Peptidyl-prolyl cis-trans isomerase	cellular_component
Sb03g031150	1744	12.4	0.49	0.72	11.25	4	0	Predicted protein	0
Sb08g022390	972	0.71	11.62	0.29	0.41	0	0	similar to Thaumatin-like pathogenesis-related protein 4 precursor	0
Sb06g027800	224	9.76	0.88	0.21	2.54	0	0	similar to OSIGBa0113I13.1 protein	0
Sb09g022700	665	28.28	96.85	32.53	9.58	3	0	similar to Putative uncharacterized protein	0
Sb04g034240	1190	22.62	25.83	1.25	5.83	2	flavonol synthase activity	similar to Putative uncharacterized protein	molecular_function
Sb01g026170	1431	15.79	1.29	2.23	16.13	1	0	similar to Proline-rich protein precursor	0
Sb05g024210	2967	3.57	1.15	0	0	0	ADP binding	similar to Putative Pib	molecular_function
Sb03g003530	895	953.55	8.41	2.85	120.26	7	hyperosmotic response	similar to 17.8 kDa class II heat shock protein	biological_process
Sb02g034060	1840	5.53	0.21	0.13	3.31	0	protein binding	similar to Zinc finger and C2 domain protein-like	molecular_function
Sb06g014900	1317	0.26	0.06	0.07	2.46	0	0	weakly similar to OSIGBa0113L04.8 protein	0
Sb02g007650	670	6.87	0.47	0.35	3.14	0	0	similar to Os07g0251200 protein	0
Sb02g000930	1688	1.5	2.67	0.14	0.3	0	NADP binding	similar to Putative uncharacterized protein	molecular_function
Sb01g019200	1915	1.95	0.53	0.27	3.33	0	protein binding	Predicted protein	molecular_function
Sb02g041310	1073	4.66	2.16	1.86	0.16	0	transferase activity, transferring glycosyl groups	similar to Putative uncharacterized protein	molecular_function
Sb10g024260	971	3.02	1.29	0	0	0	0	similar to Putative uncharacterized protein	0
Sb03g043410	708	1.3	2.66	0	0.4	4	0	similar to Putative uncharacterized protein P0470A12.6	0
Sb01g005150	1762	13.61	0.2	4.29	11.39	1	tryptophan metabolic process	similar to Indole-3-glycerol phosphate lyase	biological_process
Sb04g024380	747	1.46	105.48	0	0	0	0	weakly similar to Putative uncharacterized protein OSJNBb0056I22.41-1	0
Sb06g028800	2851	4.26	0.15	0.1	0.96	0	regulation of transcription, DNA-templated	similar to L1332.9 protein	biological_process
Sb01g038650	924	1.06	3.86	0.15	0.31	0	mitochondrion	similar to LOB domain protein 1, putative, expressed	cellular_component
Sb04g009750	4160	2.46	1.93	0.18	0.25	1	ADP binding	similar to Putative Xa1-like protein	molecular_function
Sb01g033510	1163	2.52	0.1	0.4	0.1	0	zinc ion binding	similar to Putative RING-H2 zinc finger protein	molecular_function
Sb04g034690	305	88.24	10.28	37.36	10.63	0	0	similar to Putative uncharacterized protein	0
Sb09g025520	4293	6.3	30.44	0	0.01	1	0	weakly similar to Putative uncharacterized protein	0
Sb03g005490	772	6.03	47.53	7.5	5.82	3	0	similar to Putative uncharacterized protein	0
Sb06g024770	392	54.28	263.71	254.64	23.21	1	0	similar to OSJNBa0010H02.23 protein	0
Sb05g027400	2432	0.8	1.43	0.02	0.09	0	0	Predicted protein	0
Sb04g034520	2565	18.81	17.88	43.83	167.87	9	detection of ethylene stimulus	similar to 1-aminocyclopropane-1-carboxylate oxidase	biological_process
Sb02g037210	4618	0.19	0.56	0.02	0.17	0	outer membrane	similar to Protein TOC75, chloroplast precursor	cellular_component
Sb06g000780	1572	39.91	8.68	0.65	12.88	20	cysteine-type peptidase activity	weakly similar to OSJNBb0085F13.15 protein	molecular_function
Sb01g015990	4298	3.14	0.85	1.5	11.13	7	potassium ion transmembrane transport	similar to Probable potassium transporter 16	biological_process
Sb04g031700	566	6.3	24.24	4.91	2.41	0	anaerobic respiration	similar to Putative uncharacterized protein	biological_process
Sb06g024970	1553	7.15	24.01	0.66	7.65	4	transferase activity, transferring hexosyl groups	similar to Cis-zeatin O-glucosyltransferase 1	molecular_function
Sb04g009690	866	175.3	25.03	20.97	187.58	1	0		0
Sb01g021200	868	4.64	0.27	0	3.47	0	response to stress	similar to Universal stress protein family protein, expressed	biological_process
Sb04g005350	1449	120.53	3.06	8.34	14.44	1	0	similar to Putative uncharacterized protein	0
Sb06g002520	227	67.64	8.98	5.51	37.32	0	0	similar to Os04g0188400 protein	0
Sb10g006580	734	4	0.27	0	0	4	0	Predicted protein	0
Sb05g026490	1264	0.23	45.5	1.5	4.14	5	response to growth hormone	similar to Glutathione S-transferase GST 22	biological_process
Sb03g029150	3805	0.6	0.01	0.01	0	6	transferase activity, transferring phosphorus-containing groups	similar to Transposon protein, putative, CACTA, En/Spm sub-class, expressed	molecular_function
Sb03g029380	470	15.54	6.01	1.08	1.45	1	0	Predicted protein	0
Sb03g032150	1061	0.33	0.04	2.4	0	0	transferase activity, transferring phosphorus-containing groups	similar to Os01g0699600 protein	molecular_function
Sb06g019050	1066	1.51	3.05	0.13	0.32	0	0	similar to Os04g0461600 protein	0
Sb05g026690	446	19.47	2.29	0	0	0	extracellular region	similar to Putative Bowman-Birk serine protease inhibitor	cellular_component
Sb06g029780	3384	0.71	0.22	0.03	0	0	recognition of pollen	similar to H0315F07.1 protein	biological_process
Sb10g006910	1430	7.68	62.01	18.37	4.29	0	oxidoreductase activity, acting on paired donors, with incorporation or reduction of molecular oxygen, 2-oxoglutarate as one donor, and incorporation of one atom each of oxygen into both donors	similar to 2-oxoglutarate-dependent oxygenase	molecular_function
Sb04g034200	1892	1	1.39	0.02	2.55	0	carbohydrate metabolic process	similar to Putative mannan endo-1,4-beta-mannosidase 9 precursor	biological_process
Sb05g024830	883	3.39	0.04	0.21	1.16	0	protein binding	similar to Putative uncharacterized protein SB234M12.8	molecular_function
Sb03g047330	1481	0.74	52.6	14.23	0.35	0	circadian rhythm	similar to SbPCL1 protein	biological_process
Sb09g001250	2287	2.19	3.1	0.16	0.32	0	DNA replication	similar to Putative uncharacterized protein	biological_process
Sb01g029210	878	25.74	2.23	3.17	15.02	5	0	similar to Putative uncharacterized protein	0
Sb02g009680	1018	4.41	1.46	0.09	1.4	0	0	similar to Expressed protein	0
Sb05g010328	1254	2.66	2.06	27.74	15.33	0	0	Predicted protein	0
Sb10g002610	2266	3.2	1.75	0.29	2.13	0	transferase activity, transferring phosphorus-containing groups		molecular_function
Sb06g029250	5130	0.43	0.28	3.89	7.36	0	ADP binding	weakly similar to NBS-LRR disease resistance protein homologue	molecular_function
Sb06g028210	4451	13.5	0.02	1.04	23.29	1	terpene synthase activity	similar to Terpene synthase	molecular_function
Sb06g018480	260	146.64	0.75	12.11	3.28	4	0	weakly similar to Os04g0451700 protein	0
Sb06g001175	15133	0	0	0.07	0.1	0	0	similar to Putative uncharacterized protein S126P21.5	0
Sb10g006050	1703	0.34	1.4	0	0.37	0	oxidoreductase activity, acting on paired donors, with incorporation or reduction of molecular oxygen	similar to Cytochrome P450	molecular_function
Sb01g037560	1424	0.81	2.2	0	0	0	0	similar to Mitochondrial import inner membrane translocase subunit Tim17/Tim22/Tim23 family protein, putative, expressed	0
Sb09g029050	1066	11.81	4.89	0.78	1.28	1	sequence-specific DNA binding	weakly similar to WRKY transcription factor 19	molecular_function
Sb09g001120	905	725.39	101.32	23.49	94.05	4	unfolded protein binding	similar to Os05g0110100 protein	molecular_function
Sb01g026400	2210	1.98	0.32	0.17	0.9	0	alpha-mannosidase activity	similar to Glycosyl hydrolase family 38 protein, putative, expressed	molecular_function
Sb10g025590	1437	8.64	0.3	1.19	0.28	0	sequence-specific DNA binding	similar to Os06g0649000 protein	molecular_function
Sb05g027150	1713	6.75	3.57	7.11	42.98	11	0	similar to Putative uncharacterized protein	0
Sb02g027090	2841	1.98	4.5	0.24	0.56	2	integral component of membrane	similar to Putative purine permease	cellular_component
Sb03g039710	4710	10.56	0.83	1.02	3.09	0	0	similar to Putative uncharacterized protein	0
Sb02g007750	1601	5.03	45.1	0	0	0	0	similar to Beta-glucosidase aggregating factor	0
Sb03g044020	1658	4.51	1.18	0.22	1.17	0	0	weakly similar to Regulatory protein, putative, expressed	0
Sb07g028320	2846	0.77	1.74	0.16	0.06	0	0	Predicted protein	0
Sb08g004260	1962	5.39	0.22	1.72	3.56	10	regulation of transcription, DNA-templated	weakly similar to Putative uncharacterized protein	biological_process
Sb03g040790	713	2.02	7.97	0	0.4	0	0	similar to Os01g0864300 protein	0
Sb03g026790	1778	0.23	1.92	0.03	0.1	0	hexose metabolic process	similar to OSIGBa0097P08.2 protein	biological_process
Sb01g035010	743	28.48	2	1.62	7.88	2	0	similar to Expressed protein	0
Sb08g005570	245	26.99	8	0.19	0	0	serine-type endopeptidase inhibitor activity	similar to Os12g0193100 protein	molecular_function
Sb05g025080	642	329.98	75.72	36.44	150.91	0	chlorophyll binding	weakly similar to Expressed protein	molecular_function
Sb04g033380	1219	1.08	0.1	0.68	4.99	0	transcription regulatory region sequence-specific DNA binding	similar to Putative uncharacterized protein	molecular_function
Sb03g028880	1520	0.19	0	3.11	6.77	0	3-beta-hydroxy-delta5-steroid dehydrogenase activity	similar to NADPH-dependent reductase A1-a	molecular_function
Sb04g037180	4323	33.83	3.1	6.63	34.96	0	flavonoid biosynthetic process	similar to ABC1-like	biological_process
Sb04g004120	2357	0.02	0	0.86	0.72	0	protein binding	similar to Putative uncharacterized protein	molecular_function
Sb10g027660	597	14.45	4.53	79.84	3.81	0	0	similar to Os06g0683700 protein	0
Sb04g012680	1631	0.39	0.36	5.4	4.15	0	nucleic acid binding	similar to Transposase	molecular_function
Sb01g023320	527	90.46	2.23	37.88	8.63	5	0	Predicted protein	0
Sb03g029160	1474	9.05	1.41	12.22	2.04	0	0	similar to Putative uncharacterized protein	0
Sb04g028380	518	64.72	7.79	17.26	16.35	0	0	similar to Putative uncharacterized protein	0
Sb01g038720	632	0	0.06	6.23	5.49	0	integral component of membrane	similar to OSJNBa0072F16.19 protein	cellular_component
Sb07g022340	443	8.44	0.62	5.12	6.8	0	0	similar to Putative uncharacterized protein	0
Sb05g017980	1224	8.5	5.6	0.95	12.17	0	0	similar to Expressed protein	0
Sb07g028090	422	46.88	2.04	41.49	31.12	0	calcium ion binding	similar to Os09g0483300 protein	molecular_function
Sb03g009060	1092	1.58	0.5	4.2	15.26	0	chloroplast thylakoid lumen	weakly similar to P0402A09.21 protein	cellular_component
Sb04g003250	8748	10.39	26.92	2.52	3.83	1	phosphotransferase activity, alcohol group as acceptor	similar to GHMP kinase-like protein	molecular_function
Sb06g022870	618	1.49	6.34	1.65	0.09	0	plant-type cell wall	similar to OSIGBa0131L05.12 protein	cellular_component
Sb03g047230	2664	2.16	4.62	0.96	10.42	0	transcription factor TFIIA complex	similar to Transcription initiation factor IIA gamma chain	cellular_component
Sb01g048095	564	33.85	9.38	25.71	119.36	0	0	similar to Chitin elicitor-binding protein precursor	0
Sb01g013740	1574	9.79	3.96	23.48	1.91	2	lipid metabolic process	similar to Patatin-like phospholipase domain containing protein	biological_process
Sb01g020530	2157	2.32	19.21	4.72	2.06	0	zinc ion binding	similar to RNA-binding protein, putative, expressed	molecular_function
Sb01g045170	883	342.82	22.6	122.23	40.57	5	0	weakly similar to ZIM motif family protein, expressed	0
Sb05g009125	1464	1.49	1.74	0	0	0	transferase activity, transferring phosphorus-containing groups	weakly similar to Protein kinase domain containing protein, expressed	molecular_function
Sb01g021870	3038	3.63	0.93	12.91	4.94	9	calcium ion transmembrane transport	similar to Cation-transporting ATPase	biological_process
Sb01g007965	323	19.41	1.58	5.31	5.28	0	0	similar to Os03g0750500 protein	0
Sb02g043720	1584	13.18	1.61	1.49	6.64	0	0	similar to Negatively light-regulated protein, putative, expressed	0
Sb06g028680	1007	17.82	22.58	3.63	36.59	0	0	similar to H0818E11.9 protein	0
Sb03g005840	1603	0.68	9.64	5.09	2.87	0	transferase activity, transferring acyl groups other than amino-acyl groups	similar to Putative uncharacterized protein	molecular_function
Sb04g002800	845	7.83	1.72	8.11	0.54	0	0	weakly similar to Putative uncharacterized protein P0030G11.22	0
Sb05g019180	1453	21.81	1.75	0.03	2.39	0	terpene synthase activity	similar to Putative uncharacterized protein	molecular_function
Sb06g017417	455	38.93	15.16	0.92	0.25	0	0	weakly similar to OSJNBa0064D20.2 protein	0
Sb06g022450	7852	0.34	0.29	0	0.31	0	lignin biosynthetic process	similar to OSJNBa0004N05.21 protein	biological_process
Sb06g000340	3290	5.12	4.25	43.04	56.15	7	ADP binding	weakly similar to NB-ARC domain containing protein, expressed	molecular_function
Sb08g003850	1885	2.53	0.73	0.1	0.18	0	0	Predicted protein	0
Sb05g018030	1504	3.29	0.16	0.89	1.1	0	chaperone binding	similar to Putative uncharacterized protein	molecular_function
Sb02g030340	734	17.78	1.82	30.86	5.73	7	regulation of transcription, DNA-templated	similar to SbCBF6	biological_process
Sb05g007030	808	274.29	2.38	1.43	56.79	3	0	similar to Putative uncharacterized protein	0
Sb04g032280	1148	48.79	130	20.3	12.38	8	biological_process	similar to Rho-GTPase-activating protein-like	biological_process
Sb09g028290	954	0.42	6.7	1.17	2.62	0	molecular_function	similar to Os05g0560200 protein	molecular_function
Sb10g025150	1899	0.58	0.25	0.8	4.1	0	0	weakly similar to Putative uncharacterized protein P0416A11.15	0
Sb01g016450	2027	2.01	6.34	0.25	2.16	0	molybdate ion transport	similar to Putative sulfate transporter-like	biological_process
Sb10g026040	584	3.84	2.69	0.08	2.34	1	0	similar to Putative uncharacterized protein P0709F06.15	0
Sb01g023100	2671	12.59	7.46	0.38	0.43	0	0	similar to Putative uncharacterized protein	0
Sb02g001460	769	0.6	4.03	8.07	0.07	3	0	similar to Slr1753 protein	0
Sb06g021250	1233	11.15	221.35	2.03	8.25	0	chitin binding	similar to Endochitinase A precursor	molecular_function
Sb05g019020	680	5.84	5.36	0	0	1	hydrolase activity, acting on ester bonds	similar to Os01g0872900 protein	molecular_function
Sb02g001970	731	2.28	0	0.89	1.32	0	sequence-specific DNA binding	Predicted protein	molecular_function
Sb02g026620	1399	0.08	1.12	0	0.04	0	sucrose catabolic process	similar to Alpha-amylase	biological_process
Sb02g026160	2018	12.88	5.73	0.32	7.66	2	oxidoreductase activity, acting on paired donors, with incorporation or reduction of molecular oxygen	similar to Putative uncharacterized protein	molecular_function
Sb04g024130	663	3241.09	557.1	252.28	1824.5	1	0	weakly similar to Os02g0581100 protein	0
Sb03g036100	1639	4.39	0.07	0.2	0.42	0	protein dimerization activity	Predicted protein	molecular_function
Sb05g026990	2407	1.39	0.72	0.83	9.35	2	lipid metabolic process	weakly similar to Patatin-like protein	biological_process
Sb07g005210	1352	20.8	0.03	0.55	12.91	6	delta 3-trans-hexadecenoic acid phosphatidylglycerol desaturase activity	similar to Chromosome chr19 scaffold_4, whole genome shotgun sequence	molecular_function
Sb03g040840	1409	9.96	9.38	1.08	35.11	1	transferase activity, transferring hexosyl groups	similar to Putative UDP-glucosyltransferase	molecular_function
Sb03g045460	1774	7.97	7.93	0.05	0.87	1	defense response to fungus, incompatible interaction	similar to Glucan endo-1,3-beta-glucosidase, acidic isoform precursor (EC 3.2.1.39) ((1->3)-beta-glucan endohydrolase) ((1->3)-beta- glucanase)	biological_process
Sb08g022400	533	2.81	1.47	0	0	0	0	similar to Thaumatin-like protein, putative, expressed	0
Sb06g002870	3324	0.02	0.5	0.15	0	0	carbon-nitrogen ligase activity, with glutamine as amido-N-donor	similar to OSIGBa0140C02.3 protein	molecular_function
Sb06g001960	5508	0.18	5.04	7.22	0.22	3	NADP binding	similar to Putative uncharacterized protein	molecular_function
Sb02g003436	2667	24.93	1.35	0.42	9.08	0	0	Predicted protein	0
Sb07g023470	588	472.56	40.6	23.87	172.31	3	cellular response to light intensity	similar to PGR5	biological_process
Sb01g022080	847	1.56	0.19	3.39	8.66	0	protein binding	similar to Probable glutathione S-transferase BZ2	molecular_function
Sb06g014950	5063	0.22	0.03	0.12	0.82	0	potassium ion transmembrane transport	similar to High-affinity potassium transporter	biological_process
Sb04g025680	2465	70.9	13.66	6.95	29.11	0	chloroplast thylakoid membrane	similar to Putative uncharacterized protein OJ1476_F05.21-1	cellular_component
Sb01g036240	842	2294.8	356.03	147.32	804.11	1	chloroplast photosystem II	similar to Possible Photosystem II reaction center Psb27 protein, putative, expressed	cellular_component
Sb03g046210	878	17.55	1.07	7.23	1.94	1	calcium ion binding	similar to Putative uncharacterized protein	molecular_function
Sb04g027250	764	28.68	43.1	2.67	12.87	11	zinc ion binding	similar to Ring domain containing protein-like	molecular_function
Sb02g028680	698	5.27	0.11	1.06	0.41	0	0	weakly similar to Os09g0493000 protein	0
Sb01g014550	1452	3.8	27.4	0.45	4.58	2	oxidoreductase activity, acting on paired donors, with incorporation or reduction of molecular oxygen, 2-oxoglutarate as one donor, and incorporation of one atom each of oxygen into both donors	similar to Putative uncharacterized protein	molecular_function
Sb01g018600	643	2.59	27.74	0	0	0	0	similar to Ripening-related protein 3 precursor	0
Sb01g011000	2896	14.97	0.51	0.53	0.86	0	spliceosomal complex	similar to Prp18 domain, putative	cellular_component
Sb01g001860	599	1.54	2.62	0	0.09	0	0	Predicted protein	0
Sb08g019960	473	376.03	108.65	11.36	1.2	1	0	weakly similar to Expressed protein	0
Sb02g007280	362	1247.79	286.11	105.69	549.88	5	0	weakly similar to Putative uncharacterized protein P0418E08.140	0
Sb02g008070	1544	0.04	0.03	3.84	10.86	0	0	weakly similar to Putative uncharacterized protein	0
Sb08g005390	869	81.99	8.8	6.4	24.27	1	protein binding	similar to Expressed protein	molecular_function
Sb06g018698	3796	0.02	0.01	0.63	0.82	0	0	similar to Putative uncharacterized protein	0
Sb05g025360	2126	0.46	2.49	0.22	0.43	0	0	Predicted protein	0
Sb01g034320	331	3.13	0.71	4.48	23.53	0	0	similar to Putative uncharacterized protein	0
Sb08g000600	3519	4.28	33.49	21.6	2.42	1	vitamin E biosynthetic process	similar to Putative uncharacterized protein	biological_process
Sb03g026630	197	1.46	7.76	0	0.29	0	0	similar to Putative uncharacterized protein	0
Sb02g003510	1069	41.21	2.38	19.85	51.54	1	3-oxo-5-alpha-steroid 4-dehydrogenase activity	similar to Steroid 5alpha-reductase-like protein	molecular_function
Sb05g000310	2643	0.57	2.51	0	0.22	0	regulation of transcription, DNA-templated	similar to Dof zinc finger protein PBF	biological_process
Sb07g028920	1472	0.7	4.02	0.31	0.58	0	quercetin 3-O-glucosyltransferase activity	similar to Putative uncharacterized protein	molecular_function
Sb04g023760	278	56.68	8.88	7.5	2.45	0	0	similar to Putative uncharacterized protein	0
Sb03g036190	3035	1.36	0.22	0.03	0.17	0	transferase activity, transferring phosphorus-containing groups	Predicted protein	molecular_function
Sb03g024260	461	10.6	1.36	0.7	9.37	2	sequence-specific DNA binding	similar to Putative uncharacterized protein	molecular_function
Sb10g021610	1612	124.5	185.87	20.55	78.62	1	peroxidase activity	similar to Peroxidase precursor	molecular_function
Sb01g012590	749	39.62	17.53	1.24	6.38	1	N-acetyltransferase activity	similar to Putative uncharacterized protein	molecular_function
Sb03g001070	1889	9.62	0.27	0.02	1.11	0	oxidoreductase activity, acting on paired donors, with incorporation or reduction of molecular oxygen	similar to Putative uncharacterized protein	molecular_function
Sb02g028370	4189	0.26	6.05	5.06	0.34	1	0	similar to Putative uncharacterized protein	0
Sb03g006210	356	10.82	4.51	0.26	2.87	6	regulation of transcription, DNA-templated	similar to MADS-box transcription factor TaAGL42	biological_process
Sb09g001000	2897	0.02	0.43	0	0	0	terpene synthase activity	similar to Putative uncharacterized protein	molecular_function
Sb02g030740	1987	0.9	2.13	0.14	0.46	0	oxidoreductase activity, acting on paired donors, with incorporation or reduction of molecular oxygen	similar to Putative Cytochrome P450	molecular_function
Sb06g001040	2883	0	0.3	1.37	0.06	0	terpene synthase activity	similar to Putative uncharacterized protein	molecular_function
Sb01g040000	486	315.09	1.86	2.67	27.49	0	0	similar to 17.4 kDa class I heat shock protein 3	0
Sb03g046890	819	5.83	1.91	0.11	0.07	0	0	weakly similar to Putative uncharacterized protein	0
Sb01g034720	940	82.04	10.34	4.53	11.79	1	biological_process	similar to MTERF family protein, expressed	biological_process
Sb03g008000	10234	0.16	0.77	1.46	0.55	1	transferase activity, transferring glycosyl groups	similar to Os01g0118600 protein	molecular_function
Sb03g011430	2172	78.55	3.59	6.46	31.96	2	0	Predicted protein	0
Sb09g027770	793	33.28	6.97	11.86	2.87	1	0	similar to Putative uncharacterized protein	0
Sb03g004150	2111	21.49	2.23	2.81	4.44	1	glucosyltransferase activity	similar to Putative uncharacterized protein	molecular_function
Sb01g013760	1337	12.77	4.37	8.49	0.72	7	lipid metabolic process	similar to Patatin-like phospholipase domain containing protein	biological_process
Sb02g028000	2604	3.78	0.69	1.99	9.76	3	aspartic-type endopeptidase activity	similar to Putative uncharacterized protein	molecular_function
Sb04g000920	3209	0.81	4.64	1.89	0.5	0	transferase activity, transferring phosphorus-containing groups	similar to Putative uncharacterized protein	molecular_function
Sb03g037700	929	12.57	1.52	1.35	1.16	0	0	similar to Harpin-induced protein-related-like	0
Sb01g038670	715	18.82	1.15	2.27	33.64	0	integral component of membrane	similar to Putative uncharacterized protein	cellular_component
Sb05g026200	4384	11.08	2.29	2.97	21.72	8	protein binding	Predicted protein	molecular_function
Sb10g022340	1578	0.51	9.96	1.32	0.22	0	response to heat	similar to Putative uncharacterized protein	biological_process
Sb01g026600	1678	4.8	0.77	4.03	7.79	2	0	similar to Putative uncharacterized protein	0
Sb05g026276	1111	5.07	3.42	0.17	0.31	9	0	similar to Os11g0670100 protein	0
Sb10g029590	1670	28.86	0.7	0.83	28.46	7	transferase activity, transferring acyl groups other than amino-acyl groups	similar to Os06g0710700 protein	molecular_function
Sb04g031000	2086	99.35	15.26	8.13	29.3	13	regulation of meristem growth	similar to Chromosome chr2 scaffold_11, whole genome shotgun sequence	biological_process
Sb05g007310	5705	40.91	33.3	1.2	15.06	22	sucrose-phosphate synthase activity	similar to Sucrose-phosphate synthase	molecular_function
Sb01g049940	2136	2.99	0.28	0.13	0.67	0	0	weakly similar to Putative uncharacterized protein	0
Sb04g027650	2277	2.1	0.41	0.79	4.59	1	trehalose biosynthetic process	similar to Putative trehalose-phosphatase	biological_process
Sb01g001893	293	39.45	2.41	2.85	6.02	1	0	weakly similar to Putative uncharacterized protein	0
Sb06g025936	422	8.86	2.6	0.66	1.89	0	0	Predicted protein	0
Sb04g000980	1416	0.57	3.24	0.1	0.12	0	DNA binding	Predicted protein	molecular_function
Sb08g022440	838	21.14	36.07	4.2	8.07	2	0	similar to Thaumatin-like pathogenesis-related protein 4 precursor	0
Sb03g032050	1798	101.67	46.2	9.07	82.44	17	transferase activity, transferring hexosyl groups	similar to Glucosyltransferase-like	molecular_function
Sb03g008010	2544	0.57	1.8	0.56	0.09	0	transferase activity, transferring glycosyl groups	similar to HGA6, putative, expressed	molecular_function
Sb02g003010	4816	48.02	17.26	37.95	142.29	2	vacuolar membrane	similar to Putative uncharacterized protein	cellular_component
Sb01g012050	4633	0.3	13.12	15.85	0.63	3	ADP-ribose pyrophosphohydrolase activity	similar to Thiamine biosynthesis protein thiC, putative, expressed	molecular_function
Sb03g028270	2540	1.04	0.28	0	0	4	0	Predicted protein	0
Sb07g003040	1559	3.25	0.13	2.02	0.58	0	carboxylic acid metabolic process	similar to Putative uncharacterized protein	biological_process
Sb02g011895	296	11.07	10.6	0.31	0.58	0	0	similar to Putative uncharacterized protein	0
Sb04g019730	15753	1.04	0.99	0.09	0.12	1	protein binding	weakly similar to Putative uncharacterized protein	molecular_function
Sb07g007720	608	9.27	2.39	0.69	6.55	1	0	Predicted protein	0
Sb06g023860	1036	10.44	32.96	2.24	19.7	0	0	similar to Nodulin-21-like	0
Sb08g021390	1238	6.04	2.72	0	0	0	protein binding	Predicted protein	molecular_function
Sb02g000220	1830	2.14	20.65	2.3	3.7	0	oxidoreductase activity, acting on paired donors, with incorporation or reduction of molecular oxygen	similar to Putative uncharacterized protein	molecular_function
Sb0139s002020	2203	219.5	25.87	51.24	98.41	3	response to molecule of fungal origin		biological_process
Sb07g005710	2242	4.05	1.36	5.33	10.93	1	protein binding	weakly similar to Os11g0213700 protein	molecular_function
Sb04g024250	765	0	0	1.88	0.89	0	metal ion transport	similar to Putative uncharacterized protein	biological_process
Sb08g001610	917	20.88	0.34	3.89	4.53	4	0	similar to Harpin-induced protein 1 containing protein, expressed	0
Sb10g027100	4172	5.1	18.77	1.93	6.41	0	regulation of transcription, DNA-templated	similar to Putative NAC domain protein NAC1	biological_process
Sb06g026470	1011	157.84	21.75	6.69	13.72	4	0	weakly similar to Putative uncharacterized protein	0
Sb05g021173	5415	0.01	0.01	1.49	1.19	1	0	similar to Os07g0516500 protein	0
Sb01g028270	6156	0.66	0.88	0.06	0.67	0	O-acyltransferase activity	similar to Putative uncharacterized protein	molecular_function
Sb08g016550	987	46.84	115.1	13.52	33.35	6	plasma membrane	similar to Plant integral membrane protein TIGR01569 containing protein, expressed	cellular_component
Sb10g008930	822	0.35	2.72	0	0	0	0	similar to Putative uncharacterized protein	0
Sb02g041820	3199	111.99	64.21	13.02	46.18	0	metabolic process		biological_process
Sb05g004910	813	28.36	39.73	4.79	6.57	9	0	similar to Expressed protein	0
Sb10g021700	1952	29.02	7.37	3.04	69.73	8	UDP-N-acetylmuramate dehydrogenase activity	similar to Os06g0549900 protein	molecular_function
Sb03g039990	1007	52.02	3.78	10.12	30.66	0	red or far-red light signaling pathway	similar to SOUL heme-binding protein-like	biological_process
Sb10g007240	1342	53.99	6.69	16.43	13.3	0	0	similar to Os06g0215100 protein	0
Sb06g011770	1250	8.37	3.86	0.3	0.36	0	0	similar to Os06g0166200 protein	0
Sb01g016396	10038	0.14	0.2	0	0.01	0	ubiquitin thiolesterase activity	Predicted protein	molecular_function
Sb01g031900	710	13.12	1.27	4.63	0.56	2	metal ion binding	similar to C2H2-type zinc finger protein ZFP36	molecular_function
Sb06g028090	1066	112.69	12.91	94.25	29.18	5	regulation of transcription, DNA-templated	similar to OSIGBa0152L12.5 protein	biological_process
Sb10g020870	933	80.31	30.71	2.73	23.64	0	0	Predicted protein	0
Sb09g018280	590	9.45	0.8	0.79	1.45	0	0	weakly similar to Os05g0368000 protein	0
Sb06g031740	897	0.77	3.54	1.91	0.13	0	0	similar to OSJNBa0084K01.9 protein	0
Sb09g004520	4787	0.3	0.14	2.47	2.72	0	C-19 gibberellin 2-beta-dioxygenase activity	similar to OsGA2ox1	molecular_function
Sb01g047780	2086	0.08	0.06	2.86	2.02	0	magnesium ion transport	similar to Putative corA-like Mg++ transporter protein	biological_process
Sb03g026840	4057	1.25	0.19	0.29	2.76	0	0	similar to Hydrolase-like	0
Sb03g043960	2364	1.34	0.13	0.08	1.15	0	intracellular auxin transport	similar to Probable auxin efflux carrier component 6	biological_process
Sb09g001940	2132	6.15	0.18	6.47	33.39	2	vacuolar transport	similar to Os05g0120200 protein	biological_process
Sb08g017540	1608	0.39	1	0	0	0	oxidoreductase activity, acting on paired donors, with incorporation or reduction of molecular oxygen	similar to Putative taxane 14b-hydroxylase	molecular_function
Sb03g032930	1176	39.85	55.87	3.15	31.96	0	methylation	similar to Embryonic abundant protein-like	biological_process
Sb03g009110	1724	5.04	5.43	0.46	0.73	0	transferase activity, transferring glycosyl groups	similar to Putative uncharacterized protein	molecular_function
Sb07g027710	5011	0.14	0.02	0.08	0.43	0	potassium ion transmembrane transport	similar to Putative uncharacterized protein	biological_process
Sb03g043680	847	6.45	14.12	1.42	4.83	1	peptidase inhibitor activity	similar to Putative cystatin	molecular_function
Sb06g015080	1332	22.06	15.95	0.31	2.18	1	0	weakly similar to OSJNBb0118P14.4 protein	0
Sb04g000260	1509	0.65	0.16	5.22	13.07	0	leucocyanidin oxygenase activity	similar to Leucoanthocyanidin dioxygenase	molecular_function
Sb05g022480	1946	2.16	8.88	3.21	0.5	1	hydroquinone:oxygen oxidoreductase activity	similar to Putative laccase	molecular_function
Sb06g020740	966	112.09	13.47	15.58	34.31	0	chloroplast organization	similar to Os04g0692600 protein	biological_process
Sb03g046840	1666	0.1	0.94	0.44	0	2	carboxylic acid metabolic process	similar to Putative uncharacterized protein	biological_process
Sb05g001200	1296	4.93	0.15	0.57	1.18	0	sequence-specific DNA binding	weakly similar to WRKY transcription factor 64	molecular_function
Sb04g024390	822	24	206.79	136.09	0.62	3	0	similar to Putative glycine-rich protein	0
Sb02g043060	2537	16.75	0.22	6.46	3.41	2	0	weakly similar to Putative uncharacterized protein	0
Sb01g041170	1203	0.67	6.26	10.28	1.23	0	cellular protein metabolic process	similar to Putative uncharacterized protein	biological_process
Sb05g000600	2234	1.06	1.42	3.05	0.23	1	0	similar to Expressed protein	0
Sb08g018265	1834	3.07	4.06	0	0	0	nucleic acid binding	similar to Putative uncharacterized protein	molecular_function
Sb09g025090	800	120.9	14.01	41.98	44.7	0	0	similar to Putative uncharacterized protein OSJNBb0108E17.22	0
Sb09g021000	1783	5.93	0.35	2.13	1.43	0	negative regulation of growth	similar to Class III peroxidase 124 precursor	biological_process
Sb03g008970	5456	0.59	0.27	3.57	3.55	2	cholestenol delta-isomerase activity	similar to Probable 3-beta-hydroxysteroid-Delta(8),Delta(7)-isomerase (EC 5.3.3.5) (Cholestenol Delta-isomerase) (Delta(8)-Delta(7) sterol isomerase)	molecular_function
Sb04g009670	4078	106.3	16.97	13.76	114.11	2	chaperone binding	similar to Putative uncharacterized protein	molecular_function
Sb03g043660	1180	200.54	82.56	13.5	30.02	1	0	similar to Putative uncharacterized protein	0
Sb01g044960	2236	0.69	52	19.16	0.84	0	0	similar to Expressed protein	0
Sb01g005350	1534	56.83	286.47	0	35.17	1	cysteine-type peptidase activity	similar to Cysteine endopeptidase	molecular_function
Sb04g023060	1059	14.34	1.44	1.97	6.01	0	zinc ion binding	similar to E3 ubiquitin-protein ligase EL5	molecular_function
Sb02g007965	587	1.37	3.07	0	0	0	protein binding	Predicted protein	molecular_function
Sb02g020430	3407	0.41	0.07	0	0.53	1	indole-3-glycerol-phosphate synthase activity	similar to Putative uncharacterized protein	molecular_function
Sb02g011100	1377	0.17	1.14	0	0	0	clathrin coat of coated pit	similar to Putative uncharacterized protein	cellular_component
Sb07g005880	728	75.04	9.05	33.28	49.83	0	0	similar to Os08g0205800 protein	0
Sb08g023150	2035	6.1	8.88	17.05	73.57	7	endoplasmic reticulum	similar to Cell Division Protein AAA ATPase family	cellular_component
Sb01g015640	4511	0.01	0.4	0	0	0	metabolic process	similar to Os11g0286800 protein	biological_process
Sb05g026650	924	60.8	210.26	61.11	13.66	4	peptidase inhibitor activity	similar to Putative Bowman-Birk serine protease inhibitor	molecular_function
Sb10g009010	3881	1.5	0.25	0.07	0.78	1	0	similar to Putative uncharacterized protein	0
Sb02g030060	1474	4.99	4.2	0.09	0.15	0	transferase activity, transferring hexosyl groups	similar to Putative uncharacterized protein	molecular_function
Sb09g017210	2517	4.39	36.6	4.07	2.35	0	transmembrane transport	similar to MATE efflux family protein, expressed	biological_process
Sb09g021780	1104	6.3	0.71	0.59	0.72	0	regulation of transcription, DNA-templated	similar to Putative uncharacterized protein	biological_process
Sb04g023570	1063	25.91	3.47	0.04	1.82	0	0	weakly similar to Putative uncharacterized protein	0
Sb05g003920	3341	2	1.3	3.99	11.61	10	ADP binding	similar to NBS-LRR type R protein, Nbs1-Pi2	molecular_function
Sb01g008810	1157	63.37	5.79	18.94	11.5	0	0	similar to Putative uncharacterized protein 110K5.12	0
Sb03g011200	674	17.66	1.34	3.78	3.04	4	0	weakly similar to Os01g0278000 protein	0
Sb06g018650	677	27.78	3.53	2.19	21.58	0	0	weakly similar to H0523F07.3 protein	0
Sb10g029280	4051	49.77	4.86	4.68	36.04	1	translational initiation	similar to Putative uncharacterized protein	biological_process
Sb08g003520	1189	9.58	3.53	3.23	0.81	0	protein binding	similar to F-box domain, putative	molecular_function
Sb03g031670	4100	1.33	0.33	0.05	0.32	0	transferase activity, transferring phosphorus-containing groups	similar to Os01g0690800 protein	molecular_function
Sb02g033700	1761	23.74	1.74	1.34	8.56	2	metabolic process	similar to Putative uncharacterized protein	biological_process
Sb01g042160	1243	0	0	3.06	3.93	1	protein binding	similar to Drought-inducible protein 1OS	molecular_function
Sb06g000820	1805	0.25	1.54	2.69	0.16	0	methylation	similar to O-methyltransferase ZRP4	biological_process
Sb03g004540	3964	25.84	2.42	1.26	8	5	galactinol-sucrose galactosyltransferase activity	similar to Chromosome chr14 scaffold_21, whole genome shotgun sequence	molecular_function
Sb05g021680	2581	0	0.02	0.56	0.33	0	thioredoxin biosynthetic process	similar to Thioredoxin reductase	biological_process
Sb03g046337	4006	18.16	12.48	0	0.03	0	metabolic process	Predicted protein	biological_process
Sb01g000500	752	178.1	44.15	6.59	16.94	4	0	similar to Chromosome chr18 scaffold_1, whole genome shotgun sequence	0
Sb10g009820	4685	0.22	0.28	0	0	0	0		0
Sb08g004960	1643	0.77	0.07	0.96	1.49	1	integral component of membrane	similar to Amino acid transporter, putative, expressed	cellular_component
Sb05g022280	4916	15.11	7	1.35	10.8	7	0	Predicted protein	0
Sb03g043720	1295	7.24	0.27	0.04	7.51	3	0	weakly similar to Putative uncharacterized protein	0
Sb03g026640	203	4.25	20.08	0	1.12	2	0	similar to Putative uncharacterized protein	0
Sb05g016880	1210	7.56	18.08	4.02	1.83	4	0	similar to Uncharacterized plant-specific domain TIGR01627 family protein, expressed	0
Sb08g017120	913	13.67	0.3	1.62	19.37	1	cell redox homeostasis	similar to Putative glutaredoxin-C14 precursor	biological_process
Sb04g033710	2494	0.18	6.15	0.09	0.73	0	metabolic process	similar to Short-chain dehydrogenase/reductase protein-like	biological_process
Sb02g005380	2574	15.79	5.06	1.58	2.78	4	1-deoxy-D-xylulose-5-phosphate synthase activity	similar to 1-deoxy-D-xylulose 5-phosphate synthase	molecular_function
Sb06g001690	1278	115.32	63.92	4.46	13.17	6	extracellular matrix	similar to Germin-like protein 1	cellular_component
Sb04g021680	701	51.76	3.08	5.15	8.35	3	0	weakly similar to Putative uncharacterized protein	0
Sb03g007210	1043	299.54	83.63	36.77	81.12	6	0	similar to Putative uncharacterized protein P0504H10.20	0
Sb07g024280	4952	0.96	0.45	0.05	0.03	0	fatty-acyl-CoA reductase (alcohol-forming) activity	similar to Putative fatty acyl coA reductase	molecular_function
Sb09g004850	1490	21.92	1.03	0.12	2.02	0	mitochondrial respiratory chain complex IV	similar to Putative cytochrome c oxidase subunit VIa	cellular_component
Sb04g029440	2881	20.32	1.28	2.04	8.7	3	glycopeptide alpha-N-acetylgalactosaminidase activity	similar to OSJNBa0084A10.16 protein	molecular_function
Sb03g029890	12547	0.11	0.1	0	0.01	0	protein serine/threonine phosphatase activity	similar to Protein phosphatase 2C-like	molecular_function
Sb08g023067	9644	0.03	0.04	0.6	0.33	0	CTP salvage	similar to Uridine kinase, putative	biological_process
Sb05g026680	753	4.2	0.16	0.06	0.15	0	extracellular region	similar to Putative Bowman-Birk serine protease inhibitor	cellular_component
Sb03g011290	1849	0.28	2.37	2.15	0.12	0	zinc ion binding	similar to Os01g0279000 protein	molecular_function
Sb05g024200	1721	2.37	0.96	0	0	0	0	weakly similar to Putative uncharacterized protein	0
Sb01g049030	5337	8.62	0.91	0.63	4.09	4	oxidoreductase activity, acting on paired donors, with incorporation or reduction of molecular oxygen, 2-oxoglutarate as one donor, and incorporation of one atom each of oxygen into both donors	similar to Oxidoreductase, 2OG-Fe oxygenase family protein, expressed	molecular_function
Sb09g004750	824	58.27	5.47	2.3	34.5	0	0	similar to Os05g0163300 protein	0
Sb08g007570	4608	9.22	36.19	61.63	1.91	4	hydrolase activity, acting on glycosyl bonds	similar to Dhurrinase	molecular_function
Sb05g004560	3117	11.36	6.63	0.13	1.02	3	transferase activity, transferring phosphorus-containing groups	similar to Putative uncharacterized protein	molecular_function
Sb02g040490	1998	19.97	2.12	2.62	0.48	3	oxidoreductase activity, acting on paired donors, with incorporation or reduction of molecular oxygen	similar to Cytochrome P450 CYP709C1	molecular_function
Sb05g023873	1184	12.09	3.51	0.47	0.34	0	protein binding	Predicted protein	molecular_function
Sb03g003650	8589	9.29	72.75	86.54	14.62	0	positive regulation of long-day photoperiodism, flowering		biological_process
Sb09g001750	2474	3.44	7.04	0.79	4.04	2	recognition of pollen	similar to Stress-induced receptor-like kinase 1	biological_process
Sb03g046070	3770	9.78	2.35	3.97	18.52	0	perinuclear region of cytoplasm	similar to Putative LAF3 isoform 2	cellular_component
Sb07g003150	1529	2.78	0.18	0.97	0.89	0	lipid metabolic process	similar to Os08g0143600 protein	biological_process
Sb09g006536	2427	12.44	12.74	0	0	1	0	Predicted protein	0
Sb03g009970	1612	0.21	1.07	0	0	0	transferase activity, transferring acyl groups	weakly similar to Chalcone and stilbene synthases, N-terminal domain containing protein	molecular_function
Sb01g036180	1273	4.2	0.4	0.04	1.16	0	sequence-specific DNA binding	weakly similar to WRKY DNA binding domain containing protein	molecular_function
Sb04g033705	1885	0.58	1.77	0.02	0.75	0	0	similar to Short-chain dehydrogenase/reductase protein-like	0
Sb01g049710	764	10.46	0.67	4.67	0.74	1	cellular_component	similar to Putative uncharacterized protein	cellular_component
Sb05g024565	4261	0	0	3.09	1.96	0	damaged DNA binding	similar to DNA repair protein RAD51 homolog A	molecular_function
Sb04g003210	10857	0.55	0.81	0.03	0.06	0	intramolecular transferase activity	similar to Os11g0562100 protein	molecular_function
Sb06g022940	1594	5.12	2.26	0.38	1.78	0	transferase activity, transferring hexosyl groups	similar to OSIGBa0153E02-OSIGBa0093I20.8 protein	molecular_function
Sb10g008750	3240	2.02	1.13	0.19	0.26	2	biological_process	similar to Putative uncharacterized protein	biological_process
Sb03g028700	2271	5.44	1.47	0.14	0.35	0	oxidoreductase activity, acting on paired donors, with incorporation or reduction of molecular oxygen	similar to Os01g0628900 protein	molecular_function
Sb05g022730	2638	11.38	1.17	4.27	16.16	25	oxidoreductase activity, acting on paired donors, with incorporation or reduction of molecular oxygen	weakly similar to Putative uncharacterized protein	molecular_function
Sb03g003280	2464	0.61	3.18	0.28	0.76	0	cytokinin dehydrogenase activity	similar to Cytokinin dehydrogenase 1 precursor	molecular_function
Sb02g009660	2386	24.68	3.76	0.95	6.51	3	plasma membrane	similar to Integral membrane protein-like	cellular_component
Sb04g024800	588	17.41	7.67	1.58	2.71	6	cellular_component	weakly similar to Putative uncharacterized protein OJ1126_D09.23	cellular_component
Sb05g008470	1536	2.1	0.56	0.15	8.88	0	aspartic-type endopeptidase activity	weakly similar to Os01g0696800 protein	molecular_function
Sb03g045860	807	2.57	6.7	3.85	0.42	2	protein binding	similar to Putative glutathione S-transferase	molecular_function
Sb02g002760	1957	3.73	0.86	0.31	6.86	0	protein dimerization activity	weakly similar to Transcription factor BHLH9-like protein	molecular_function
Sb07g026980	3114	0.66	0	0	0.64	0	binding	Predicted protein	molecular_function
Sb03g008980	13932	0.01	0.02	0.56	0.67	0	cholestenol delta-isomerase activity	similar to Sterol-8,7-isomerase	molecular_function
Sb05g026820	3376	11.72	6.73	1.4	7.78	5	chromatin binding	similar to Myb transcription factor JAMyb	molecular_function
Sb02g030880	1169	2.41	16.57	3.72	1.31	3	0	similar to PPR-protein-like	0
Sb04g026190	2502	3.31	42.43	42.36	3.43	8	negative regulation of gene expression	similar to Two-component response regulator-like PRR1	biological_process
Sb06g027090	1207	100.53	425.76	428.2	33.16	1	response to biotic stimulus	similar to OSJNBa0006A01.5 protein	biological_process
Sb05g003400	1291	4.14	0.12	0.14	0.35	0	regulation of transcription, DNA-templated	similar to No apical meristem (NAM) protein, putative	biological_process
Sb01g044050	935	47.23	15.22	5.25	15.26	0	serine O-acetyltransferase activity	similar to Satase isoform II	molecular_function
Sb03g040841	1421	0.08	0.08	2.9	2.04	0	0	similar to Os04g0480600 protein	0
Sb10g015690	9830	3.05	1.42	0.38	0.57	0	ubiquitin ligase complex	similar to Armadillo repeat containing protein-like	cellular_component
Sb01g039360	1167	74.06	21.36	1.43	57.1	0	0	similar to 33 kDa secretory protein, putative, expressed	0
Sb02g040190	1166	13.37	0.64	0.72	8.63	3	cellular carbohydrate metabolic process	similar to Putative uncharacterized protein	biological_process
Sb07g006210	946	100.97	3.44	55.72	13.58	6	regulation of transcription, DNA-templated	weakly similar to Ethylene responsive transcription factor	biological_process
Sb03g043420	615	12.72	25.43	7.16	2.68	0	0	similar to Putative uncharacterized protein	0
Sb01g040710	997	7.84	0.75	0.56	6.16	0	0	similar to Expressed protein	0
Sb01g042210	1145	3.26	0.21	0.16	0.7	0	0	similar to Putative uncharacterized protein	0
Sb01g023050	1655	0.42	0	0.78	0.14	0	methionine biosynthetic process	similar to Putative O-succinylhomoserine (Thiol)-lyase	biological_process
Sb02g007360	431	8.54	244.94	3.01	7.78	0	0	similar to Os07g0120300 protein	0
Sb02g035440	3211	3.83	9.19	0.75	1.47	0	response to salicylic acid	similar to Putative serine/threonine-specific protein kinase	biological_process
Sb04g022860	1199	1.73	0.03	0.04	0.76	0	transferase activity, transferring acyl groups	similar to Putative uncharacterized protein	molecular_function
Sb03g041200	2306	3.22	9.18	0.06	1.9	0	response to nematode	similar to OSJNBb0008G24.12 protein	biological_process
Sb09g018250	1067	0.43	1.47	0	0.91	0	0	similar to Os05g0367900 protein	0
Sb06g003180	851	8.31	8.29	2.83	0.47	4	0	similar to OSJNBb0096E05.8 protein	0
Sb04g009860	2467	5.57	1.95	0.54	0.55	0	0	Predicted protein	0
Sb04g035465	1637	10.57	14.66	0.03	0	0	0	similar to OSJNBa0042L16.3 protein	0
Sb08g021000	2777	12.05	1.72	0.9	3.44	3	protein dimerization activity	similar to Helix-loop-helix DNA-binding domain containing protein, expressed	molecular_function
Sb04g036850	2476	0.35	0.03	0.67	0.99	0	protein binding	Predicted protein	molecular_function
Sb01g014890	478	1.2	0.98	9.79	13.32	0	0	similar to Putative uncharacterized protein	0
Sb01g049800	1114	0.52	3.84	0.08	0.2	0	metal ion transport	similar to Os03g0111400 protein	biological_process
Sb01g045180	1568	133.57	8.43	28.98	33.9	6	0	weakly similar to Putative uncharacterized protein	0
Sb02g030500	2418	54.87	35.62	3.39	26.74	2	galactose biosynthetic process	similar to UDP-galactose epimerase	biological_process
Sb10g000510	401	0.29	11.34	8.32	0.28	0	0	similar to Putative uncharacterized protein	0
Sb06g033940	1037	2	1.85	0	0	0	oxidoreductase activity, acting on paired donors, with incorporation or reduction of molecular oxygen, 2-oxoglutarate as one donor, and incorporation of one atom each of oxygen into both donors	similar to Chromosome chr4 scaffold_83, whole genome shotgun sequence	molecular_function
Sb01g048100	1485	13.2	3.41	10.01	43.23	1	cell wall macromolecule catabolic process	similar to Chitin elicitor-binding protein precursor	biological_process
Sb01g037920	759	109.25	289.49	61.94	38.35	1	response to biotic stimulus		biological_process
Sb02g031720	413	24.64	4.56	1.68	8.12	0	auxin-activated signaling pathway	similar to Auxin induced protein	biological_process
Sb02g025675	698	39.79	5.73	4.51	6.11	1	0	similar to Putative uncharacterized protein OJ1328_D07.26	0
Sb02g031390	1694	62.63	14.86	8.09	46.12	8	transport	similar to Probable aquaporin PIP2-7	biological_process
Sb02g020475	8056	2.61	0.08	0.38	2.51	1	chloroplast envelope	similar to Os09g0130800 protein	cellular_component
Sb10g011170	5325	0.73	0.04	0	1.01	0	carbohydrate binding	similar to Os07g0132100 protein	molecular_function
Sb06g026170	1594	56.71	6.17	3.57	19.37	11	biological_process	similar to Putative uncharacterized protein	biological_process
Sb04g001800	2706	0.19	0.09	1.76	0.4	0	terpene synthase activity	similar to Terpene synthase 2	molecular_function
Sb01g036670	2191	0.16	1.77	0.17	0.08	0	sequence-specific DNA binding	similar to WUSCHEL-related homeobox 6	molecular_function
Sb01g016390	3661	18.68	31.48	0.01	0.02	0	0	weakly similar to Putative uncharacterized protein	0
Sb05g008570	4217	57.7	14.35	6.71	104.01	0	hydrolase activity	similar to GDA1/CD39 family protein	molecular_function
Sb06g020240	1743	18.87	0.85	1.17	7.24	0	oxidoreductase activity, acting on paired donors, with incorporation or reduction of molecular oxygen	similar to OSIGBa0158F13.10 protein	molecular_function
Sb06g021610	2138	18.34	1.65	0.52	3.38	0	oxidoreductase activity, acting on paired donors, with incorporation or reduction of molecular oxygen	similar to Cytochrome P450 family protein, expressed	molecular_function
Sb03g038840	1677	5.49	0.42	0.17	1.39	0	ammonium transmembrane transport	similar to Os01g0831900 protein	biological_process
Sb02g008065	4816	0.01	0	1.1	1.03	0	0	Predicted protein	0
Sb02g034100	1947	6.91	0.42	1.17	7.51	5	transferase activity, transferring hexosyl groups	similar to Os07g0502900 protein	molecular_function
Sb01g021190	6196	6.22	1.02	2.06	9.41	0	galactolipid biosynthetic process	similar to Putative uncharacterized protein	biological_process
Sb01g045620	1474	9.68	0.43	0.09	2.7	1	transferase activity, transferring phosphorus-containing groups	similar to Receptor-like kinase TAK33-like protein	molecular_function
Sb03g039410	1050	7.83	6.35	0.22	0.16	0	0	similar to Putative uncharacterized protein	0
Sb04g026570	1925	0.03	0.65	0	0.03	0	0	Predicted protein	0
Sb01g048460	2028	6.32	1.28	0.09	0.11	1	0	similar to Putataive InsB from Escherichia coli	0
Sb02g040060	1460	0.16	240.58	158.57	0.31	1	thiazole biosynthetic process	similar to Thiazole biosynthetic enzyme 1-1, chloroplast precursor	biological_process
Sb01g035570	1694	0.58	3.26	0.08	0.1	0	0	similar to Desiccation-related protein PCC13-62, putative, expressed	0
Sb04g035440	2142	6.09	10.07	0	0	0	0	similar to OSJNBa0042L16.3 protein	0
Sb02g038790	1285	15.57	20.81	0.32	0.49	0	0	weakly similar to Os01g0341000 protein	0
Sb03g032380	1330	0.04	1.44	0.03	0.13	0	0	similar to WSI18 protein induced by water stress	0
Sb07g022650	1694	46.88	12.01	4.57	16.45	4	oxidoreductase activity, acting on paired donors, with incorporation or reduction of molecular oxygen	similar to Cyt-P450 monooxygenase	molecular_function
Sb02g008900	4472	1.13	1.13	0.02	0	0	hydrolase activity	similar to Calcineurin-related phosphoesterase-like protein	molecular_function
Sb09g020230	1584	64.55	10.27	43.72	130.37	8	metabolic process	similar to Cell death associated protein	biological_process
Sb06g002200	2426	0.47	0.08	0	0.94	0	transferase activity, transferring phosphorus-containing groups	similar to H0512B01.12 protein	molecular_function
Sb03g008350	3504	1.35	6.61	0.79	0.99	0	hydrolase activity, hydrolyzing O-glycosyl compounds	similar to Putative uncharacterized protein	molecular_function
Sb04g003850	1260	6.8	1.52	0.07	0.14	0	0	weakly similar to Putative uncharacterized protein	0
Sb03g042400	2379	0.46	0.44	6.46	10.06	0	0	similar to Putative uncharacterized protein	0
Sb08g001440	3869	2.17	5.08	0.01	0.6	0	carbohydrate binding	similar to LG27/30-like	molecular_function
Sb02g035530	2871	7.65	1.37	0.13	1.64	3	transferase activity, transferring phosphorus-containing groups	similar to Serine/threonine kinase receptor-like protein	molecular_function
Sb07g021860	567	3.04	2.77	0.08	0	0	nucleosome assembly	similar to High mobility group I/Y-2	biological_process
Sb04g000940	960	0.42	3.47	0	0.06	0	sphingosine hydroxylase activity	similar to Acid phosphatase-like	molecular_function
Sb04g000950	2900	0.44	0.5	0.05	0	0	ATP-dependent helicase activity	similar to Putative uncharacterized protein	molecular_function
Sb02g035920	3982	2.22	1.18	0.1	0.5	0	cellular protein localization	weakly similar to Serine /threonine kinase precursor	biological_process
Sb02g032300	2820	27.33	3.99	3.15	9.56	1	chloroplast relocation	similar to Os09g0553900 protein	biological_process
Sb05g026090	5455	79.34	8.22	10.63	27.92	18	binding	similar to OSA15 protein	molecular_function
Sb10g002870	1049	5.04	17.27	6.89	1.19	1	0	similar to Thaumatin-like protein 1, putative, expressed	0
Sb02g005350	771	9.55	0.36	0.78	0.52	0	0	similar to Putative uncharacterized protein	0
Sb09g005340	344	70.88	9.8	2.56	4.63	0	0	similar to Putative uncharacterized protein OSJNBa0029B02.7	0
Sb03g037085	275	23.21	1.28	3.37	6	2	regulation of transcription, DNA-templated	similar to Putative uncharacterized protein	biological_process
Sb04g007640	1852	10.25	49.62	22.84	4.76	9	oxylipin metabolic process	similar to Cytochrome P450 74A4	biological_process
Sb02g031150	4211	14.61	15.16	130.41	155.68	7	trans-Golgi network	similar to Peptidyl-prolyl cis-trans isomerase	cellular_component
Sb10g000970	1679	3.22	0.21	0.17	1.69	0	ADP binding	weakly similar to Putative uncharacterized protein	molecular_function
Sb03g043430	543	397.13	226.47	44.44	295.91	4	0	similar to Putative uncharacterized protein	0
Sb08g000420	1409	66.32	34.42	8.38	27.08	5	transferase activity, transferring phosphorus-containing groups	Predicted protein	molecular_function
Sb05g022950	569	2.22	161.49	0.16	1.7	0	response to herbivore	similar to Pathogenesis-related protein	biological_process
Sb10g003230	529	41.63	2.82	1.05	9.46	1	0	similar to Putative uncharacterized protein P0036F10.27	0
Sb08g018600	1669	0.93	0.09	0	0.51	0	iron ion transport	similar to Protein kinase domain containing protein	biological_process
Sb10g025880	1411	9.13	0.03	0.33	3.79	0	GDP-L-fucose synthase activity	similar to Putative GDP-L-fucose synthase 2	molecular_function
Sb09g001050	200	44.57	10.39	0.93	7.39	0	serine-type endopeptidase inhibitor activity	similar to Substilin /chymotrypsin-like inhibitor	molecular_function
Sb05g003190	3105	1.17	0.54	0.06	0.05	0	0	similar to Cadmium tolerance factor	0
Sb01g003000	2233	33.79	6.25	3.34	5.63	0	extracellular region	similar to Putative uncharacterized protein	cellular_component
Sb04g035030	353	4.07	0.11	3.94	0.16	0	0	similar to AP2 domain transcription factor-like	0
Sb02g003330	1109	14.57	11.49	1.71	7.28	0	acetylglucosaminyltransferase activity	similar to Putative uncharacterized protein	molecular_function
Sb03g044790	4868	0.3	17.89	0.35	0.49	0	potassium ion transmembrane transport	similar to Putative potassium transporter	biological_process
Sb10g009090	446	189.15	1.76	4.78	53.29	7	peroxisomal matrix	similar to Putative uncharacterized protein	cellular_component
Sb04g034680	1840	1.44	15.02	10.42	2.6	2	glycerol ether metabolic process	similar to Thioredoxin-like 5	biological_process
Sb08g005520	1354	6.75	20.21	3.9	1.64	5	peroxidase activity	similar to Class III peroxidase 137 precursor	molecular_function
Sb05g022570	2709	0.02	0.77	0	0	0	extracellular space	weakly similar to Protein T2E6.22 [imported]-Arabidopsis thaliana	cellular_component
Sb01g009040	527	1.09	7.74	0.09	0	0	0	similar to Expressed protein	0
Sb02g028200	2566	35.14	5.32	12.96	76.25	7	malate transmembrane transport	similar to Os09g0484900 protein	biological_process
Sb04g029100	2235	172.1	33.22	12.66	72.68	2	regulation of lipid metabolic process	similar to Extracellular calcium sensing receptor	biological_process
Sb08g003140	2978	14.17	1.18	0.75	4.62	0	acid phosphatase activity	similar to H0717B12.3 protein	molecular_function
Sb01g042330	977	0.18	0.72	3.75	1.11	0	0	similar to Putative uncharacterized protein	0
Sb01g013790	1328	2.34	2.01	6.49	0.34	0	lipid metabolic process	similar to Patatin-like phospholipase domain containing protein	biological_process
Sb08g013840	1936	0.48	1.9	0.02	0.32	0	cellular response to osmotic stress	similar to N3 like protein, putative, expressed	biological_process
Sb01g042120	470	126.39	15.26	17.25	38.23	1	growth factor activity	similar to Putative phytosulfokine peptide precursor	molecular_function
Sb04g004370	642	37.71	2.93	12.99	21.7	6	0	Predicted protein	0
Sb02g001280	1433	3.61	7.96	0.36	0.79	0	chromatin binding	similar to Putative uncharacterized protein	molecular_function
Sb07g027180	678	246.13	67.42	28.49	84.45	3	unfolded protein binding	weakly similar to At2g24395	molecular_function
Sb09g019940	368	4.06	0	0	0	0	0	Predicted protein	0
Sb08g004200	533	4.64	33.69	7.21	1.6	0	0	weakly similar to Putative uncharacterized protein	0
Sb07g003270	1078	1.87	1.16	0.04	0	0	transporter activity	similar to Putative nodulin	molecular_function
Sb06g017410	2152	4.22	2.84	0	0	0	protein binding	weakly similar to OJ000114_01.16 protein	molecular_function
Sb06g031920	2712	5.19	0.35	0.44	2.98	2	nectar secretion	similar to H1005F08.5 protein	biological_process
Sb05g019210	8952	0.71	0.82	0.11	0.04	2	terpene synthase activity	weakly similar to Terpene synthase family, metal binding domain containing protein	molecular_function
Sb10g026030	581	12.57	21.93	0.88	14.58	0	0	similar to Putative uncharacterized protein P0709F06.15	0
Sb3219s002010	927	41.25	24.78	8.64	133.34	0	beta-N-acetylglucosaminidase activity		molecular_function
Sb05g023710	1125	13.44	46.87	2.14	3.74	0	carbohydrate metabolic process	similar to Xylanase inhibitor protein 2 precursor	biological_process
Sb02g022060	1190	2.46	0.03	0.08	0.33	0	protein binding	Predicted protein	molecular_function
Sb04g028360	1310	6.37	0.54	0.6	4.3	0	protein binding	similar to Transducin family protein / WD-40 repeat family protein-like	molecular_function
Sb06g014320	3254	1.75	0.57	0.06	0.21	0	glycerophosphodiester phosphodiesterase activity	similar to H0718E12.3 protein	molecular_function
Sb03g000550	1491	79.64	8.97	3.57	13.8	1	actin filament	similar to Peptide transporter protein-like	cellular_component
Sb02g032085	3936	0.26	0.34	0	0	0	0	Predicted protein	0
Sb01g022300	1474	3.67	1.33	0.38	4.98	0	0	Predicted protein	0
Sb07g028370	491	96.74	0.8	0.09	6.48	3	0	similar to Putative uncharacterized protein	0
Sb03g008170	3421	0.67	1.57	0.14	0.2	1	transferase activity, transferring phosphorus-containing groups	similar to Putative receptor serine/threonine kinase PR5K	molecular_function
Sb07g002950	1494	152.35	15.95	15.53	71.85	9	0	weakly similar to Putative uncharacterized protein OJ1119_D01.15	0
Sb02g009850	1349	0.47	1.48	0.03	0	0	tetraketide alpha-pyrone synthase activity	similar to Putative chalcone synthase	molecular_function
Sb06g029420	2119	19.27	0.98	1.57	4.53	6	cyclin-dependent protein serine/threonine kinase activity	similar to Cyclin-P1-1	molecular_function
Sb07g026870	3402	28.87	2.44	5.24	5.28	0	0	similar to Oxysterol-binding protein-like	0
Sb03g028640	2850	1.29	0.77	0.03	0.18	0	oxidoreductase activity, acting on paired donors, with incorporation or reduction of molecular oxygen	similar to Cytochrome P450-like	molecular_function
Sb05g022260	695	3.89	12.47	5	1.23	4	negative regulation of catalytic activity	similar to Pectinesterase inhibitor domain containing protein	biological_process
Sb01g005720	1453	3.25	24.5	1.63	7.98	0	metabolic process	similar to PrMC3, putative, expressed	biological_process
Sb08g015290	2627	0.09	22.67	6.91	0.24	0	RNA binding	similar to Pumilio-family RNA binding repeat containing protein, expressed	molecular_function
Sb04g027470	1577	8.53	0.4	2.29	8.65	7	transferase activity, transferring hexosyl groups	similar to Putative uncharacterized protein	molecular_function
Sb02g009870	6743	36.63	4.71	6.48	59.26	1	galactolipid biosynthetic process	similar to Granule bound starch synthase IIa	biological_process
Sb09g019020	635	2.99	0.06	0.07	0.45	0	0	similar to Putative uncharacterized protein OJ1354_D07.15	0
Sb06g028750	1181	3.8	35.65	5.1	1.93	0	protein dimerization activity	similar to OSJNBa0058K23.6 protein	molecular_function
Sb06g020180	2851	0.97	0.51	0.16	3.45	0	response to nitrate	similar to High affinity nitrate transporter	biological_process
Sb04g017170	24144	0.13	0.14	0	0	0	serine-type carboxypeptidase activity	similar to Putative uncharacterized protein	molecular_function
Sb04g023545	1899	0.21	0.02	0.9	0.57	0	0	similar to Expressed protein	0
Sb04g034720	911	16.1	76.47	5.14	10.8	0	0	similar to Putative uncharacterized protein	0
Sb08g002320	1625	1.27	0.82	0.14	0	0	plasma membrane	similar to Putative uncharacterized protein 4B	cellular_component
Sb10g023010	467	60.09	1.59	0.1	4.63	0	response to endoplasmic reticulum stress	similar to Putative uncharacterized protein	biological_process
Sb06g001640	3008	4.95	2.16	1.52	0.38	1	protein binding	weakly similar to Os04g0166000 protein	molecular_function
Sb02g001340	434	5.03	43.72	1.07	1.97	0	0	similar to Putative uncharacterized protein	0
Sb10g005770	1717	1.71	4.66	0.46	0.43	0	transferase activity, transferring acyl groups other than amino-acyl groups	similar to Putative uncharacterized protein	molecular_function
Sb07g020430	2692	15.06	12.09	1.51	2.39	3	0	Predicted protein	0
Sb04g000200	834	5.86	4.89	0	0	0	0	similar to Os06g0271400 protein	0
Sb10g007770	2648	3.5	3.58	0.07	6.01	0	trehalose biosynthetic process	similar to Putative trehalose-phosphatase	biological_process
Sb03g000960	675	2.39	0	0.21	0.67	0	0	similar to Putative uncharacterized protein	0
Sb08g004120	2080	3.95	0.98	0.18	3.74	0	hydrolase activity	similar to Putative esterase	molecular_function
Sb07g002265	1423	4.32	1.02	0.13	3.64	0	amino acid import	similar to Histidine amino acid transporter	biological_process
Sb06g001920	1379	0.42	0	2.18	3.67	0	fatty acid biosynthetic process	similar to H0207B04.6 protein	biological_process
Sb04g025260	5992	10	4.91	1.06	2.51	2	protein dimerization activity	weakly similar to Os04g0489600 protein	molecular_function
Sb08g008410	7282	0.54	0.13	1.7	0.78	1	zinc ion homeostasis	similar to Major facilitator superfamily antiporter, putative, expressed	biological_process
Sb02g041890	795	17.72	8.28	67.88	74.24	6	0	Predicted protein	0
Sb05g018970	2116	0.82	0.19	0	0	0	protein binding	weakly similar to Leucine Rich Repeat family protein	molecular_function
Sb01g009950	3949	21.44	17.43	1.08	7.96	1	0	similar to Putative uncharacterized protein	0
Sb04g000690	2069	0.08	0.04	4.81	3.16	0	metabolic process	similar to Os10g0474300 protein	biological_process
Sb04g031790	665	27.15	4.48	22.22	2.22	0	zinc ion binding	similar to Putative uncharacterized protein	molecular_function
Sb10g001770	749	11.59	2.72	0.62	2.81	1	protein binding	similar to Os06g0128800 protein	molecular_function
Sb02g030320	722	54.8	5.86	91.42	14.96	7	regulation of transcription, DNA-templated	similar to SbCBF6	biological_process
Sb02g030480	584	28.36	1.14	9.2	0.39	5	protein binding	similar to Putative uncharacterized protein	molecular_function
Sb01g011500	964	5.79	0.49	2.4	1.12	0	protein binding	weakly similar to Putative PB1 domain containing protein	molecular_function
Sb07g023700	3274	0.05	3.05	0.04	0.17	0	0	Predicted protein	0
Sb09g018300	551	5.53	0.14	0.59	0.72	0	0	Predicted protein	0
Sb04g008640	2261	0.15	0.81	0.49	0	0	peroxidase activity	weakly similar to Cationic peroxidase 1 precursor	molecular_function
Sb02g029580	578	24.77	1.02	12.98	4.43	0	0	weakly similar to Putative uncharacterized protein	0
Sb10g002290	1607	0.14	0.05	0.35	1.2	0	0	similar to Putative uncharacterized protein P0001H02.29	0
Sb07g005596	876	6.1	2.95	0	0.26	0	protein binding	weakly similar to F-box protein family-like	molecular_function
Sb04g026690	2152	0.75	0.02	2.45	3.04	0	0	Predicted protein	0
Sb02g031170	2293	84.01	42.43	451	638.53	14	ribonuclease T2 activity	similar to S-like RNase	molecular_function
Sb09g025990	881	7.38	2.49	0.47	5.87	1	0	weakly similar to Putative uncharacterized protein P0483D07.9	0
Sb06g014790	2734	6.67	26.78	1.44	2.64	1	bis(5'-adenosyl)-pentaphosphatase activity	similar to H0209H04.8 protein	molecular_function
Sb07g027795	4334	0.11	2.86	3.01	0.04	0	0	similar to N-acetyltransferase and Transcription factor-like protein	0
Sb06g003250	1109	0.83	13.04	39.85	1.79	3	plant-type cell wall loosening	similar to Alpha-expansin 3 precursor	biological_process
Sb08g005430	1769	59.42	6.69	9.24	56.34	6	extrinsic component of membrane	similar to Chromosome chr18 scaffold_1, whole genome shotgun sequence	cellular_component
Sb06g005420	4536	0.14	0.28	0	0	0	0	Predicted protein	0
Sb03g006415	2365	0	0	0.78	0.19	0	transferase activity, transferring hexosyl groups	weakly similar to Glucosyltransferase NTGT2-like	molecular_function
Sb01g010420	1453	120.99	12.57	8.83	39.48	1	zinc ion binding	similar to CCT motif, putative	molecular_function
Sb01g014400	3564	9.08	3.88	0.04	0.03	0	regulation of transcription, DNA-templated	weakly similar to Putative uncharacterized protein	biological_process
Sb06g018680	663	3.04	8.63	4.4	0.6	0	vacuole	similar to H0523F07.7 protein	cellular_component
Sb08g004580	2053	0.92	0.11	0	0.14	0	galactoside 2-alpha-L-fucosyltransferase activity	similar to Putative uncharacterized protein	molecular_function
Sb02g037790	833	10.42	3.95	0.78	3.69	0	0	weakly similar to Putative uncharacterized protein OJ1113_E01.102	0
Sb07g002840	4304	1.39	3.79	0.32	1	0	transferase activity, transferring phosphorus-containing groups	similar to Putative uncharacterized protein	molecular_function
Sb03g039800	898	1128.33	77.57	65.41	737.63	1	peptidase inhibitor activity	similar to Putative Bowman-Birk serine protease inhibitor	molecular_function
Sb09g027030	1205	2.67	32.17	2.38	2.5	0	protein dimerization activity	Predicted protein	molecular_function
Sb02g022290	1665	47.52	5.63	23.76	6.9	7	sequence-specific DNA binding	weakly similar to Transcription factor WRKY74	molecular_function
Sb01g016900	5609	18.17	1.25	1.27	9.09	1	oxidoreductase activity, acting on paired donors, with incorporation or reduction of molecular oxygen	similar to Putative uncharacterized protein	molecular_function
Sb03g038200	2716	5.61	0.07	0.63	1	0	sequence-specific DNA binding	weakly similar to WRKY transcription factor 64-like protein	molecular_function
Sb02g006920	1265	8.09	5.05	0.62	5.03	1	0	similar to Putative uncharacterized protein OSJNBa0086N05.106	0
Sb05g000390	2047	1.1	4.83	2.29	0.11	0	omega-3 fatty acid desaturase activity	similar to Putative fatty acid desaturase	molecular_function
Sb09g007360	539	28.59	6.11	0.86	0.95	2	calcium ion binding	similar to Os05g0223000 protein	molecular_function
Sb03g039405	3686	2.31	2.16	0.11	0.09	0	0	Predicted protein	0
Sb01g007630	1582	35.84	9.07	4.13	7.94	7	transferase activity, transferring hexosyl groups	similar to Putative glucosyl transferase	molecular_function
Sb10g022010	6973	0.16	1.73	0	0.15	0	integral component of membrane	similar to Putative uncharacterized protein	cellular_component
Sb05g025670	8851	2.63	0.4	0.23	3.64	7	0	similar to Os11g0644700 protein	0
Sb05g005980	2240	7.7	0.14	0.7	6.47	3	integral component of membrane	similar to Transmembrane amino acid transporter protein	cellular_component
Sb04g005960	2027	28.03	24.79	4.55	42.22	6	transferase activity, transferring hexosyl groups	similar to Putative Limonoid UDP-glucosyltransferase	molecular_function
Sb02g035140	904	194.84	8.85	38.22	14.65	11	0	weakly similar to Putative uncharacterized protein	0
Sb07g020690	2215	0.03	0.34	0.86	0.08	0	chaperone-mediated protein folding	similar to Putative uncharacterized protein	biological_process
Sb04g034140	1897	72.48	890	0.24	40.55	0	sucrose catabolic process	similar to Alpha-amylase precursor	biological_process
Sb01g015330	2655	0.41	0.81	0.21	0	0	oxidoreductase activity, acting on paired donors, with incorporation or reduction of molecular oxygen	similar to Os03g0593600 protein	molecular_function
Sb05g004660	3163	0.27	0.04	1.41	3.02	0	transferase activity, transferring phosphorus-containing groups	similar to Putative uncharacterized protein	molecular_function
Sb03g001960	3742	2.94	1.68	0.28	1.19	0	zinc ion binding	weakly similar to Ring-H2 zinc finger protein-like	molecular_function
Sb07g007710	3360	3.63	2.05	0	0.08	0	0	weakly similar to Putative uncharacterized protein	0
Sb10g009140	1679	28.26	3.46	0.06	1.86	0	0	similar to Putative calcium binding EF-hand protein	0
Sb01g026660	1481	1.79	0.29	0.03	0.04	0	0	similar to Putative uncharacterized protein	0
Sb07g005480	254	16.75	0.15	3.1	7.39	0	0	weakly similar to Putative uncharacterized protein	0
Sb01g040700	617	3.82	0.57	0.08	1.84	0	0	similar to Expressed protein	0
Sb01g002350	834	69.36	8.08	9.55	11.93	1	0	similar to Putative uncharacterized protein	0
Sb01g027250	7345	1.16	4.36	2.19	0.54	12	oligopeptide transport	similar to Low affinity nitrate transporter	biological_process
Sb04g000700	2393	0.02	0.05	1.84	1.33	0	0	similar to Os10g0474300 protein	0
Sb02g004380	993	259.67	45.99	31.67	122.36	11	0	similar to Os07g0178800 protein	0
Sb03g001990	2978	3.4	0.33	0.95	1.11	0	0	weakly similar to Os01g0212500 protein	0
Sb04g029255	1397	0.49	2.02	0.86	0.08	0	integral component of membrane	similar to Putative uncharacterized protein	cellular_component
Sb10g021935	1877	12.74	8.19	0	0.03	3	0	Predicted protein	0
Sb03g044870	770	0.82	1.88	1.32	0	0	cellular biosynthetic process	weakly similar to Putative uncharacterized protein	biological_process
Sb04g023200	1250	10.12	2.85	0.63	1.82	0	protein binding	similar to Kelch repeat-containing F-box family protein-like	molecular_function
Sb10g024770	863	5.26	1.82	0.75	8.5	1	sequence-specific DNA binding	similar to Putative uncharacterized protein P0505A04.33	molecular_function
Sb02g028130	437	8.55	0.45	2.76	15.09	1	calcium ion binding	similar to Putative uncharacterized protein	molecular_function
Sb10g010410	431	5.47	21.56	1.93	6.33	0	0	similar to Putative uncharacterized protein	0
Sb01g005440	2094	0.03	0.36	1.04	0.03	0	nutrient reservoir activity	similar to Globulin-2 precursor	molecular_function
Sb02g002960	947	2957.71	643.82	296.17	1747.63	0	cysteine biosynthetic process	similar to Photosystem I reaction center subunit psaK, chloroplast precursor	biological_process
Sb07g023750	3223	6.14	8.21	0	0	0	0	weakly similar to Putative uncharacterized protein B1114B07.9	0
Sb09g001200	5596	0	0	10.69	7.23	0	0	Predicted protein	0
Sb01g007640	2038	11.88	5.71	1.18	2.93	1	transferase activity, transferring hexosyl groups	similar to Putative glucosyl transferase	molecular_function
Sb01g007220	446	17.79	4.22	38.84	3.06	4	0	similar to Putative uncharacterized protein OSJNBa0002J24.5	0
Sb05g001430	514	7.94	13.88	1.8	1.33	0	0	similar to Expressed protein	0
Sb04g038040	2161	14.48	1.02	1.26	6.42	2	0	similar to Putative uncharacterized protein	0
Sb02g036090	1226	1.31	0.86	0.53	9.23	0	protein binding	similar to Putative uncharacterized protein P0013G11.27	molecular_function
Sb01g021110	2076	3.05	3.04	0.02	0	0	quercetin 4'-O-glucosyltransferase activity	similar to Putative uncharacterized protein	molecular_function
Sb04g007500	2579	0.02	1.14	0	0	0	phosphorelay response regulator activity	weakly similar to Putative uncharacterized protein	molecular_function
Sb03g008260	592	35.45	22.71	2.97	33.42	0	0	weakly similar to Putative uncharacterized protein	0
Sb03g009370	920	7.06	26.76	0.76	2.78	5	response to oxidative stress	similar to Putative serine type endopeptidase inhibitor	biological_process
Sb05g009350	3106	7.46	64.39	19.6	4.1	8	alcohol dehydrogenase (NAD) activity	similar to Alcohol dehydrogenase 2	molecular_function
Sb08g000430	61868	0.14	0.11	0.04	0.01	1	omega-3 fatty acid desaturase activity	similar to Fatty acid desaturase DES1	molecular_function
Sb09g003580	5612	0.15	0.24	0.42	1.65	0	0	Predicted protein	0
Sb03g004380	1339	8.59	0.5	7.13	27.3	12	transition metal ion transport	similar to Putative peroxidase	biological_process
Sb04g031630	899	215.05	40.07	55.49	21.25	0	0	similar to Putative uncharacterized protein	0
Sb10g009950	6274	0.81	0.53	4.39	5.46	0	protein binding	similar to Expressed protein	molecular_function
Sb01g032990	6972	0	0	0.79	0.14	0	3-beta-hydroxy-delta5-steroid dehydrogenase activity	similar to Putative 3-beta hydroxysteroid dehydrogenase/isomerase	molecular_function
Sb05g018936	21671	0.13	0.11	0.96	1.08	1	0	Predicted protein	0
Sb10g025910	1618	0.82	5.04	1.66	0.18	0	0	weakly similar to Fibroin heavy chain-like	0
Sb09g021420	1873	24.5	2.68	1.66	21.61	6	0	similar to Putative uncharacterized protein OSJNBb0088F07.6	0
Sb02g038780	5176	0.02	0.58	1.14	0.44	0	adventitious root development	similar to Putative MADS-domain transcription factor	biological_process
Sb07g002060	1018	868.5	175.71	91.69	585.33	5	chloroplast stromal thylakoid	similar to Os08g0119800 protein	cellular_component
Sb07g004720	1636	0.25	1.29	0	0.31	0	transferase activity, transferring acyl groups other than amino-acyl groups	similar to Os08g0174100 protein	molecular_function
Sb10g020960	502	2.98	0.08	0	1.7	0	0	weakly similar to Putative uncharacterized protein	0
Sb04g023170	4483	16.46	2.46	1.5	3.23	2	response to biotic stimulus	similar to Mlo3	biological_process
Sb09g018930	1624	0.89	8.57	0.88	2.66	0	oxidoreductase activity, acting on paired donors, with incorporation or reduction of molecular oxygen	similar to Putative uncharacterized protein	molecular_function
Sb02g043260	1075	479.35	734.25	76.96	352.52	0	0	similar to Osr40g3 protein	0
Sb03g036610	356	3.39	0.77	9.76	1.12	0	response to auxin	similar to Putative uncharacterized protein	biological_process
Sb03g045270	1383	0.25	1.33	0.97	0	0	aspartic-type endopeptidase activity	similar to Putative xylanase inhibitor	molecular_function
Sb02g010730	1375	13.38	19.9	6.1	2.11	8	sexual reproduction	similar to Beta-expansin 4 precursor	biological_process
Sb10g025740	1578	5.79	23.05	0.94	1.69	0	coenzyme binding	similar to NADPH HC toxin reductase	molecular_function
Sb01g037290	1331	0.13	3.71	0.63	0.21	1	0	similar to Expressed protein	0
Sb05g021700	1941	5.1	6.44	0	0	0	ADP binding	weakly similar to Stripe rust resistance protein Yr10, putative, expressed	molecular_function
Sb05g001560	2641	2.33	5	1.82	0.45	2	hydrolase activity	similar to GDA1/CD39 family protein, expressed	molecular_function
Sb05g024940	741	126.11	8.99	0	0	0	0	similar to Putative uncharacterized protein S126P21.2	0
Sb01g040690	1314	12.78	0.84	0.6	7.27	0	0	similar to Expressed protein	0
Sb01g039390	3177	5.57	0.14	0.1	1.38	0	ATP binding	similar to Heat shock cognate 70 kDa protein	molecular_function
Sb02g042115	1489	2.7	28.64	17.3	0.5	8	metabolic process	similar to Os07g0663500 protein	biological_process
Sb07g024090	1561	23.25	1.68	3.03	47.72	6	chlorophyllase activity	weakly similar to Chromosome chr7 scaffold_31, whole genome shotgun sequence	molecular_function
Sb04g024290	843	1.16	3.39	0	0.81	0	0	Predicted protein	0
Sb03g032110	248	56.11	3.79	16.06	4.59	7	0	similar to Putative uncharacterized protein OJ1345_B12.3	0
Sb06g022720	617	3.82	13.79	0.15	4.33	0	0	similar to OSJNBa0073E02.12 protein	0
Sb03g043400	1974	32.42	105.73	8.68	23.73	5	0	Predicted protein	0
Sb04g035130	950	19.25	0.54	1.12	1.74	0	response to hydrogen peroxide	similar to Putative uncharacterized protein	biological_process
Sb08g002680	737	5.54	28.14	193.26	311.83	2	lipid transport	similar to Non-specific lipid-transfer protein 2 precursor	biological_process
Sb03g035800	1684	2.9	1.42	0.5	11.11	0	carboxylic acid metabolic process	similar to Tryptophan decarboxylase	biological_process
Sb06g021860	4794	6.11	0.74	0.84	6.18	2	0	weakly similar to OSJNBa0014K14.20 protein	0
Sb05g024105	2019	0.28	0.04	4.01	4.53	0	transferase activity, transferring phosphorus-containing groups	similar to Protein kinase domain containing protein, expressed	molecular_function
Sb05g026140	572	4.62	4.25	0	0	0	0	weakly similar to Putative uncharacterized protein	0
Sb01g033010	7759	0.46	0.39	0	0	0	cysteine-type peptidase activity	Predicted protein	molecular_function
Sb01g032300	1877	2.6	20.47	16.04	2.48	2	transition metal ion binding	similar to Putative uncharacterized protein	molecular_function
Sb01g029340	1509	8.73	15.79	0.89	1.7	1	sexual reproduction	similar to Beta-expansin 6 precursor	biological_process
Sb02g026680	783	285.76	525.69	69.98	229.03	0	calcium ion binding	similar to Putative uncharacterized protein	molecular_function
Sb07g026040	3005	0.46	1.45	4.32	1.85	0	carbohydrate transport	similar to Disease resistant allele XA13	biological_process
Sb01g034710	2317	22.49	4.62	2.5	33.05	6	oxidoreductase activity, acting on paired donors, with incorporation or reduction of molecular oxygen	similar to Putative uncharacterized protein	molecular_function
Sb05g002640	2740	7.07	1.24	14.03	3.69	9	0	similar to Expressed protein	0
Sb01g026780	2261	0.08	0	1.7	1.79	0	0	weakly similar to Putative uncharacterized protein	0
Sb03g040590	1356	3.01	2.17	0.48	0	0	hydrolase activity, acting on glycosyl bonds	similar to Putative uncharacterized protein	molecular_function
Sb03g033440	5738	2.85	5.56	1.17	0.48	0	negative regulation of catalytic activity	similar to Subtilisin-like proteinase-like	biological_process
Sb10g003130	981	6.45	0.72	0.28	3.13	0	zinc ion binding	Predicted protein	molecular_function
Sb02g035320	1453	3.72	1.51	0.32	3.4	2	aspartic-type endopeptidase activity	similar to Os07g0533800 protein	molecular_function
Sb02g026070	1194	3.47	0.13	0	0.67	0	0	similar to Plant viral-response family protein-like	0
Sb06g025330	2639	0.81	0.3	0	0	0	0	similar to Putative uncharacterized protein	0
Sb01g027620	973	11.47	15.55	12.52	1.58	3	response to growth hormone	similar to Putative uncharacterized protein	biological_process
Sb07g014960	5071	9.48	28.23	71.59	19.03	3	phosphoenolpyruvate carboxylase activity	similar to Phosphoenolpyruvate carboxylase 2	molecular_function
Sb06g015590	4815	2.15	0.11	8.05	1.94	0	anchored component of plasma membrane	similar to OSIGBa0134P10.1 protein	cellular_component
Sb04g005520	1702	279.85	29.09	73.18	62.5	2	gibberellin metabolic process	similar to DNA-binding protein	biological_process
Sb04g026430	3201	17.43	0.85	1.39	2.79	5	nucleic acid binding	similar to Putative uncharacterized protein	molecular_function
Sb03g011450	1025	1.23	2.94	1.27	0.06	1	0	weakly similar to Hypothetical protein	0
Sb04g005760	2095	0.03	5.11	2.94	0	0	oxidoreductase activity, acting on paired donors, with incorporation or reduction of molecular oxygen	similar to Putative uncharacterized protein	molecular_function
Sb07g025900	809	1.99	0.05	0	0	1	0	Predicted protein	0
Sb01g035710	2402	8.28	8.76	0	0.02	0	protein binding	similar to Os02g0825100 protein	molecular_function
Sb04g036250	1247	20.66	5.66	1.49	6.02	0	0	similar to Putative uncharacterized protein P0689B12.18	0
Sb06g025900	683	14.4	0.17	21.09	2.75	0	cold acclimation	similar to OSIGBa0147H17.1 protein	biological_process
Sb01g044290	2568	258.37	25.42	20.18	321.66	3	inositol-3-phosphate synthase activity		molecular_function
Sb03g045410	2159	8.44	0.91	1.39	9.98	0	cytokinin dehydrogenase activity	similar to Cytokinin oxidase 3	molecular_function
Sb07g003180	2137	3.82	6.2	3.25	0.59	5	cellular ion homeostasis	similar to C4-dicarboxylate transporter-like protein	biological_process
Sb05g026816	1184	1.26	0.1	0	0.14	0	aspartyl esterase activity	similar to Pectinesterase family protein, expressed	molecular_function
Sb01g036700	1558	22.44	19.68	1.66	2.48	0	zinc ion binding	similar to Zinc finger, C3HC4 type family protein, expressed	molecular_function
Sb04g022070	1282	3.41	0.12	1.73	0.4	0	ubiquitin ligase complex	similar to Putative uncharacterized protein	cellular_component
Sb01g029660	2475	89.08	33.07	9.17	13.12	7	proline catabolic process	similar to Proline dehydrogenase family protein, expressed	biological_process
Sb01g033980	2231	0	0	16.46	8.1	0	cytosolic ribosome	similar to 40S ribosomal protein S9, putative, expressed	cellular_component
Sb02g010065	149	5.02	0.26	1.24	13.36	0	0	similar to Putative uncharacterized protein	0
Sb01g001530	362	0.16	0.76	5.76	0.63	0	0	weakly similar to Expressed protein	0
Sb01g011890	1943	1.72	0.56	0.1	0.5	0	plasma membrane	similar to Nodulin family protein, putative	cellular_component
Sb04g032890	1010	3.93	0.7	0	0.17	0	zinc ion binding	similar to OSIGBa0122F23.10 protein	molecular_function
Sb01g020380	620	0.09	1.64	3.51	0.09	0	0	weakly similar to Transposon protein, putative, CACTA, En/Spm sub-class, expressed	0
Sb02g001410	2621	8.23	6.66	0.02	0	0	ADP binding	weakly similar to Putative uncharacterized protein	molecular_function
Sb05g001840	914	7.61	0.39	2.94	0.75	0	0	similar to Harpin-induced protein 1 containing protein, expressed	0
Sb01g005240	2635	5.81	1.4	0.33	2.5	2	response to abscisic acid	similar to Expressed protein	biological_process
Sb02g041880	1126	41.98	20.05	4.65	7.22	9	cell redox homeostasis	similar to Putative uncharacterized protein	biological_process
Sb09g028340	340	4.74	0.46	0	0	5	viral envelope	similar to Putative uncharacterized protein	cellular_component
Sb05g027000	11315	1.17	1.83	0	0	0	ADP binding	similar to Putative disease resistance protein RPM1	molecular_function
Sb10g026460	5478	35.79	11.55	2.93	7.63	14	transferase activity, transferring phosphorus-containing groups	similar to Putative receptor-like protein kinase PRK1	molecular_function
Sb09g024230	993	105.8	517.16	62.83	76.44	0	peptidase inhibitor activity	similar to Cystatin	molecular_function
Sb02g036340	973	34.46	0.48	3.71	32.2	0	microtubule associated complex	similar to Chromosome chr19 scaffold_4, whole genome shotgun sequence	cellular_component
Sb08g023190	413	3.48	18.79	196.95	7.3	1	biological_process	weakly similar to CDS_Unknown_gene-1	biological_process
Sb02g002020	4179	4.47	1.07	0.09	1.39	0	polysaccharide binding	similar to Putative uncharacterized protein	molecular_function
Sb01g015650	6997	0.07	0.41	0	0.01	0	intramolecular transferase activity	similar to Os11g0286800 protein	molecular_function
Sb10g008213	966	29.11	17.57	0	0	0	0	Predicted protein	0
Sb02g034690	763	45.07	4.88	12.99	4.77	9	0	weakly similar to Putative uncharacterized protein P0650C03.15	0
Sb03g004730	743	2008.72	447.05	222	1181.54	1	membrane	similar to Photosystem II reaction centre X protein containing protein, expressed	cellular_component
Sb10g022780	791	53.07	37.96	6.73	8.7	36	glutathione binding	similar to Glutathione S-transferase GST 19	molecular_function
Sb09g030670	5770	14.33	16.03	0	0	0	metabolic process	similar to Os03g0109900 protein	biological_process
Sb09g024680	1310	24.45	42.34	4.03	11.2	1	response to hydrogen peroxide	similar to Putative uncharacterized protein	biological_process
Sb03g007780	521	40.18	1.35	4	5.67	0	0	similar to Putative uncharacterized protein	0
Sb04g009170	4171	16.96	3.12	4.38	33.52	2	proteolysis	weakly similar to Putative uncharacterized protein	biological_process
Sb06g014400	2884	1.02	0.01	0.32	1.91	0	ATP binding	similar to Heat shock 70 kDa protein	molecular_function
Sb03g028760	3160	56.47	7.96	2.55	26.79	12	precorrin-2 dehydrogenase activity	similar to Uroporphyrinogen III methyltransferase	molecular_function
Sb10g010350	431	2.27	66.49	0	0	0	0	similar to Putative uncharacterized protein	0
Sb01g031250	1591	19.08	1.4	17.26	3.75	0	0	similar to Putative alpha/beta hydrolase	0
Sb10g010060	2278	13.15	14.09	0.2	0.27	0	nitrogen compound transport	similar to Putative uncharacterized protein	biological_process
Sb02g037310	930	27.45	2.78	1.39	23.72	0	0	similar to Putative fasciclin-like arabinogalactan-protein	0
Sb02g033250	1289	20.08	1.43	5.61	15.84	0	polyamine biosynthetic process	similar to Putative uncharacterized protein	biological_process
Sb03g032100	789	6.41	0.25	2.35	0.86	1	0	Predicted protein	0
Sb06g008990	4165	6.45	2.57	0.24	0.48	0	vacuole	similar to OSIGBa0140A01.6 protein	cellular_component
Sb07g000280	4852	3.29	8.13	0.08	2.25	2	0	similar to Putative uncharacterized protein	0
Sb02g035110	1320	1.18	0.03	0	0.52	0	0	weakly similar to Lipase (Class 3) family-like protein	0
Sb05g021030	3665	0.17	16.37	7.48	0.56	1	core promoter binding	similar to Adagio-like protein 3	molecular_function
Sb08g002210	722	3.5	0.27	0	0	0	0	similar to Putative uncharacterized protein 15B	0
Sb02g000230	2267	99.38	21.18	11.07	39.15	5	stomatal complex morphogenesis	similar to Tic62 protein, putative, expressed	biological_process
Sb01g032040	1811	14.51	0.39	0.43	2.04	0	cellular_component	similar to Putative uncharacterized protein	cellular_component
Sb04g007600	551	35.38	1.57	0.08	3.3	0	hyperosmotic response	similar to Putative uncharacterized protein	biological_process
Sb04g034160	4348	176.22	39.9	20.02	120.27	3	nitrite reductase (NO-forming) activity	similar to Ferredoxin--nitrite reductase, chloroplast precursor	molecular_function
Sb02g023650	2493	21.54	2.53	3.23	18.15	0	transcription regulatory region sequence-specific DNA binding	Predicted protein	molecular_function
Sb02g007990	2932	1.43	1.07	0.13	0.06	0	vacuole	similar to Putative uncharacterized protein	cellular_component
Sb06g000656	2086	3.36	1.8	1.02	17.14	6	0	Predicted protein	0
Sb06g021240	1386	3.44	205.99	0.9	1.85	0	chitin binding	similar to Chitinase-B1	molecular_function
Sb01g002723	1812	1.02	1.28	0	0	0	cysteine-type peptidase activity	similar to Ulp1 protease family, C-terminal catalytic domain containing protein	molecular_function
Sb04g003630	3081	1.12	2.76	2.44	0.22	0	flavin adenine dinucleotide binding	similar to Os02g0150300 protein	molecular_function
Sb09g028310	1959	0.09	0.84	0	0.61	0	0	similar to Putative glyoxal oxidase	0
Sb01g010165	2393	1.85	1.33	0.02	0	0	0	similar to Putative uncharacterized protein	0
Sb02g041790	698	4.61	0.45	0.4	7.01	0	0	similar to Os07g0659300 protein	0
Sb02g034940	2975	1.01	1.07	0	0	0	ADP binding	similar to Os07g0521800 protein	molecular_function
Sb05g004170	3457	2.63	0.58	0.15	0.82	0	regulation of transcription, DNA-templated	weakly similar to AP2 domain, putative	biological_process
Sb09g025540	1615	77.41	6.87	13.08	45.66	2	methylation	similar to O-methyltransferase ZRP4, putative, expressed	biological_process
Sb08g022520	8724	0.25	0.08	0.23	0.87	0	clathrin-coated vesicle	similar to Phospholipase D alpha 1	cellular_component
Sb06g029550	2258	1.78	21.51	1.44	5.77	0	coenzyme binding	similar to OSJNBb0015D13.3 protein	molecular_function
Sb01g002670	3155	0.07	0.01	1.98	1.21	0	ATP-dependent helicase activity	similar to Putative uncharacterized protein	molecular_function
Sb05g007043	1729	0.9	5.96	13.93	0.79	5	methylation	similar to Putative uncharacterized protein	biological_process
Sb04g024460	928	74.05	33.63	8.59	44.36	1	0	similar to Putative uncharacterized protein OSJNBb0046O12.23	0
Sb09g001320	898	5423.01	9765.73	1047.73	4670.87	5	copper ion binding	similar to Metallothionein-like protein 2C	molecular_function
Sb05g006190	3806	0.18	0.4	0	0	0	ADP binding	similar to Os05g0305600 protein	molecular_function
Sb07g003870	7159	133.81	8.51	4.68	149.24	14	chromatin binding	similar to Os08g0157600 protein	molecular_function
Sb06g014840	2728	60.71	16.5	9.64	108.71	0	0		0
Sb05g026480	3077	0.07	0.03	1.78	0.76	0	ADP binding	similar to NBS-LRR-like protein B	molecular_function
Sb02g025870	3785	0	0	1.09	0.72	0	zinc ion binding	similar to Putative uncharacterized protein OSJNBb0007E22.22	molecular_function
Sb01g047490	2879	3.04	0.78	0.16	0.75	0	0	similar to Os03g0141800 protein	0
Sb02g010060	18933	0.2	0.07	0.1	0.68	3	carbohydrate binding	similar to Putative uncharacterized protein	molecular_function
Sb05g021330	7989	0.09	0.04	0.96	0.71	0	protein binding	Predicted protein	molecular_function
