# Supplementary material for: Transcriptome profiling and validation of gene based single nucleotide polymorphisms (SNPs) in sorghum genotypes with contrasting responses to cold stress
Source: BMC Genomics. 2015 Dec 9;16:1040. doi: 10.1186/s12864-015-2268-8 (PMC4673766; doi:10.1186/s12864-015-2268-8)
Supplement: Additional file 3: — Primer sequences used technical validation of expression data obtained from RNASeq. (XLSX 9 kb) [file 12864_2015_2268_MOESM3_ESM.xlsx]

## Sheet: Sheet1
Gene_ID	Forward Primer	Reverse Primer	Transcription Factor
Sb04g016540	TGCCACTGCTCTAAGAAACG	TCAGACGGTTTACAAGCTCG	WRKY51
Sb10g001620	CGGCAGTATTCCAGTTCCTAG	AGCCTTATTGACGAAGTCCAG	CBF5
Sb03g028470	GCTCTTGCTGGTAAATCATGC	CCAACGATCAGTTCTACACGG	RHSF13
Sb07g006200	CTGTTCATGGACCCGACG	GAGTGATCTACAAAAGCACGC	Ethylene Responsive
Sb02g030330	CTCAACTTCGCCGACTCG	CAGCTCATGTCATTGAACACG	CBF6
