# Supplementary material for: Transcriptome profiling and validation of gene based single nucleotide polymorphisms (SNPs) in sorghum genotypes with contrasting responses to cold stress
Source: BMC Genomics. 2015 Dec 9;16:1040. doi: 10.1186/s12864-015-2268-8 (PMC4673766; doi:10.1186/s12864-015-2268-8)
Supplement: Additional file 4: — Variant information between BTx623 and HongKeZi and features of each mutation on the physical position. (CSV 8445 kb) [file 12864_2015_2268_MOESM4_ESM.csv]

Reference	Variant	Class	Position	RefAllele	VarAllele	AvgQual	MaxQual	GeneContext	RefAA	VarAA	BlosumScore	NearestGene	GeneDistance	GeneStart	GeneStop	B623:Ratio	B623:NumReadsWithAllele	B623:Coverage	B623:Freq	B623:UniqRatio	B623:UniqAlns	B623:UniqCoverage	B623:UniqFreq	B623:AvgQual	B623:MaxQual	HKZ:Ratio	HKZ:NumReadsWithAllele	HKZ:Coverage	HKZ:Freq	HKZ:UniqRatio	HKZ:UniqAlns	HKZ:UniqCoverage	HKZ:UniqFreq	HKZ:AvgQual	HKZ:MaxQual	MatchedVariant_Count	Heterozygous_Count	MatchedReference_Count	BelowThreshold_Count	NoCoverage_Count	MatchedVariant_Info	Heterozygous_Info	MatchedReference_Info	BelowThreshold_Info	NoCoverage_Info
super_15	S_3981154	S	2057192	G	T	39	40	0				Sb0015s007030	520872	1533519	1536320	'0/55	0	55	0	'0/30	0	30	0			'10/18	10	18	0.555555556	'5/5	5	5	1	38	40	1	0	1	0	0	HKZ([1.00][5][5][38])		B623([0.00][0][30][])
super_1031	S_3967840	S	3992	G	A	35	38	0					3992			'0/37	0	37	0	'0/37	0	37	0			'4/4	4	4	1	'4/4	4	4	1	35	38	1	0	1	0	0	HKZ([1.00][4][4][35])		B623([0.00][0][37][])
super_1031	S_3967844	S	4049	C	G	39.5	40	0					4049			'0/43	0	43	0	'0/43	0	43	0			'4/4	4	4	1	'4/4	4	4	1	39	40	1	0	1	0	0	HKZ([1.00][4][4][39])		B623([0.00][0][43][])
super_19	S_3985847	S	327327	T	C	36.6667	40	0				Sb0019s003300	12902	340229	341704	'0/5	0	5	0	'0/5	0	5	0			'6/6	6	6	1	'5/5	5	5	1	36	40	1	0	1	0	0	HKZ([1.00][5][5][36])		B623([0.00][0][5][])
super_19	S_3986065	S	482785	A	C	37.7778	40	3				Sb0019s004400	0	482555	488805	'0/29	0	29	0	'0/29	0	29	0			'27/27	27	27	1	'27/27	27	27	1	37	40	1	0	1	0	0	HKZ([1.00][27][27][37])		B623([0.00][0][29][])
super_10	S_3964878	S	1613948	G	C	35.3333	40	C				Sb0010s007570	0	1613709	1618156	'0/6	0	6	0	'0/6	0	6	0			'9/9	9	9	1	'9/9	9	9	1	35	40	1	0	1	0	0	HKZ([1.00][9][9][35])		B623([0.00][0][6][])
super_10	S_3965525	S	3212205	T	A	35.4	40	I				Sb0010s013050	0	3211788	3212366	'0/9	0	9	0	'0/9	0	9	0			'10/10	10	10	1	'10/10	10	10	1	35	40	1	0	1	0	0	HKZ([1.00][10][10][35])		B623([0.00][0][9][])
super_10	S_3966730	S	8274422	G	A	37.5429	40	C				Sb0010s021250	0	8272751	8281617	'0/95	0	95	0	'0/95	0	95	0			'70/70	70	70	1	'70/70	70	70	1	37	40	1	0	1	0	0	HKZ([1.00][70][70][37])		B623([0.00][0][95][])
super_10	S_3967197	S	8730683	A	G	38	40	0				Sb0010s022450	10071	8719786	8720612	'0/30	0	30	0	'0/30	0	30	0			'13/13	13	13	1	'13/13	13	13	1	38	40	1	0	1	0	0	HKZ([1.00][13][13][38])		B623([0.00][0][30][])
super_1058	S_3967887	S	947	G	A	38.5	40	C	G	D	-1	Sb1058s002010	0	168	963	'0/5	0	5	0	'0/5	0	5	0			'4/4	4	4	1	'4/4	4	4	1	38	40	1	0	1	0	0	HKZ([1.00][4][4][38])		B623([0.00][0][5][])
super_3316	S_3995646	S	314	G	T	34.8	40	0					314			'0/5	0	5	0	'0/5	0	5	0			'5/5	5	5	1	'5/5	5	5	1	34	40	1	0	1	0	0	HKZ([1.00][5][5][34])		B623([0.00][0][5][])
super_57	S_4004626	S	5917	t	A	37.2258	40	0					5917			'31/32	31	32	0.96875	'24/25	24	25	0.96	37	40	'0/42	0	42	0	'0/40	0	40	0			1	0	1	0	0	B623([0.96][24][25][37])		HKZ([0.00][0][40][])
super_57	S_4004632	S	5937	g	A	36	40	0					5937			'15/16	15	16	0.9375	'7/8	7	8	0.875	36	40	'1/29	1	29	0.034482759	'0/28	0	28	0	31	31	1	0	1	0	0	B623([0.88][7][8][36])		HKZ([0.00][0][28][31])
super_459	D_67707	D	[4999..5000]	CA	-	39	40	3				Sb0459s002010	0	4712	7767	'0/14	0	14	0	'0/14	0	14	0			'8/8	8	8	1	'8/8	8	8	1	39	40	1	0	1	0	0	HKZ([1.00][8][8][39])		B623([0.00][0][14][])
super_283	S_3992685	S	7869	T	A	36	40	3				Sb0283s002010	0	7813	9330	'0/18	0	18	0	'0/18	0	18	0			'18/19	18	19	0.947368421	'18/19	18	19	0.947368421	36	40	1	0	1	0	0	HKZ([0.95][18][19][36])		B623([0.00][0][18][])
super_283	S_3992693	S	7940	T	C	39	40	3				Sb0283s002010	0	7813	9330	'0/26	0	26	0	'0/26	0	26	0			'46/46	46	46	1	'46/46	46	46	1	39	40	1	0	1	0	0	HKZ([1.00][46][46][39])		B623([0.00][0][26][])
super_283	S_3992696	S	8021	C	T	39	40	C	M	I	1	Sb0283s002010	0	7813	9330	'0/16	0	16	0	'0/16	0	16	0			'6/6	6	6	1	'6/6	6	6	1	39	40	1	0	1	0	0	HKZ([1.00][6][6][39])		B623([0.00][0][16][])
super_283	S_3992698	S	8046	A	G	37.8696	40	C	V	A	0	Sb0283s002010	0	7813	9330	'0/17	0	17	0	'0/17	0	17	0			'23/23	23	23	1	'23/23	23	23	1	37	40	1	0	1	0	0	HKZ([1.00][23][23][37])		B623([0.00][0][17][])
super_283	S_3992699	S	8047	C	A	37.3478	40	C	V	F	-1	Sb0283s002010	0	7813	9330	'0/17	0	17	0	'0/17	0	17	0			'23/23	23	23	1	'23/23	23	23	1	37	40	1	0	1	0	0	HKZ([1.00][23][23][37])		B623([0.00][0][17][])
super_283	S_3992703	S	8109	G	C	37.3158	40	C	T	S	1	Sb0283s002010	0	7813	9330	'0/14	0	14	0	'0/14	0	14	0			'19/20	19	20	0.95	'19/20	19	20	0.95	37	40	1	0	1	0	0	HKZ([0.95][19][20][37])		B623([0.00][0][14][])
super_283	S_3992706	S	8134	T	G	36.92	40	C	I	L	2	Sb0283s002010	0	7813	9330	'0/21	0	21	0	'0/21	0	21	0			'25/25	25	25	1	'25/25	25	25	1	36	40	1	0	1	0	0	HKZ([1.00][25][25][36])		B623([0.00][0][21][])
super_283	S_3992713	S	8191	G	C	38.1154	40	C	L	V	1	Sb0283s002010	0	7813	9330	'0/36	0	36	0	'0/36	0	36	0			'26/26	26	26	1	'26/26	26	26	1	38	40	1	0	1	0	0	HKZ([1.00][26][26][38])		B623([0.00][0][36][])
super_283	S_3992729	S	8354	G	T	37	40	C	H	Q	0	Sb0283s002010	0	7813	9330	'0/24	0	24	0	'0/24	0	24	0			'28/28	28	28	1	'28/28	28	28	1	37	40	1	0	1	0	0	HKZ([1.00][28][28][37])		B623([0.00][0][24][])
super_283	S_3992738	S	8426	C	G	38	40	C				Sb0283s002010	0	7813	9330	'0/14	0	14	0	'0/14	0	14	0			'13/13	13	13	1	'13/13	13	13	1	38	40	1	0	1	0	0	HKZ([1.00][13][13][38])		B623([0.00][0][14][])
super_283	S_3992744	S	8477	g	C	38.2727	40	C				Sb0283s002010	0	7813	9330	'0/18	0	18	0	'0/18	0	18	0			'22/23	22	23	0.956521739	'22/23	22	23	0.956521739	38	40	1	0	1	0	0	HKZ([0.96][22][23][38])		B623([0.00][0][18][])
super_283	S_3992754	S	8591	G	A	36	40	C				Sb0283s002010	0	7813	9330	'0/9	0	9	0	'0/9	0	9	0			'9/9	9	9	1	'9/9	9	9	1	35	40	1	0	1	0	0	HKZ([1.00][9][9][35])		B623([0.00][0][9][])
super_283	D_67581	D	[9257..9260]	GAGG	-	38.8	40	5				Sb0283s002010	0	7813	9330	'0/11	0	11	0	'0/11	0	11	0			'10/12	10	12	0.833333333	'10/12	10	12	0.833333333	38	40	1	0	1	0	0	HKZ([0.83][10][12][38])		B623([0.00][0][11][])
chromosome_2	S_1100374	S	129601	t	G	39	40	I				Sb02g000230	0	129263	131530	'0/70	0	70	0	'0/66	0	66	0			'14/24	14	24	0.583333333	'14/16	14	16	0.875	39	40	1	0	1	0	0	HKZ([0.88][14][16][39])		B623([0.00][0][66][])
chromosome_2	S_1100391	S	129716	c	T	35.6	40	I				Sb02g000230	0	129263	131530	'0/55	0	55	0	'0/55	0	55	0			'10/11	10	11	0.909090909	'10/11	10	11	0.909090909	35	40	1	0	1	0	0	HKZ([0.91][10][11][35])		B623([0.00][0][55][])
chromosome_2	S_1100392	S	129751	C	A	37.8	40	I				Sb02g000230	0	129263	131530	'0/103	0	103	0	'0/103	0	103	0			'35/36	35	36	0.972222222	'35/36	35	36	0.972222222	37	40	1	0	1	0	0	HKZ([0.97][35][36][37])		B623([0.00][0][103][])
chromosome_2	S_1100393	S	129753	T	C	38.3889	40	I				Sb02g000230	0	129263	131530	'0/90	0	90	0	'0/90	0	90	0			'36/36	36	36	1	'36/36	36	36	1	38	40	1	0	1	0	0	HKZ([1.00][36][36][38])		B623([0.00][0][90][])
chromosome_2	S_1100590	S	131280	C	T	33.6667	40	C				Sb02g000230	0	129263	131530	'0/112	0	112	0	'0/112	0	112	0			'27/27	27	27	1	'27/27	27	27	1	33	40	1	0	1	0	0	HKZ([1.00][27][27][33])		B623([0.00][0][112][])
chromosome_2	S_1100735	S	136422	A	G	38.375	40	0				Sb02g000240	2012	138434	142111	'0/6	0	6	0	'0/6	0	6	0			'8/8	8	8	1	'8/8	8	8	1	38	40	1	0	1	0	0	HKZ([1.00][8][8][38])		B623([0.00][0][6][])
chromosome_2	S_1100860	S	140856	A	G	38.5625	40	C	K	E	1	Sb02g000240	0	138434	142111	'0/69	0	69	0	'0/69	0	69	0			'16/16	16	16	1	'16/16	16	16	1	38	40	1	0	1	0	0	HKZ([1.00][16][16][38])		B623([0.00][0][69][])
chromosome_2	S_1101212	S	147462	T	A	37.5405	40	C				Sb02g000250	0	143076	148301	'0/65	0	65	0	'0/65	0	65	0			'37/38	37	38	0.973684211	'37/38	37	38	0.973684211	37	40	1	0	1	0	0	HKZ([0.97][37][38][37])		B623([0.00][0][65][])
chromosome_2	S_1101213	S	147463	C	A	37.5	40	C	P	T	-1	Sb02g000250	0	143076	148301	'0/68	0	68	0	'0/68	0	68	0			'38/38	38	38	1	'38/38	38	38	1	37	40	1	0	1	0	0	HKZ([1.00][38][38][37])		B623([0.00][0][68][])
chromosome_2	S_1101297	S	148023	A	C	36.4	40	C	Q	P	-1	Sb02g000250	0	143076	148301	'0/66	0	66	0	'0/66	0	66	0			'60/60	60	60	1	'60/60	60	60	1	36	40	1	0	1	0	0	HKZ([1.00][60][60][36])		B623([0.00][0][66][])
chromosome_2	S_1101333	S	148211	A	G	38.6154	40	3				Sb02g000250	0	143076	148301	'1/44	1	44	0.022727273	'1/44	1	44	0.022727273	17	17	'26/26	26	26	1	'26/26	26	26	1	38	40	1	0	1	0	0	HKZ([1.00][26][26][38])		B623([0.02][1][44][17])
chromosome_2	I_17819	I	153987^153988	-	T	39	40	0				Sb02g000280	146	154134	156914	'12/13	12	13	0.923076923	'12/13	12	13	0.923076923	39	40	'7/10	7	10	0.7	'7/10	7	10	0.7	39	40	1	1	0	0	0	B623([0.92][12][13][39])	HKZ([0.70][7][10][39])
chromosome_2	S_1101703	S	196997	C	T	37	40	I				Sb02g000310	0	191914	198624	'0/8	0	8	0	'0/8	0	8	0			'6/6	6	6	1	'6/6	6	6	1	37	40	1	0	1	0	0	HKZ([1.00][6][6][37])		B623([0.00][0][8][])
chromosome_2	S_1101718	S	199338	A	T	38.2222	40	0				Sb02g000310	-714	191914	198624	'0/16	0	16	0	'0/16	0	16	0			'18/18	18	18	1	'18/18	18	18	1	38	40	1	0	1	0	0	HKZ([1.00][18][18][38])		B623([0.00][0][16][])
chromosome_2	S_1101733	S	200717	C	A	38.4286	40	0				Sb02g000320	492	201209	207438	'0/14	0	14	0	'0/14	0	14	0			'14/14	14	14	1	'14/14	14	14	1	38	40	1	0	1	0	0	HKZ([1.00][14][14][38])		B623([0.00][0][14][])
chromosome_2	S_1101752	S	201485	G	A	39	40	3				Sb02g000320	0	201209	207438	'0/27	0	27	0	'0/27	0	27	0			'16/16	16	16	1	'16/16	16	16	1	39	40	1	0	1	0	0	HKZ([1.00][16][16][39])		B623([0.00][0][27][])
chromosome_2	S_1101895	S	207286	A	G	36.6	40	C				Sb02g000320	0	201209	207438	'0/27	0	27	0	'0/27	0	27	0			'10/10	10	10	1	'10/10	10	10	1	36	40	1	0	1	0	0	HKZ([1.00][10][10][36])		B623([0.00][0][27][])
chromosome_2	D_17839	D	[207633..207636]	ctcc	-	36.875	40	0				Sb02g000320	-195	201209	207438	'0/22	0	22	0	'0/22	0	22	0			'8/10	8	10	0.8	'8/10	8	10	0.8	36	40	1	0	1	0	0	HKZ([0.80][8][10][36])		B623([0.00][0][22][])
chromosome_2	S_1101978	S	262028	C	T	38	40	C	T	M	-1	Sb02g000340	0	262006	272041	'0/13	0	13	0	'0/13	0	13	0			'4/4	4	4	1	'4/4	4	4	1	38	40	1	0	1	0	0	HKZ([1.00][4][4][38])		B623([0.00][0][13][])
chromosome_2	S_1101998	S	262362	A	C	35	40	C				Sb02g000340	0	262006	272041	'0/14	0	14	0	'0/14	0	14	0			'9/9	9	9	1	'9/9	9	9	1	35	40	1	0	1	0	0	HKZ([1.00][9][9][35])		B623([0.00][0][14][])
chromosome_2	S_1102004	S	262913	G	C	37	40	C	L	F	0	Sb02g000340	0	262006	272041	'0/16	0	16	0	'0/16	0	16	0			'11/11	11	11	1	'11/11	11	11	1	37	40	1	0	1	0	0	HKZ([1.00][11][11][37])		B623([0.00][0][16][])
chromosome_2	S_1102007	S	262958	G	C	39	40	C				Sb02g000340	0	262006	272041	'0/16	0	16	0	'0/16	0	16	0			'5/5	5	5	1	'5/5	5	5	1	39	40	1	0	1	0	0	HKZ([1.00][5][5][39])		B623([0.00][0][16][])
chromosome_2	S_1102088	S	271327	T	C	36.1111	40	C				Sb02g000340	0	262006	272041	'1/17	1	17	0.058823529	'1/17	1	17	0.058823529	9	9	'18/18	18	18	1	'18/18	18	18	1	36	40	1	0	1	0	0	HKZ([1.00][18][18][36])		B623([0.06][1][17][9])
chromosome_2	S_1102102	S	271525	C	A	37.3158	40	C				Sb02g000340	0	262006	272041	'0/18	0	18	0	'0/18	0	18	0			'19/19	19	19	1	'19/19	19	19	1	37	40	1	0	1	0	0	HKZ([1.00][19][19][37])		B623([0.00][0][18][])
chromosome_2	S_1102169	S	275861	G	A	38	39	C				Sb02g000350	0	275660	276166	'0/15	0	15	0	'0/15	0	15	0			'4/4	4	4	1	'4/4	4	4	1	38	39	1	0	1	0	0	HKZ([1.00][4][4][38])		B623([0.00][0][15][])
chromosome_2	S_1102220	S	300554	C	G	38.2857	40	C				Sb02g000360	0	299657	301144	'0/17	0	17	0	'0/17	0	17	0			'7/7	7	7	1	'7/7	7	7	1	38	40	1	0	1	0	0	HKZ([1.00][7][7][38])		B623([0.00][0][17][])
chromosome_2	S_1102231	S	300760	G	T	37.9091	40	C				Sb02g000360	0	299657	301144	'0/21	0	21	0	'0/21	0	21	0			'11/11	11	11	1	'11/11	11	11	1	37	40	1	0	1	0	0	HKZ([1.00][11][11][37])		B623([0.00][0][21][])
chromosome_2	S_1102240	S	300905	C	A	37.4545	40	C				Sb02g000360	0	299657	301144	'0/20	0	20	0	'0/20	0	20	0			'11/11	11	11	1	'11/11	11	11	1	37	40	1	0	1	0	0	HKZ([1.00][11][11][37])		B623([0.00][0][20][])
chromosome_2	S_1102251	S	301315	T	C	38.3636	40	0				Sb02g000365	4501	305816	310562	'0/23	0	23	0	'0/23	0	23	0			'11/11	11	11	1	'11/11	11	11	1	38	40	1	0	1	0	0	HKZ([1.00][11][11][38])		B623([0.00][0][23][])
chromosome_2	S_1102344	S	308082	T	C	38	40	C	K	R	2	Sb02g000365	0	305816	310562	'1/66	1	66	0.015151515	'1/66	1	66	0.015151515	7	7	'70/70	70	70	1	'70/70	70	70	1	38	40	1	0	1	0	0	HKZ([1.00][70][70][38])		B623([0.02][1][66][7])
chromosome_2	S_1102447	S	310463	C	G	38.2857	40	C				Sb02g000365	0	305816	310562	'0/11	0	11	0	'0/11	0	11	0			'7/7	7	7	1	'7/7	7	7	1	38	40	1	0	1	0	0	HKZ([1.00][7][7][38])		B623([0.00][0][11][])
chromosome_2	S_1102467	S	316558	T	G	40	40	0				Sb02g000380	1392	317950	319566	'0/9	0	9	0	'0/9	0	9	0			'4/4	4	4	1	'4/4	4	4	1	40	40	1	0	1	0	0	HKZ([1.00][4][4][40])		B623([0.00][0][9][])
chromosome_2	S_1102468	S	316930	T	C	39	40	0				Sb02g000380	1020	317950	319566	'0/10	0	10	0	'0/10	0	10	0			'5/5	5	5	1	'5/5	5	5	1	39	40	1	0	1	0	0	HKZ([1.00][5][5][39])		B623([0.00][0][10][])
chromosome_2	D_17875	D	[371531..371537]	gctgctg	-	30.2	39	0				Sb02g000430	81	371612	375578	'0/13	0	13	0	'0/13	0	13	0			'5/5	5	5	1	'5/5	5	5	1	30	39	1	0	1	0	0	HKZ([1.00][5][5][30])		B623([0.00][0][13][])
chromosome_2	S_1103262	S	426236	t	C	36.6	40	5				Sb02g000470	0	426181	427742	'0/21	0	21	0	'0/21	0	21	0			'10/10	10	10	1	'10/10	10	10	1	36	40	1	0	1	0	0	HKZ([1.00][10][10][36])		B623([0.00][0][21][])
chromosome_2	S_1103307	S	426781	T	G	37.5333	40	C	S	A	1	Sb02g000470	0	426181	427742	'0/57	0	57	0	'0/57	0	57	0			'45/45	45	45	1	'45/45	45	45	1	37	40	1	0	1	0	0	HKZ([1.00][45][45][37])		B623([0.00][0][57][])
chromosome_2	S_1103326	S	426888	T	C	36.641	40	C				Sb02g000470	0	426181	427742	'0/55	0	55	0	'0/55	0	55	0			'39/39	39	39	1	'31/31	31	31	1	36	40	1	0	1	0	0	HKZ([1.00][31][31][36])		B623([0.00][0][55][])
chromosome_2	S_1103504	S	433952	G	A	38.2857	40	C	H	Y	2	Sb02g000480	0	433696	443723	'0/8	0	8	0	'0/8	0	8	0			'7/7	7	7	1	'7/7	7	7	1	38	40	1	0	1	0	0	HKZ([1.00][7][7][38])		B623([0.00][0][8][])
chromosome_2	D_17894	D	[451558..451561]	CGAT	-	37.75	40	0				Sb02g000500	7	451565	453137	'0/25	0	25	0	'0/25	0	25	0			'12/14	12	14	0.857142857	'12/14	12	14	0.857142857	37	40	1	0	1	0	0	HKZ([0.86][12][14][37])		B623([0.00][0][25][])
chromosome_2	S_1103568	S	451854	A	G	38	40	C	Q	R	1	Sb02g000500	0	451565	453137	'0/22	0	22	0	'0/22	0	22	0			'7/7	7	7	1	'5/5	5	5	1	38	40	1	0	1	0	0	HKZ([1.00][5][5][38])		B623([0.00][0][22][])
chromosome_2	I_17896	I	452463^452464	-	T	37.375	40	C				Sb02g000500	0	451565	453137	'5/7	5	7	0.714285714	'5/7	5	7	0.714285714	37	40	'4/5	4	5	0.8	'4/5	4	5	0.8	38	39	1	1	0	0	0	HKZ([0.80][4][5][38])	B623([0.71][5][7][37])
chromosome_2	S_1103626	S	460930	G	C	38	40	C				Sb02g000520	0	460907	461923	'0/4	0	4	0	'0/4	0	4	0			'7/7	7	7	1	'7/7	7	7	1	38	40	1	0	1	0	0	HKZ([1.00][7][7][38])		B623([0.00][0][4][])
chromosome_2	S_1103629	S	461002	C	T	36	40	C				Sb02g000520	0	460907	461923	'0/6	0	6	0	'0/6	0	6	0			'4/4	4	4	1	'4/4	4	4	1	36	40	1	0	1	0	0	HKZ([1.00][4][4][36])		B623([0.00][0][6][])
chromosome_2	S_1103631	S	461113	A	G	36.5556	40	C				Sb02g000520	0	460907	461923	'0/6	0	6	0	'0/6	0	6	0			'9/9	9	9	1	'9/9	9	9	1	36	40	1	0	1	0	0	HKZ([1.00][9][9][36])		B623([0.00][0][6][])
chromosome_2	S_1103774	S	466547	C	T	37.75	40	C	L	F	0	Sb02g000530	0	465786	466803	'0/56	0	56	0	'0/56	0	56	0			'32/32	32	32	1	'32/32	32	32	1	37	40	1	0	1	0	0	HKZ([1.00][32][32][37])		B623([0.00][0][56][])
chromosome_2	S_1103781	S	466564	C	T	37.3333	40	C				Sb02g000530	0	465786	466803	'0/68	0	68	0	'0/68	0	68	0			'36/36	36	36	1	'36/36	36	36	1	37	40	1	0	1	0	0	HKZ([1.00][36][36][37])		B623([0.00][0][68][])
chromosome_2	S_1103792	S	466630	A	G	37	40	3				Sb02g000530	0	465786	466803	'0/65	0	65	0	'0/65	0	65	0			'23/23	23	23	1	'23/23	23	23	1	37	40	1	0	1	0	0	HKZ([1.00][23][23][37])		B623([0.00][0][65][])
chromosome_2	I_17903	I	470673^470674	----	GTCC	37.5263	40	0				Sb02g000550	2	470676	471491	'0/121	0	121	0	'0/121	0	121	0			'57/70	57	70	0.814285714	'57/70	57	70	0.814285714	37	40	1	0	1	0	0	HKZ([0.81][57][70][37])		B623([0.00][0][121][])
chromosome_2	S_1103879	S	470981	A	C	38.4706	40	C				Sb02g000550	0	470676	471491	'0/87	0	87	0	'0/87	0	87	0			'85/85	85	85	1	'85/85	85	85	1	38	40	1	0	1	0	0	HKZ([1.00][85][85][38])		B623([0.00][0][87][])
chromosome_2	S_1104011	S	471446	A	G	37.4245	40	C				Sb02g000550	0	470676	471491	'0/91	0	91	0	'0/91	0	91	0			'106/108	106	108	0.981481481	'106/108	106	108	0.981481481	37	40	1	0	1	0	0	HKZ([0.98][106][108][37])		B623([0.00][0][91][])
chromosome_2	S_1104029	S	471600	g	C	37.5556	40	3				Sb02g000560	0	471592	476957	'0/24	0	24	0	'0/24	0	24	0			'18/18	18	18	1	'18/18	18	18	1	37	40	1	0	1	0	0	HKZ([1.00][18][18][37])		B623([0.00][0][24][])
chromosome_2	S_1104030	S	471619	A	G	38	40	3				Sb02g000560	0	471592	476957	'0/5	0	5	0	'0/5	0	5	0			'6/6	6	6	1	'6/6	6	6	1	38	40	1	0	1	0	0	HKZ([1.00][6][6][38])		B623([0.00][0][5][])
chromosome_2	S_1104046	S	471977	G	A	36.7778	40	3				Sb02g000560	0	471592	476957	'0/14	0	14	0	'0/14	0	14	0			'18/18	18	18	1	'18/18	18	18	1	36	40	1	0	1	0	0	HKZ([1.00][18][18][36])		B623([0.00][0][14][])
chromosome_2	S_1104047	S	471989	T	G	38.3846	40	3				Sb02g000560	0	471592	476957	'0/17	0	17	0	'0/17	0	17	0			'13/13	13	13	1	'13/13	13	13	1	38	40	1	0	1	0	0	HKZ([1.00][13][13][38])		B623([0.00][0][17][])
chromosome_2	S_1104115	S	476644	T	C	37	40	C				Sb02g000560	0	471592	476957	'0/8	0	8	0	'0/8	0	8	0			'8/8	8	8	1	'8/8	8	8	1	37	40	1	0	1	0	0	HKZ([1.00][8][8][37])		B623([0.00][0][8][])
chromosome_2	S_1104144	S	482444	A	G	39	40	C				Sb02g000570	0	480903	483428	'0/6	0	6	0	'0/6	0	6	0			'6/6	6	6	1	'6/6	6	6	1	39	40	1	0	1	0	0	HKZ([1.00][6][6][39])		B623([0.00][0][6][])
chromosome_2	S_1104216	S	501365	T	C	39	40	C	D	G	-1	Sb02g000610	0	500571	502459	'0/5	0	5	0	'0/5	0	5	0			'4/4	4	4	1	'4/4	4	4	1	39	40	1	0	1	0	0	HKZ([1.00][4][4][39])		B623([0.00][0][5][])
chromosome_2	S_1104217	S	501369	T	C	39	40	C	K	E	1	Sb02g000610	0	500571	502459	'0/5	0	5	0	'0/5	0	5	0			'4/4	4	4	1	'4/4	4	4	1	39	40	1	0	1	0	0	HKZ([1.00][4][4][39])		B623([0.00][0][5][])
chromosome_2	S_1104251	S	503102	T	C	39.5	40	0				Sb02g000620	272	503374	509511	'0/5	0	5	0	'0/5	0	5	0			'6/6	6	6	1	'6/6	6	6	1	39	40	1	0	1	0	0	HKZ([1.00][6][6][39])		B623([0.00][0][5][])
chromosome_2	S_1104259	S	503389	C	T	39.4615	40	C				Sb02g000620	0	503374	509511	'0/7	0	7	0	'0/7	0	7	0			'13/14	13	14	0.928571429	'13/14	13	14	0.928571429	39	40	1	0	1	0	0	HKZ([0.93][13][14][39])		B623([0.00][0][7][])
chromosome_2	S_1104275	S	503751	A	G	38.5	40	C				Sb02g000620	0	503374	509511	'0/9	0	9	0	'0/9	0	9	0			'12/12	12	12	1	'12/12	12	12	1	38	40	1	0	1	0	0	HKZ([1.00][12][12][38])		B623([0.00][0][9][])
chromosome_2	S_1104281	S	504594	G	A	38	40	C				Sb02g000620	0	503374	509511	'0/12	0	12	0	'0/12	0	12	0			'18/18	18	18	1	'18/18	18	18	1	38	40	1	0	1	0	0	HKZ([1.00][18][18][38])		B623([0.00][0][12][])
chromosome_2	S_1104297	S	506003	T	A	39	40	C	K	N	0	Sb02g000620	0	503374	509511	'0/7	0	7	0	'0/7	0	7	0			'7/7	7	7	1	'7/7	7	7	1	33	40	1	0	1	0	0	HKZ([1.00][7][7][33])		B623([0.00][0][7][])
chromosome_2	S_1104299	S	506075	G	A	37	40	C				Sb02g000620	0	503374	509511	'0/7	0	7	0	'0/7	0	7	0			'6/6	6	6	1	'6/6	6	6	1	37	40	1	0	1	0	0	HKZ([1.00][6][6][37])		B623([0.00][0][7][])
chromosome_2	S_1104304	S	506535	A	G	39	40	C				Sb02g000620	0	503374	509511	'0/10	0	10	0	'0/10	0	10	0			'12/12	12	12	1	'12/12	12	12	1	39	40	1	0	1	0	0	HKZ([1.00][12][12][39])		B623([0.00][0][10][])
chromosome_2	S_1104355	S	511665	T	C	37	40	C				Sb02g000630	0	511365	512254	'0/6	0	6	0	'0/6	0	6	0			'5/5	5	5	1	'5/5	5	5	1	36	40	1	0	1	0	0	HKZ([1.00][5][5][36])		B623([0.00][0][6][])
chromosome_2	S_1104357	S	511686	G	A	26.6	40	C				Sb02g000630	0	511365	512254	'0/4	0	4	0	'0/4	0	4	0			'5/5	5	5	1	'5/5	5	5	1	26	40	1	0	1	0	0	HKZ([1.00][5][5][26])		B623([0.00][0][4][])
chromosome_2	S_1104366	S	511956	C	T	36	40	C				Sb02g000630	0	511365	512254	'0/7	0	7	0	'0/7	0	7	0			'5/5	5	5	1	'5/5	5	5	1	36	40	1	0	1	0	0	HKZ([1.00][5][5][36])		B623([0.00][0][7][])
chromosome_2	I_17927	I	521851^521852	-	T	38.5556	40	3				Sb02g000650	0	521719	523633	'3/23	3	23	0.130434783	'3/23	3	23	0.130434783	39	40	'9/11	9	11	0.818181818	'9/11	9	11	0.818181818	38	40	1	0	1	0	0	HKZ([0.82][9][11][38])		B623([0.13][3][23][39])
chromosome_2	S_1104821	S	522411	G	C	38	40	C				Sb02g000650	0	521719	523633	'0/36	0	36	0	'0/36	0	36	0			'31/31	31	31	1	'29/29	29	29	1	38	40	1	0	1	0	0	HKZ([1.00][29][29][38])		B623([0.00][0][36][])
chromosome_2	S_1104882	S	522981	G	C	38.6957	40	C				Sb02g000650	0	521719	523633	'0/28	0	28	0	'0/28	0	28	0			'23/24	23	24	0.958333333	'23/24	23	24	0.958333333	38	40	1	0	1	0	0	HKZ([0.96][23][24][38])		B623([0.00][0][28][])
chromosome_2	S_1104914	S	537260	a	C	37	40	C				Sb02g000660	0	537098	541523	'0/18	0	18	0	'0/18	0	18	0			'5/5	5	5	1	'5/5	5	5	1	36	40	1	0	1	0	0	HKZ([1.00][5][5][36])		B623([0.00][0][18][])
chromosome_2	S_1104915	S	537280	T	C	38.4286	40	C				Sb02g000660	0	537098	541523	'0/15	0	15	0	'0/15	0	15	0			'7/7	7	7	1	'7/7	7	7	1	38	40	1	0	1	0	0	HKZ([1.00][7][7][38])		B623([0.00][0][15][])
chromosome_2	S_1105044	S	548743	a	G	36.75	40	C	S	G	0	Sb02g000680	0	548695	549354	'0/38	0	38	0	'0/38	0	38	0			'16/16	16	16	1	'16/16	16	16	1	36	40	1	0	1	0	0	HKZ([1.00][16][16][36])		B623([0.00][0][38][])
chromosome_2	S_1105205	S	554104	G	A	38	40	C				Sb02g000690	0	553501	554567	'0/68	0	68	0	'0/68	0	68	0			'32/32	32	32	1	'32/32	32	32	1	38	40	1	0	1	0	0	HKZ([1.00][32][32][38])		B623([0.00][0][68][])
chromosome_2	S_1105312	S	558596	T	C	36.3158	40	C				Sb02g000700	0	558575	559313	'0/45	0	45	0	'0/45	0	45	0			'19/19	19	19	1	'19/19	19	19	1	36	40	1	0	1	0	0	HKZ([1.00][19][19][36])		B623([0.00][0][45][])
chromosome_2	S_1105382	S	572082	G	A	37.3636	40	5				Sb02g000720	0	572012	573566	'0/30	0	30	0	'0/30	0	30	0			'11/11	11	11	1	'11/11	11	11	1	37	40	1	0	1	0	0	HKZ([1.00][11][11][37])		B623([0.00][0][30][])
chromosome_2	D_17945	D	[573273..573273]	a	-	36.5938	40	3				Sb02g000720	0	572012	573566	'0/210	0	210	0	'0/210	0	210	0			'32/32	32	32	1	'32/32	32	32	1	36	40	1	0	1	0	0	HKZ([1.00][32][32][36])		B623([0.00][0][210][])
chromosome_2	S_1105883	S	583189	A	C	38.3103	40	0				Sb02g000740	221	583410	587632	'0/7	0	7	0	'0/7	0	7	0			'29/29	29	29	1	'29/29	29	29	1	38	40	1	0	1	0	0	HKZ([1.00][29][29][38])		B623([0.00][0][7][])
chromosome_2	S_1105884	S	583190	A	T	38.3103	40	0				Sb02g000740	220	583410	587632	'0/7	0	7	0	'0/7	0	7	0			'29/29	29	29	1	'29/29	29	29	1	38	40	1	0	1	0	0	HKZ([1.00][29][29][38])		B623([0.00][0][7][])
chromosome_2	S_1106002	S	584830	C	T	38	40	C				Sb02g000740	0	583410	587632	'0/21	0	21	0	'0/21	0	21	0			'26/26	26	26	1	'26/26	26	26	1	38	40	1	0	1	0	0	HKZ([1.00][26][26][38])		B623([0.00][0][21][])
chromosome_2	S_1106101	S	587827	T	A	40	40	0				Sb02g000740	-195	583410	587632	'0/4	0	4	0	'0/4	0	4	0			'5/5	5	5	1	'5/5	5	5	1	40	40	1	0	1	0	0	HKZ([1.00][5][5][40])		B623([0.00][0][4][])
chromosome_2	S_1106387	S	628574	T	C	38	40	C				Sb02g000780	0	628238	633452	'0/218	0	218	0	'0/218	0	218	0			'175/176	175	176	0.994318182	'175/176	175	176	0.994318182	38	40	1	0	1	0	0	HKZ([0.99][175][176][38])		B623([0.00][0][218][])
chromosome_2	S_1107127	S	662674	C	G	36.8889	40	C	T	S	1	Sb02g000810	0	661375	671622	'0/27	0	27	0	'0/27	0	27	0			'45/46	45	46	0.97826087	'45/46	45	46	0.97826087	36	40	1	0	1	0	0	HKZ([0.98][45][46][36])		B623([0.00][0][27][])
chromosome_2	S_1107147	S	662844	G	T	36	40	C	A	S	1	Sb02g000810	0	661375	671622	'0/29	0	29	0	'0/29	0	29	0			'21/23	21	23	0.913043478	'21/23	21	23	0.913043478	36	40	1	0	1	0	0	HKZ([0.91][21][23][36])		B623([0.00][0][29][])
chromosome_2	S_1107388	S	671457	G	A	38	40	3				Sb02g000810	0	661375	671622	'0/44	0	44	0	'0/44	0	44	0			'37/37	37	37	1	'37/37	37	37	1	38	40	1	0	1	0	0	HKZ([1.00][37][37][38])		B623([0.00][0][44][])
chromosome_2	S_1107397	S	671578	A	C	38.5833	40	3				Sb02g000810	0	661375	671622	'0/12	0	12	0	'0/12	0	12	0			'24/24	24	24	1	'24/24	24	24	1	38	40	1	0	1	0	0	HKZ([1.00][24][24][38])		B623([0.00][0][12][])
chromosome_2	S_1107555	S	674806	G	C	38	40	3				Sb02g000830	0	674529	677028	'0/805	0	805	0	'0/805	0	805	0			'485/486	485	486	0.997942387	'485/486	485	486	0.997942387	38	40	1	0	1	0	0	HKZ([1.00][485][486][38])		B623([0.00][0][805][])
chromosome_2	S_1108221	S	682189	G	A	37.2353	40	5				Sb02g000840	0	682141	683331	'0/21	0	21	0	'0/21	0	21	0			'17/17	17	17	1	'17/17	17	17	1	37	40	1	0	1	0	0	HKZ([1.00][17][17][37])		B623([0.00][0][21][])
chromosome_2	S_1108275	S	682387	C	T	37	40	C				Sb02g000840	0	682141	683331	'0/71	0	71	0	'0/71	0	71	0			'117/118	117	118	0.991525424	'117/118	117	118	0.991525424	37	40	1	0	1	0	0	HKZ([0.99][117][118][37])		B623([0.00][0][71][])
chromosome_2	S_1108431	S	683040	G	C	38.5632	40	3				Sb02g000840	0	682141	683331	'0/146	0	146	0	'0/146	0	146	0			'174/174	174	174	1	'174/174	174	174	1	38	40	1	0	1	0	0	HKZ([1.00][174][174][38])		B623([0.00][0][146][])
chromosome_2	D_17974	D	[683086..683088]	tGT	-	37.625	40	3				Sb02g000840	0	682141	683331	'0/29	0	29	0	'0/29	0	29	0			'24/24	24	24	1	'24/24	24	24	1	37	40	1	0	1	0	0	HKZ([1.00][24][24][37])		B623([0.00][0][29][])
chromosome_2	S_1108455	S	683228	T	C	36.4694	40	3				Sb02g000840	0	682141	683331	'0/21	0	21	0	'0/21	0	21	0			'49/50	49	50	0.98	'49/50	49	50	0.98	36	40	1	0	1	0	0	HKZ([0.98][49][50][36])		B623([0.00][0][21][])
chromosome_2	S_1108457	S	683254	C	A	39	40	3				Sb02g000840	0	682141	683331	'0/11	0	11	0	'0/11	0	11	0			'6/7	6	7	0.857142857	'6/7	6	7	0.857142857	39	40	1	0	1	0	0	HKZ([0.86][6][7][39])		B623([0.00][0][11][])
chromosome_2	S_1108573	S	765086	g	A	39	40	3				Sb02g000950	0	765029	768661	'0/10	0	10	0	'0/10	0	10	0			'8/8	8	8	1	'8/8	8	8	1	38	40	1	0	1	0	0	HKZ([1.00][8][8][38])		B623([0.00][0][10][])
chromosome_2	S_1108574	S	765091	A	G	39	40	3				Sb02g000950	0	765029	768661	'0/10	0	10	0	'0/10	0	10	0			'8/8	8	8	1	'8/8	8	8	1	38	40	1	0	1	0	0	HKZ([1.00][8][8][38])		B623([0.00][0][10][])
chromosome_2	I_17982	I	765217^765218	---	AAA	38.5556	40	3				Sb02g000950	0	765029	768661	'0/31	0	31	0	'0/31	0	31	0			'18/19	18	19	0.947368421	'18/19	18	19	0.947368421	38	40	1	0	1	0	0	HKZ([0.95][18][19][38])		B623([0.00][0][31][])
chromosome_2	S_1108590	S	765351	G	A	38.2941	40	3				Sb02g000950	0	765029	768661	'0/28	0	28	0	'0/28	0	28	0			'17/17	17	17	1	'17/17	17	17	1	38	40	1	0	1	0	0	HKZ([1.00][17][17][38])		B623([0.00][0][28][])
chromosome_2	S_1108591	S	765352	T	C	38.2941	40	3				Sb02g000950	0	765029	768661	'0/26	0	26	0	'0/26	0	26	0			'17/17	17	17	1	'17/17	17	17	1	38	40	1	0	1	0	0	HKZ([1.00][17][17][38])		B623([0.00][0][26][])
chromosome_2	S_1108594	S	765397	C	T	38.3548	40	C				Sb02g000950	0	765029	768661	'0/49	0	49	0	'0/49	0	49	0			'31/32	31	32	0.96875	'31/32	31	32	0.96875	38	40	1	0	1	0	0	HKZ([0.97][31][32][38])		B623([0.00][0][49][])
chromosome_2	S_1108597	S	765445	C	T	36.25	40	C				Sb02g000950	0	765029	768661	'0/16	0	16	0	'0/16	0	16	0			'16/16	16	16	1	'16/16	16	16	1	36	40	1	0	1	0	0	HKZ([1.00][16][16][36])		B623([0.00][0][16][])
chromosome_2	S_1109048	S	802671	A	G	38.6286	40	C	L	S	-2	Sb02g000980	0	796363	802717	'0/39	0	39	0	'0/39	0	39	0			'35/35	35	35	1	'35/35	35	35	1	38	40	1	0	1	0	0	HKZ([1.00][35][35][38])		B623([0.00][0][39][])
chromosome_2	S_1109133	S	806784	A	T	39	40	C				Sb02g000990	0	805502	809775	'0/37	0	37	0	'0/37	0	37	0			'26/26	26	26	1	'26/26	26	26	1	39	40	1	0	1	0	0	HKZ([1.00][26][26][39])		B623([0.00][0][37][])
chromosome_2	S_1109449	S	833508	C	T	38	40	5				Sb02g001020	0	833358	843967	'0/5	0	5	0	'0/5	0	5	0			'7/7	7	7	1	'7/7	7	7	1	38	40	1	0	1	0	0	HKZ([1.00][7][7][38])		B623([0.00][0][5][])
chromosome_2	S_1109453	S	834240	T	C	38	40	C				Sb02g001020	0	833358	843967	'0/12	0	12	0	'0/12	0	12	0			'8/8	8	8	1	'8/8	8	8	1	38	40	1	0	1	0	0	HKZ([1.00][8][8][38])		B623([0.00][0][12][])
chromosome_2	S_1109608	S	843653	A	G	37.3636	40	3				Sb02g001020	0	833358	843967	'0/17	0	17	0	'0/17	0	17	0			'11/11	11	11	1	'11/11	11	11	1	37	40	1	0	1	0	0	HKZ([1.00][11][11][37])		B623([0.00][0][17][])
chromosome_2	S_1109621	S	844578	C	T	38.2	40	0				Sb02g001030	30	844608	846337	'0/4	0	4	0	'0/4	0	4	0			'10/11	10	11	0.909090909	'10/11	10	11	0.909090909	38	40	1	0	1	0	0	HKZ([0.91][10][11][38])		B623([0.00][0][4][])
chromosome_2	S_1109639	S	846328	g	C	38	40	C	R	G	-2	Sb02g001030	0	844608	846337	'0/4	0	4	0	'0/2	0	2	0			'5/5	5	5	1	'3/3	3	3	1	38	40	1	0	1	0	0	HKZ([1.00][3][3][38])		B623([0.00][0][2][])
chromosome_2	S_1109674	S	849930	C	G	37.5714	40	0				Sb02g001045	20	849950	852326	'0/18	0	18	0	'0/18	0	18	0			'7/7	7	7	1	'7/7	7	7	1	37	40	1	0	1	0	0	HKZ([1.00][7][7][37])		B623([0.00][0][18][])
chromosome_2	S_1109687	S	850262	C	G	38	40	C	E	D	2	Sb02g001045	0	849950	852326	'0/18	0	18	0	'0/18	0	18	0			'10/10	10	10	1	'4/4	4	4	1	37	40	1	0	1	0	0	HKZ([1.00][4][4][37])		B623([0.00][0][18][])
chromosome_2	S_1109713	S	851380	T	A	38.2	40	C	H	L	-3	Sb02g001045	0	849950	852326	'0/13	0	13	0	'0/13	0	13	0			'5/5	5	5	1	'5/5	5	5	1	38	40	1	0	1	0	0	HKZ([1.00][5][5][38])		B623([0.00][0][13][])
chromosome_2	S_1109725	S	852094	C	A	38	40	C	G	V	-3	Sb02g001045	0	849950	852326	'0/9	0	9	0	'0/9	0	9	0			'5/5	5	5	1	'5/5	5	5	1	38	40	1	0	1	0	0	HKZ([1.00][5][5][38])		B623([0.00][0][9][])
chromosome_2	S_1109904	S	892095	G	A	38.2308	40	C				Sb02g001060	0	887280	893563	'0/40	0	40	0	'0/40	0	40	0			'39/39	39	39	1	'39/39	39	39	1	38	40	1	0	1	0	0	HKZ([1.00][39][39][38])		B623([0.00][0][40][])
chromosome_2	S_1109981	S	893762	T	C	38	40	0				Sb02g001060	-199	887280	893563	'0/10	0	10	0	'0/10	0	10	0			'6/6	6	6	1	'6/6	6	6	1	38	40	1	0	1	0	0	HKZ([1.00][6][6][38])		B623([0.00][0][10][])
chromosome_2	S_1109993	S	902119	C	T	26.5	40	C				Sb02g001070	0	901212	903364	'0/4	0	4	0	'0/4	0	4	0			'4/4	4	4	1	'4/4	4	4	1	26	40	1	0	1	0	0	HKZ([1.00][4][4][26])		B623([0.00][0][4][])
chromosome_2	S_1111456	S	1014633	T	C	35	39	C	V	A	0	Sb02g001140	0	1014195	1016073	'0/51	0	51	0	'0/51	0	51	0			'5/5	5	5	1	'5/5	5	5	1	36	40	1	0	1	0	0	HKZ([1.00][5][5][36])		B623([0.00][0][51][])
chromosome_2	S_1111483	S	1015737	c	A	38	40	C				Sb02g001140	0	1014195	1016073	'0/56	0	56	0	'0/56	0	56	0			'6/6	6	6	1	'6/6	6	6	1	38	40	1	0	1	0	0	HKZ([1.00][6][6][38])		B623([0.00][0][56][])
chromosome_2	S_1111523	S	1024607	A	T	37	40	C	M	L	2	Sb02g001150	0	1021016	1027252	'0/7	0	7	0	'0/7	0	7	0			'5/5	5	5	1	'5/5	5	5	1	37	40	1	0	1	0	0	HKZ([1.00][5][5][37])		B623([0.00][0][7][])
chromosome_2	S_1111554	S	1026298	A	G	38.6	40	C	I	M	1	Sb02g001150	0	1021016	1027252	'0/8	0	8	0	'0/8	0	8	0			'10/10	10	10	1	'10/10	10	10	1	38	40	1	0	1	0	0	HKZ([1.00][10][10][38])		B623([0.00][0][8][])
chromosome_2	S_1111790	S	1147597	T	C	39	40	0				Sb02g001320	150	1147747	1148175	'0/15	0	15	0	'0/15	0	15	0			'5/5	5	5	1	'5/5	5	5	1	39	40	1	0	1	0	0	HKZ([1.00][5][5][39])		B623([0.00][0][15][])
chromosome_2	S_1112062	S	1214472	A	G	38.2857	40	C	K	E	1	Sb02g001396	0	1214193	1215716	'0/10	0	10	0	'0/10	0	10	0			'7/7	7	7	1	'7/7	7	7	1	38	40	1	0	1	0	0	HKZ([1.00][7][7][38])		B623([0.00][0][10][])
chromosome_2	S_1112066	S	1214894	T	C	38	40	C				Sb02g001396	0	1214193	1215716	'0/5	0	5	0	'0/5	0	5	0			'6/6	6	6	1	'6/6	6	6	1	38	40	1	0	1	0	0	HKZ([1.00][6][6][38])		B623([0.00][0][5][])
chromosome_2	S_1112067	S	1214904	G	A	37.5	40	C	A	T	0	Sb02g001396	0	1214193	1215716	'0/4	0	4	0	'0/4	0	4	0			'4/4	4	4	1	'4/4	4	4	1	37	40	1	0	1	0	0	HKZ([1.00][4][4][37])		B623([0.00][0][4][])
chromosome_2	S_1112068	S	1214925	G	A	39	40	C	D	N	1	Sb02g001396	0	1214193	1215716	'0/6	0	6	0	'0/6	0	6	0			'4/4	4	4	1	'4/4	4	4	1	38	40	1	0	1	0	0	HKZ([1.00][4][4][38])		B623([0.00][0][6][])
chromosome_2	S_1112073	S	1215161	A	G	36.6667	40	C				Sb02g001396	0	1214193	1215716	'0/9	0	9	0	'0/9	0	9	0			'6/6	6	6	1	'6/6	6	6	1	36	40	1	0	1	0	0	HKZ([1.00][6][6][36])		B623([0.00][0][9][])
chromosome_2	S_1112080	S	1215746	G	A	39	40	0				Sb02g001396	-30	1214193	1215716	'0/5	0	5	0	'0/5	0	5	0			'5/5	5	5	1	'5/5	5	5	1	39	40	1	0	1	0	0	HKZ([1.00][5][5][39])		B623([0.00][0][5][])
chromosome_2	S_1112094	S	1216819	C	G	36.4444	40	3				Sb02g001400	0	1216473	1219380	'0/15	0	15	0	'0/15	0	15	0			'9/9	9	9	1	'9/9	9	9	1	36	40	1	0	1	0	0	HKZ([1.00][9][9][36])		B623([0.00][0][15][])
chromosome_2	S_1112114	S	1217039	G	T	38	40	3				Sb02g001400	0	1216473	1219380	'0/27	0	27	0	'0/27	0	27	0			'21/21	21	21	1	'21/21	21	21	1	38	40	1	0	1	0	0	HKZ([1.00][21][21][38])		B623([0.00][0][27][])
chromosome_2	S_1112118	S	1217085	A	C	39	40	3				Sb02g001400	0	1216473	1219380	'0/48	0	48	0	'0/48	0	48	0			'58/59	58	59	0.983050847	'58/59	58	59	0.983050847	39	40	1	0	1	0	0	HKZ([0.98][58][59][39])		B623([0.00][0][48][])
chromosome_2	S_1112131	S	1217178	G	A	38.5938	40	3				Sb02g001400	0	1216473	1219380	'0/30	0	30	0	'0/30	0	30	0			'32/32	32	32	1	'32/32	32	32	1	38	40	1	0	1	0	0	HKZ([1.00][32][32][38])		B623([0.00][0][30][])
chromosome_2	S_1112133	S	1217257	C	T	38	40	3				Sb02g001400	0	1216473	1219380	'0/25	0	25	0	'0/25	0	25	0			'33/33	33	33	1	'33/33	33	33	1	38	40	1	0	1	0	0	HKZ([1.00][33][33][38])		B623([0.00][0][25][])
chromosome_2	S_1112219	S	1217829	G	A	37.3125	40	C				Sb02g001400	0	1216473	1219380	'0/30	0	30	0	'0/30	0	30	0			'32/32	32	32	1	'32/32	32	32	1	37	40	1	0	1	0	0	HKZ([1.00][32][32][37])		B623([0.00][0][30][])
chromosome_2	S_1112233	S	1218018	C	T	38.4839	40	C				Sb02g001400	0	1216473	1219380	'0/25	0	25	0	'0/25	0	25	0			'31/31	31	31	1	'31/31	31	31	1	38	40	1	0	1	0	0	HKZ([1.00][31][31][38])		B623([0.00][0][25][])
chromosome_2	S_1112235	S	1218042	G	T	37.36	40	C				Sb02g001400	0	1216473	1219380	'0/18	0	18	0	'0/18	0	18	0			'25/25	25	25	1	'25/25	25	25	1	37	40	1	0	1	0	0	HKZ([1.00][25][25][37])		B623([0.00][0][18][])
chromosome_2	S_1112245	S	1218096	A	G	38.6667	40	C				Sb02g001400	0	1216473	1219380	'0/22	0	22	0	'0/22	0	22	0			'21/22	21	22	0.954545455	'21/22	21	22	0.954545455	38	40	1	0	1	0	0	HKZ([0.95][21][22][38])		B623([0.00][0][22][])
chromosome_2	S_1112247	S	1218123	G	T	37.5172	40	C				Sb02g001400	0	1216473	1219380	'0/32	0	32	0	'0/32	0	32	0			'29/30	29	30	0.966666667	'29/30	29	30	0.966666667	37	40	1	0	1	0	0	HKZ([0.97][29][30][37])		B623([0.00][0][32][])
chromosome_2	S_1112257	S	1218177	G	C	38	40	C				Sb02g001400	0	1216473	1219380	'0/17	0	17	0	'0/17	0	17	0			'10/10	10	10	1	'10/10	10	10	1	38	40	1	0	1	0	0	HKZ([1.00][10][10][38])		B623([0.00][0][17][])
chromosome_2	S_1112258	S	1218183	A	C	39	40	C	D	E	2	Sb02g001400	0	1216473	1219380	'0/18	0	18	0	'0/18	0	18	0			'6/6	6	6	1	'6/6	6	6	1	39	40	1	0	1	0	0	HKZ([1.00][6][6][39])		B623([0.00][0][18][])
chromosome_2	S_1112260	S	1218195	A	G	37	40	C				Sb02g001400	0	1216473	1219380	'0/18	0	18	0	'0/18	0	18	0			'8/8	8	8	1	'8/8	8	8	1	37	40	1	0	1	0	0	HKZ([1.00][8][8][37])		B623([0.00][0][18][])
chromosome_2	S_1112263	S	1218235	C	T	37.0294	40	C	G	E	-2	Sb02g001400	0	1216473	1219380	'0/20	0	20	0	'0/20	0	20	0			'34/35	34	35	0.971428571	'34/35	34	35	0.971428571	37	40	1	0	1	0	0	HKZ([0.97][34][35][37])		B623([0.00][0][20][])
chromosome_2	S_1112268	S	1218334	A	T	37.7143	40	C	F	Y	3	Sb02g001400	0	1216473	1219380	'0/23	0	23	0	'0/23	0	23	0			'21/21	21	21	1	'21/21	21	21	1	37	40	1	0	1	0	0	HKZ([1.00][21][21][37])		B623([0.00][0][23][])
chromosome_2	S_1112269	S	1218360	C	A	37	40	C				Sb02g001400	0	1216473	1219380	'0/17	0	17	0	'0/17	0	17	0			'10/10	10	10	1	'10/10	10	10	1	37	40	1	0	1	0	0	HKZ([1.00][10][10][37])		B623([0.00][0][17][])
chromosome_2	S_1112270	S	1218363	T	C	36.4	40	C				Sb02g001400	0	1216473	1219380	'0/18	0	18	0	'0/18	0	18	0			'10/10	10	10	1	'10/10	10	10	1	36	40	1	0	1	0	0	HKZ([1.00][10][10][36])		B623([0.00][0][18][])
chromosome_2	S_1112273	S	1218586	T	G	37	40	C				Sb02g001400	0	1216473	1219380	'0/21	0	21	0	'0/21	0	21	0			'17/17	17	17	1	'17/17	17	17	1	37	40	1	0	1	0	0	HKZ([1.00][17][17][37])		B623([0.00][0][21][])
chromosome_2	S_1112274	S	1218622	T	C	38	40	C				Sb02g001400	0	1216473	1219380	'0/30	0	30	0	'0/30	0	30	0			'20/20	20	20	1	'20/20	20	20	1	38	40	1	0	1	0	0	HKZ([1.00][20][20][38])		B623([0.00][0][30][])
chromosome_2	S_1112276	S	1218666	C	T	37.8	40	C	V	I	3	Sb02g001400	0	1216473	1219380	'0/14	0	14	0	'0/14	0	14	0			'10/10	10	10	1	'10/10	10	10	1	37	40	1	0	1	0	0	HKZ([1.00][10][10][37])		B623([0.00][0][14][])
chromosome_2	S_1112280	S	1218742	T	C	39	40	C				Sb02g001400	0	1216473	1219380	'0/22	0	22	0	'0/22	0	22	0			'4/4	4	4	1	'4/4	4	4	1	39	40	1	0	1	0	0	HKZ([1.00][4][4][39])		B623([0.00][0][22][])
chromosome_2	S_1112283	S	1218829	C	A	27.8571	40	C				Sb02g001400	0	1216473	1219380	'0/27	0	27	0	'0/27	0	27	0			'7/7	7	7	1	'7/7	7	7	1	27	40	1	0	1	0	0	HKZ([1.00][7][7][27])		B623([0.00][0][27][])
chromosome_2	S_1112290	S	1218941	g	T	36	40	C	P	H	-2	Sb02g001400	0	1216473	1219380	'0/30	0	30	0	'0/30	0	30	0			'8/8	8	8	1	'8/8	8	8	1	36	40	1	0	1	0	0	HKZ([1.00][8][8][36])		B623([0.00][0][30][])
chromosome_2	S_1112302	S	1219152	C	G	38	40	5				Sb02g001400	0	1216473	1219380	'0/27	0	27	0	'0/27	0	27	0			'11/11	11	11	1	'11/11	11	11	1	38	40	1	0	1	0	0	HKZ([1.00][11][11][38])		B623([0.00][0][27][])
chromosome_2	S_1112312	S	1219291	G	C	35.4	40	5				Sb02g001400	0	1216473	1219380	'0/16	0	16	0	'0/16	0	16	0			'15/15	15	15	1	'15/15	15	15	1	35	40	1	0	1	0	0	HKZ([1.00][15][15][35])		B623([0.00][0][16][])
chromosome_2	S_1112488	S	1275667	G	C	38	40	C	P	R	-2	Sb02g001450	0	1274803	1280401	'0/150	0	150	0	'0/150	0	150	0			'127/127	127	127	1	'127/127	127	127	1	38	40	1	0	1	0	0	HKZ([1.00][127][127][38])		B623([0.00][0][150][])
chromosome_2	S_1112748	S	1279031	G	A	38.2576	40	C				Sb02g001450	0	1274803	1280401	'0/94	0	94	0	'0/94	0	94	0			'66/67	66	67	0.985074627	'66/67	66	67	0.985074627	38	40	1	0	1	0	0	HKZ([0.99][66][67][38])		B623([0.00][0][94][])
chromosome_2	S_1112816	S	1280108	G	A	37.9412	40	C				Sb02g001450	0	1274803	1280401	'0/50	0	50	0	'0/49	0	49	0			'34/39	34	39	0.871794872	'31/32	31	32	0.96875	37	40	1	0	1	0	0	HKZ([0.97][31][32][37])		B623([0.00][0][49][])
chromosome_2	S_1112865	S	1286382	T	C	39	40	C	L	P	-3	Sb02g001460	0	1285935	1286704	'0/4	0	4	0	'0/4	0	4	0			'8/8	8	8	1	'6/6	6	6	1	39	40	1	0	1	0	0	HKZ([1.00][6][6][39])		B623([0.00][0][4][])
chromosome_2	S_1112872	S	1286468	G	A	38	40	C	E	K	1	Sb02g001460	0	1285935	1286704	'0/10	0	10	0	'0/4	0	4	0			'5/7	5	7	0.714285714	'3/3	3	3	1	38	40	1	0	1	0	0	HKZ([1.00][3][3][38])		B623([0.00][0][4][])
chromosome_2	S_1112882	S	1286733	A	G	39	40	0				Sb02g001460	-29	1285935	1286704	'0/9	0	9	0	'0/9	0	9	0			'4/4	4	4	1	'4/4	4	4	1	39	40	1	0	1	0	0	HKZ([1.00][4][4][39])		B623([0.00][0][9][])
chromosome_2	S_1112923	S	1295051	t	C	39.5	40	C	*	R	-4	Sb02g001480	0	1293388	1295271	'0/13	0	13	0	'0/13	0	13	0			'6/6	6	6	1	'6/6	6	6	1	39	40	1	0	1	0	0	HKZ([1.00][6][6][39])		B623([0.00][0][13][])
chromosome_2	S_1113455	S	1575009	T	A	39	40	C	M	K	-1	Sb02g001680	0	1573617	1576281	'0/7	0	7	0	'0/7	0	7	0			'6/6	6	6	1	'4/4	4	4	1	39	40	1	0	1	0	0	HKZ([1.00][4][4][39])		B623([0.00][0][7][])
chromosome_2	S_1113478	S	1576467	A	G	38.5714	40	0				Sb02g001680	-186	1573617	1576281	'0/4	0	4	0	'0/4	0	4	0			'7/7	7	7	1	'7/7	7	7	1	38	40	1	0	1	0	0	HKZ([1.00][7][7][38])		B623([0.00][0][4][])
chromosome_2	S_1113731	S	1598751	T	A	38.7206	40	C				Sb02g001710	0	1595168	1599111	'0/83	0	83	0	'0/83	0	83	0			'68/68	68	68	1	'68/68	68	68	1	38	40	1	0	1	0	0	HKZ([1.00][68][68][38])		B623([0.00][0][83][])
chromosome_2	S_1113744	S	1598788	A	T	37.2813	40	C	I	L	2	Sb02g001710	0	1595168	1599111	'0/104	0	104	0	'0/104	0	104	0			'64/64	64	64	1	'64/64	64	64	1	37	40	1	0	1	0	0	HKZ([1.00][64][64][37])		B623([0.00][0][104][])
chromosome_2	S_1113759	S	1598851	A	C	38	40	3				Sb02g001710	0	1595168	1599111	'0/59	0	59	0	'0/59	0	59	0			'24/24	24	24	1	'24/24	24	24	1	38	40	1	0	1	0	0	HKZ([1.00][24][24][38])		B623([0.00][0][59][])
chromosome_2	S_1113832	S	1674463	G	C	39	40	5				Sb02g001730	0	1674180	1676096	'0/10	0	10	0	'0/10	0	10	0			'4/4	4	4	1	'4/4	4	4	1	39	40	1	0	1	0	0	HKZ([1.00][4][4][39])		B623([0.00][0][10][])
chromosome_2	S_1113838	S	1674873	C	A	37	40	C	H	Q	0	Sb02g001730	0	1674180	1676096	'0/5	0	5	0	'0/5	0	5	0			'5/5	5	5	1	'5/5	5	5	1	37	40	1	0	1	0	0	HKZ([1.00][5][5][37])		B623([0.00][0][5][])
chromosome_2	S_1113839	S	1674877	C	G	37	39	C	P	A	-1	Sb02g001730	0	1674180	1676096	'0/5	0	5	0	'0/5	0	5	0			'5/5	5	5	1	'5/5	5	5	1	37	40	1	0	1	0	0	HKZ([1.00][5][5][37])		B623([0.00][0][5][])
chromosome_2	S_1113840	S	1674921	G	C	39	40	C				Sb02g001730	0	1674180	1676096	'0/8	0	8	0	'0/8	0	8	0			'5/5	5	5	1	'5/5	5	5	1	39	40	1	0	1	0	0	HKZ([1.00][5][5][39])		B623([0.00][0][8][])
chromosome_2	S_1113958	S	1682192	g	T	37.4375	40	C	R	S	-1	Sb02g001740	0	1681914	1684234	'0/32	0	32	0	'0/32	0	32	0			'16/16	16	16	1	'16/16	16	16	1	37	40	1	0	1	0	0	HKZ([1.00][16][16][37])		B623([0.00][0][32][])
chromosome_2	S_1113960	S	1682199	g	A	38	40	C				Sb02g001740	0	1681914	1684234	'0/23	0	23	0	'0/23	0	23	0			'5/5	5	5	1	'5/5	5	5	1	38	40	1	0	1	0	0	HKZ([1.00][5][5][38])		B623([0.00][0][23][])
chromosome_2	S_1113961	S	1682222	C	G	38.3684	40	C	V	L	1	Sb02g001740	0	1681914	1684234	'0/19	0	19	0	'0/19	0	19	0			'19/19	19	19	1	'19/19	19	19	1	38	40	1	0	1	0	0	HKZ([1.00][19][19][38])		B623([0.00][0][19][])
chromosome_2	S_1113962	S	1682224	T	C	37	40	C	E	G	-2	Sb02g001740	0	1681914	1684234	'0/21	0	21	0	'0/21	0	21	0			'18/19	18	19	0.947368421	'18/19	18	19	0.947368421	37	40	1	0	1	0	0	HKZ([0.95][18][19][37])		B623([0.00][0][21][])
chromosome_2	S_1113966	S	1682251	A	G	36.3788	40	C	V	A	0	Sb02g001740	0	1681914	1684234	'0/34	0	34	0	'0/34	0	34	0			'66/66	66	66	1	'66/66	66	66	1	36	40	1	0	1	0	0	HKZ([1.00][66][66][36])		B623([0.00][0][34][])
chromosome_2	S_1113970	S	1682280	G	C	36.3889	40	C				Sb02g001740	0	1681914	1684234	'0/33	0	33	0	'0/33	0	33	0			'54/54	54	54	1	'54/54	54	54	1	36	40	1	0	1	0	0	HKZ([1.00][54][54][36])		B623([0.00][0][33][])
chromosome_2	S_1113999	S	1682393	C	T	37.3538	40	C	V	M	1	Sb02g001740	0	1681914	1684234	'0/32	0	32	0	'0/32	0	32	0			'65/65	65	65	1	'65/65	65	65	1	37	40	1	0	1	0	0	HKZ([1.00][65][65][37])		B623([0.00][0][32][])
chromosome_2	S_1114005	S	1682425	C	T	40	40	C	S	N	1	Sb02g001740	0	1681914	1684234	'0/45	0	45	0	'0/45	0	45	0			'4/4	4	4	1	'4/4	4	4	1	40	40	1	0	1	0	0	HKZ([1.00][4][4][40])		B623([0.00][0][45][])
chromosome_2	S_1114006	S	1682428	A	G	39	40	C	M	T	-1	Sb02g001740	0	1681914	1684234	'0/45	0	45	0	'0/45	0	45	0			'4/4	4	4	1	'4/4	4	4	1	39	40	1	0	1	0	0	HKZ([1.00][4][4][39])		B623([0.00][0][45][])
chromosome_2	S_1114007	S	1682437	C	A	37.5	40	C	R	L	-2	Sb02g001740	0	1681914	1684234	'0/44	0	44	0	'0/44	0	44	0			'12/12	12	12	1	'12/12	12	12	1	37	40	1	0	1	0	0	HKZ([1.00][12][12][37])		B623([0.00][0][44][])
chromosome_2	S_1114024	S	1682513	C	T	37.3908	40	C	V	I	3	Sb02g001740	0	1681914	1684234	'0/42	0	42	0	'0/42	0	42	0			'87/87	87	87	1	'87/87	87	87	1	37	40	1	0	1	0	0	HKZ([1.00][87][87][37])		B623([0.00][0][42][])
chromosome_2	S_1114027	S	1682536	G	T	37.3171	40	C	A	E	-1	Sb02g001740	0	1681914	1684234	'0/27	0	27	0	'0/27	0	27	0			'41/41	41	41	1	'41/41	41	41	1	37	40	1	0	1	0	0	HKZ([1.00][41][41][37])		B623([0.00][0][27][])
chromosome_2	S_1114030	S	1682598	C	G	38.6364	40	C				Sb02g001740	0	1681914	1684234	'0/46	0	46	0	'0/46	0	46	0			'11/11	11	11	1	'11/11	11	11	1	38	40	1	0	1	0	0	HKZ([1.00][11][11][38])		B623([0.00][0][46][])
chromosome_2	S_1114031	S	1682607	C	G	39	40	C				Sb02g001740	0	1681914	1684234	'0/44	0	44	0	'0/44	0	44	0			'35/36	35	36	0.972222222	'35/36	35	36	0.972222222	39	40	1	0	1	0	0	HKZ([0.97][35][36][39])		B623([0.00][0][44][])
chromosome_2	S_1114042	S	1682648	C	T	37.6471	40	C	G	R	-2	Sb02g001740	0	1681914	1684234	'0/53	0	53	0	'0/53	0	53	0			'34/35	34	35	0.971428571	'34/35	34	35	0.971428571	37	40	1	0	1	0	0	HKZ([0.97][34][35][37])		B623([0.00][0][53][])
chromosome_2	S_1114058	S	1682857	A	G	37.3465	40	C	L	P	-3	Sb02g001740	0	1681914	1684234	'0/31	0	31	0	'0/31	0	31	0			'101/101	101	101	1	'101/101	101	101	1	37	40	1	0	1	0	0	HKZ([1.00][101][101][37])		B623([0.00][0][31][])
chromosome_2	S_1114059	S	1682867	G	C	37.3697	40	C	L	V	1	Sb02g001740	0	1681914	1684234	'0/28	0	28	0	'0/28	0	28	0			'119/120	119	120	0.991666667	'119/120	119	120	0.991666667	37	40	1	0	1	0	0	HKZ([0.99][119][120][37])		B623([0.00][0][28][])
chromosome_2	S_1114077	S	1682947	C	T	37.3397	40	C	R	K	2	Sb02g001740	0	1681914	1684234	'0/44	0	44	0	'0/44	0	44	0			'156/156	156	156	1	'156/156	156	156	1	37	40	1	0	1	0	0	HKZ([1.00][156][156][37])		B623([0.00][0][44][])
chromosome_2	S_1114101	S	1683040	A	G	37.6838	40	C	V	A	0	Sb02g001740	0	1681914	1684234	'0/29	0	29	0	'0/29	0	29	0			'117/118	117	118	0.991525424	'117/118	117	118	0.991525424	37	40	1	0	1	0	0	HKZ([0.99][117][118][37])		B623([0.00][0][29][])
chromosome_2	S_1114165	S	1683257	C	T	37.3889	40	C	E	K	1	Sb02g001740	0	1681914	1684234	'0/24	0	24	0	'0/24	0	24	0			'72/73	72	73	0.98630137	'72/73	72	73	0.98630137	37	40	1	0	1	0	0	HKZ([0.99][72][73][37])		B623([0.00][0][24][])
chromosome_2	S_1114196	S	1683390	T	C	39	40	C				Sb02g001740	0	1681914	1684234	'0/32	0	32	0	'0/32	0	32	0			'4/4	4	4	1	'4/4	4	4	1	39	40	1	0	1	0	0	HKZ([1.00][4][4][39])		B623([0.00][0][32][])
chromosome_2	S_1114198	S	1683396	T	A	37	40	C				Sb02g001740	0	1681914	1684234	'0/30	0	30	0	'0/30	0	30	0			'38/38	38	38	1	'38/38	38	38	1	37	40	1	0	1	0	0	HKZ([1.00][38][38][37])		B623([0.00][0][30][])
chromosome_2	S_1114209	S	1683471	A	G	38.2541	40	C				Sb02g001740	0	1681914	1684234	'0/46	0	46	0	'0/46	0	46	0			'122/123	122	123	0.991869919	'122/123	122	123	0.991869919	38	40	1	0	1	0	0	HKZ([0.99][122][123][38])		B623([0.00][0][46][])
chromosome_2	S_1114219	S	1683527	G	A	38.3117	40	C	R	C	-3	Sb02g001740	0	1681914	1684234	'0/33	0	33	0	'0/33	0	33	0			'154/155	154	155	0.993548387	'154/155	154	155	0.993548387	38	40	1	0	1	0	0	HKZ([0.99][154][155][38])		B623([0.00][0][33][])
chromosome_2	I_18106	I	1683634^1683635	---	GAT	39	40	I				Sb02g001740	0	1681914	1684234	'0/4	0	4	0	'0/4	0	4	0			'20/20	20	20	1	'20/20	20	20	1	39	40	1	0	1	0	0	HKZ([1.00][20][20][39])		B623([0.00][0][4][])
chromosome_2	S_1114460	S	1688434	G	A	38	40	0				Sb02g001750	3820	1692254	1694406	'0/6	0	6	0	'0/6	0	6	0			'7/7	7	7	1	'7/7	7	7	1	38	40	1	0	1	0	0	HKZ([1.00][7][7][38])		B623([0.00][0][6][])
chromosome_2	S_1114465	S	1688544	A	C	37	40	0				Sb02g001750	3710	1692254	1694406	'0/8	0	8	0	'0/8	0	8	0			'12/12	12	12	1	'12/12	12	12	1	37	40	1	0	1	0	0	HKZ([1.00][12][12][37])		B623([0.00][0][8][])
chromosome_2	D_18113	D	[1688633..1688635]	GGC	-	37	40	0				Sb02g001750	3621	1692254	1694406	'0/459	0	459	0	'0/459	0	459	0			'5/5	5	5	1	'5/5	5	5	1	37	40	1	0	1	0	0	HKZ([1.00][5][5][37])		B623([0.00][0][459][])
chromosome_2	S_1114500	S	1688708	T	A	38.7333	40	0				Sb02g001750	3546	1692254	1694406	'0/480	0	480	0	'0/480	0	480	0			'15/16	15	16	0.9375	'15/16	15	16	0.9375	38	40	1	0	1	0	0	HKZ([0.94][15][16][38])		B623([0.00][0][480][])
chromosome_2	S_1114614	S	1688880	G	C	38	40	0				Sb02g001750	3374	1692254	1694406	'0/196	0	196	0	'0/196	0	196	0			'95/95	95	95	1	'95/95	95	95	1	38	40	1	0	1	0	0	HKZ([1.00][95][95][38])		B623([0.00][0][196][])
chromosome_2	I_18118	I	1688922^1688923	-	T	38.375	40	0				Sb02g001750	3331	1692254	1694406	'0/26	0	26	0	'0/26	0	26	0			'64/65	64	65	0.984615385	'64/65	64	65	0.984615385	38	40	1	0	1	0	0	HKZ([0.98][64][65][38])		B623([0.00][0][26][])
chromosome_2	S_1114620	S	1688971	c	A	38	40	0				Sb02g001750	3283	1692254	1694406	'0/21	0	21	0	'0/21	0	21	0			'30/30	30	30	1	'30/30	30	30	1	38	40	1	0	1	0	0	HKZ([1.00][30][30][38])		B623([0.00][0][21][])
chromosome_2	S_1114648	S	1693310	C	T	37.6667	40	C				Sb02g001750	0	1692254	1694406	'0/17	0	17	0	'0/17	0	17	0			'9/9	9	9	1	'9/9	9	9	1	37	40	1	0	1	0	0	HKZ([1.00][9][9][37])		B623([0.00][0][17][])
chromosome_2	S_1114767	S	1815123	A	G	39.2857	40	3				Sb02g001850	0	1815084	1816675	'0/13	0	13	0	'0/13	0	13	0			'7/7	7	7	1	'7/7	7	7	1	39	40	1	0	1	0	0	HKZ([1.00][7][7][39])		B623([0.00][0][13][])
chromosome_2	S_1114774	S	1815161	G	A	39	40	3				Sb02g001850	0	1815084	1816675	'0/36	0	36	0	'0/36	0	36	0			'7/7	7	7	1	'7/7	7	7	1	39	40	1	0	1	0	0	HKZ([1.00][7][7][39])		B623([0.00][0][36][])
chromosome_2	S_1114775	S	1815180	T	C	37.6667	40	3				Sb02g001850	0	1815084	1816675	'0/18	0	18	0	'0/18	0	18	0			'6/6	6	6	1	'6/6	6	6	1	37	40	1	0	1	0	0	HKZ([1.00][6][6][37])		B623([0.00][0][18][])
chromosome_2	D_18129	D	[1815285..1815287]	GTC	-	38	40	3				Sb02g001850	0	1815084	1816675	'0/51	0	51	0	'0/51	0	51	0			'27/27	27	27	1	'27/27	27	27	1	38	40	1	0	1	0	0	HKZ([1.00][27][27][38])		B623([0.00][0][51][])
chromosome_2	S_1114786	S	1815332	A	C	38	40	C	M	R	-1	Sb02g001850	0	1815084	1816675	'0/71	0	71	0	'0/71	0	71	0			'20/20	20	20	1	'20/20	20	20	1	38	40	1	0	1	0	0	HKZ([1.00][20][20][38])		B623([0.00][0][71][])
chromosome_2	S_1114802	S	1815499	G	A	36.2941	40	C				Sb02g001850	0	1815084	1816675	'0/53	0	53	0	'0/53	0	53	0			'34/34	34	34	1	'34/34	34	34	1	36	40	1	0	1	0	0	HKZ([1.00][34][34][36])		B623([0.00][0][53][])
chromosome_2	S_1114809	S	1815546	C	T	36.1429	40	C	V	I	3	Sb02g001850	0	1815084	1816675	'0/53	0	53	0	'0/53	0	53	0			'7/7	7	7	1	'7/7	7	7	1	36	40	1	0	1	0	0	HKZ([1.00][7][7][36])		B623([0.00][0][53][])
chromosome_2	S_1114821	S	1815652	G	A	38	40	C				Sb02g001850	0	1815084	1816675	'0/32	0	32	0	'0/32	0	32	0			'12/12	12	12	1	'12/12	12	12	1	38	40	1	0	1	0	0	HKZ([1.00][12][12][38])		B623([0.00][0][32][])
chromosome_2	S_1114845	S	1815916	T	G	34.6667	40	C				Sb02g001850	0	1815084	1816675	'0/57	0	57	0	'0/57	0	57	0			'21/21	21	21	1	'21/21	21	21	1	34	40	1	0	1	0	0	HKZ([1.00][21][21][34])		B623([0.00][0][57][])
chromosome_2	D_18131	D	[1816073..1816075]	ccg	-	35.6154	40	C				Sb02g001850	0	1815084	1816675	'0/87	0	87	0	'0/87	0	87	0			'13/16	13	16	0.8125	'13/16	13	16	0.8125	35	40	1	0	1	0	0	HKZ([0.81][13][16][35])		B623([0.00][0][87][])
chromosome_2	S_1114887	S	1816216	C	G	38.1111	40	C				Sb02g001850	0	1815084	1816675	'0/61	0	61	0	'0/61	0	61	0			'18/18	18	18	1	'18/18	18	18	1	38	40	1	0	1	0	0	HKZ([1.00][18][18][38])		B623([0.00][0][61][])
chromosome_2	S_1114902	S	1816296	A	C	37.2857	40	C	S	A	1	Sb02g001850	0	1815084	1816675	'0/36	0	36	0	'0/36	0	36	0			'14/14	14	14	1	'14/14	14	14	1	37	40	1	0	1	0	0	HKZ([1.00][14][14][37])		B623([0.00][0][36][])
chromosome_2	S_1114932	S	1816515	T	C	38	40	C	T	A	0	Sb02g001850	0	1815084	1816675	'1/77	1	77	0.012987013	'1/77	1	77	0.012987013	2	2	'32/33	32	33	0.96969697	'32/33	32	33	0.96969697	38	40	1	0	1	0	0	HKZ([0.97][32][33][38])		B623([0.01][1][77][2])
chromosome_2	S_1114942	S	1816579	T	G	37.5	40	C				Sb02g001850	0	1815084	1816675	'0/33	0	33	0	'0/33	0	33	0			'30/30	30	30	1	'30/30	30	30	1	37	40	1	0	1	0	0	HKZ([1.00][30][30][37])		B623([0.00][0][33][])
chromosome_2	S_1114956	S	1825628	A	G	38	40	C				Sb02g001860	0	1825620	1829287	'0/18	0	18	0	'0/18	0	18	0			'10/10	10	10	1	'10/10	10	10	1	38	40	1	0	1	0	0	HKZ([1.00][10][10][38])		B623([0.00][0][18][])
chromosome_2	D_18135	D	[1825800..1825805]	AAGGCC	-	39	40	C				Sb02g001860	0	1825620	1829287	'0/52	0	52	0	'0/52	0	52	0			'4/4	4	4	1	'4/4	4	4	1	39	40	1	0	1	0	0	HKZ([1.00][4][4][39])		B623([0.00][0][52][])
chromosome_2	S_1114986	S	1825878	T	C	33.75	40	C				Sb02g001860	0	1825620	1829287	'0/46	0	46	0	'0/46	0	46	0			'12/12	12	12	1	'12/12	12	12	1	33	40	1	0	1	0	0	HKZ([1.00][12][12][33])		B623([0.00][0][46][])
chromosome_2	S_1114992	S	1825914	G	A	34.8182	40	C	A	T	0	Sb02g001860	0	1825620	1829287	'0/51	0	51	0	'0/51	0	51	0			'11/12	11	12	0.916666667	'11/12	11	12	0.916666667	34	40	1	0	1	0	0	HKZ([0.92][11][12][34])		B623([0.00][0][51][])
chromosome_2	S_1114993	S	1825934	C	G	37.4706	40	C				Sb02g001860	0	1825620	1829287	'0/55	0	55	0	'0/55	0	55	0			'17/17	17	17	1	'17/17	17	17	1	37	40	1	0	1	0	0	HKZ([1.00][17][17][37])		B623([0.00][0][55][])
chromosome_2	S_1114996	S	1825967	C	G	34.6667	40	C				Sb02g001860	0	1825620	1829287	'0/40	0	40	0	'0/40	0	40	0			'12/12	12	12	1	'12/12	12	12	1	34	40	1	0	1	0	0	HKZ([1.00][12][12][34])		B623([0.00][0][40][])
chromosome_2	S_1114997	S	1825970	G	A	36.3333	40	C				Sb02g001860	0	1825620	1829287	'0/36	0	36	0	'0/36	0	36	0			'12/12	12	12	1	'12/12	12	12	1	36	40	1	0	1	0	0	HKZ([1.00][12][12][36])		B623([0.00][0][36][])
chromosome_2	S_1115019	S	1826192	g	A	38.4667	40	C				Sb02g001860	0	1825620	1829287	'0/32	0	32	0	'0/32	0	32	0			'15/15	15	15	1	'15/15	15	15	1	38	40	1	0	1	0	0	HKZ([1.00][15][15][38])		B623([0.00][0][32][])
chromosome_2	S_1115098	S	1828420	T	C	37.75	40	C				Sb02g001860	0	1825620	1829287	'0/99	0	99	0	'0/99	0	99	0			'68/68	68	68	1	'68/68	68	68	1	37	40	1	0	1	0	0	HKZ([1.00][68][68][37])		B623([0.00][0][99][])
chromosome_2	S_1115111	S	1828498	A	G	38	40	C				Sb02g001860	0	1825620	1829287	'0/75	0	75	0	'0/75	0	75	0			'74/75	74	75	0.986666667	'74/75	74	75	0.986666667	38	40	1	0	1	0	0	HKZ([0.99][74][75][38])		B623([0.00][0][75][])
chromosome_2	S_1115120	S	1828549	T	C	38.7206	40	C				Sb02g001860	0	1825620	1829287	'0/96	0	96	0	'0/96	0	96	0			'68/68	68	68	1	'68/68	68	68	1	38	40	1	0	1	0	0	HKZ([1.00][68][68][38])		B623([0.00][0][96][])
chromosome_2	S_1115131	S	1828757	T	G	37.6742	40	C	S	A	1	Sb02g001860	0	1825620	1829287	'0/129	0	129	0	'0/129	0	129	0			'89/89	89	89	1	'89/89	89	89	1	37	40	1	0	1	0	0	HKZ([1.00][89][89][37])		B623([0.00][0][129][])
chromosome_2	S_1115144	S	1828819	T	C	38	40	C				Sb02g001860	0	1825620	1829287	'0/91	0	91	0	'0/91	0	91	0			'67/67	67	67	1	'67/67	67	67	1	38	40	1	0	1	0	0	HKZ([1.00][67][67][38])		B623([0.00][0][91][])
chromosome_2	S_1115213	S	1829479	T	A	39.6	40	0				Sb02g001870	3512	1832991	1837334	'0/9	0	9	0	'0/9	0	9	0			'5/5	5	5	1	'5/5	5	5	1	39	40	1	0	1	0	0	HKZ([1.00][5][5][39])		B623([0.00][0][9][])
chromosome_2	S_1115765	S	1953364	C	T	36.6364	40	C				Sb02g001920	0	1949601	1958611	'0/32	0	32	0	'0/32	0	32	0			'44/44	44	44	1	'44/44	44	44	1	36	40	1	0	1	0	0	HKZ([1.00][44][44][36])		B623([0.00][0][32][])
chromosome_2	S_1115817	S	1955839	A	T	37	40	C				Sb02g001920	0	1949601	1958611	'0/31	0	31	0	'0/31	0	31	0			'36/36	36	36	1	'33/33	33	33	1	37	40	1	0	1	0	0	HKZ([1.00][33][33][37])		B623([0.00][0][31][])
chromosome_2	S_1115958	S	1970280	c	T	33.7059	40	5				Sb02g001940	0	1969516	1970504	'0/64	0	64	0	'0/64	0	64	0			'17/17	17	17	1	'17/17	17	17	1	33	40	1	0	1	0	0	HKZ([1.00][17][17][33])		B623([0.00][0][64][])
chromosome_2	S_1115964	S	1970338	G	T	39	40	5				Sb02g001940	0	1969516	1970504	'0/47	0	47	0	'0/47	0	47	0			'16/16	16	16	1	'16/16	16	16	1	39	40	1	0	1	0	0	HKZ([1.00][16][16][39])		B623([0.00][0][47][])
chromosome_2	S_1115966	S	1970362	G	A	39	40	5				Sb02g001940	0	1969516	1970504	'0/41	0	41	0	'0/41	0	41	0			'14/14	14	14	1	'14/14	14	14	1	39	40	1	0	1	0	0	HKZ([1.00][14][14][39])		B623([0.00][0][41][])
chromosome_2	D_18168	D	[2070459..2070467]	ctgcggtgg	-	37.1429	40	0				Sb02g002070	128	2070587	2074961	'0/8	0	8	0	'0/8	0	8	0			'7/7	7	7	1	'7/7	7	7	1	37	40	1	0	1	0	0	HKZ([1.00][7][7][37])		B623([0.00][0][8][])
chromosome_2	S_1116146	S	2071126	C	A	36.6207	40	C				Sb02g002070	0	2070587	2074961	'0/46	0	46	0	'0/46	0	46	0			'29/29	29	29	1	'29/29	29	29	1	36	40	1	0	1	0	0	HKZ([1.00][29][29][36])		B623([0.00][0][46][])
chromosome_2	S_1116152	S	2071188	A	C	38.5769	40	C	Q	P	-1	Sb02g002070	0	2070587	2074961	'1/21	1	21	0.047619048	'1/21	1	21	0.047619048	17	17	'26/26	26	26	1	'26/26	26	26	1	38	40	1	0	1	0	0	HKZ([1.00][26][26][38])		B623([0.05][1][21][17])
chromosome_2	S_1116153	S	2071204	T	G	38.3824	40	C				Sb02g002070	0	2070587	2074961	'0/26	0	26	0	'0/26	0	26	0			'34/34	34	34	1	'34/34	34	34	1	38	40	1	0	1	0	0	HKZ([1.00][34][34][38])		B623([0.00][0][26][])
chromosome_2	S_1116154	S	2071224	A	G	39	40	C	D	G	-1	Sb02g002070	0	2070587	2074961	'0/41	0	41	0	'0/41	0	41	0			'27/27	27	27	1	'27/27	27	27	1	39	40	1	0	1	0	0	HKZ([1.00][27][27][39])		B623([0.00][0][41][])
chromosome_2	S_1116180	S	2071444	A	G	39	40	C				Sb02g002070	0	2070587	2074961	'0/43	0	43	0	'0/43	0	43	0			'40/41	40	41	0.975609756	'40/41	40	41	0.975609756	39	40	1	0	1	0	0	HKZ([0.98][40][41][39])		B623([0.00][0][43][])
chromosome_2	D_18171	D	[2074939..2074939]	C	-	40	40	3				Sb02g002070	0	2070587	2074961	'0/17	0	17	0	'0/17	0	17	0			'4/4	4	4	1	'4/4	4	4	1	40	40	1	0	1	0	0	HKZ([1.00][4][4][40])		B623([0.00][0][17][])
chromosome_2	S_1116334	S	2102611	T	A	28.5	40	0				Sb02g002080	190	2102801	2107896	'0/7	0	7	0	'0/7	0	7	0			'4/4	4	4	1	'4/4	4	4	1	28	40	1	0	1	0	0	HKZ([1.00][4][4][28])		B623([0.00][0][7][])
chromosome_2	S_1116429	S	2158913	A	G	38.4737	40	3				Sb02g002120	0	2158797	2161515	'0/14	0	14	0	'0/14	0	14	0			'19/19	19	19	1	'19/19	19	19	1	38	40	1	0	1	0	0	HKZ([1.00][19][19][38])		B623([0.00][0][14][])
chromosome_2	S_1116439	S	2158988	G	A	39.1176	40	3				Sb02g002120	0	2158797	2161515	'0/23	0	23	0	'0/23	0	23	0			'17/17	17	17	1	'17/17	17	17	1	39	40	1	0	1	0	0	HKZ([1.00][17][17][39])		B623([0.00][0][23][])
chromosome_2	S_1116440	S	2159012	A	G	38.2941	40	3				Sb02g002120	0	2158797	2161515	'0/24	0	24	0	'0/24	0	24	0			'34/34	34	34	1	'34/34	34	34	1	38	40	1	0	1	0	0	HKZ([1.00][34][34][38])		B623([0.00][0][24][])
chromosome_2	S_1116442	S	2159044	G	A	39.3636	40	3				Sb02g002120	0	2158797	2161515	'0/48	0	48	0	'0/48	0	48	0			'11/11	11	11	1	'11/11	11	11	1	39	40	1	0	1	0	0	HKZ([1.00][11][11][39])		B623([0.00][0][48][])
chromosome_2	S_1116443	S	2159053	G	A	38.5	40	3				Sb02g002120	0	2158797	2161515	'0/39	0	39	0	'0/39	0	39	0			'6/6	6	6	1	'6/6	6	6	1	38	40	1	0	1	0	0	HKZ([1.00][6][6][38])		B623([0.00][0][39][])
chromosome_2	S_1116446	S	2159082	T	C	34.5882	40	3				Sb02g002120	0	2158797	2161515	'0/53	0	53	0	'0/53	0	53	0			'17/17	17	17	1	'17/17	17	17	1	34	40	1	0	1	0	0	HKZ([1.00][17][17][34])		B623([0.00][0][53][])
chromosome_2	S_1116466	S	2159337	A	G	38.7273	40	C				Sb02g002120	0	2158797	2161515	'0/46	0	46	0	'0/46	0	46	0			'22/22	22	22	1	'22/22	22	22	1	38	40	1	0	1	0	0	HKZ([1.00][22][22][38])		B623([0.00][0][46][])
chromosome_2	S_1116470	S	2159375	T	C	38.2	40	C	N	D	1	Sb02g002120	0	2158797	2161515	'0/43	0	43	0	'0/43	0	43	0			'15/15	15	15	1	'15/15	15	15	1	38	40	1	0	1	0	0	HKZ([1.00][15][15][38])		B623([0.00][0][43][])
chromosome_2	S_1116505	S	2161394	c	G	38.4545	40	C	G	A	0	Sb02g002120	0	2158797	2161515	'0/29	0	29	0	'0/29	0	29	0			'11/11	11	11	1	'11/11	11	11	1	38	40	1	0	1	0	0	HKZ([1.00][11][11][38])		B623([0.00][0][29][])
chromosome_2	S_1116509	S	2161419	A	G	39.2222	40	C	F	L	0	Sb02g002120	0	2158797	2161515	'0/17	0	17	0	'0/17	0	17	0			'9/9	9	9	1	'9/9	9	9	1	39	40	1	0	1	0	0	HKZ([1.00][9][9][39])		B623([0.00][0][17][])
chromosome_2	S_1116514	S	2161536	T	G	38	40	0				Sb02g002120	-21	2158797	2161515	'0/14	0	14	0	'0/14	0	14	0			'6/7	6	7	0.857142857	'6/7	6	7	0.857142857	38	40	1	0	1	0	0	HKZ([0.86][6][7][38])		B623([0.00][0][14][])
chromosome_2	S_1116567	S	2187793	T	C	39	40	C				Sb02g002150	0	2187398	2188136	'0/105	0	105	0	'0/105	0	105	0			'4/4	4	4	1	'4/4	4	4	1	35	40	1	0	1	0	0	HKZ([1.00][4][4][35])		B623([0.00][0][105][])
chromosome_2	S_1116695	S	2277079	G	A	38.625	40	C				Sb02g002200	0	2271442	2277624	'0/31	0	31	0	'0/31	0	31	0			'24/24	24	24	1	'24/24	24	24	1	38	40	1	0	1	0	0	HKZ([1.00][24][24][38])		B623([0.00][0][31][])
chromosome_2	S_1116700	S	2277118	G	A	38.5385	40	C				Sb02g002200	0	2271442	2277624	'0/22	0	22	0	'0/21	0	21	0			'26/27	26	27	0.962962963	'25/26	25	26	0.961538462	38	40	1	0	1	0	0	HKZ([0.96][25][26][38])		B623([0.00][0][21][])
chromosome_2	S_1116819	S	2306568	C	T	37.1875	40	C				Sb02g002260	0	2306519	2309925	'0/23	0	23	0	'0/23	0	23	0			'16/16	16	16	1	'16/16	16	16	1	37	40	1	0	1	0	0	HKZ([1.00][16][16][37])		B623([0.00][0][23][])
chromosome_2	S_1116846	S	2306928	A	C	39	40	C				Sb02g002260	0	2306519	2309925	'0/50	0	50	0	'0/50	0	50	0			'5/5	5	5	1	'5/5	5	5	1	39	40	1	0	1	0	0	HKZ([1.00][5][5][39])		B623([0.00][0][50][])
chromosome_2	S_1116850	S	2307090	G	A	36.0769	40	C				Sb02g002260	0	2306519	2309925	'0/33	0	33	0	'0/33	0	33	0			'26/26	26	26	1	'24/24	24	24	1	36	40	1	0	1	0	0	HKZ([1.00][24][24][36])		B623([0.00][0][33][])
chromosome_2	S_1116875	S	2307457	G	C	38	40	C	L	F	0	Sb02g002260	0	2306519	2309925	'0/44	0	44	0	'0/44	0	44	0			'12/12	12	12	1	'12/12	12	12	1	38	40	1	0	1	0	0	HKZ([1.00][12][12][38])		B623([0.00][0][44][])
chromosome_2	S_1116900	S	2307728	C	A	38.2941	40	C	Q	K	1	Sb02g002260	0	2306519	2309925	'0/40	0	40	0	'0/40	0	40	0			'17/17	17	17	1	'17/17	17	17	1	38	40	1	0	1	0	0	HKZ([1.00][17][17][38])		B623([0.00][0][40][])
chromosome_2	S_1116957	S	2309808	T	G	32.1667	40	3				Sb02g002260	0	2306519	2309925	'0/49	0	49	0	'0/49	0	49	0			'12/12	12	12	1	'12/12	12	12	1	32	40	1	0	1	0	0	HKZ([1.00][12][12][32])		B623([0.00][0][49][])
chromosome_2	D_18194	D	[2383715..2383722]	TCTCCTCT	-	36.5	40	0				Sb02g002300	180	2383895	2384454	'0/44	0	44	0	'0/44	0	44	0			'6/6	6	6	1	'6/6	6	6	1	36	40	1	0	1	0	0	HKZ([1.00][6][6][36])		B623([0.00][0][44][])
chromosome_2	S_1117005	S	2383854	a	T	38	40	0				Sb02g002300	41	2383895	2384454	'0/55	0	55	0	'0/55	0	55	0			'6/6	6	6	1	'6/6	6	6	1	38	40	1	0	1	0	0	HKZ([1.00][6][6][38])		B623([0.00][0][55][])
chromosome_2	S_1117116	S	2444979	G	C	38.5	40	0				Sb02g002380	182	2445161	2447154	'0/4	0	4	0	'0/4	0	4	0			'10/10	10	10	1	'10/10	10	10	1	38	40	1	0	1	0	0	HKZ([1.00][10][10][38])		B623([0.00][0][4][])
chromosome_2	S_1117117	S	2444986	G	C	38.4545	40	0				Sb02g002380	175	2445161	2447154	'0/4	0	4	0	'0/4	0	4	0			'11/11	11	11	1	'11/11	11	11	1	38	40	1	0	1	0	0	HKZ([1.00][11][11][38])		B623([0.00][0][4][])
chromosome_2	S_1117122	S	2445175	A	G	37	40	3				Sb02g002380	0	2445161	2447154	'0/15	0	15	0	'0/15	0	15	0			'4/4	4	4	1	'4/4	4	4	1	37	40	1	0	1	0	0	HKZ([1.00][4][4][37])		B623([0.00][0][15][])
chromosome_2	S_1117126	S	2445261	A	G	37.0909	40	3				Sb02g002380	0	2445161	2447154	'0/11	0	11	0	'0/11	0	11	0			'11/12	11	12	0.916666667	'11/12	11	12	0.916666667	37	40	1	0	1	0	0	HKZ([0.92][11][12][37])		B623([0.00][0][11][])
chromosome_2	S_1117127	S	2445270	C	G	35.75	39	3				Sb02g002380	0	2445161	2447154	'0/18	0	18	0	'0/18	0	18	0			'8/8	8	8	1	'8/8	8	8	1	35	39	1	0	1	0	0	HKZ([1.00][8][8][35])		B623([0.00][0][18][])
chromosome_2	S_1117131	S	2445438	G	C	38	40	C				Sb02g002380	0	2445161	2447154	'0/17	0	17	0	'0/17	0	17	0			'12/12	12	12	1	'12/12	12	12	1	38	40	1	0	1	0	0	HKZ([1.00][12][12][38])		B623([0.00][0][17][])
chromosome_2	S_1117136	S	2445665	C	G	34	39	C	V	L	1	Sb02g002380	0	2445161	2447154	'0/9	0	9	0	'0/9	0	9	0			'6/6	6	6	1	'6/6	6	6	1	34	39	1	0	1	0	0	HKZ([1.00][6][6][34])		B623([0.00][0][9][])
chromosome_2	S_1117825	S	2564769	t	C	37.5455	40	3				Sb02g002440	0	2564566	2569298	'0/9	0	9	0	'0/9	0	9	0			'11/11	11	11	1	'11/11	11	11	1	37	40	1	0	1	0	0	HKZ([1.00][11][11][37])		B623([0.00][0][9][])
chromosome_2	S_1117826	S	2564797	A	C	38.4	40	3				Sb02g002440	0	2564566	2569298	'0/23	0	23	0	'0/23	0	23	0			'25/25	25	25	1	'25/25	25	25	1	38	40	1	0	1	0	0	HKZ([1.00][25][25][38])		B623([0.00][0][23][])
chromosome_2	S_1117996	S	2595767	G	A	38	40	C				Sb02g002450	0	2593632	2597515	'0/8	0	8	0	'0/8	0	8	0			'10/10	10	10	1	'10/10	10	10	1	38	40	1	0	1	0	0	HKZ([1.00][10][10][38])		B623([0.00][0][8][])
chromosome_2	S_1118047	S	2617595	T	C	39	40	C	V	A	0	Sb02g002470	0	2617090	2621216	'0/7	0	7	0	'0/7	0	7	0			'5/5	5	5	1	'5/5	5	5	1	39	40	1	0	1	0	0	HKZ([1.00][5][5][39])		B623([0.00][0][7][])
chromosome_2	S_1118048	S	2617661	T	C	37.5	40	C	V	A	0	Sb02g002470	0	2617090	2621216	'0/12	0	12	0	'0/12	0	12	0			'8/8	8	8	1	'8/8	8	8	1	37	40	1	0	1	0	0	HKZ([1.00][8][8][37])		B623([0.00][0][12][])
chromosome_2	S_1118053	S	2617963	C	G	37.3333	40	C	Q	E	2	Sb02g002470	0	2617090	2621216	'0/13	0	13	0	'0/13	0	13	0			'9/9	9	9	1	'9/9	9	9	1	37	40	1	0	1	0	0	HKZ([1.00][9][9][37])		B623([0.00][0][13][])
chromosome_2	S_1118056	S	2618014	C	T	39	40	C	L	F	0	Sb02g002470	0	2617090	2621216	'0/8	0	8	0	'0/8	0	8	0			'6/6	6	6	1	'6/6	6	6	1	39	40	1	0	1	0	0	HKZ([1.00][6][6][39])		B623([0.00][0][8][])
chromosome_2	S_1118069	S	2618239	c	T	39	40	C	P	S	-1	Sb02g002470	0	2617090	2621216	'0/10	0	10	0	'0/10	0	10	0			'14/14	14	14	1	'14/14	14	14	1	39	40	1	0	1	0	0	HKZ([1.00][14][14][39])		B623([0.00][0][10][])
chromosome_2	S_1118070	S	2618258	A	T	39	40	C	Y	F	3	Sb02g002470	0	2617090	2621216	'0/13	0	13	0	'0/13	0	13	0			'13/13	13	13	1	'13/13	13	13	1	39	40	1	0	1	0	0	HKZ([1.00][13][13][39])		B623([0.00][0][13][])
chromosome_2	S_1118071	S	2618272	C	T	39	40	C				Sb02g002470	0	2617090	2621216	'0/5	0	5	0	'0/5	0	5	0			'10/10	10	10	1	'10/10	10	10	1	39	40	1	0	1	0	0	HKZ([1.00][10][10][39])		B623([0.00][0][5][])
chromosome_2	S_1118072	S	2618328	G	T	36.6364	40	C				Sb02g002470	0	2617090	2621216	'0/19	0	19	0	'0/19	0	19	0			'11/11	11	11	1	'11/11	11	11	1	36	40	1	0	1	0	0	HKZ([1.00][11][11][36])		B623([0.00][0][19][])
chromosome_2	S_1118073	S	2618337	T	C	36.5	40	C				Sb02g002470	0	2617090	2621216	'0/7	0	7	0	'0/7	0	7	0			'8/8	8	8	1	'8/8	8	8	1	36	40	1	0	1	0	0	HKZ([1.00][8][8][36])		B623([0.00][0][7][])
chromosome_2	S_1118075	S	2618366	A	G	37	40	C	H	R	0	Sb02g002470	0	2617090	2621216	'0/8	0	8	0	'0/8	0	8	0			'5/5	5	5	1	'5/5	5	5	1	37	40	1	0	1	0	0	HKZ([1.00][5][5][37])		B623([0.00][0][8][])
chromosome_2	S_1118076	S	2618371	G	A	38	40	C	V	I	3	Sb02g002470	0	2617090	2621216	'0/9	0	9	0	'0/9	0	9	0			'6/6	6	6	1	'6/6	6	6	1	38	40	1	0	1	0	0	HKZ([1.00][6][6][38])		B623([0.00][0][9][])
chromosome_2	S_1118077	S	2618409	T	A	39	40	C	H	Q	0	Sb02g002470	0	2617090	2621216	'0/19	0	19	0	'0/19	0	19	0			'9/9	9	9	1	'9/9	9	9	1	39	40	1	0	1	0	0	HKZ([1.00][9][9][39])		B623([0.00][0][19][])
chromosome_2	S_1118096	S	2618658	G	A	36.8947	40	C				Sb02g002470	0	2617090	2621216	'0/20	0	20	0	'0/20	0	20	0			'19/19	19	19	1	'19/19	19	19	1	36	40	1	0	1	0	0	HKZ([1.00][19][19][36])		B623([0.00][0][20][])
chromosome_2	S_1118111	S	2620625	G	C	38	40	C				Sb02g002470	0	2617090	2621216	'0/23	0	23	0	'0/23	0	23	0			'10/10	10	10	1	'10/10	10	10	1	38	40	1	0	1	0	0	HKZ([1.00][10][10][38])		B623([0.00][0][23][])
chromosome_2	S_1118126	S	2621034	C	G	38	40	C	L	V	1	Sb02g002470	0	2617090	2621216	'0/22	0	22	0	'0/22	0	22	0			'6/6	6	6	1	'6/6	6	6	1	38	40	1	0	1	0	0	HKZ([1.00][6][6][38])		B623([0.00][0][22][])
chromosome_2	S_1118127	S	2621090	G	T	39	40	3				Sb02g002470	0	2617090	2621216	'0/12	0	12	0	'0/12	0	12	0			'5/5	5	5	1	'5/5	5	5	1	39	40	1	0	1	0	0	HKZ([1.00][5][5][39])		B623([0.00][0][12][])
chromosome_2	S_1118136	S	2621501	g	T	36.5455	40	5				Sb02g002480	0	2621442	2624387	'0/48	0	48	0	'0/48	0	48	0			'11/11	11	11	1	'11/11	11	11	1	36	40	1	0	1	0	0	HKZ([1.00][11][11][36])		B623([0.00][0][48][])
chromosome_2	S_1118146	S	2621614	T	C	35.2857	40	C	S	P	-1	Sb02g002480	0	2621442	2624387	'0/52	0	52	0	'0/52	0	52	0			'14/14	14	14	1	'14/14	14	14	1	35	40	1	0	1	0	0	HKZ([1.00][14][14][35])		B623([0.00][0][52][])
chromosome_2	S_1118197	S	2623435	C	A	38.5342	40	C	Q	K	1	Sb02g002480	0	2621442	2624387	'0/87	0	87	0	'0/87	0	87	0			'73/74	73	74	0.986486486	'73/74	73	74	0.986486486	38	40	1	0	1	0	0	HKZ([0.99][73][74][38])		B623([0.00][0][87][])
chromosome_2	S_1118215	S	2623548	A	G	38	40	C				Sb02g002480	0	2621442	2624387	'0/86	0	86	0	'0/86	0	86	0			'61/62	61	62	0.983870968	'61/62	61	62	0.983870968	38	40	1	0	1	0	0	HKZ([0.98][61][62][38])		B623([0.00][0][86][])
chromosome_2	S_1118328	S	2646633	G	A	37.8	40	C				Sb02g002530	0	2643400	2646942	'0/18	0	18	0	'0/18	0	18	0			'5/5	5	5	1	'5/5	5	5	1	37	40	1	0	1	0	0	HKZ([1.00][5][5][37])		B623([0.00][0][18][])
chromosome_2	S_1118332	S	2646740	A	T	36.6667	40	C	K	M	-1	Sb02g002530	0	2643400	2646942	'0/10	0	10	0	'0/10	0	10	0			'9/9	9	9	1	'9/9	9	9	1	36	40	1	0	1	0	0	HKZ([1.00][9][9][36])		B623([0.00][0][10][])
chromosome_2	S_1118342	S	2647037	A	G	38	40	3				Sb02g002540	0	2646989	2647777	'0/18	0	18	0	'0/18	0	18	0			'8/8	8	8	1	'8/8	8	8	1	38	40	1	0	1	0	0	HKZ([1.00][8][8][38])		B623([0.00][0][18][])
chromosome_2	S_1118344	S	2647090	A	G	39	40	3				Sb02g002540	0	2646989	2647777	'0/33	0	33	0	'0/33	0	33	0			'26/26	26	26	1	'26/26	26	26	1	39	40	1	0	1	0	0	HKZ([1.00][26][26][39])		B623([0.00][0][33][])
chromosome_2	S_1118346	S	2647113	A	C	38.6	40	3				Sb02g002540	0	2646989	2647777	'0/38	0	38	0	'0/38	0	38	0			'30/30	30	30	1	'30/30	30	30	1	38	40	1	0	1	0	0	HKZ([1.00][30][30][38])		B623([0.00][0][38][])
chromosome_2	S_1118374	S	2647278	G	A	36.5385	40	C	T	M	-1	Sb02g002540	0	2646989	2647777	'0/79	0	79	0	'0/79	0	79	0			'52/52	52	52	1	'52/52	52	52	1	36	40	1	0	1	0	0	HKZ([1.00][52][52][36])		B623([0.00][0][79][])
chromosome_2	S_1118379	S	2647294	C	T	36.9167	40	C	V	M	1	Sb02g002540	0	2646989	2647777	'0/81	0	81	0	'0/81	0	81	0			'48/48	48	48	1	'48/48	48	48	1	36	40	1	0	1	0	0	HKZ([1.00][48][48][36])		B623([0.00][0][81][])
chromosome_2	S_1118443	S	2647622	C	G	36.3182	40	C				Sb02g002540	0	2646989	2647777	'0/47	0	47	0	'0/47	0	47	0			'44/44	44	44	1	'44/44	44	44	1	36	40	1	0	1	0	0	HKZ([1.00][44][44][36])		B623([0.00][0][47][])
chromosome_2	S_1118448	S	2647666	C	T	37.4	40	C	V	M	1	Sb02g002540	0	2646989	2647777	'0/46	0	46	0	'0/46	0	46	0			'40/41	40	41	0.975609756	'40/41	40	41	0.975609756	37	40	1	0	1	0	0	HKZ([0.98][40][41][37])		B623([0.00][0][46][])
chromosome_2	S_1118452	S	2647700	T	C	37.5714	40	C				Sb02g002540	0	2646989	2647777	'0/13	0	13	0	'0/13	0	13	0			'14/14	14	14	1	'14/14	14	14	1	37	40	1	0	1	0	0	HKZ([1.00][14][14][37])		B623([0.00][0][13][])
chromosome_2	S_1119196	S	2725749	C	G	39	40	C				Sb02g002600	0	2725613	2733270	'0/4	0	4	0	'0/4	0	4	0			'4/5	4	5	0.8	'4/5	4	5	0.8	39	40	1	0	1	0	0	HKZ([0.80][4][5][39])		B623([0.00][0][4][])
chromosome_2	S_1119199	S	2727081	G	A	37	40	C				Sb02g002600	0	2725613	2733270	'0/6	0	6	0	'0/6	0	6	0			'4/4	4	4	1	'4/4	4	4	1	37	40	1	0	1	0	0	HKZ([1.00][4][4][37])		B623([0.00][0][6][])
chromosome_2	S_1119204	S	2727246	G	C	36.5	40	C				Sb02g002600	0	2725613	2733270	'0/8	0	8	0	'0/8	0	8	0			'8/8	8	8	1	'8/8	8	8	1	36	40	1	0	1	0	0	HKZ([1.00][8][8][36])		B623([0.00][0][8][])
chromosome_2	S_1119249	S	2729605	A	G	37	40	C	I	V	3	Sb02g002600	0	2725613	2733270	'0/11	0	11	0	'0/11	0	11	0			'4/4	4	4	1	'4/4	4	4	1	37	40	1	0	1	0	0	HKZ([1.00][4][4][37])		B623([0.00][0][11][])
chromosome_2	S_1119262	S	2730202	T	A	39	40	C	L	I	2	Sb02g002600	0	2725613	2733270	'0/7	0	7	0	'0/7	0	7	0			'9/9	9	9	1	'9/9	9	9	1	39	40	1	0	1	0	0	HKZ([1.00][9][9][39])		B623([0.00][0][7][])
chromosome_2	S_1119271	S	2730370	G	T	34.6667	40	C	D	Y	-3	Sb02g002600	0	2725613	2733270	'0/8	0	8	0	'0/8	0	8	0			'15/15	15	15	1	'15/15	15	15	1	34	40	1	0	1	0	0	HKZ([1.00][15][15][34])		B623([0.00][0][8][])
chromosome_2	S_1119277	S	2730479	T	C	39	40	C	V	A	0	Sb02g002600	0	2725613	2733270	'0/11	0	11	0	'0/11	0	11	0			'8/8	8	8	1	'8/8	8	8	1	39	40	1	0	1	0	0	HKZ([1.00][8][8][39])		B623([0.00][0][11][])
chromosome_2	S_1119299	S	2730973	A	G	38.4286	40	C	T	A	0	Sb02g002600	0	2725613	2733270	'0/19	0	19	0	'0/19	0	19	0			'21/21	21	21	1	'21/21	21	21	1	38	40	1	0	1	0	0	HKZ([1.00][21][21][38])		B623([0.00][0][19][])
chromosome_2	S_1119301	S	2731019	G	T	38	40	C	G	V	-3	Sb02g002600	0	2725613	2733270	'0/14	0	14	0	'0/14	0	14	0			'17/17	17	17	1	'17/17	17	17	1	38	40	1	0	1	0	0	HKZ([1.00][17][17][38])		B623([0.00][0][14][])
chromosome_2	S_1119305	S	2731071	A	G	38.0769	40	C				Sb02g002600	0	2725613	2733270	'0/10	0	10	0	'0/10	0	10	0			'13/13	13	13	1	'13/13	13	13	1	38	40	1	0	1	0	0	HKZ([1.00][13][13][38])		B623([0.00][0][10][])
chromosome_2	S_1119348	S	2732673	T	C	38.3529	40	C				Sb02g002600	0	2725613	2733270	'0/18	0	18	0	'0/18	0	18	0			'17/17	17	17	1	'17/17	17	17	1	38	40	1	0	1	0	0	HKZ([1.00][17][17][38])		B623([0.00][0][18][])
chromosome_2	S_1119349	S	2732724	C	T	38.5652	40	C				Sb02g002600	0	2725613	2733270	'0/24	0	24	0	'0/24	0	24	0			'23/23	23	23	1	'23/23	23	23	1	38	40	1	0	1	0	0	HKZ([1.00][23][23][38])		B623([0.00][0][24][])
chromosome_2	S_1119351	S	2732753	A	G	36.6667	40	C	N	S	1	Sb02g002600	0	2725613	2733270	'0/21	0	21	0	'0/21	0	21	0			'15/16	15	16	0.9375	'15/16	15	16	0.9375	36	40	1	0	1	0	0	HKZ([0.94][15][16][36])		B623([0.00][0][21][])
chromosome_2	S_1119353	S	2732757	G	A	38.2	40	C				Sb02g002600	0	2725613	2733270	'0/19	0	19	0	'0/19	0	19	0			'15/16	15	16	0.9375	'15/16	15	16	0.9375	38	40	1	0	1	0	0	HKZ([0.94][15][16][38])		B623([0.00][0][19][])
chromosome_2	S_1119355	S	2732814	A	C	37.2	40	C				Sb02g002600	0	2725613	2733270	'0/23	0	23	0	'0/23	0	23	0			'10/10	10	10	1	'10/10	10	10	1	37	40	1	0	1	0	0	HKZ([1.00][10][10][37])		B623([0.00][0][23][])
chromosome_2	S_1119368	S	2732997	C	G	38.6875	40	3				Sb02g002600	0	2725613	2733270	'0/32	0	32	0	'0/32	0	32	0			'16/16	16	16	1	'16/16	16	16	1	38	40	1	0	1	0	0	HKZ([1.00][16][16][38])		B623([0.00][0][32][])
chromosome_2	S_1119392	S	2736436	A	G	38.2	40	C	D	G	-1	Sb02g002610	0	2736138	2740803	'0/24	0	24	0	'0/24	0	24	0			'5/5	5	5	1	'5/5	5	5	1	38	40	1	0	1	0	0	HKZ([1.00][5][5][38])		B623([0.00][0][24][])
chromosome_2	S_1119619	S	2783427	G	T	39	40	C	A	E	-1	Sb02g002630	0	2782643	2784313	'0/9	0	9	0	'0/9	0	9	0			'4/4	4	4	1	'4/4	4	4	1	39	40	1	0	1	0	0	HKZ([1.00][4][4][39])		B623([0.00][0][9][])
chromosome_2	S_1119624	S	2783879	A	G	35.4286	40	C				Sb02g002630	0	2782643	2784313	'0/5	0	5	0	'0/5	0	5	0			'7/7	7	7	1	'7/7	7	7	1	35	40	1	0	1	0	0	HKZ([1.00][7][7][35])		B623([0.00][0][5][])
chromosome_2	S_1119732	S	2809242	c	A	38.375	40	C				Sb02g002660	0	2808461	2811380	'0/28	0	28	0	'0/28	0	28	0			'8/8	8	8	1	'8/8	8	8	1	38	40	1	0	1	0	0	HKZ([1.00][8][8][38])		B623([0.00][0][28][])
chromosome_2	S_1119736	S	2809473	G	A	38.2857	40	C				Sb02g002660	0	2808461	2811380	'0/51	0	51	0	'0/51	0	51	0			'7/7	7	7	1	'7/7	7	7	1	38	40	1	0	1	0	0	HKZ([1.00][7][7][38])		B623([0.00][0][51][])
chromosome_2	S_1119737	S	2809491	A	G	36	40	C				Sb02g002660	0	2808461	2811380	'0/48	0	48	0	'0/48	0	48	0			'16/16	16	16	1	'16/16	16	16	1	36	40	1	0	1	0	0	HKZ([1.00][16][16][36])		B623([0.00][0][48][])
chromosome_2	S_1119947	S	2820472	C	T	37.6832	40	0				Sb02g002680	3534	2824006	2824791	'2/827	2	827	0.00241838	'2/827	2	827	0.00241838	24	39	'625/630	625	630	0.992063492	'625/630	625	630	0.992063492	37	40	1	0	1	0	0	HKZ([0.99][625][630][37])		B623([0.00][2][827][24])
chromosome_2	S_1120198	S	2821259	G	C	38.4286	40	0				Sb02g002680	2747	2824006	2824791	'0/4	0	4	0	'0/4	0	4	0			'7/7	7	7	1	'7/7	7	7	1	38	40	1	0	1	0	0	HKZ([1.00][7][7][38])		B623([0.00][0][4][])
chromosome_2	S_1120213	S	2822297	T	A	38	40	0				Sb02g002680	1709	2824006	2824791	'0/7	0	7	0	'0/7	0	7	0			'4/4	4	4	1	'4/4	4	4	1	38	40	1	0	1	0	0	HKZ([1.00][4][4][38])		B623([0.00][0][7][])
chromosome_2	S_1120219	S	2822550	g	C	36.3626	40	0				Sb02g002680	1456	2824006	2824791	'0/337	0	337	0	'0/337	0	337	0			'171/171	171	171	1	'171/171	171	171	1	36	40	1	0	1	0	0	HKZ([1.00][171][171][36])		B623([0.00][0][337][])
chromosome_2	S_1120356	S	2829261	A	C	38	40	3				Sb02g002690	0	2829195	2830640	'0/162	0	162	0	'0/162	0	162	0			'93/94	93	94	0.989361702	'93/94	93	94	0.989361702	38	40	1	0	1	0	0	HKZ([0.99][93][94][38])		B623([0.00][0][162][])
chromosome_2	S_1121488	S	2829960	G	A	37.2843	40	C				Sb02g002690	0	2829195	2830640	'0/3063	0	3063	0	'0/3063	0	3063	0			'2072/2077	2072	2077	0.997592682	'2072/2077	2072	2077	0.997592682	37	40	1	0	1	0	0	HKZ([1.00][2072][2077][37])		B623([0.00][0][3063][])
chromosome_2	I_18266	I	2830516^2830517	----	CCAA	38	40	5				Sb02g002690	0	2829195	2830640	'0/1994	0	1994	0	'0/1994	0	1994	0			'119/121	119	121	0.983471074	'119/121	119	121	0.983471074	38	40	1	0	1	0	0	HKZ([0.98][119][121][38])		B623([0.00][0][1994][])
chromosome_2	D_18269	D	[2830566..2830569]	CTAG	-	37.4225	40	5				Sb02g002690	0	2829195	2830640	'0/1564	0	1564	0	'0/1564	0	1564	0			'71/71	71	71	1	'71/71	71	71	1	37	40	1	0	1	0	0	HKZ([1.00][71][71][37])		B623([0.00][0][1564][])
chromosome_2	S_1122500	S	2834608	C	A	37	40	0				Sb02g002703	74	2834682	2836604	'0/13	0	13	0	'0/13	0	13	0			'6/6	6	6	1	'6/6	6	6	1	36	40	1	0	1	0	0	HKZ([1.00][6][6][36])		B623([0.00][0][13][])
chromosome_2	S_1122520	S	2835747	A	G	34.5	39	C				Sb02g002703	0	2834682	2836604	'0/6	0	6	0	'0/6	0	6	0			'4/4	4	4	1	'4/4	4	4	1	34	39	1	0	1	0	0	HKZ([1.00][4][4][34])		B623([0.00][0][6][])
chromosome_2	S_1122525	S	2835920	C	T	36.25	40	C	A	T	0	Sb02g002703	0	2834682	2836604	'0/5	0	5	0	'0/5	0	5	0			'8/8	8	8	1	'8/8	8	8	1	36	40	1	0	1	0	0	HKZ([1.00][8][8][36])		B623([0.00][0][5][])
chromosome_2	S_1122556	S	2837872	T	G	38.1818	40	5				Sb02g002706	0	2837836	2840088	'0/37	0	37	0	'0/37	0	37	0			'22/22	22	22	1	'22/22	22	22	1	38	40	1	0	1	0	0	HKZ([1.00][22][22][38])		B623([0.00][0][37][])
chromosome_2	S_1122625	S	2838504	T	A	37	40	C				Sb02g002706	0	2837836	2840088	'0/240	0	240	0	'0/240	0	240	0			'87/87	87	87	1	'87/87	87	87	1	37	40	1	0	1	0	0	HKZ([1.00][87][87][37])		B623([0.00][0][240][])
chromosome_2	S_1122636	S	2838534	T	C	37.28	40	C				Sb02g002706	0	2837836	2840088	'0/292	0	292	0	'0/292	0	292	0			'50/50	50	50	1	'50/50	50	50	1	37	40	1	0	1	0	0	HKZ([1.00][50][50][37])		B623([0.00][0][292][])
chromosome_2	S_1122643	S	2838549	A	G	37.4468	40	C				Sb02g002706	0	2837836	2840088	'0/350	0	350	0	'0/350	0	350	0			'47/47	47	47	1	'47/47	47	47	1	37	40	1	0	1	0	0	HKZ([1.00][47][47][37])		B623([0.00][0][350][])
chromosome_2	S_1122710	S	2838903	C	G	37.6286	40	C	L	V	1	Sb02g002706	0	2837836	2840088	'0/267	0	267	0	'0/267	0	267	0			'70/70	70	70	1	'70/70	70	70	1	37	40	1	0	1	0	0	HKZ([1.00][70][70][37])		B623([0.00][0][267][])
chromosome_2	S_1122722	S	2838937	G	A	36.4286	40	C	W	*	-4	Sb02g002706	0	2837836	2840088	'0/367	0	367	0	'0/367	0	367	0			'7/7	7	7	1	'7/7	7	7	1	36	40	1	0	1	0	0	HKZ([1.00][7][7][36])		B623([0.00][0][367][])
chromosome_2	S_1122723	S	2838938	G	C	36.2857	40	C	W	C	-2	Sb02g002706	0	2837836	2840088	'0/377	0	377	0	'0/377	0	377	0			'7/7	7	7	1	'7/7	7	7	1	36	40	1	0	1	0	0	HKZ([1.00][7][7][36])		B623([0.00][0][377][])
chromosome_2	S_1122731	S	2838964	G	A	37	40	C	R	K	2	Sb02g002706	0	2837836	2840088	'0/311	0	311	0	'0/311	0	311	0			'7/7	7	7	1	'7/7	7	7	1	37	40	1	0	1	0	0	HKZ([1.00][7][7][37])		B623([0.00][0][311][])
chromosome_2	S_1122732	S	2838965	A	G	38	40	C				Sb02g002706	0	2837836	2840088	'0/302	0	302	0	'0/302	0	302	0			'7/7	7	7	1	'7/7	7	7	1	38	40	1	0	1	0	0	HKZ([1.00][7][7][38])		B623([0.00][0][302][])
chromosome_2	S_1122745	S	2839151	A	G	37.2542	40	C	N	D	1	Sb02g002706	0	2837836	2840088	'0/200	0	200	0	'0/200	0	200	0			'59/60	59	60	0.983333333	'59/60	59	60	0.983333333	37	40	1	0	1	0	0	HKZ([0.98][59][60][37])		B623([0.00][0][200][])
chromosome_2	S_1122761	S	2839180	G	A	37.5238	40	C				Sb02g002706	0	2837836	2840088	'0/321	0	321	0	'0/321	0	321	0			'21/21	21	21	1	'21/21	21	21	1	37	40	1	0	1	0	0	HKZ([1.00][21][21][37])		B623([0.00][0][321][])
chromosome_2	S_1122763	S	2839186	G	A	36.5833	40	C				Sb02g002706	0	2837836	2840088	'0/336	0	336	0	'0/336	0	336	0			'12/12	12	12	1	'12/12	12	12	1	36	40	1	0	1	0	0	HKZ([1.00][12][12][36])		B623([0.00][0][336][])
chromosome_2	S_1122775	S	2839213	C	T	38.3636	40	C				Sb02g002706	0	2837836	2840088	'1/314	1	314	0.003184713	'1/314	1	314	0.003184713	38	38	'11/11	11	11	1	'11/11	11	11	1	38	40	1	0	1	0	0	HKZ([1.00][11][11][38])		B623([0.00][1][314][38])
chromosome_2	S_1122776	S	2839222	A	G	38.3636	40	C				Sb02g002706	0	2837836	2840088	'0/303	0	303	0	'0/303	0	303	0			'11/11	11	11	1	'11/11	11	11	1	38	40	1	0	1	0	0	HKZ([1.00][11][11][38])		B623([0.00][0][303][])
chromosome_2	S_1122777	S	2839237	G	C	39.25	40	C	L	F	0	Sb02g002706	0	2837836	2840088	'0/216	0	216	0	'0/216	0	216	0			'8/8	8	8	1	'8/8	8	8	1	39	40	1	0	1	0	0	HKZ([1.00][8][8][39])		B623([0.00][0][216][])
chromosome_2	S_1122782	S	2839405	T	C	36.1739	40	C				Sb02g002706	0	2837836	2840088	'0/280	0	280	0	'0/280	0	280	0			'46/46	46	46	1	'46/46	46	46	1	36	40	1	0	1	0	0	HKZ([1.00][46][46][36])		B623([0.00][0][280][])
chromosome_2	S_1122786	S	2839415	A	G	36.8333	40	C	I	V	3	Sb02g002706	0	2837836	2840088	'0/399	0	399	0	'0/399	0	399	0			'72/72	72	72	1	'72/72	72	72	1	36	40	1	0	1	0	0	HKZ([1.00][72][72][36])		B623([0.00][0][399][])
chromosome_2	S_1122794	S	2839439	t	C	37.7458	40	C				Sb02g002706	0	2837836	2840088	'0/386	0	386	0	'0/386	0	386	0			'59/59	59	59	1	'59/59	59	59	1	37	40	1	0	1	0	0	HKZ([1.00][59][59][37])		B623([0.00][0][386][])
chromosome_2	S_1122795	S	2839444	A	G	37.3651	40	C				Sb02g002706	0	2837836	2840088	'0/331	0	331	0	'0/331	0	331	0			'63/64	63	64	0.984375	'63/64	63	64	0.984375	37	40	1	0	1	0	0	HKZ([0.98][63][64][37])		B623([0.00][0][331][])
chromosome_2	S_1122810	S	2839618	A	G	37.3649	40	C				Sb02g002706	0	2837836	2840088	'0/276	0	276	0	'0/276	0	276	0			'74/74	74	74	1	'74/74	74	74	1	37	40	1	0	1	0	0	HKZ([1.00][74][74][37])		B623([0.00][0][276][])
chromosome_2	S_1123489	S	2906928	C	A	38.3333	40	0				Sb02g002773	1133	2908061	2909461	'0/5	0	5	0	'0/5	0	5	0			'9/9	9	9	1	'9/9	9	9	1	38	40	1	0	1	0	0	HKZ([1.00][9][9][38])		B623([0.00][0][5][])
chromosome_2	D_18284	D	[2936747..2936747]	a	-	36.25	40	0				Sb02g002780	169	2936916	2938144	'0/19	0	19	0	'0/19	0	19	0			'8/9	8	9	0.888888889	'8/9	8	9	0.888888889	36	40	1	0	1	0	0	HKZ([0.89][8][9][36])		B623([0.00][0][19][])
chromosome_2	S_1123622	S	2938111	A	G	38	40	C	S	P	-1	Sb02g002780	0	2936916	2938144	'0/18	0	18	0	'0/18	0	18	0			'4/4	4	4	1	'4/4	4	4	1	38	40	1	0	1	0	0	HKZ([1.00][4][4][38])		B623([0.00][0][18][])
chromosome_2	S_1123631	S	2939194	T	A	37	40	C	L	F	0	Sb02g002790	0	2938784	2942159	'0/6	0	6	0	'0/6	0	6	0			'5/5	5	5	1	'5/5	5	5	1	37	40	1	0	1	0	0	HKZ([1.00][5][5][37])		B623([0.00][0][6][])
chromosome_2	S_1123633	S	2939226	A	T	37	40	C	S	T	1	Sb02g002790	0	2938784	2942159	'0/10	0	10	0	'0/10	0	10	0			'4/4	4	4	1	'4/4	4	4	1	37	40	1	0	1	0	0	HKZ([1.00][4][4][37])		B623([0.00][0][10][])
chromosome_2	S_1123641	S	2939856	C	T	40	40	C				Sb02g002790	0	2938784	2942159	'0/5	0	5	0	'0/5	0	5	0			'4/4	4	4	1	'4/4	4	4	1	40	40	1	0	1	0	0	HKZ([1.00][4][4][40])		B623([0.00][0][5][])
chromosome_2	S_1123699	S	2963954	G	C	36	40	C	T	S	1	Sb02g002800	0	2962087	2964105	'0/7	0	7	0	'0/7	0	7	0			'4/5	4	5	0.8	'4/5	4	5	0.8	36	40	1	0	1	0	0	HKZ([0.80][4][5][36])		B623([0.00][0][7][])
chromosome_2	S_1124084	S	2996542	G	A	37.1059	40	0				Sb02g002810	12458	3009000	3010686	'0/29	0	29	0	'0/2	0	2	0			'255/255	255	255	1	'20/20	20	20	1	37	40	1	0	1	0	0	HKZ([1.00][20][20][37])		B623([0.00][0][2][])
chromosome_2	D_18299	D	[3019224..3019231]	GCAGGGGA	-	37	40	0				Sb02g002820	-626	3011815	3018598	'0/5	0	5	0	'0/5	0	5	0			'4/4	4	4	1	'4/4	4	4	1	37	40	1	0	1	0	0	HKZ([1.00][4][4][37])		B623([0.00][0][5][])
chromosome_2	S_1124304	S	3025361	T	C	38.2381	40	C				Sb02g002830	0	3025337	3026396	'0/33	0	33	0	'0/33	0	33	0			'21/21	21	21	1	'21/21	21	21	1	38	40	1	0	1	0	0	HKZ([1.00][21][21][38])		B623([0.00][0][33][])
chromosome_2	S_1124353	S	3026816	C	T	37.1111	40	3				Sb02g002840	0	3026780	3029932	'0/8	0	8	0	'0/8	0	8	0			'9/9	9	9	1	'9/9	9	9	1	37	40	1	0	1	0	0	HKZ([1.00][9][9][37])		B623([0.00][0][8][])
chromosome_2	S_1124435	S	3040790	T	G	39.3333	40	0				Sb02g002850	135	3040925	3042828	'0/11	0	11	0	'0/11	0	11	0			'9/9	9	9	1	'9/9	9	9	1	39	40	1	0	1	0	0	HKZ([1.00][9][9][39])		B623([0.00][0][11][])
chromosome_2	S_1124445	S	3040900	G	C	38.5769	40	0				Sb02g002850	25	3040925	3042828	'0/62	0	62	0	'0/62	0	62	0			'26/26	26	26	1	'26/26	26	26	1	38	40	1	0	1	0	0	HKZ([1.00][26][26][38])		B623([0.00][0][62][])
chromosome_2	S_1124447	S	3040927	A	G	38.3824	40	C	*	R	-4	Sb02g002850	0	3040925	3042828	'0/96	0	96	0	'0/96	0	96	0			'34/34	34	34	1	'34/34	34	34	1	38	40	1	0	1	0	0	HKZ([1.00][34][34][38])		B623([0.00][0][96][])
chromosome_2	S_1124645	S	3046824	g	T	34	40	I				Sb02g002860	0	3045701	3051459	'0/6	0	6	0	'0/6	0	6	0			'4/4	4	4	1	'4/4	4	4	1	34	40	1	0	1	0	0	HKZ([1.00][4][4][34])		B623([0.00][0][6][])
chromosome_2	S_1124981	S	3067233	T	C	37.9091	40	3				Sb02g002890	0	3066760	3073803	'0/18	0	18	0	'0/18	0	18	0			'11/11	11	11	1	'11/11	11	11	1	37	40	1	0	1	0	0	HKZ([1.00][11][11][37])		B623([0.00][0][18][])
chromosome_2	S_1124992	S	3068344	A	G	37.5455	40	C				Sb02g002890	0	3066760	3073803	'0/20	0	20	0	'0/20	0	20	0			'22/22	22	22	1	'22/22	22	22	1	37	40	1	0	1	0	0	HKZ([1.00][22][22][37])		B623([0.00][0][20][])
chromosome_2	S_1125002	S	3069718	A	G	38.6111	40	C				Sb02g002890	0	3066760	3073803	'0/10	0	10	0	'0/10	0	10	0			'18/18	18	18	1	'18/18	18	18	1	38	40	1	0	1	0	0	HKZ([1.00][18][18][38])		B623([0.00][0][10][])
chromosome_2	S_1125003	S	3069725	A	G	38	40	C	M	T	-1	Sb02g002890	0	3066760	3073803	'0/11	0	11	0	'0/11	0	11	0			'23/23	23	23	1	'23/23	23	23	1	38	40	1	0	1	0	0	HKZ([1.00][23][23][38])		B623([0.00][0][11][])
chromosome_2	S_1125008	S	3069885	C	G	39	40	C	E	Q	2	Sb02g002890	0	3066760	3073803	'0/17	0	17	0	'0/17	0	17	0			'20/20	20	20	1	'20/20	20	20	1	39	40	1	0	1	0	0	HKZ([1.00][20][20][39])		B623([0.00][0][17][])
chromosome_2	S_1125016	S	3070087	T	C	38.625	40	C				Sb02g002890	0	3066760	3073803	'0/10	0	10	0	'0/10	0	10	0			'24/24	24	24	1	'24/24	24	24	1	38	40	1	0	1	0	0	HKZ([1.00][24][24][38])		B623([0.00][0][10][])
chromosome_2	S_1125022	S	3070168	C	T	39	40	C				Sb02g002890	0	3066760	3073803	'0/7	0	7	0	'0/7	0	7	0			'6/6	6	6	1	'6/6	6	6	1	39	40	1	0	1	0	0	HKZ([1.00][6][6][39])		B623([0.00][0][7][])
chromosome_2	S_1125023	S	3070195	G	T	38	40	C	N	K	0	Sb02g002890	0	3066760	3073803	'0/14	0	14	0	'0/14	0	14	0			'19/19	19	19	1	'19/19	19	19	1	38	40	1	0	1	0	0	HKZ([1.00][19][19][38])		B623([0.00][0][14][])
chromosome_2	S_1125031	S	3070348	T	C	38	40	C				Sb02g002890	0	3066760	3073803	'0/15	0	15	0	'0/15	0	15	0			'29/29	29	29	1	'29/29	29	29	1	38	40	1	0	1	0	0	HKZ([1.00][29][29][38])		B623([0.00][0][15][])
chromosome_2	S_1125033	S	3070399	T	C	39	40	C				Sb02g002890	0	3066760	3073803	'0/14	0	14	0	'0/14	0	14	0			'13/13	13	13	1	'13/13	13	13	1	39	40	1	0	1	0	0	HKZ([1.00][13][13][39])		B623([0.00][0][14][])
chromosome_2	S_1125035	S	3070489	A	T	33	40	C				Sb02g002890	0	3066760	3073803	'0/6	0	6	0	'0/6	0	6	0			'6/6	6	6	1	'6/6	6	6	1	33	40	1	0	1	0	0	HKZ([1.00][6][6][33])		B623([0.00][0][6][])
chromosome_2	S_1125077	S	3071570	G	A	38	40	C	T	I	-1	Sb02g002890	0	3066760	3073803	'0/9	0	9	0	'0/9	0	9	0			'16/16	16	16	1	'16/16	16	16	1	38	40	1	0	1	0	0	HKZ([1.00][16][16][38])		B623([0.00][0][9][])
chromosome_2	S_1125078	S	3071593	A	G	38.2	40	C				Sb02g002890	0	3066760	3073803	'0/6	0	6	0	'0/6	0	6	0			'5/5	5	5	1	'5/5	5	5	1	38	40	1	0	1	0	0	HKZ([1.00][5][5][38])		B623([0.00][0][6][])
chromosome_2	S_1125093	S	3075606	G	C	39.2143	40	3				Sb02g002900	0	3075445	3080012	'0/49	0	49	0	'0/49	0	49	0			'14/14	14	14	1	'14/14	14	14	1	39	40	1	0	1	0	0	HKZ([1.00][14][14][39])		B623([0.00][0][49][])
chromosome_2	S_1125128	S	3075791	T	C	38.6117	40	C	K	R	2	Sb02g002900	0	3075445	3080012	'0/174	0	174	0	'0/174	0	174	0			'103/103	103	103	1	'103/103	103	103	1	38	40	1	0	1	0	0	HKZ([1.00][103][103][38])		B623([0.00][0][174][])
chromosome_2	S_1125130	S	3075800	T	C	37.5632	40	C	D	G	-1	Sb02g002900	0	3075445	3080012	'1/141	1	141	0.007092199	'1/141	1	141	0.007092199	2	2	'87/88	87	88	0.988636364	'87/88	87	88	0.988636364	37	40	1	0	1	0	0	HKZ([0.99][87][88][37])		B623([0.01][1][141][2])
chromosome_2	S_1125182	S	3076182	A	C	38.56	40	C	Y	D	-3	Sb02g002900	0	3075445	3080012	'0/87	0	87	0	'0/87	0	87	0			'50/51	50	51	0.980392157	'50/51	50	51	0.980392157	38	40	1	0	1	0	0	HKZ([0.98][50][51][38])		B623([0.00][0][87][])
chromosome_2	S_1125191	S	3076219	a	G	38.4133	40	C				Sb02g002900	0	3075445	3080012	'1/117	1	117	0.008547009	'1/117	1	117	0.008547009	27	27	'75/75	75	75	1	'75/75	75	75	1	38	40	1	0	1	0	0	HKZ([1.00][75][75][38])		B623([0.01][1][117][27])
chromosome_2	S_1125228	S	3076372	T	A	38	40	C				Sb02g002900	0	3075445	3080012	'0/98	0	98	0	'0/98	0	98	0			'89/89	89	89	1	'89/89	89	89	1	38	40	1	0	1	0	0	HKZ([1.00][89][89][38])		B623([0.00][0][98][])
chromosome_2	S_1125257	S	3077823	T	G	38	40	C	K	Q	1	Sb02g002900	0	3075445	3080012	'0/103	0	103	0	'0/103	0	103	0			'74/74	74	74	1	'74/74	74	74	1	38	40	1	0	1	0	0	HKZ([1.00][74][74][38])		B623([0.00][0][103][])
chromosome_2	S_1125269	S	3077877	G	A	38	40	C	P	S	-1	Sb02g002900	0	3075445	3080012	'0/48	0	48	0	'0/48	0	48	0			'45/45	45	45	1	'45/45	45	45	1	38	40	1	0	1	0	0	HKZ([1.00][45][45][38])		B623([0.00][0][48][])
chromosome_2	S_1125270	S	3077881	T	C	38.4	40	C				Sb02g002900	0	3075445	3080012	'0/53	0	53	0	'0/53	0	53	0			'45/45	45	45	1	'45/45	45	45	1	38	40	1	0	1	0	0	HKZ([1.00][45][45][38])		B623([0.00][0][53][])
chromosome_2	S_1125329	S	3078883	G	A	38.0208	40	C				Sb02g002900	0	3075445	3080012	'1/79	1	79	0.012658228	'1/79	1	79	0.012658228	39	39	'96/96	96	96	1	'96/96	96	96	1	38	40	1	0	1	0	0	HKZ([1.00][96][96][38])		B623([0.01][1][79][39])
chromosome_2	S_1125415	S	3080977	C	G	37	40	3				Sb02g002910	0	3080921	3088185	'0/14	0	14	0	'0/14	0	14	0			'4/4	4	4	1	'4/4	4	4	1	37	40	1	0	1	0	0	HKZ([1.00][4][4][37])		B623([0.00][0][14][])
chromosome_2	S_1125453	S	3088177	T	G	39	40	5				Sb02g002910	0	3080921	3088185	'0/22	0	22	0	'0/22	0	22	0			'4/4	4	4	1	'4/4	4	4	1	39	40	1	0	1	0	0	HKZ([1.00][4][4][39])		B623([0.00][0][22][])
chromosome_2	S_1125477	S	3093983	A	G	38	40	5				Sb02g002930	0	3093557	3095750	'0/22	0	22	0	'0/22	0	22	0			'11/11	11	11	1	'11/11	11	11	1	38	40	1	0	1	0	0	HKZ([1.00][11][11][38])		B623([0.00][0][22][])
chromosome_2	S_1125480	S	3094028	C	T	39	40	5				Sb02g002930	0	3093557	3095750	'0/20	0	20	0	'0/20	0	20	0			'7/7	7	7	1	'7/7	7	7	1	39	40	1	0	1	0	0	HKZ([1.00][7][7][39])		B623([0.00][0][20][])
chromosome_2	S_1125484	S	3094136	C	T	38	40	C				Sb02g002930	0	3093557	3095750	'0/16	0	16	0	'0/16	0	16	0			'6/6	6	6	1	'6/6	6	6	1	38	40	1	0	1	0	0	HKZ([1.00][6][6][38])		B623([0.00][0][16][])
chromosome_2	S_1125487	S	3094181	T	C	37.3077	40	C				Sb02g002930	0	3093557	3095750	'0/21	0	21	0	'0/21	0	21	0			'13/13	13	13	1	'13/13	13	13	1	37	40	1	0	1	0	0	HKZ([1.00][13][13][37])		B623([0.00][0][21][])
chromosome_2	S_1125499	S	3094559	T	C	36.5714	40	C				Sb02g002930	0	3093557	3095750	'0/11	0	11	0	'0/11	0	11	0			'7/7	7	7	1	'7/7	7	7	1	36	40	1	0	1	0	0	HKZ([1.00][7][7][36])		B623([0.00][0][11][])
chromosome_2	S_1129523	S	3161862	C	G	37	40	C				Sb02g003010	0	3160300	3165116	'0/45	0	45	0	'0/45	0	45	0			'71/72	71	72	0.986111111	'71/72	71	72	0.986111111	37	40	1	0	1	0	0	HKZ([0.99][71][72][37])		B623([0.00][0][45][])
chromosome_2	S_1129693	S	3162200	T	C	37	40	C	I	V	3	Sb02g003010	0	3160300	3165116	'0/41	0	41	0	'0/41	0	41	0			'91/91	91	91	1	'91/91	91	91	1	37	40	1	0	1	0	0	HKZ([1.00][91][91][37])		B623([0.00][0][41][])
chromosome_2	S_1130151	S	3183128	G	T	38.5333	40	C				Sb02g003020	0	3182346	3189591	'0/73	0	73	0	'0/73	0	73	0			'45/45	45	45	1	'45/45	45	45	1	38	40	1	0	1	0	0	HKZ([1.00][45][45][38])		B623([0.00][0][73][])
chromosome_2	S_1130333	S	3184878	t	C	38.4474	40	C	T	A	0	Sb02g003020	0	3182346	3189591	'0/26	0	26	0	'0/26	0	26	0			'38/38	38	38	1	'38/38	38	38	1	38	40	1	0	1	0	0	HKZ([1.00][38][38][38])		B623([0.00][0][26][])
chromosome_2	S_1131006	S	3302071	T	G	37.2	40	C				Sb02g003050	0	3301357	3304742	'0/30	0	30	0	'0/30	0	30	0			'5/5	5	5	1	'5/5	5	5	1	37	40	1	0	1	0	0	HKZ([1.00][5][5][37])		B623([0.00][0][30][])
chromosome_2	S_1131012	S	3302227	A	C	39	40	C				Sb02g003050	0	3301357	3304742	'0/25	0	25	0	'0/25	0	25	0			'4/4	4	4	1	'4/4	4	4	1	39	40	1	0	1	0	0	HKZ([1.00][4][4][39])		B623([0.00][0][25][])
chromosome_2	S_1131016	S	3302291	T	C	37	40	C				Sb02g003050	0	3301357	3304742	'0/30	0	30	0	'0/30	0	30	0			'5/5	5	5	1	'5/5	5	5	1	37	40	1	0	1	0	0	HKZ([1.00][5][5][37])		B623([0.00][0][30][])
chromosome_2	S_1131017	S	3302293	G	T	36	40	C	L	F	0	Sb02g003050	0	3301357	3304742	'0/33	0	33	0	'0/33	0	33	0			'5/5	5	5	1	'5/5	5	5	1	36	40	1	0	1	0	0	HKZ([1.00][5][5][36])		B623([0.00][0][33][])
chromosome_2	S_1131030	S	3302542	C	A	36	40	C				Sb02g003050	0	3301357	3304742	'0/29	0	29	0	'0/29	0	29	0			'4/4	4	4	1	'4/4	4	4	1	36	40	1	0	1	0	0	HKZ([1.00][4][4][36])		B623([0.00][0][29][])
chromosome_2	S_1131092	S	3303685	T	G	38.5	40	3				Sb02g003050	0	3301357	3304742	'0/17	0	17	0	'0/17	0	17	0			'6/6	6	6	1	'6/6	6	6	1	38	40	1	0	1	0	0	HKZ([1.00][6][6][38])		B623([0.00][0][17][])
chromosome_2	S_1131123	S	3311443	C	A	37.5	40	0				Sb02g003060	29186	3340629	3344790	'0/18	0	18	0	'0/18	0	18	0			'16/16	16	16	1	'16/16	16	16	1	37	40	1	0	1	0	0	HKZ([1.00][16][16][37])		B623([0.00][0][18][])
chromosome_2	S_1131127	S	3311589	A	T	38.5357	40	0				Sb02g003060	29040	3340629	3344790	'0/43	0	43	0	'0/43	0	43	0			'28/28	28	28	1	'28/28	28	28	1	38	40	1	0	1	0	0	HKZ([1.00][28][28][38])		B623([0.00][0][43][])
chromosome_2	S_1131186	S	3348774	a	G	34	36	C	H	R	0	Sb02g003070	0	3348281	3354528	'0/15	0	15	0	'0/15	0	15	0			'5/5	5	5	1	'5/5	5	5	1	33	36	1	0	1	0	0	HKZ([1.00][5][5][33])		B623([0.00][0][15][])
chromosome_2	S_1131192	S	3348972	T	C	37.4286	40	C	V	A	0	Sb02g003070	0	3348281	3354528	'0/13	0	13	0	'0/13	0	13	0			'7/7	7	7	1	'7/7	7	7	1	37	40	1	0	1	0	0	HKZ([1.00][7][7][37])		B623([0.00][0][13][])
chromosome_2	S_1131267	S	3355232	C	A	39.4	40	0				Sb02g003080	231	3355463	3360033	'0/5	0	5	0	'0/5	0	5	0			'5/5	5	5	1	'5/5	5	5	1	39	40	1	0	1	0	0	HKZ([1.00][5][5][39])		B623([0.00][0][5][])
chromosome_2	S_1131459	S	3400593	G	A	38.5248	40	C				Sb02g003110	0	3399273	3402868	'0/125	0	125	0	'0/125	0	125	0			'101/102	101	102	0.990196078	'101/102	101	102	0.990196078	38	40	1	0	1	0	0	HKZ([0.99][101][102][38])		B623([0.00][0][125][])
chromosome_2	S_1131465	S	3400614	T	C	38	40	C				Sb02g003110	0	3399273	3402868	'0/125	0	125	0	'0/125	0	125	0			'121/122	121	122	0.991803279	'121/122	121	122	0.991803279	38	40	1	0	1	0	0	HKZ([0.99][121][122][38])		B623([0.00][0][125][])
chromosome_2	S_1131482	S	3400805	T	C	37.5625	40	C				Sb02g003110	0	3399273	3402868	'0/68	0	68	0	'0/68	0	68	0			'32/32	32	32	1	'32/32	32	32	1	37	40	1	0	1	0	0	HKZ([1.00][32][32][37])		B623([0.00][0][68][])
chromosome_2	S_1131484	S	3400820	A	G	38.1429	40	C				Sb02g003110	0	3399273	3402868	'0/109	0	109	0	'0/109	0	109	0			'28/29	28	29	0.965517241	'28/29	28	29	0.965517241	38	40	1	0	1	0	0	HKZ([0.97][28][29][38])		B623([0.00][0][109][])
chromosome_2	S_1131485	S	3400835	T	C	38	40	C				Sb02g003110	0	3399273	3402868	'0/146	0	146	0	'0/146	0	146	0			'49/49	49	49	1	'49/49	49	49	1	38	40	1	0	1	0	0	HKZ([1.00][49][49][38])		B623([0.00][0][146][])
chromosome_2	S_1131518	S	3401000	T	C	38	40	C				Sb02g003110	0	3399273	3402868	'1/127	1	127	0.007874016	'1/127	1	127	0.007874016	9	9	'61/72	61	72	0.847222222	'61/72	61	72	0.847222222	38	40	1	0	1	0	0	HKZ([0.85][61][72][38])		B623([0.01][1][127][9])
chromosome_2	S_1131533	S	3401063	C	T	38	40	C				Sb02g003110	0	3399273	3402868	'0/178	0	178	0	'0/131	0	131	0			'98/105	98	105	0.933333333	'98/98	98	98	1	38	40	1	0	1	0	0	HKZ([1.00][98][98][38])		B623([0.00][0][131][])
chromosome_2	S_1131558	S	3401992	c	T	37.7543	40	C				Sb02g003110	0	3399273	3402868	'0/164	0	164	0	'0/164	0	164	0			'175/178	175	178	0.983146067	'175/178	175	178	0.983146067	37	40	1	0	1	0	0	HKZ([0.98][175][178][37])		B623([0.00][0][164][])
chromosome_2	S_1131563	S	3402013	G	A	37.358	40	C				Sb02g003110	0	3399273	3402868	'0/209	0	209	0	'0/209	0	209	0			'162/162	162	162	1	'162/162	162	162	1	37	40	1	0	1	0	0	HKZ([1.00][162][162][37])		B623([0.00][0][209][])
chromosome_2	S_1131576	S	3402145	C	G	36.4615	40	C				Sb02g003110	0	3399273	3402868	'0/249	0	249	0	'0/249	0	249	0			'52/52	52	52	1	'52/52	52	52	1	36	40	1	0	1	0	0	HKZ([1.00][52][52][36])		B623([0.00][0][249][])
chromosome_2	S_1131584	S	3402169	T	C	39	40	C				Sb02g003110	0	3399273	3402868	'0/133	0	133	0	'0/133	0	133	0			'23/24	23	24	0.958333333	'23/24	23	24	0.958333333	39	40	1	0	1	0	0	HKZ([0.96][23][24][39])		B623([0.00][0][133][])
chromosome_2	S_1131585	S	3402172	T	C	38.5	40	C				Sb02g003110	0	3399273	3402868	'1/164	1	164	0.006097561	'1/164	1	164	0.006097561	11	11	'24/24	24	24	1	'24/24	24	24	1	38	40	1	0	1	0	0	HKZ([1.00][24][24][38])		B623([0.01][1][164][11])
chromosome_2	S_1131597	S	3402223	G	A	38.5	40	C				Sb02g003110	0	3399273	3402868	'0/189	0	189	0	'0/189	0	189	0			'80/81	80	81	0.987654321	'80/81	80	81	0.987654321	38	40	1	0	1	0	0	HKZ([0.99][80][81][38])		B623([0.00][0][189][])
chromosome_2	S_1131602	S	3402232	C	T	37.6667	40	C				Sb02g003110	0	3399273	3402868	'0/255	0	255	0	'0/255	0	255	0			'54/55	54	55	0.981818182	'54/55	54	55	0.981818182	37	40	1	0	1	0	0	HKZ([0.98][54][55][37])		B623([0.00][0][255][])
chromosome_2	S_1131605	S	3402269	A	C	39	40	C	S	R	-1	Sb02g003110	0	3399273	3402868	'0/213	0	213	0	'0/213	0	213	0			'49/49	49	49	1	'49/49	49	49	1	39	40	1	0	1	0	0	HKZ([1.00][49][49][39])		B623([0.00][0][213][])
chromosome_2	S_1131611	S	3402283	C	T	39	40	C				Sb02g003110	0	3399273	3402868	'0/234	0	234	0	'0/234	0	234	0			'80/80	80	80	1	'80/80	80	80	1	39	40	1	0	1	0	0	HKZ([1.00][80][80][39])		B623([0.00][0][234][])
chromosome_2	S_1131613	S	3402289	A	G	38	40	C				Sb02g003110	0	3399273	3402868	'1/227	1	227	0.004405286	'1/227	1	227	0.004405286	11	11	'88/89	88	89	0.988764045	'88/89	88	89	0.988764045	38	40	1	0	1	0	0	HKZ([0.99][88][89][38])		B623([0.00][1][227][11])
chromosome_2	S_1131617	S	3402316	T	C	38.3309	40	C				Sb02g003110	0	3399273	3402868	'1/246	1	246	0.004065041	'1/246	1	246	0.004065041	40	40	'139/139	139	139	1	'139/139	139	139	1	38	40	1	0	1	0	0	HKZ([1.00][139][139][38])		B623([0.00][1][246][40])
chromosome_2	S_1131619	S	3402329	G	T	38.3231	40	3				Sb02g003110	0	3399273	3402868	'0/219	0	219	0	'0/219	0	219	0			'65/65	65	65	1	'65/65	65	65	1	38	40	1	0	1	0	0	HKZ([1.00][65][65][38])		B623([0.00][0][219][])
chromosome_2	S_1131630	S	3402367	G	A	38	40	3				Sb02g003110	0	3399273	3402868	'0/227	0	227	0	'0/227	0	227	0			'82/83	82	83	0.987951807	'82/83	82	83	0.987951807	38	40	1	0	1	0	0	HKZ([0.99][82][83][38])		B623([0.00][0][227][])
chromosome_2	S_1131653	S	3402561	G	C	38.625	40	3				Sb02g003110	0	3399273	3402868	'0/228	0	228	0	'0/228	0	228	0			'24/24	24	24	1	'24/24	24	24	1	38	40	1	0	1	0	0	HKZ([1.00][24][24][38])		B623([0.00][0][228][])
chromosome_2	S_1131654	S	3402562	A	C	39	40	3				Sb02g003110	0	3399273	3402868	'0/223	0	223	0	'0/223	0	223	0			'24/24	24	24	1	'24/24	24	24	1	39	40	1	0	1	0	0	HKZ([1.00][24][24][39])		B623([0.00][0][223][])
chromosome_2	S_1131661	S	3402594	A	G	39	40	3				Sb02g003110	0	3399273	3402868	'0/95	0	95	0	'0/95	0	95	0			'35/37	35	37	0.945945946	'35/37	35	37	0.945945946	39	40	1	0	1	0	0	HKZ([0.95][35][37][39])		B623([0.00][0][95][])
chromosome_2	S_1131666	S	3402656	C	T	37.6977	40	3				Sb02g003110	0	3399273	3402868	'0/145	0	145	0	'0/145	0	145	0			'43/43	43	43	1	'43/43	43	43	1	37	40	1	0	1	0	0	HKZ([1.00][43][43][37])		B623([0.00][0][145][])
chromosome_2	S_1131667	S	3402663	T	A	38.6875	40	3				Sb02g003110	0	3399273	3402868	'0/150	0	150	0	'0/150	0	150	0			'32/33	32	33	0.96969697	'32/33	32	33	0.96969697	38	40	1	0	1	0	0	HKZ([0.97][32][33][38])		B623([0.00][0][150][])
chromosome_2	S_1131674	S	3403614	G	A	37	40	5				Sb02g003120	0	3403501	3406889	'0/45	0	45	0	'0/45	0	45	0			'8/8	8	8	1	'8/8	8	8	1	37	40	1	0	1	0	0	HKZ([1.00][8][8][37])		B623([0.00][0][45][])
chromosome_2	S_1131700	S	3403843	A	G	38	40	5				Sb02g003120	0	3403501	3406889	'0/175	0	175	0	'0/175	0	175	0			'96/96	96	96	1	'96/96	96	96	1	38	40	1	0	1	0	0	HKZ([1.00][96][96][38])		B623([0.00][0][175][])
chromosome_2	S_1131767	S	3404626	T	A	37.7292	40	C				Sb02g003120	0	3403501	3406889	'0/224	0	224	0	'0/209	0	209	0			'48/50	48	50	0.96	'48/50	48	50	0.96	37	40	1	0	1	0	0	HKZ([0.96][48][50][37])		B623([0.00][0][209][])
chromosome_2	S_1131786	S	3404671	C	T	37.303	40	C				Sb02g003120	0	3403501	3406889	'0/175	0	175	0	'0/175	0	175	0			'99/99	99	99	1	'99/99	99	99	1	37	40	1	0	1	0	0	HKZ([1.00][99][99][37])		B623([0.00][0][175][])
chromosome_2	S_1131901	S	3405382	C	A	38	40	C				Sb02g003120	0	3403501	3406889	'0/282	0	282	0	'0/282	0	282	0			'65/66	65	66	0.984848485	'65/66	65	66	0.984848485	38	40	1	0	1	0	0	HKZ([0.98][65][66][38])		B623([0.00][0][282][])
chromosome_2	S_1132058	S	3406177	G	A	37.2043	40	C				Sb02g003120	0	3403501	3406889	'0/280	0	280	0	'0/280	0	280	0			'93/94	93	94	0.989361702	'93/94	93	94	0.989361702	37	40	1	0	1	0	0	HKZ([0.99][93][94][37])		B623([0.00][0][280][])
chromosome_2	S_1132068	S	3406210	A	C	37.6977	40	C				Sb02g003120	0	3403501	3406889	'0/372	0	372	0	'0/372	0	372	0			'86/86	86	86	1	'83/83	83	83	1	37	40	1	0	1	0	0	HKZ([1.00][83][83][37])		B623([0.00][0][372][])
chromosome_2	S_1132069	S	3406213	C	A	35.3023	40	C				Sb02g003120	0	3403501	3406889	'0/359	0	359	0	'0/359	0	359	0			'86/86	86	86	1	'83/83	83	83	1	35	40	1	0	1	0	0	HKZ([1.00][83][83][35])		B623([0.00][0][359][])
chromosome_2	S_1132314	S	3440317	A	G	36	40	C				Sb02g003150	0	3440014	3443734	'0/17	0	17	0	'0/17	0	17	0			'5/5	5	5	1	'5/5	5	5	1	36	40	1	0	1	0	0	HKZ([1.00][5][5][36])		B623([0.00][0][17][])
chromosome_2	S_1132335	S	3443460	C	A	37	40	C	R	L	-2	Sb02g003150	0	3440014	3443734	'0/13	0	13	0	'0/13	0	13	0			'8/8	8	8	1	'8/8	8	8	1	37	40	1	0	1	0	0	HKZ([1.00][8][8][37])		B623([0.00][0][13][])
chromosome_2	S_1132353	S	3444756	G	A	38.3333	40	3				Sb02g003160	0	3444671	3447209	'0/6	0	6	0	'0/6	0	6	0			'15/15	15	15	1	'15/15	15	15	1	38	40	1	0	1	0	0	HKZ([1.00][15][15][38])		B623([0.00][0][6][])
chromosome_2	S_1132355	S	3444806	A	G	38.2	40	3				Sb02g003160	0	3444671	3447209	'0/4	0	4	0	'0/4	0	4	0			'5/5	5	5	1	'5/5	5	5	1	38	40	1	0	1	0	0	HKZ([1.00][5][5][38])		B623([0.00][0][4][])
chromosome_2	S_1132356	S	3444831	T	G	39	40	3				Sb02g003160	0	3444671	3447209	'0/5	0	5	0	'0/5	0	5	0			'6/6	6	6	1	'6/6	6	6	1	39	40	1	0	1	0	0	HKZ([1.00][6][6][39])		B623([0.00][0][5][])
chromosome_2	I_18423	I	3444845^3444846	-	C	35	40	3				Sb02g003160	0	3444671	3447209	'0/13	0	13	0	'0/13	0	13	0			'5/5	5	5	1	'5/5	5	5	1	35	40	1	0	1	0	0	HKZ([1.00][5][5][35])		B623([0.00][0][13][])
chromosome_2	S_1132357	S	3444871	A	C	39	40	3				Sb02g003160	0	3444671	3447209	'0/20	0	20	0	'0/20	0	20	0			'8/8	8	8	1	'8/8	8	8	1	39	40	1	0	1	0	0	HKZ([1.00][8][8][39])		B623([0.00][0][20][])
chromosome_2	S_1132358	S	3444880	A	T	39.4444	40	3				Sb02g003160	0	3444671	3447209	'0/17	0	17	0	'0/17	0	17	0			'9/9	9	9	1	'9/9	9	9	1	39	40	1	0	1	0	0	HKZ([1.00][9][9][39])		B623([0.00][0][17][])
chromosome_2	S_1132402	S	3445278	T	C	39	40	C				Sb02g003160	0	3444671	3447209	'0/33	0	33	0	'0/33	0	33	0			'25/25	25	25	1	'25/25	25	25	1	39	40	1	0	1	0	0	HKZ([1.00][25][25][39])		B623([0.00][0][33][])
chromosome_2	S_1132411	S	3445368	A	G	38	40	C				Sb02g003160	0	3444671	3447209	'0/48	0	48	0	'0/48	0	48	0			'16/16	16	16	1	'16/16	16	16	1	38	40	1	0	1	0	0	HKZ([1.00][16][16][38])		B623([0.00][0][48][])
chromosome_2	S_1132414	S	3445387	A	G	37.2857	40	C	V	A	0	Sb02g003160	0	3444671	3447209	'0/45	0	45	0	'0/45	0	45	0			'7/7	7	7	1	'7/7	7	7	1	37	40	1	0	1	0	0	HKZ([1.00][7][7][37])		B623([0.00][0][45][])
chromosome_2	S_1132415	S	3445401	G	A	38	40	C				Sb02g003160	0	3444671	3447209	'0/47	0	47	0	'0/47	0	47	0			'22/22	22	22	1	'22/22	22	22	1	38	40	1	0	1	0	0	HKZ([1.00][22][22][38])		B623([0.00][0][47][])
chromosome_2	S_1132425	S	3445509	G	A	37.381	40	C				Sb02g003160	0	3444671	3447209	'0/48	0	48	0	'0/48	0	48	0			'21/21	21	21	1	'21/21	21	21	1	37	40	1	0	1	0	0	HKZ([1.00][21][21][37])		B623([0.00][0][48][])
chromosome_2	S_1132434	S	3445641	A	G	37.1739	40	C				Sb02g003160	0	3444671	3447209	'0/35	0	35	0	'0/35	0	35	0			'23/23	23	23	1	'23/23	23	23	1	37	40	1	0	1	0	0	HKZ([1.00][23][23][37])		B623([0.00][0][35][])
chromosome_2	S_1132454	S	3445836	C	A	37.3333	40	C				Sb02g003160	0	3444671	3447209	'0/35	0	35	0	'0/35	0	35	0			'6/6	6	6	1	'6/6	6	6	1	37	40	1	0	1	0	0	HKZ([1.00][6][6][37])		B623([0.00][0][35][])
chromosome_2	S_1132465	S	3446085	G	C	36	40	C				Sb02g003160	0	3444671	3447209	'0/24	0	24	0	'0/24	0	24	0			'10/10	10	10	1	'10/10	10	10	1	36	40	1	0	1	0	0	HKZ([1.00][10][10][36])		B623([0.00][0][24][])
chromosome_2	S_1132485	S	3446334	A	G	38	40	5				Sb02g003160	0	3444671	3447209	'0/42	0	42	0	'0/42	0	42	0			'16/16	16	16	1	'16/16	16	16	1	38	40	1	0	1	0	0	HKZ([1.00][16][16][38])		B623([0.00][0][42][])
chromosome_2	S_1132490	S	3446357	A	G	38	40	5				Sb02g003160	0	3444671	3447209	'0/29	0	29	0	'0/29	0	29	0			'15/15	15	15	1	'15/15	15	15	1	38	40	1	0	1	0	0	HKZ([1.00][15][15][38])		B623([0.00][0][29][])
chromosome_2	S_1132500	S	3447084	A	G	37	40	5				Sb02g003160	0	3444671	3447209	'0/19	0	19	0	'0/19	0	19	0			'9/9	9	9	1	'9/9	9	9	1	37	40	1	0	1	0	0	HKZ([1.00][9][9][37])		B623([0.00][0][19][])
chromosome_2	S_1132687	S	3737744	C	G	31.5455	40	C				Sb02g003270	0	3737358	3738864	'0/24	0	24	0	'0/24	0	24	0			'11/11	11	11	1	'11/11	11	11	1	31	40	1	0	1	0	0	HKZ([1.00][11][11][31])		B623([0.00][0][24][])
chromosome_2	S_1132714	S	3738156	G	C	36.9286	40	C	V	L	1	Sb02g003270	0	3737358	3738864	'0/27	0	27	0	'0/27	0	27	0			'14/14	14	14	1	'14/14	14	14	1	36	40	1	0	1	0	0	HKZ([1.00][14][14][36])		B623([0.00][0][27][])
chromosome_2	S_1132716	S	3738198	A	G	39	40	C	N	D	1	Sb02g003270	0	3737358	3738864	'0/22	0	22	0	'0/22	0	22	0			'8/8	8	8	1	'8/8	8	8	1	39	40	1	0	1	0	0	HKZ([1.00][8][8][39])		B623([0.00][0][22][])
chromosome_2	S_1132717	S	3738203	T	C	39	40	C				Sb02g003270	0	3737358	3738864	'0/21	0	21	0	'0/21	0	21	0			'10/10	10	10	1	'10/10	10	10	1	39	40	1	0	1	0	0	HKZ([1.00][10][10][39])		B623([0.00][0][21][])
chromosome_2	S_1132931	S	3774974	C	G	36.5455	40	0				Sb02g003315	21	3774995	3775609	'0/15	0	15	0	'0/15	0	15	0			'11/11	11	11	1	'11/11	11	11	1	36	40	1	0	1	0	0	HKZ([1.00][11][11][36])		B623([0.00][0][15][])
chromosome_2	S_1132940	S	3775376	A	G	37	40	C	K	E	1	Sb02g003315	0	3774995	3775609	'0/8	0	8	0	'0/8	0	8	0			'11/11	11	11	1	'11/11	11	11	1	37	40	1	0	1	0	0	HKZ([1.00][11][11][37])		B623([0.00][0][8][])
chromosome_2	S_1133029	S	3800989	a	C	38	39	0				Sb02g003350	215	3801204	3802782	'0/8	0	8	0	'0/8	0	8	0			'6/7	6	7	0.857142857	'6/7	6	7	0.857142857	38	40	1	0	1	0	0	HKZ([0.86][6][7][38])		B623([0.00][0][8][])
chromosome_2	S_1133039	S	3801130	G	C	39	40	0				Sb02g003350	74	3801204	3802782	'0/31	0	31	0	'0/31	0	31	0			'14/14	14	14	1	'14/14	14	14	1	39	40	1	0	1	0	0	HKZ([1.00][14][14][39])		B623([0.00][0][31][])
chromosome_2	S_1133259	S	3819355	G	C	37.5397	40	C	S	T	1	Sb02g003360	0	3819093	3822453	'0/580	0	580	0	'0/580	0	580	0			'252/253	252	253	0.996047431	'252/253	252	253	0.996047431	37	40	1	0	1	0	0	HKZ([1.00][252][253][37])		B623([0.00][0][580][])
chromosome_2	S_1133531	S	3821735	G	T	38	40	C	G	V	-3	Sb02g003360	0	3819093	3822453	'0/845	0	845	0	'0/845	0	845	0			'344/347	344	347	0.991354467	'344/347	344	347	0.991354467	38	40	1	0	1	0	0	HKZ([0.99][344][347][38])		B623([0.00][0][845][])
chromosome_2	S_1133866	S	3822278	T	G	37.75	40	3				Sb02g003360	0	3819093	3822453	'0/26	0	26	0	'0/26	0	26	0			'12/12	12	12	1	'12/12	12	12	1	37	40	1	0	1	0	0	HKZ([1.00][12][12][37])		B623([0.00][0][26][])
chromosome_2	S_1133867	S	3822303	C	A	38.25	40	3				Sb02g003360	0	3819093	3822453	'0/13	0	13	0	'0/13	0	13	0			'8/8	8	8	1	'8/8	8	8	1	38	40	1	0	1	0	0	HKZ([1.00][8][8][38])		B623([0.00][0][13][])
chromosome_2	S_1133895	S	3823371	g	A	30.6667	40	C	R	H	0	Sb02g003370	0	3822993	3824366	'0/25	0	25	0	'0/25	0	25	0			'6/6	6	6	1	'6/6	6	6	1	30	40	1	0	1	0	0	HKZ([1.00][6][6][30])		B623([0.00][0][25][])
chromosome_2	S_1133898	S	3823393	A	G	37.5	40	C				Sb02g003370	0	3822993	3824366	'0/30	0	30	0	'0/30	0	30	0			'8/8	8	8	1	'8/8	8	8	1	37	40	1	0	1	0	0	HKZ([1.00][8][8][37])		B623([0.00][0][30][])
chromosome_2	S_1133913	S	3823583	C	G	39.4	40	C	L	V	1	Sb02g003370	0	3822993	3824366	'0/41	0	41	0	'0/41	0	41	0			'10/10	10	10	1	'10/10	10	10	1	39	40	1	0	1	0	0	HKZ([1.00][10][10][39])		B623([0.00][0][41][])
chromosome_2	S_1134276	S	3861386	C	T	38.36	40	C	T	M	-1	Sb02g003390	0	3856833	3865295	'0/63	0	63	0	'0/63	0	63	0			'50/50	50	50	1	'50/50	50	50	1	38	40	1	0	1	0	0	HKZ([1.00][50][50][38])		B623([0.00][0][63][])
chromosome_2	S_1134289	S	3861641	C	T	38.4697	40	C				Sb02g003390	0	3856833	3865295	'0/50	0	50	0	'0/50	0	50	0			'66/66	66	66	1	'65/65	65	65	1	38	40	1	0	1	0	0	HKZ([1.00][65][65][38])		B623([0.00][0][50][])
chromosome_2	S_1134350	S	3868577	A	C	38.3636	40	5				Sb02g003395	0	3868544	3869414	'0/57	0	57	0	'0/57	0	57	0			'11/11	11	11	1	'11/11	11	11	1	38	40	1	0	1	0	0	HKZ([1.00][11][11][38])		B623([0.00][0][57][])
chromosome_2	I_18469	I	3915633^3915634	--	CT	39	40	3				Sb02g003450	0	3915581	3917337	'0/18	0	18	0	'0/18	0	18	0			'4/4	4	4	1	'4/4	4	4	1	39	40	1	0	1	0	0	HKZ([1.00][4][4][39])		B623([0.00][0][18][])
chromosome_2	S_1134694	S	3915673	G	A	35.4545	40	3				Sb02g003450	0	3915581	3917337	'0/21	0	21	0	'0/21	0	21	0			'11/11	11	11	1	'11/11	11	11	1	35	40	1	0	1	0	0	HKZ([1.00][11][11][35])		B623([0.00][0][21][])
chromosome_2	S_1134698	S	3915728	G	A	38	40	3				Sb02g003450	0	3915581	3917337	'0/40	0	40	0	'0/40	0	40	0			'21/21	21	21	1	'21/21	21	21	1	38	40	1	0	1	0	0	HKZ([1.00][21][21][38])		B623([0.00][0][40][])
chromosome_2	S_1134699	S	3915742	G	A	36.1333	40	3				Sb02g003450	0	3915581	3917337	'0/30	0	30	0	'0/30	0	30	0			'15/15	15	15	1	'15/15	15	15	1	36	40	1	0	1	0	0	HKZ([1.00][15][15][36])		B623([0.00][0][30][])
chromosome_2	D_18470	D	[3915797..3915798]	TG	-	39	40	3				Sb02g003450	0	3915581	3917337	'0/45	0	45	0	'0/45	0	45	0			'9/9	9	9	1	'9/9	9	9	1	39	40	1	0	1	0	0	HKZ([1.00][9][9][39])		B623([0.00][0][45][])
chromosome_2	S_1134701	S	3915845	A	C	38.3636	40	3				Sb02g003450	0	3915581	3917337	'1/38	1	38	0.026315789	'1/38	1	38	0.026315789	7	7	'22/22	22	22	1	'22/22	22	22	1	38	40	1	0	1	0	0	HKZ([1.00][22][22][38])		B623([0.03][1][38][7])
chromosome_2	S_1134702	S	3915847	A	G	38.0455	40	3				Sb02g003450	0	3915581	3917337	'0/36	0	36	0	'0/36	0	36	0			'22/22	22	22	1	'22/22	22	22	1	38	40	1	0	1	0	0	HKZ([1.00][22][22][38])		B623([0.00][0][36][])
chromosome_2	S_1134705	S	3915884	A	G	35.6667	40	3				Sb02g003450	0	3915581	3917337	'0/54	0	54	0	'0/54	0	54	0			'6/6	6	6	1	'6/6	6	6	1	35	40	1	0	1	0	0	HKZ([1.00][6][6][35])		B623([0.00][0][54][])
chromosome_2	S_1134710	S	3915932	A	T	36.1111	40	C	L	M	2	Sb02g003450	0	3915581	3917337	'0/55	0	55	0	'0/55	0	55	0			'18/18	18	18	1	'18/18	18	18	1	36	40	1	0	1	0	0	HKZ([1.00][18][18][36])		B623([0.00][0][55][])
chromosome_2	S_1134715	S	3915942	T	C	37.3333	40	C				Sb02g003450	0	3915581	3917337	'0/70	0	70	0	'0/70	0	70	0			'9/11	9	11	0.818181818	'9/11	9	11	0.818181818	37	40	1	0	1	0	0	HKZ([0.82][9][11][37])		B623([0.00][0][70][])
chromosome_2	S_1134718	S	3916099	C	T	38.3226	40	C	A	T	0	Sb02g003450	0	3915581	3917337	'0/63	0	63	0	'0/63	0	63	0			'31/31	31	31	1	'31/31	31	31	1	38	40	1	0	1	0	0	HKZ([1.00][31][31][38])		B623([0.00][0][63][])
chromosome_2	S_1134730	S	3916452	T	A	34.8333	40	C				Sb02g003450	0	3915581	3917337	'0/42	0	42	0	'0/42	0	42	0			'24/24	24	24	1	'24/24	24	24	1	34	40	1	0	1	0	0	HKZ([1.00][24][24][34])		B623([0.00][0][42][])
chromosome_2	S_1134733	S	3916493	G	A	38.5676	40	C				Sb02g003450	0	3915581	3917337	'0/54	0	54	0	'0/54	0	54	0			'37/37	37	37	1	'37/37	37	37	1	38	40	1	0	1	0	0	HKZ([1.00][37][37][38])		B623([0.00][0][54][])
chromosome_2	S_1134783	S	3917294	G	A	38	40	C	A	V	0	Sb02g003450	0	3915581	3917337	'0/20	0	20	0	'0/20	0	20	0			'9/9	9	9	1	'9/9	9	9	1	38	40	1	0	1	0	0	HKZ([1.00][9][9][38])		B623([0.00][0][20][])
chromosome_2	S_1134784	S	3917302	C	G	39	40	5				Sb02g003450	0	3915581	3917337	'0/23	0	23	0	'0/23	0	23	0			'6/6	6	6	1	'6/6	6	6	1	39	40	1	0	1	0	0	HKZ([1.00][6][6][39])		B623([0.00][0][23][])
chromosome_2	S_1134808	S	3933600	G	A	39.5	40	3				Sb02g003480	0	3933553	3935949	'0/13	0	13	0	'0/13	0	13	0			'4/4	4	4	1	'4/4	4	4	1	39	40	1	0	1	0	0	HKZ([1.00][4][4][39])		B623([0.00][0][13][])
chromosome_2	S_1134816	S	3933792	A	G	39	40	3				Sb02g003480	0	3933553	3935949	'0/38	0	38	0	'0/38	0	38	0			'21/21	21	21	1	'21/21	21	21	1	39	40	1	0	1	0	0	HKZ([1.00][21][21][39])		B623([0.00][0][38][])
chromosome_2	S_1134817	S	3933802	C	T	39	40	3				Sb02g003480	0	3933553	3935949	'0/46	0	46	0	'0/46	0	46	0			'12/12	12	12	1	'12/12	12	12	1	39	40	1	0	1	0	0	HKZ([1.00][12][12][39])		B623([0.00][0][46][])
chromosome_2	S_1134840	S	3934015	C	T	38.4286	40	C				Sb02g003480	0	3933553	3935949	'0/36	0	36	0	'0/36	0	36	0			'42/42	42	42	1	'42/42	42	42	1	38	40	1	0	1	0	0	HKZ([1.00][42][42][38])		B623([0.00][0][36][])
chromosome_2	S_1134850	S	3934102	G	A	37	40	C				Sb02g003480	0	3933553	3935949	'0/33	0	33	0	'0/33	0	33	0			'35/35	35	35	1	'35/35	35	35	1	37	40	1	0	1	0	0	HKZ([1.00][35][35][37])		B623([0.00][0][33][])
chromosome_2	S_1134865	S	3934352	T	A	38	40	C	E	D	2	Sb02g003480	0	3933553	3935949	'0/59	0	59	0	'0/59	0	59	0			'25/25	25	25	1	'25/25	25	25	1	38	40	1	0	1	0	0	HKZ([1.00][25][25][38])		B623([0.00][0][59][])
chromosome_2	S_1134870	S	3934394	A	G	37.6154	40	C				Sb02g003480	0	3933553	3935949	'0/39	0	39	0	'0/39	0	39	0			'13/13	13	13	1	'13/13	13	13	1	37	40	1	0	1	0	0	HKZ([1.00][13][13][37])		B623([0.00][0][39][])
chromosome_2	S_1134879	S	3934633	T	A	38	40	C	T	S	1	Sb02g003480	0	3933553	3935949	'0/54	0	54	0	'0/54	0	54	0			'28/29	28	29	0.965517241	'28/29	28	29	0.965517241	38	40	1	0	1	0	0	HKZ([0.97][28][29][38])		B623([0.00][0][54][])
chromosome_2	S_1134884	S	3934697	T	C	36.75	40	C				Sb02g003480	0	3933553	3935949	'0/26	0	26	0	'0/26	0	26	0			'16/16	16	16	1	'16/16	16	16	1	36	40	1	0	1	0	0	HKZ([1.00][16][16][36])		B623([0.00][0][26][])
chromosome_2	S_1134886	S	3934721	G	A	37.5882	40	C				Sb02g003480	0	3933553	3935949	'0/30	0	30	0	'0/30	0	30	0			'17/17	17	17	1	'17/17	17	17	1	37	40	1	0	1	0	0	HKZ([1.00][17][17][37])		B623([0.00][0][30][])
chromosome_2	S_1134887	S	3934730	A	G	37.1	40	C				Sb02g003480	0	3933553	3935949	'0/41	0	41	0	'0/41	0	41	0			'20/20	20	20	1	'20/20	20	20	1	37	40	1	0	1	0	0	HKZ([1.00][20][20][37])		B623([0.00][0][41][])
chromosome_2	S_1134909	S	3935245	G	A	36.3636	40	C				Sb02g003480	0	3933553	3935949	'0/25	0	25	0	'0/25	0	25	0			'11/11	11	11	1	'11/11	11	11	1	36	40	1	0	1	0	0	HKZ([1.00][11][11][36])		B623([0.00][0][25][])
chromosome_2	S_1134916	S	3935839	C	T	37.2857	40	C				Sb02g003480	0	3933553	3935949	'0/28	0	28	0	'0/28	0	28	0			'7/8	7	8	0.875	'6/6	6	6	1	37	40	1	0	1	0	0	HKZ([1.00][6][6][37])		B623([0.00][0][28][])
chromosome_2	S_1134918	S	3935869	C	G	38	40	C				Sb02g003480	0	3933553	3935949	'0/16	0	16	0	'0/16	0	16	0			'6/6	6	6	1	'5/5	5	5	1	38	40	1	0	1	0	0	HKZ([1.00][5][5][38])		B623([0.00][0][16][])
chromosome_2	S_1134920	S	3935932	C	T	37.2857	40	C				Sb02g003480	0	3933553	3935949	'0/6	0	6	0	'0/6	0	6	0			'7/7	7	7	1	'7/7	7	7	1	37	40	1	0	1	0	0	HKZ([1.00][7][7][37])		B623([0.00][0][6][])
chromosome_2	S_1134924	S	3936030	c	T	33	38	0				Sb02g003480	-81	3933553	3935949	'0/13	0	13	0	'0/13	0	13	0			'5/5	5	5	1	'5/5	5	5	1	33	38	1	0	1	0	0	HKZ([1.00][5][5][33])		B623([0.00][0][13][])
chromosome_2	S_1134927	S	3936142	T	G	38.4444	40	0				Sb02g003490	6571	3942713	3948170	'0/19	0	19	0	'0/19	0	19	0			'9/9	9	9	1	'9/9	9	9	1	38	40	1	0	1	0	0	HKZ([1.00][9][9][38])		B623([0.00][0][19][])
chromosome_2	S_1134949	S	3942908	A	C	37.5556	40	3				Sb02g003490	0	3942713	3948170	'0/60	0	60	0	'0/60	0	60	0			'36/36	36	36	1	'36/36	36	36	1	37	40	1	0	1	0	0	HKZ([1.00][36][36][37])		B623([0.00][0][60][])
chromosome_2	S_1134950	S	3942921	C	T	38.3784	40	3				Sb02g003490	0	3942713	3948170	'0/47	0	47	0	'0/47	0	47	0			'37/37	37	37	1	'37/37	37	37	1	38	40	1	0	1	0	0	HKZ([1.00][37][37][38])		B623([0.00][0][47][])
chromosome_2	S_1134954	S	3942947	G	A	38.6	40	3				Sb02g003490	0	3942713	3948170	'0/76	0	76	0	'0/76	0	76	0			'35/35	35	35	1	'35/35	35	35	1	38	40	1	0	1	0	0	HKZ([1.00][35][35][38])		B623([0.00][0][76][])
chromosome_2	S_1134958	S	3942985	T	A	37.6735	40	3				Sb02g003490	0	3942713	3948170	'0/76	0	76	0	'0/76	0	76	0			'49/49	49	49	1	'49/49	49	49	1	37	40	1	0	1	0	0	HKZ([1.00][49][49][37])		B623([0.00][0][76][])
chromosome_2	S_1134959	S	3942990	T	C	38.68	40	3				Sb02g003490	0	3942713	3948170	'0/80	0	80	0	'0/80	0	80	0			'50/50	50	50	1	'50/50	50	50	1	38	40	1	0	1	0	0	HKZ([1.00][50][50][38])		B623([0.00][0][80][])
chromosome_2	S_1134962	S	3943013	C	A	37.6333	40	3				Sb02g003490	0	3942713	3948170	'0/72	0	72	0	'0/72	0	72	0			'30/30	30	30	1	'30/30	30	30	1	37	40	1	0	1	0	0	HKZ([1.00][30][30][37])		B623([0.00][0][72][])
chromosome_2	S_1134969	S	3943055	A	G	39	40	3				Sb02g003490	0	3942713	3948170	'0/62	0	62	0	'0/62	0	62	0			'6/6	6	6	1	'6/6	6	6	1	39	40	1	0	1	0	0	HKZ([1.00][6][6][39])		B623([0.00][0][62][])
chromosome_2	S_1134999	S	3943212	G	T	38.3411	40	C	D	E	2	Sb02g003490	0	3942713	3948170	'0/90	0	90	0	'0/90	0	90	0			'129/130	129	130	0.992307692	'129/130	129	130	0.992307692	38	40	1	0	1	0	0	HKZ([0.99][129][130][38])		B623([0.00][0][90][])
chromosome_2	S_1135000	S	3943227	C	T	37.3956	40	C				Sb02g003490	0	3942713	3948170	'0/70	0	70	0	'0/70	0	70	0			'91/92	91	92	0.989130435	'91/92	91	92	0.989130435	37	40	1	0	1	0	0	HKZ([0.99][91][92][37])		B623([0.00][0][70][])
chromosome_2	S_1135080	S	3943725	A	T	37	40	C	H	Q	0	Sb02g003490	0	3942713	3948170	'0/57	0	57	0	'0/57	0	57	0			'80/80	80	80	1	'80/80	80	80	1	37	40	1	0	1	0	0	HKZ([1.00][80][80][37])		B623([0.00][0][57][])
chromosome_2	S_1135090	S	3943808	A	C	37.3333	40	C	S	A	1	Sb02g003490	0	3942713	3948170	'0/98	0	98	0	'0/98	0	98	0			'45/45	45	45	1	'45/45	45	45	1	37	40	1	0	1	0	0	HKZ([1.00][45][45][37])		B623([0.00][0][98][])
chromosome_2	S_1135143	S	3944019	A	G	38.3735	40	C				Sb02g003490	0	3942713	3948170	'0/77	0	77	0	'0/77	0	77	0			'83/83	83	83	1	'83/83	83	83	1	38	40	1	0	1	0	0	HKZ([1.00][83][83][38])		B623([0.00][0][77][])
chromosome_2	S_1135165	S	3944118	A	G	38	40	C				Sb02g003490	0	3942713	3948170	'0/86	0	86	0	'0/86	0	86	0			'100/100	100	100	1	'100/100	100	100	1	38	40	1	0	1	0	0	HKZ([1.00][100][100][38])		B623([0.00][0][86][])
chromosome_2	S_1135201	S	3944861	A	G	38	40	C				Sb02g003490	0	3942713	3948170	'0/71	0	71	0	'0/71	0	71	0			'104/104	104	104	1	'104/104	104	104	1	38	40	1	0	1	0	0	HKZ([1.00][104][104][38])		B623([0.00][0][71][])
chromosome_2	S_1135230	S	3944959	A	C	38.3544	40	C	S	A	1	Sb02g003490	0	3942713	3948170	'0/64	0	64	0	'0/64	0	64	0			'79/79	79	79	1	'79/79	79	79	1	38	40	1	0	1	0	0	HKZ([1.00][79][79][38])		B623([0.00][0][64][])
chromosome_2	S_1135248	S	3945152	C	G	37.5345	40	C				Sb02g003490	0	3942713	3948170	'0/67	0	67	0	'0/67	0	67	0			'58/58	58	58	1	'58/58	58	58	1	37	40	1	0	1	0	0	HKZ([1.00][58][58][37])		B623([0.00][0][67][])
chromosome_2	S_1135264	S	3945308	C	T	38	40	C				Sb02g003490	0	3942713	3948170	'0/83	0	83	0	'0/83	0	83	0			'79/79	79	79	1	'79/79	79	79	1	38	40	1	0	1	0	0	HKZ([1.00][79][79][38])		B623([0.00][0][83][])
chromosome_2	S_1135300	S	3946980	C	T	38.4583	40	C				Sb02g003490	0	3942713	3948170	'0/58	0	58	0	'0/58	0	58	0			'48/49	48	49	0.979591837	'48/49	48	49	0.979591837	38	40	1	0	1	0	0	HKZ([0.98][48][49][38])		B623([0.00][0][58][])
chromosome_2	S_1135314	S	3947079	A	G	38	40	C				Sb02g003490	0	3942713	3948170	'0/82	0	82	0	'0/82	0	82	0			'80/80	80	80	1	'80/80	80	80	1	38	40	1	0	1	0	0	HKZ([1.00][80][80][38])		B623([0.00][0][82][])
chromosome_2	S_1135351	S	3948057	g	C	38.4667	40	5				Sb02g003490	0	3942713	3948170	'0/38	0	38	0	'0/38	0	38	0			'15/15	15	15	1	'15/15	15	15	1	38	40	1	0	1	0	0	HKZ([1.00][15][15][38])		B623([0.00][0][38][])
chromosome_2	I_18478	I	3948106^3948107	----	TTGG	38.4815	40	5				Sb02g003490	0	3942713	3948170	'0/62	0	62	0	'0/62	0	62	0			'27/30	27	30	0.9	'27/30	27	30	0.9	38	40	1	0	1	0	0	HKZ([0.90][27][30][38])		B623([0.00][0][62][])
chromosome_2	S_1135360	S	3948126	G	T	32.4	40	5				Sb02g003490	0	3942713	3948170	'0/36	0	36	0	'0/36	0	36	0			'10/10	10	10	1	'10/10	10	10	1	32	40	1	0	1	0	0	HKZ([1.00][10][10][32])		B623([0.00][0][36][])
chromosome_2	S_1135364	S	3949363	c	A	39	40	3				Sb02g003500	0	3949285	3954691	'0/5	0	5	0	'0/5	0	5	0			'7/7	7	7	1	'7/7	7	7	1	39	40	1	0	1	0	0	HKZ([1.00][7][7][39])		B623([0.00][0][5][])
chromosome_2	I_18482	I	3949483^3949484	---	ACA	36.9091	40	3				Sb02g003500	0	3949285	3954691	'0/45	0	45	0	'0/45	0	45	0			'11/13	11	13	0.846153846	'11/13	11	13	0.846153846	36	40	1	0	1	0	0	HKZ([0.85][11][13][36])		B623([0.00][0][45][])
chromosome_2	S_1135370	S	3949579	A	T	34.0476	40	3				Sb02g003500	0	3949285	3954691	'0/32	0	32	0	'0/32	0	32	0			'21/21	21	21	1	'21/21	21	21	1	34	40	1	0	1	0	0	HKZ([1.00][21][21][34])		B623([0.00][0][32][])
chromosome_2	S_1135377	S	3949667	t	C	37.1538	40	3				Sb02g003500	0	3949285	3954691	'0/29	0	29	0	'0/29	0	29	0			'13/13	13	13	1	'13/13	13	13	1	37	40	1	0	1	0	0	HKZ([1.00][13][13][37])		B623([0.00][0][29][])
chromosome_2	S_1135387	S	3949782	C	G	38	40	3				Sb02g003500	0	3949285	3954691	'0/32	0	32	0	'0/32	0	32	0			'25/25	25	25	1	'25/25	25	25	1	38	40	1	0	1	0	0	HKZ([1.00][25][25][38])		B623([0.00][0][32][])
chromosome_2	S_1135390	S	3949865	A	G	37.25	40	3				Sb02g003500	0	3949285	3954691	'0/28	0	28	0	'0/28	0	28	0			'16/16	16	16	1	'16/16	16	16	1	37	40	1	0	1	0	0	HKZ([1.00][16][16][37])		B623([0.00][0][28][])
chromosome_2	S_1135415	S	3950340	T	C	39	40	C	S	G	0	Sb02g003500	0	3949285	3954691	'0/31	0	31	0	'0/31	0	31	0			'25/25	25	25	1	'25/25	25	25	1	39	40	1	0	1	0	0	HKZ([1.00][25][25][39])		B623([0.00][0][31][])
chromosome_2	S_1135460	S	3951633	C	T	37.4545	40	C	V	I	3	Sb02g003500	0	3949285	3954691	'0/18	0	18	0	'0/18	0	18	0			'22/22	22	22	1	'22/22	22	22	1	37	40	1	0	1	0	0	HKZ([1.00][22][22][37])		B623([0.00][0][18][])
chromosome_2	S_1135473	S	3953800	C	T	35.7647	40	C				Sb02g003500	0	3949285	3954691	'0/23	0	23	0	'0/23	0	23	0			'17/17	17	17	1	'17/17	17	17	1	35	40	1	0	1	0	0	HKZ([1.00][17][17][35])		B623([0.00][0][23][])
chromosome_2	S_1135489	S	3954238	G	C	39	40	C				Sb02g003500	0	3949285	3954691	'0/14	0	14	0	'0/14	0	14	0			'6/7	6	7	0.857142857	'6/7	6	7	0.857142857	39	40	1	0	1	0	0	HKZ([0.86][6][7][39])		B623([0.00][0][14][])
chromosome_2	S_1135491	S	3954268	C	G	37	40	C				Sb02g003500	0	3949285	3954691	'0/12	0	12	0	'0/12	0	12	0			'6/6	6	6	1	'6/6	6	6	1	37	40	1	0	1	0	0	HKZ([1.00][6][6][37])		B623([0.00][0][12][])
chromosome_2	S_1135494	S	3954352	g	A	37	40	C				Sb02g003500	0	3949285	3954691	'0/16	0	16	0	'0/16	0	16	0			'17/17	17	17	1	'17/17	17	17	1	37	40	1	0	1	0	0	HKZ([1.00][17][17][37])		B623([0.00][0][16][])
chromosome_2	S_1135500	S	3954442	G	A	37.6667	40	C				Sb02g003500	0	3949285	3954691	'0/11	0	11	0	'0/11	0	11	0			'9/9	9	9	1	'9/9	9	9	1	37	40	1	0	1	0	0	HKZ([1.00][9][9][37])		B623([0.00][0][11][])
chromosome_2	S_1135651	S	3967959	C	T	37.5714	40	5				Sb02g003510	0	3966929	3967998	'0/37	0	37	0	'0/37	0	37	0			'35/36	35	36	0.972222222	'35/36	35	36	0.972222222	37	40	1	0	1	0	0	HKZ([0.97][35][36][37])		B623([0.00][0][37][])
chromosome_2	S_1136016	S	3990826	G	C	37.75	40	C				Sb02g003530	0	3987762	3993095	'0/17	0	17	0	'0/12	0	12	0			'8/19	8	19	0.421052632	'7/7	7	7	1	37	40	1	0	1	0	0	HKZ([1.00][7][7][37])		B623([0.00][0][12][])
chromosome_2	S_1136177	S	3992899	A	G	39	40	C	K	R	2	Sb02g003530	0	3987762	3993095	'0/9	0	9	0	'0/9	0	9	0			'29/29	29	29	1	'29/29	29	29	1	39	40	1	0	1	0	0	HKZ([1.00][29][29][39])		B623([0.00][0][9][])
chromosome_2	S_1136185	S	3993011	A	T	35.9545	40	3				Sb02g003530	0	3987762	3993095	'0/5	0	5	0	'0/5	0	5	0			'22/22	22	22	1	'21/21	21	21	1	35	40	1	0	1	0	0	HKZ([1.00][21][21][35])		B623([0.00][0][5][])
chromosome_2	S_1136210	S	4006570	T	G	39	40	0				Sb02g003560	79	4006649	4007863	'0/6	0	6	0	'0/6	0	6	0			'4/4	4	4	1	'4/4	4	4	1	39	40	1	0	1	0	0	HKZ([1.00][4][4][39])		B623([0.00][0][6][])
chromosome_2	S_1136240	S	4006802	A	C	38.4333	40	C	E	D	2	Sb02g003560	0	4006649	4007863	'1/76	1	76	0.013157895	'1/76	1	76	0.013157895	13	13	'30/30	30	30	1	'30/30	30	30	1	38	40	1	0	1	0	0	HKZ([1.00][30][30][38])		B623([0.01][1][76][13])
chromosome_2	S_1136526	S	4046964	C	T	33.3333	40	C	G	D	-1	Sb02g003620	0	4046343	4047966	'0/37	0	37	0	'0/37	0	37	0			'9/9	9	9	1	'9/9	9	9	1	33	40	1	0	1	0	0	HKZ([1.00][9][9][33])		B623([0.00][0][37][])
chromosome_2	S_1136611	S	4055560	C	T	37.3913	40	C	V	I	3	Sb02g003630	0	4055221	4056561	'0/18	0	18	0	'0/18	0	18	0			'23/23	23	23	1	'23/23	23	23	1	37	40	1	0	1	0	0	HKZ([1.00][23][23][37])		B623([0.00][0][18][])
chromosome_2	S_1136623	S	4055807	G	T	31	39	C				Sb02g003630	0	4055221	4056561	'0/26	0	26	0	'0/26	0	26	0			'6/7	6	7	0.857142857	'6/7	6	7	0.857142857	32	39	1	0	1	0	0	HKZ([0.86][6][7][32])		B623([0.00][0][26][])
chromosome_2	S_1136655	S	4056200	A	G	38	40	C				Sb02g003630	0	4055221	4056561	'0/29	0	29	0	'0/29	0	29	0			'15/15	15	15	1	'15/15	15	15	1	38	40	1	0	1	0	0	HKZ([1.00][15][15][38])		B623([0.00][0][29][])
chromosome_2	S_1136693	S	4057288	A	G	38	40	3				Sb02g003640	0	4057144	4063533	'0/34	0	34	0	'0/34	0	34	0			'23/23	23	23	1	'23/23	23	23	1	38	40	1	0	1	0	0	HKZ([1.00][23][23][38])		B623([0.00][0][34][])
chromosome_2	S_1136695	S	4057314	C	T	38.375	40	3				Sb02g003640	0	4057144	4063533	'0/39	0	39	0	'0/39	0	39	0			'16/16	16	16	1	'16/16	16	16	1	38	40	1	0	1	0	0	HKZ([1.00][16][16][38])		B623([0.00][0][39][])
chromosome_2	S_1136722	S	4058166	C	G	37.0909	40	C	D	H	-1	Sb02g003640	0	4057144	4063533	'0/39	0	39	0	'0/39	0	39	0			'33/33	33	33	1	'33/33	33	33	1	37	40	1	0	1	0	0	HKZ([1.00][33][33][37])		B623([0.00][0][39][])
chromosome_2	S_1136728	S	4058201	T	C	38.5278	40	C	Q	R	1	Sb02g003640	0	4057144	4063533	'0/34	0	34	0	'0/34	0	34	0			'36/36	36	36	1	'36/36	36	36	1	38	40	1	0	1	0	0	HKZ([1.00][36][36][38])		B623([0.00][0][34][])
chromosome_2	S_1136747	S	4058956	C	T	38.4286	40	C				Sb02g003640	0	4057144	4063533	'0/42	0	42	0	'0/42	0	42	0			'21/21	21	21	1	'21/21	21	21	1	38	40	1	0	1	0	0	HKZ([1.00][21][21][38])		B623([0.00][0][42][])
chromosome_2	S_1136862	S	4076660	T	C	37.8421	40	C	L	P	-3	Sb02g003650	0	4068975	4082851	'0/5	0	5	0	'0/5	0	5	0			'19/19	19	19	1	'19/19	19	19	1	37	40	1	0	1	0	0	HKZ([1.00][19][19][37])		B623([0.00][0][5][])
chromosome_2	S_1136926	S	4081697	G	A	38	40	C				Sb02g003650	0	4068975	4082851	'0/29	0	29	0	'0/29	0	29	0			'30/30	30	30	1	'30/30	30	30	1	38	40	1	0	1	0	0	HKZ([1.00][30][30][38])		B623([0.00][0][29][])
chromosome_2	S_1136935	S	4082098	G	T	38.4286	40	C				Sb02g003650	0	4068975	4082851	'0/25	0	25	0	'0/25	0	25	0			'35/36	35	36	0.972222222	'35/36	35	36	0.972222222	38	40	1	0	1	0	0	HKZ([0.97][35][36][38])		B623([0.00][0][25][])
chromosome_2	S_1136985	S	4082800	T	C	38.5	40	3				Sb02g003650	0	4068975	4082851	'0/8	0	8	0	'0/8	0	8	0			'10/10	10	10	1	'10/10	10	10	1	38	40	1	0	1	0	0	HKZ([1.00][10][10][38])		B623([0.00][0][8][])
chromosome_2	S_1137137	S	4088108	C	T	36.7879	40	C				Sb02g003660	0	4083476	4099761	'0/26	0	26	0	'0/26	0	26	0			'33/33	33	33	1	'33/33	33	33	1	36	40	1	0	1	0	0	HKZ([1.00][33][33][36])		B623([0.00][0][26][])
chromosome_2	S_1137174	S	4091013	G	A	39	40	C				Sb02g003660	0	4083476	4099761	'0/35	0	35	0	'0/35	0	35	0			'19/19	19	19	1	'19/19	19	19	1	39	40	1	0	1	0	0	HKZ([1.00][19][19][39])		B623([0.00][0][35][])
chromosome_2	S_1137406	S	4116232	G	A	38	40	C				Sb02g003680	0	4115195	4120227	'0/12	0	12	0	'0/12	0	12	0			'12/12	12	12	1	'12/12	12	12	1	38	40	1	0	1	0	0	HKZ([1.00][12][12][38])		B623([0.00][0][12][])
chromosome_2	S_1137410	S	4116637	T	C	39.2727	40	C				Sb02g003680	0	4115195	4120227	'0/16	0	16	0	'0/16	0	16	0			'11/11	11	11	1	'11/11	11	11	1	39	40	1	0	1	0	0	HKZ([1.00][11][11][39])		B623([0.00][0][16][])
chromosome_2	S_1137414	S	4116737	T	C	39.25	40	C	N	S	1	Sb02g003680	0	4115195	4120227	'0/13	0	13	0	'0/13	0	13	0			'8/8	8	8	1	'8/8	8	8	1	39	40	1	0	1	0	0	HKZ([1.00][8][8][39])		B623([0.00][0][13][])
chromosome_2	S_1137606	S	4129636	A	C	36.5	40	C				Sb02g003690	0	4121593	4132744	'0/39	0	39	0	'0/39	0	39	0			'28/28	28	28	1	'28/28	28	28	1	36	40	1	0	1	0	0	HKZ([1.00][28][28][36])		B623([0.00][0][39][])
chromosome_2	S_1137629	S	4131198	G	T	34	40	C	L	M	2	Sb02g003690	0	4121593	4132744	'0/25	0	25	0	'0/25	0	25	0			'7/7	7	7	1	'7/7	7	7	1	34	40	1	0	1	0	0	HKZ([1.00][7][7][34])		B623([0.00][0][25][])
chromosome_2	S_1137673	S	4136294	A	G	36.3529	40	3				Sb02g003700	0	4136217	4140719	'0/25	0	25	0	'0/25	0	25	0			'17/17	17	17	1	'17/17	17	17	1	36	40	1	0	1	0	0	HKZ([1.00][17][17][36])		B623([0.00][0][25][])
chromosome_2	S_1138542	S	4147174	A	T	37.3218	40	3				Sb02g003710	0	4145024	4147249	'0/38	0	38	0	'0/38	0	38	0			'87/89	87	89	0.97752809	'87/89	87	89	0.97752809	37	40	1	0	1	0	0	HKZ([0.98][87][89][37])		B623([0.00][0][38][])
chromosome_2	S_1138660	S	4153081	T	C	37	40	C	Q	R	1	Sb02g003720	0	4147328	4154670	'0/10	0	10	0	'0/10	0	10	0			'7/7	7	7	1	'7/7	7	7	1	37	40	1	0	1	0	0	HKZ([1.00][7][7][37])		B623([0.00][0][10][])
chromosome_2	S_1138671	S	4153370	C	T	38.25	40	C	V	I	3	Sb02g003720	0	4147328	4154670	'0/4	0	4	0	'0/4	0	4	0			'8/8	8	8	1	'8/8	8	8	1	38	40	1	0	1	0	0	HKZ([1.00][8][8][38])		B623([0.00][0][4][])
chromosome_2	S_1138853	S	4164867	C	T	34.5	40	0				Sb02g003740	68	4164935	4168660	'0/10	0	10	0	'0/10	0	10	0			'8/8	8	8	1	'8/8	8	8	1	34	40	1	0	1	0	0	HKZ([1.00][8][8][34])		B623([0.00][0][10][])
chromosome_2	S_1138858	S	4164992	C	T	38	40	C				Sb02g003740	0	4164935	4168660	'0/9	0	9	0	'0/9	0	9	0			'8/8	8	8	1	'8/8	8	8	1	38	40	1	0	1	0	0	HKZ([1.00][8][8][38])		B623([0.00][0][9][])
chromosome_2	S_1138859	S	4165013	G	C	39	40	C				Sb02g003740	0	4164935	4168660	'0/7	0	7	0	'0/7	0	7	0			'10/10	10	10	1	'7/7	7	7	1	39	40	1	0	1	0	0	HKZ([1.00][7][7][39])		B623([0.00][0][7][])
chromosome_2	S_1138862	S	4165046	G	A	39	40	C				Sb02g003740	0	4164935	4168660	'0/9	0	9	0	'0/9	0	9	0			'6/6	6	6	1	'6/6	6	6	1	39	40	1	0	1	0	0	HKZ([1.00][6][6][39])		B623([0.00][0][9][])
chromosome_2	S_1138893	S	4167887	T	C	34.5	38	C				Sb02g003740	0	4164935	4168660	'0/8	0	8	0	'0/8	0	8	0			'4/4	4	4	1	'4/4	4	4	1	34	38	1	0	1	0	0	HKZ([1.00][4][4][34])		B623([0.00][0][8][])
chromosome_2	S_1138912	S	4168379	C	G	33	35	C				Sb02g003740	0	4164935	4168660	'0/5	0	5	0	'0/5	0	5	0			'6/6	6	6	1	'6/6	6	6	1	34	39	1	0	1	0	0	HKZ([1.00][6][6][34])		B623([0.00][0][5][])
chromosome_2	S_1138917	S	4168647	C	A	38	40	5				Sb02g003740	0	4164935	4168660	'0/8	0	8	0	'0/8	0	8	0			'4/4	4	4	1	'4/4	4	4	1	38	40	1	0	1	0	0	HKZ([1.00][4][4][38])		B623([0.00][0][8][])
chromosome_2	S_1139027	S	4175334	A	G	38.2692	40	C	L	P	-3	Sb02g003750	0	4173472	4180737	'0/25	0	25	0	'0/25	0	25	0			'26/26	26	26	1	'26/26	26	26	1	38	40	1	0	1	0	0	HKZ([1.00][26][26][38])		B623([0.00][0][25][])
chromosome_2	S_1139136	S	4176840	A	T	38.5833	40	C	S	T	1	Sb02g003750	0	4173472	4180737	'0/11	0	11	0	'0/11	0	11	0			'12/12	12	12	1	'12/12	12	12	1	38	40	1	0	1	0	0	HKZ([1.00][12][12][38])		B623([0.00][0][11][])
chromosome_2	S_1139160	S	4177445	G	A	39	40	C				Sb02g003750	0	4173472	4180737	'0/9	0	9	0	'0/9	0	9	0			'19/20	19	20	0.95	'19/20	19	20	0.95	39	40	1	0	1	0	0	HKZ([0.95][19][20][39])		B623([0.00][0][9][])
chromosome_2	S_1139169	S	4178020	T	G	38	40	C	Y	S	-2	Sb02g003750	0	4173472	4180737	'0/20	0	20	0	'0/20	0	20	0			'23/23	23	23	1	'23/23	23	23	1	38	40	1	0	1	0	0	HKZ([1.00][23][23][38])		B623([0.00][0][20][])
chromosome_2	S_1139227	S	4180579	C	A	37.5	40	5				Sb02g003750	0	4173472	4180737	'0/9	0	9	0	'0/9	0	9	0			'10/10	10	10	1	'10/10	10	10	1	37	40	1	0	1	0	0	HKZ([1.00][10][10][37])		B623([0.00][0][9][])
chromosome_2	S_1139287	S	4192016	T	C	38.3396	40	3				Sb02g003760	0	4191466	4195323	'0/68	0	68	0	'0/68	0	68	0			'53/54	53	54	0.981481481	'53/54	53	54	0.981481481	38	40	1	0	1	0	0	HKZ([0.98][53][54][38])		B623([0.00][0][68][])
chromosome_2	S_1139529	S	4195102	A	G	37.4706	40	C				Sb02g003760	0	4191466	4195323	'0/61	0	61	0	'0/61	0	61	0			'17/17	17	17	1	'17/17	17	17	1	37	40	1	0	1	0	0	HKZ([1.00][17][17][37])		B623([0.00][0][61][])
chromosome_2	S_1139532	S	4195135	A	G	38	40	C				Sb02g003760	0	4191466	4195323	'0/52	0	52	0	'0/52	0	52	0			'59/60	59	60	0.983333333	'45/46	45	46	0.97826087	38	40	1	0	1	0	0	HKZ([0.98][45][46][38])		B623([0.00][0][52][])
chromosome_2	S_1139538	S	4195177	G	C	38	40	C				Sb02g003760	0	4191466	4195323	'0/79	0	79	0	'0/79	0	79	0			'44/44	44	44	1	'44/44	44	44	1	38	40	1	0	1	0	0	HKZ([1.00][44][44][38])		B623([0.00][0][79][])
chromosome_2	S_1139549	S	4195259	G	C	36.3462	40	5				Sb02g003760	0	4191466	4195323	'0/32	0	32	0	'0/32	0	32	0			'26/27	26	27	0.962962963	'26/27	26	27	0.962962963	36	40	1	0	1	0	0	HKZ([0.96][26][27][36])		B623([0.00][0][32][])
chromosome_2	I_18603	I	4321612^4321613	------	GCTCTC	36	40	5				Sb02g003890	0	4321584	4328217	'0/15	0	15	0	'0/15	0	15	0			'4/5	4	5	0.8	'4/5	4	5	0.8	37	40	1	0	1	0	0	HKZ([0.80][4][5][37])		B623([0.00][0][15][])
chromosome_2	S_1141156	S	4326350	A	G	39	40	C				Sb02g003890	0	4321584	4328217	'0/26	0	26	0	'0/26	0	26	0			'10/10	10	10	1	'10/10	10	10	1	39	40	1	0	1	0	0	HKZ([1.00][10][10][39])		B623([0.00][0][26][])
chromosome_2	S_1141161	S	4327068	G	A	37	40	C				Sb02g003890	0	4321584	4328217	'0/42	0	42	0	'0/42	0	42	0			'29/29	29	29	1	'29/29	29	29	1	37	40	1	0	1	0	0	HKZ([1.00][29][29][37])		B623([0.00][0][42][])
chromosome_2	S_1141218	S	4327917	A	G	38	40	C				Sb02g003890	0	4321584	4328217	'0/31	0	31	0	'0/31	0	31	0			'24/24	24	24	1	'24/24	24	24	1	38	40	1	0	1	0	0	HKZ([1.00][24][24][38])		B623([0.00][0][31][])
chromosome_2	S_1141272	S	4328920	T	C	36	40	C				Sb02g003900	0	4328360	4338839	'0/20	0	20	0	'0/20	0	20	0			'16/16	16	16	1	'16/16	16	16	1	36	40	1	0	1	0	0	HKZ([1.00][16][16][36])		B623([0.00][0][20][])
chromosome_2	S_1141345	S	4336007	T	C	38.3333	40	C	I	V	3	Sb02g003900	0	4328360	4338839	'0/9	0	9	0	'0/9	0	9	0			'12/13	12	13	0.923076923	'12/13	12	13	0.923076923	38	40	1	0	1	0	0	HKZ([0.92][12][13][38])		B623([0.00][0][9][])
chromosome_2	S_1141369	S	4347717	t	C	37.5	40	5				Sb02g003910	0	4347672	4352129	'0/20	0	20	0	'0/20	0	20	0			'4/4	4	4	1	'4/4	4	4	1	37	40	1	0	1	0	0	HKZ([1.00][4][4][37])		B623([0.00][0][20][])
chromosome_2	S_1141372	S	4347791	C	G	33	40	5				Sb02g003910	0	4347672	4352129	'0/23	0	23	0	'0/23	0	23	0			'5/5	5	5	1	'5/5	5	5	1	33	40	1	0	1	0	0	HKZ([1.00][5][5][33])		B623([0.00][0][23][])
chromosome_2	S_1141374	S	4347808	a	G	38	40	5				Sb02g003910	0	4347672	4352129	'0/22	0	22	0	'0/22	0	22	0			'5/5	5	5	1	'5/5	5	5	1	38	40	1	0	1	0	0	HKZ([1.00][5][5][38])		B623([0.00][0][22][])
chromosome_2	S_1141375	S	4347839	C	T	37.1875	40	5				Sb02g003910	0	4347672	4352129	'0/16	0	16	0	'0/16	0	16	0			'16/16	16	16	1	'16/16	16	16	1	37	40	1	0	1	0	0	HKZ([1.00][16][16][37])		B623([0.00][0][16][])
chromosome_2	S_1141376	S	4347879	G	A	37	40	5				Sb02g003910	0	4347672	4352129	'0/35	0	35	0	'0/35	0	35	0			'10/10	10	10	1	'10/10	10	10	1	37	40	1	0	1	0	0	HKZ([1.00][10][10][37])		B623([0.00][0][35][])
chromosome_2	S_1141451	S	4351200	T	G	38.6364	40	C				Sb02g003910	0	4347672	4352129	'0/26	0	26	0	'0/26	0	26	0			'11/11	11	11	1	'11/11	11	11	1	38	40	1	0	1	0	0	HKZ([1.00][11][11][38])		B623([0.00][0][26][])
chromosome_2	S_1141471	S	4351593	A	G	37.4286	40	C				Sb02g003910	0	4347672	4352129	'0/29	0	29	0	'0/29	0	29	0			'14/14	14	14	1	'14/14	14	14	1	37	40	1	0	1	0	0	HKZ([1.00][14][14][37])		B623([0.00][0][29][])
chromosome_2	S_1141530	S	4360678	G	T	36.875	40	3				Sb02g003915	0	4360603	4363528	'0/11	0	11	0	'0/11	0	11	0			'8/8	8	8	1	'8/8	8	8	1	36	40	1	0	1	0	0	HKZ([1.00][8][8][36])		B623([0.00][0][11][])
chromosome_2	S_1141532	S	4360695	A	T	38.3571	40	3				Sb02g003915	0	4360603	4363528	'0/17	0	17	0	'0/17	0	17	0			'14/14	14	14	1	'14/14	14	14	1	38	40	1	0	1	0	0	HKZ([1.00][14][14][38])		B623([0.00][0][17][])
chromosome_2	S_1141566	S	4360815	T	C	38	40	3				Sb02g003915	0	4360603	4363528	'0/273	0	273	0	'0/273	0	273	0			'167/167	167	167	1	'167/167	167	167	1	38	40	1	0	1	0	0	HKZ([1.00][167][167][38])		B623([0.00][0][273][])
chromosome_2	S_1141634	S	4360965	G	A	38	40	C				Sb02g003915	0	4360603	4363528	'0/285	0	285	0	'0/285	0	285	0			'162/162	162	162	1	'162/162	162	162	1	38	40	1	0	1	0	0	HKZ([1.00][162][162][38])		B623([0.00][0][285][])
chromosome_2	S_1141887	S	4361838	G	C	38	40	I				Sb02g003915	0	4360603	4363528	'0/7	0	7	0	'0/7	0	7	0			'6/6	6	6	1	'6/6	6	6	1	38	40	1	0	1	0	0	HKZ([1.00][6][6][38])		B623([0.00][0][7][])
chromosome_2	S_1142379	S	4383319	T	G	37.4556	40	3				Sb02g003970	0	4383018	4387609	'0/159	0	159	0	'0/159	0	159	0			'90/90	90	90	1	'90/90	90	90	1	37	40	1	0	1	0	0	HKZ([1.00][90][90][37])		B623([0.00][0][159][])
chromosome_2	S_1142753	S	4390694	G	T	39	40	C				Sb02g003980	0	4390494	4392601	'0/9	0	9	0	'0/9	0	9	0			'6/6	6	6	1	'6/6	6	6	1	39	40	1	0	1	0	0	HKZ([1.00][6][6][39])		B623([0.00][0][9][])
chromosome_2	S_1142860	S	4393302	C	G	38.6591	40	C	G	R	-2	Sb02g003990	0	4392808	4396800	'0/65	0	65	0	'0/65	0	65	0			'88/88	88	88	1	'88/88	88	88	1	38	40	1	0	1	0	0	HKZ([1.00][88][88][38])		B623([0.00][0][65][])
chromosome_2	S_1143032	S	4395380	A	G	37.4444	40	C	L	P	-3	Sb02g003990	0	4392808	4396800	'0/31	0	31	0	'0/31	0	31	0			'27/28	27	28	0.964285714	'27/28	27	28	0.964285714	37	40	1	0	1	0	0	HKZ([0.96][27][28][37])		B623([0.00][0][31][])
chromosome_2	S_1143094	S	4396249	G	C	37.28	40	C				Sb02g003990	0	4392808	4396800	'0/22	0	22	0	'0/22	0	22	0			'25/25	25	25	1	'25/25	25	25	1	37	40	1	0	1	0	0	HKZ([1.00][25][25][37])		B623([0.00][0][22][])
chromosome_2	S_1143106	S	4396379	G	A	36	40	C	A	V	0	Sb02g003990	0	4392808	4396800	'0/28	0	28	0	'0/28	0	28	0			'22/22	22	22	1	'22/22	22	22	1	36	40	1	0	1	0	0	HKZ([1.00][22][22][36])		B623([0.00][0][28][])
chromosome_2	S_1146758	S	4647324	G	A	37.4821	40	C	A	V	0	Sb02g004090	0	4647057	4650105	'0/93	0	93	0	'0/93	0	93	0			'56/56	56	56	1	'56/56	56	56	1	37	40	1	0	1	0	0	HKZ([1.00][56][56][37])		B623([0.00][0][93][])
chromosome_2	S_1146929	S	4649242	C	A	38	40	C	A	S	1	Sb02g004090	0	4647057	4650105	'0/17	0	17	0	'0/17	0	17	0			'4/4	4	4	1	'4/4	4	4	1	38	40	1	0	1	0	0	HKZ([1.00][4][4][38])		B623([0.00][0][17][])
chromosome_2	S_1146935	S	4649285	G	C	37.3043	40	C				Sb02g004090	0	4647057	4650105	'0/49	0	49	0	'0/49	0	49	0			'23/23	23	23	1	'23/23	23	23	1	37	40	1	0	1	0	0	HKZ([1.00][23][23][37])		B623([0.00][0][49][])
chromosome_2	S_1147170	S	4666790	C	A	37	40	C				Sb02g004100	0	4659994	4666931	'0/15	0	15	0	'0/15	0	15	0			'10/10	10	10	1	'10/10	10	10	1	37	40	1	0	1	0	0	HKZ([1.00][10][10][37])		B623([0.00][0][15][])
chromosome_2	S_1147909	S	4704876	g	C	36.8571	40	C	A	G	0	Sb02g004150	0	4703169	4706215	'0/15	0	15	0	'0/15	0	15	0			'7/7	7	7	1	'7/7	7	7	1	36	40	1	0	1	0	0	HKZ([1.00][7][7][36])		B623([0.00][0][15][])
chromosome_2	S_1148024	S	4753321	G	A	37	40	C	V	M	1	Sb02g004200	0	4753198	4754293	'0/46	0	46	0	'0/46	0	46	0			'12/12	12	12	1	'12/12	12	12	1	37	40	1	0	1	0	0	HKZ([1.00][12][12][37])		B623([0.00][0][46][])
chromosome_2	S_1148032	S	4753398	G	C	37.6957	40	C				Sb02g004200	0	4753198	4754293	'1/71	1	71	0.014084507	'1/71	1	71	0.014084507	5	5	'23/23	23	23	1	'23/23	23	23	1	37	40	1	0	1	0	0	HKZ([1.00][23][23][37])		B623([0.01][1][71][5])
chromosome_2	D_18721	D	[4762665..4762665]	C	-	39	40	0				Sb02g004210	-115	4761724	4762550	'0/32	0	32	0	'0/32	0	32	0			'5/6	5	6	0.833333333	'5/6	5	6	0.833333333	39	40	1	0	1	0	0	HKZ([0.83][5][6][39])		B623([0.00][0][32][])
chromosome_2	S_1148665	S	4765300	t	C	38.1111	40	C				Sb02g004220	0	4764840	4765696	'0/238	0	238	0	'0/238	0	238	0			'9/9	9	9	1	'9/9	9	9	1	38	40	1	0	1	0	0	HKZ([1.00][9][9][38])		B623([0.00][0][238][])
chromosome_2	S_1148670	S	4765315	A	G	35.5714	40	C				Sb02g004220	0	4764840	4765696	'0/260	0	260	0	'0/260	0	260	0			'21/21	21	21	1	'21/21	21	21	1	35	40	1	0	1	0	0	HKZ([1.00][21][21][35])		B623([0.00][0][260][])
chromosome_2	S_1148733	S	4765523	G	A	38	40	3				Sb02g004220	0	4764840	4765696	'0/234	0	234	0	'0/234	0	234	0			'26/26	26	26	1	'26/26	26	26	1	38	40	1	0	1	0	0	HKZ([1.00][26][26][38])		B623([0.00][0][234][])
chromosome_2	S_1148748	S	4765564	T	C	38	40	3				Sb02g004220	0	4764840	4765696	'2/184	2	184	0.010869565	'2/184	2	184	0.010869565	38	39	'85/85	85	85	1	'85/85	85	85	1	38	40	1	0	1	0	0	HKZ([1.00][85][85][38])		B623([0.01][2][184][38])
chromosome_2	S_1148759	S	4765621	T	G	39	40	3				Sb02g004220	0	4764840	4765696	'0/106	0	106	0	'0/106	0	106	0			'40/40	40	40	1	'40/40	40	40	1	39	40	1	0	1	0	0	HKZ([1.00][40][40][39])		B623([0.00][0][106][])
chromosome_2	S_1148765	S	4765653	G	C	38	40	3				Sb02g004220	0	4764840	4765696	'0/149	0	149	0	'0/149	0	149	0			'73/73	73	73	1	'73/73	73	73	1	38	40	1	0	1	0	0	HKZ([1.00][73][73][38])		B623([0.00][0][149][])
chromosome_2	S_1148933	S	4828171	C	T	39	40	C				Sb02g004250	0	4825477	4830724	'0/10	0	10	0	'0/10	0	10	0			'5/5	5	5	1	'5/5	5	5	1	39	40	1	0	1	0	0	HKZ([1.00][5][5][39])		B623([0.00][0][10][])
chromosome_2	S_1148970	S	4830238	G	A	37.7	40	C	V	I	3	Sb02g004250	0	4825477	4830724	'0/20	0	20	0	'0/20	0	20	0			'10/10	10	10	1	'10/10	10	10	1	37	40	1	0	1	0	0	HKZ([1.00][10][10][37])		B623([0.00][0][20][])
chromosome_2	S_1148974	S	4830335	A	G	38.1111	40	C	N	S	1	Sb02g004250	0	4825477	4830724	'0/18	0	18	0	'0/18	0	18	0			'18/18	18	18	1	'18/18	18	18	1	38	40	1	0	1	0	0	HKZ([1.00][18][18][38])		B623([0.00][0][18][])
chromosome_2	S_1148976	S	4830479	C	T	39	40	C				Sb02g004250	0	4825477	4830724	'0/21	0	21	0	'0/21	0	21	0			'5/5	5	5	1	'5/5	5	5	1	36	40	1	0	1	0	0	HKZ([1.00][5][5][36])		B623([0.00][0][21][])
chromosome_2	S_1148985	S	4830697	G	A	39	40	3				Sb02g004250	0	4825477	4830724	'0/7	0	7	0	'0/7	0	7	0			'6/6	6	6	1	'6/6	6	6	1	39	40	1	0	1	0	0	HKZ([1.00][6][6][39])		B623([0.00][0][7][])
chromosome_2	S_1148986	S	4830706	C	G	39	40	3				Sb02g004250	0	4825477	4830724	'0/5	0	5	0	'0/5	0	5	0			'4/4	4	4	1	'4/4	4	4	1	39	40	1	0	1	0	0	HKZ([1.00][4][4][39])		B623([0.00][0][5][])
chromosome_2	S_1149757	S	4834215	C	G	37.5785	40	C	G	A	0	Sb02g004260	0	4832734	4834333	'0/113	0	113	0	'0/113	0	113	0			'121/122	121	122	0.991803279	'121/122	121	122	0.991803279	37	40	1	0	1	0	0	HKZ([0.99][121][122][37])		B623([0.00][0][113][])
chromosome_2	S_1149769	S	4834251	T	C	36.8113	40	5				Sb02g004260	0	4832734	4834333	'0/142	0	142	0	'0/142	0	142	0			'53/53	53	53	1	'53/53	53	53	1	36	40	1	0	1	0	0	HKZ([1.00][53][53][36])		B623([0.00][0][142][])
chromosome_2	S_1151263	S	4922220	A	G	38	40	0				Sb02g004350	-5364	4912745	4916856	'0/15	0	15	0	'0/15	0	15	0			'9/9	9	9	1	'9/9	9	9	1	38	40	1	0	1	0	0	HKZ([1.00][9][9][38])		B623([0.00][0][15][])
chromosome_2	S_1151270	S	4922368	A	G	38.5714	40	0				Sb02g004360	11058	4933426	4937972	'0/13	0	13	0	'0/13	0	13	0			'14/14	14	14	1	'14/14	14	14	1	38	40	1	0	1	0	0	HKZ([1.00][14][14][38])		B623([0.00][0][13][])
chromosome_2	S_1151273	S	4922485	T	C	39.2857	40	0				Sb02g004360	10941	4933426	4937972	'0/23	0	23	0	'0/23	0	23	0			'7/7	7	7	1	'7/7	7	7	1	39	40	1	0	1	0	0	HKZ([1.00][7][7][39])		B623([0.00][0][23][])
chromosome_2	S_1151278	S	4922609	A	G	38.25	40	0				Sb02g004360	10817	4933426	4937972	'0/12	0	12	0	'0/11	0	11	0			'8/10	8	10	0.8	'7/7	7	7	1	38	40	1	0	1	0	0	HKZ([1.00][7][7][38])		B623([0.00][0][11][])
chromosome_2	S_1151390	S	4934010	C	G	38	40	C	A	G	0	Sb02g004360	0	4933426	4937972	'0/18	0	18	0	'0/18	0	18	0			'39/39	39	39	1	'39/39	39	39	1	38	40	1	0	1	0	0	HKZ([1.00][39][39][38])		B623([0.00][0][18][])
chromosome_2	S_1151449	S	4934745	A	T	37.0741	40	C	E	V	-2	Sb02g004360	0	4933426	4937972	'0/33	0	33	0	'0/33	0	33	0			'54/54	54	54	1	'54/54	54	54	1	37	40	1	0	1	0	0	HKZ([1.00][54][54][37])		B623([0.00][0][33][])
chromosome_2	S_1151506	S	4935321	A	G	37.5909	40	C	Q	R	1	Sb02g004360	0	4933426	4937972	'0/28	0	28	0	'0/28	0	28	0			'22/22	22	22	1	'22/22	22	22	1	37	40	1	0	1	0	0	HKZ([1.00][22][22][37])		B623([0.00][0][28][])
chromosome_2	S_1151609	S	4947853	T	A	38	40	3				Sb02g004380	0	4947752	4948745	'0/70	0	70	0	'0/70	0	70	0			'65/65	65	65	1	'65/65	65	65	1	38	40	1	0	1	0	0	HKZ([1.00][65][65][38])		B623([0.00][0][70][])
chromosome_2	S_1151789	S	4948224	g	A	36	40	C				Sb02g004380	0	4947752	4948745	'0/242	0	242	0	'0/242	0	242	0			'139/141	139	141	0.985815603	'139/141	139	141	0.985815603	36	40	1	0	1	0	0	HKZ([0.99][139][141][36])		B623([0.00][0][242][])
chromosome_2	S_1151819	S	4948311	G	C	38.7895	40	C				Sb02g004380	0	4947752	4948745	'0/242	0	242	0	'0/242	0	242	0			'19/20	19	20	0.95	'19/20	19	20	0.95	38	40	1	0	1	0	0	HKZ([0.95][19][20][38])		B623([0.00][0][242][])
chromosome_2	S_1151823	S	4948320	C	A	35	40	C				Sb02g004380	0	4947752	4948745	'0/244	0	244	0	'0/243	0	243	0			'15/17	15	17	0.882352941	'3/3	3	3	1	35	40	1	0	1	0	0	HKZ([1.00][3][3][35])		B623([0.00][0][243][])
chromosome_2	S_1151825	S	4948323	A	C	37	40	C				Sb02g004380	0	4947752	4948745	'1/246	1	246	0.004065041	'0/245	0	245	0	40	40	'17/17	17	17	1	'3/3	3	3	1	36	40	1	0	1	0	0	HKZ([1.00][3][3][36])		B623([0.00][0][245][40])
chromosome_2	D_18771	D	[4948358..4948360]	CCC	-	37.6154	40	C				Sb02g004380	0	4947752	4948745	'0/209	0	209	0	'0/209	0	209	0			'13/13	13	13	1	'13/13	13	13	1	37	40	1	0	1	0	0	HKZ([1.00][13][13][37])		B623([0.00][0][209][])
chromosome_2	S_1151859	S	4948407	G	C	36	40	C				Sb02g004380	0	4947752	4948745	'1/185	1	185	0.005405405	'1/185	1	185	0.005405405	2	2	'49/50	49	50	0.98	'49/50	49	50	0.98	36	40	1	0	1	0	0	HKZ([0.98][49][50][36])		B623([0.01][1][185][2])
chromosome_2	S_1151902	S	4948500	C	T	36.5283	40	C				Sb02g004380	0	4947752	4948745	'1/175	1	175	0.005714286	'1/175	1	175	0.005714286	34	34	'53/53	53	53	1	'53/53	53	53	1	36	40	1	0	1	0	0	HKZ([1.00][53][53][36])		B623([0.01][1][175][34])
chromosome_2	S_1151921	S	4948565	c	T	35.913	40	C	A	T	0	Sb02g004380	0	4947752	4948745	'0/301	0	301	0	'0/301	0	301	0			'23/24	23	24	0.958333333	'23/24	23	24	0.958333333	35	40	1	0	1	0	0	HKZ([0.96][23][24][35])		B623([0.00][0][301][])
chromosome_2	S_1151923	S	4948579	G	C	38	40	C	T	S	1	Sb02g004380	0	4947752	4948745	'0/306	0	306	0	'0/306	0	306	0			'87/87	87	87	1	'87/87	87	87	1	38	40	1	0	1	0	0	HKZ([1.00][87][87][38])		B623([0.00][0][306][])
chromosome_2	S_1151924	S	4948596	G	T	37.2411	40	C				Sb02g004380	0	4947752	4948745	'0/287	0	287	0	'0/287	0	287	0			'112/112	112	112	1	'112/112	112	112	1	37	40	1	0	1	0	0	HKZ([1.00][112][112][37])		B623([0.00][0][287][])
chromosome_2	S_1151953	S	4951722	A	G	38	40	C				Sb02g004390	0	4951692	4952260	'0/17	0	17	0	'0/17	0	17	0			'12/12	12	12	1	'12/12	12	12	1	38	40	1	0	1	0	0	HKZ([1.00][12][12][38])		B623([0.00][0][17][])
chromosome_2	S_1151957	S	4951782	A	G	37.9286	40	C				Sb02g004390	0	4951692	4952260	'0/21	0	21	0	'0/21	0	21	0			'14/14	14	14	1	'14/14	14	14	1	37	40	1	0	1	0	0	HKZ([1.00][14][14][37])		B623([0.00][0][21][])
chromosome_2	S_1151962	S	4951860	G	C	35.3636	40	C				Sb02g004390	0	4951692	4952260	'0/17	0	17	0	'0/17	0	17	0			'11/11	11	11	1	'11/11	11	11	1	35	40	1	0	1	0	0	HKZ([1.00][11][11][35])		B623([0.00][0][17][])
chromosome_2	S_1151967	S	4952001	C	A	35.6143	40	C				Sb02g004390	0	4951692	4952260	'0/16	0	16	0	'0/15	0	15	0			'70/83	70	83	0.843373494	'58/69	58	69	0.84057971	35	40	1	0	1	0	0	HKZ([0.84][58][69][35])		B623([0.00][0][15][])
chromosome_2	S_1151985	S	4952307	T	C	35.2857	40	0				Sb02g004390	-47	4951692	4952260	'0/16	0	16	0	'0/16	0	16	0			'21/21	21	21	1	'21/21	21	21	1	35	40	1	0	1	0	0	HKZ([1.00][21][21][35])		B623([0.00][0][16][])
chromosome_2	S_1152020	S	4992761	T	A	39	40	0				Sb02g004410	-4970	4985584	4987791	'0/10	0	10	0	'0/10	0	10	0			'4/4	4	4	1	'4/4	4	4	1	38	40	1	0	1	0	0	HKZ([1.00][4][4][38])		B623([0.00][0][10][])
chromosome_2	S_1152022	S	4992860	A	C	38.4444	40	0				Sb02g004430	15194	5008054	5013501	'0/12	0	12	0	'0/12	0	12	0			'9/9	9	9	1	'9/9	9	9	1	38	40	1	0	1	0	0	HKZ([1.00][9][9][38])		B623([0.00][0][12][])
chromosome_2	S_1152023	S	4992866	T	C	37	40	0				Sb02g004430	15188	5008054	5013501	'0/10	0	10	0	'0/10	0	10	0			'4/4	4	4	1	'4/4	4	4	1	37	40	1	0	1	0	0	HKZ([1.00][4][4][37])		B623([0.00][0][10][])
chromosome_2	S_1152044	S	5009527	C	G	39	40	C	P	A	-1	Sb02g004430	0	5008054	5013501	'0/11	0	11	0	'0/11	0	11	0			'12/12	12	12	1	'12/12	12	12	1	39	40	1	0	1	0	0	HKZ([1.00][12][12][39])		B623([0.00][0][11][])
chromosome_2	S_1152053	S	5010096	C	T	36.7692	40	C				Sb02g004430	0	5008054	5013501	'0/11	0	11	0	'0/11	0	11	0			'13/13	13	13	1	'13/13	13	13	1	36	40	1	0	1	0	0	HKZ([1.00][13][13][36])		B623([0.00][0][11][])
chromosome_2	S_1152055	S	5010151	C	T	38	40	C	P	S	-1	Sb02g004430	0	5008054	5013501	'0/10	0	10	0	'0/10	0	10	0			'4/4	4	4	1	'4/4	4	4	1	38	40	1	0	1	0	0	HKZ([1.00][4][4][38])		B623([0.00][0][10][])
chromosome_2	S_1152059	S	5010299	T	C	39.1818	40	C	M	T	-1	Sb02g004430	0	5008054	5013501	'1/19	1	19	0.052631579	'1/19	1	19	0.052631579	40	40	'11/11	11	11	1	'10/10	10	10	1	39	40	1	0	1	0	0	HKZ([1.00][10][10][39])		B623([0.05][1][19][40])
chromosome_2	S_1152068	S	5010532	A	G	39	40	C	K	E	1	Sb02g004430	0	5008054	5013501	'0/11	0	11	0	'0/9	0	9	0			'20/20	20	20	1	'16/16	16	16	1	39	40	1	0	1	0	0	HKZ([1.00][16][16][39])		B623([0.00][0][9][])
chromosome_2	S_1152072	S	5010783	G	A	36.9545	40	C	R	H	0	Sb02g004430	0	5008054	5013501	'0/24	0	24	0	'0/24	0	24	0			'22/22	22	22	1	'22/22	22	22	1	36	40	1	0	1	0	0	HKZ([1.00][22][22][36])		B623([0.00][0][24][])
chromosome_2	S_1152073	S	5010787	A	T	36.6364	40	C				Sb02g004430	0	5008054	5013501	'0/23	0	23	0	'0/23	0	23	0			'22/22	22	22	1	'22/22	22	22	1	36	40	1	0	1	0	0	HKZ([1.00][22][22][36])		B623([0.00][0][23][])
chromosome_2	S_1152076	S	5011437	T	C	38	40	C				Sb02g004430	0	5008054	5013501	'0/13	0	13	0	'0/13	0	13	0			'5/5	5	5	1	'4/4	4	4	1	38	40	1	0	1	0	0	HKZ([1.00][4][4][38])		B623([0.00][0][13][])
chromosome_2	S_1152077	S	5011446	G	A	39	40	C				Sb02g004430	0	5008054	5013501	'0/19	0	19	0	'0/19	0	19	0			'9/9	9	9	1	'5/5	5	5	1	38	40	1	0	1	0	0	HKZ([1.00][5][5][38])		B623([0.00][0][19][])
chromosome_2	S_1152080	S	5011528	G	A	38.4348	40	C	D	N	1	Sb02g004430	0	5008054	5013501	'0/22	0	22	0	'0/22	0	22	0			'23/23	23	23	1	'23/23	23	23	1	38	40	1	0	1	0	0	HKZ([1.00][23][23][38])		B623([0.00][0][22][])
chromosome_2	S_1152083	S	5011547	A	T	38.5882	40	C	N	I	-3	Sb02g004430	0	5008054	5013501	'0/32	0	32	0	'0/32	0	32	0			'17/17	17	17	1	'17/17	17	17	1	38	40	1	0	1	0	0	HKZ([1.00][17][17][38])		B623([0.00][0][32][])
chromosome_2	S_1152122	S	5013137	A	T	36.3333	40	C				Sb02g004430	0	5008054	5013501	'0/22	0	22	0	'0/22	0	22	0			'18/18	18	18	1	'18/18	18	18	1	36	40	1	0	1	0	0	HKZ([1.00][18][18][36])		B623([0.00][0][22][])
chromosome_2	S_1152123	S	5013156	C	T	36.3077	40	C	P	S	-1	Sb02g004430	0	5008054	5013501	'0/17	0	17	0	'0/17	0	17	0			'13/13	13	13	1	'13/13	13	13	1	36	40	1	0	1	0	0	HKZ([1.00][13][13][36])		B623([0.00][0][17][])
chromosome_2	S_1152140	S	5013355	C	G	35.6957	40	3				Sb02g004430	0	5008054	5013501	'0/13	0	13	0	'0/13	0	13	0			'23/23	23	23	1	'23/23	23	23	1	35	40	1	0	1	0	0	HKZ([1.00][23][23][35])		B623([0.00][0][13][])
chromosome_2	S_1152309	S	5026113	C	A	37.8	40	C	D	Y	-3	Sb02g004450	0	5025376	5029337	'0/18	0	18	0	'0/18	0	18	0			'5/5	5	5	1	'5/5	5	5	1	37	40	1	0	1	0	0	HKZ([1.00][5][5][37])		B623([0.00][0][18][])
chromosome_2	S_1152558	S	5165941	g	A	37	40	5				Sb02g004510	0	5165892	5168446	'0/164	0	164	0	'0/164	0	164	0			'99/100	99	100	0.99	'99/100	99	100	0.99	37	40	1	0	1	0	0	HKZ([0.99][99][100][37])		B623([0.00][0][164][])
chromosome_2	S_1153039	S	5167295	A	C	39	40	I				Sb02g004510	0	5165892	5168446	'0/4	0	4	0	'0/4	0	4	0			'5/5	5	5	1	'5/5	5	5	1	39	40	1	0	1	0	0	HKZ([1.00][5][5][39])		B623([0.00][0][4][])
chromosome_2	S_1153296	S	5228230	G	C	37.4444	40	C	A	P	-1	Sb02g004540	0	5227966	5230293	'0/23	0	23	0	'0/23	0	23	0			'9/9	9	9	1	'9/9	9	9	1	37	40	1	0	1	0	0	HKZ([1.00][9][9][37])		B623([0.00][0][23][])
chromosome_2	S_1153493	S	5229813	C	T	37.04	40	C				Sb02g004540	0	5227966	5230293	'0/56	0	56	0	'0/56	0	56	0			'25/26	25	26	0.961538462	'25/26	25	26	0.961538462	37	40	1	0	1	0	0	HKZ([0.96][25][26][37])		B623([0.00][0][56][])
chromosome_2	S_1153619	S	5237228	T	C	38.75	40	C				Sb02g004550	0	5234031	5238159	'0/23	0	23	0	'0/23	0	23	0			'16/16	16	16	1	'16/16	16	16	1	38	40	1	0	1	0	0	HKZ([1.00][16][16][38])		B623([0.00][0][23][])
chromosome_2	S_1153628	S	5237452	T	G	37.5	40	C				Sb02g004550	0	5234031	5238159	'0/22	0	22	0	'0/22	0	22	0			'28/28	28	28	1	'28/28	28	28	1	37	40	1	0	1	0	0	HKZ([1.00][28][28][37])		B623([0.00][0][22][])
chromosome_2	S_1153903	S	5250780	T	C	37.6196	40	C				Sb02g004580	0	5249737	5253302	'0/133	0	133	0	'0/133	0	133	0			'92/92	92	92	1	'92/92	92	92	1	37	40	1	0	1	0	0	HKZ([1.00][92][92][37])		B623([0.00][0][133][])
chromosome_2	S_1154288	S	5277224	A	G	37.5972	40	3				Sb02g004620	0	5275678	5277481	'0/72	0	72	0	'0/72	0	72	0			'72/72	72	72	1	'72/72	72	72	1	37	40	1	0	1	0	0	HKZ([1.00][72][72][37])		B623([0.00][0][72][])
chromosome_2	S_1154395	S	5297097	C	T	34	39	3				Sb02g004630	0	5296701	5298713	'0/31	0	31	0	'0/31	0	31	0			'10/10	10	10	1	'10/10	10	10	1	34	39	1	0	1	0	0	HKZ([1.00][10][10][34])		B623([0.00][0][31][])
chromosome_2	D_18820	D	[5322424..5322424]	t	-	37.6	40	3				Sb02g004660	0	5320981	5322577	'0/9	0	9	0	'0/9	0	9	0			'10/12	10	12	0.833333333	'10/12	10	12	0.833333333	37	40	1	0	1	0	0	HKZ([0.83][10][12][37])		B623([0.00][0][9][])
chromosome_2	S_1157075	S	5451338	A	T	39	40	I				Sb02g004720	0	5450800	5452778	'0/12	0	12	0	'0/12	0	12	0			'4/4	4	4	1	'4/4	4	4	1	28	40	1	0	1	0	0	HKZ([1.00][4][4][28])		B623([0.00][0][12][])
chromosome_2	S_1157751	S	5470182	g	C	38	40	C				Sb02g004730	0	5469565	5470916	'0/588	0	588	0	'0/588	0	588	0			'192/195	192	195	0.984615385	'192/195	192	195	0.984615385	38	40	1	0	1	0	0	HKZ([0.98][192][195][38])		B623([0.00][0][588][])
chromosome_2	S_1158566	S	5484646	T	G	38	40	0				Sb02g004740	-98	5472453	5484548	'0/17	0	17	0	'0/17	0	17	0			'4/4	4	4	1	'4/4	4	4	1	38	40	1	0	1	0	0	HKZ([1.00][4][4][38])		B623([0.00][0][17][])
chromosome_2	S_1158889	S	5504515	A	G	37.3529	40	3				Sb02g004760	0	5504147	5508081	'0/41	0	41	0	'0/41	0	41	0			'34/35	34	35	0.971428571	'34/35	34	35	0.971428571	37	40	1	0	1	0	0	HKZ([0.97][34][35][37])		B623([0.00][0][41][])
chromosome_2	S_1158891	S	5504549	A	C	38.7222	40	3				Sb02g004760	0	5504147	5508081	'0/41	0	41	0	'0/41	0	41	0			'18/18	18	18	1	'18/18	18	18	1	38	40	1	0	1	0	0	HKZ([1.00][18][18][38])		B623([0.00][0][41][])
chromosome_2	S_1158892	S	5504550	A	C	38.7222	40	3				Sb02g004760	0	5504147	5508081	'0/41	0	41	0	'0/41	0	41	0			'18/18	18	18	1	'18/18	18	18	1	38	40	1	0	1	0	0	HKZ([1.00][18][18][38])		B623([0.00][0][41][])
chromosome_2	S_1158897	S	5504611	C	T	38.2909	40	3				Sb02g004760	0	5504147	5508081	'0/51	0	51	0	'0/51	0	51	0			'55/55	55	55	1	'55/55	55	55	1	38	40	1	0	1	0	0	HKZ([1.00][55][55][38])		B623([0.00][0][51][])
chromosome_2	S_1158899	S	5504646	G	T	37.9444	40	3				Sb02g004760	0	5504147	5508081	'0/50	0	50	0	'0/50	0	50	0			'36/36	36	36	1	'36/36	36	36	1	37	40	1	0	1	0	0	HKZ([1.00][36][36][37])		B623([0.00][0][50][])
chromosome_2	S_1159027	S	5507687	A	T	37.6667	40	C	V	D	-3	Sb02g004760	0	5504147	5508081	'0/44	0	44	0	'0/44	0	44	0			'6/6	6	6	1	'6/6	6	6	1	37	40	1	0	1	0	0	HKZ([1.00][6][6][37])		B623([0.00][0][44][])
chromosome_2	S_1159192	S	5516009	G	C	38.4286	40	5				Sb02g004770	0	5509289	5516060	'0/11	0	11	0	'0/11	0	11	0			'7/7	7	7	1	'7/7	7	7	1	38	40	1	0	1	0	0	HKZ([1.00][7][7][38])		B623([0.00][0][11][])
chromosome_2	S_1159709	S	5599952	T	A	36.6047	40	3				Sb02g004840	0	5599852	5600552	'0/83	0	83	0	'0/83	0	83	0			'43/43	43	43	1	'43/43	43	43	1	36	40	1	0	1	0	0	HKZ([1.00][43][43][36])		B623([0.00][0][83][])
chromosome_2	S_1160444	S	5617681	g	A	37.5053	40	C				Sb02g004850	0	5617307	5619542	'0/1237	0	1237	0	'0/1237	0	1237	0			'665/667	665	667	0.997001499	'665/667	665	667	0.997001499	37	40	1	0	1	0	0	HKZ([1.00][665][667][37])		B623([0.00][0][1237][])
chromosome_2	S_1160529	S	5617738	A	G	38	40	C				Sb02g004850	0	5617307	5619542	'0/741	0	741	0	'0/741	0	741	0			'407/408	407	408	0.99754902	'407/408	407	408	0.99754902	38	40	1	0	1	0	0	HKZ([1.00][407][408][38])		B623([0.00][0][741][])
chromosome_2	S_1161063	S	5653105	T	C	39	40	C				Sb02g004890	0	5651661	5657700	'0/34	0	34	0	'0/34	0	34	0			'10/10	10	10	1	'10/10	10	10	1	39	40	1	0	1	0	0	HKZ([1.00][10][10][39])		B623([0.00][0][34][])
chromosome_2	S_1161064	S	5653147	T	C	39	40	C				Sb02g004890	0	5651661	5657700	'0/18	0	18	0	'0/18	0	18	0			'9/9	9	9	1	'9/9	9	9	1	39	40	1	0	1	0	0	HKZ([1.00][9][9][39])		B623([0.00][0][18][])
chromosome_2	S_1161075	S	5653249	T	C	37	40	C				Sb02g004890	0	5651661	5657700	'1/34	1	34	0.029411765	'1/34	1	34	0.029411765	9	9	'12/12	12	12	1	'12/12	12	12	1	37	40	1	0	1	0	0	HKZ([1.00][12][12][37])		B623([0.03][1][34][9])
chromosome_2	S_1161085	S	5653393	C	T	39	40	C				Sb02g004890	0	5651661	5657700	'0/39	0	39	0	'0/39	0	39	0			'22/22	22	22	1	'22/22	22	22	1	39	40	1	0	1	0	0	HKZ([1.00][22][22][39])		B623([0.00][0][39][])
chromosome_2	S_1161109	S	5657085	G	A	38.1	40	C				Sb02g004890	0	5651661	5657700	'0/47	0	47	0	'0/47	0	47	0			'20/20	20	20	1	'20/20	20	20	1	38	40	1	0	1	0	0	HKZ([1.00][20][20][38])		B623([0.00][0][47][])
chromosome_2	S_1161127	S	5657452	T	A	37.5417	40	3				Sb02g004890	0	5651661	5657700	'0/24	0	24	0	'0/24	0	24	0			'24/24	24	24	1	'24/24	24	24	1	37	40	1	0	1	0	0	HKZ([1.00][24][24][37])		B623([0.00][0][24][])
chromosome_2	S_1161149	S	5657709	G	A	39	40	0				Sb02g004890	-9	5651661	5657700	'0/8	0	8	0	'0/8	0	8	0			'5/5	5	5	1	'5/5	5	5	1	39	40	1	0	1	0	0	HKZ([1.00][5][5][39])		B623([0.00][0][8][])
chromosome_2	S_1161150	S	5657757	G	A	37.5	40	0				Sb02g004900	1343	5659100	5661781	'0/4	0	4	0	'0/4	0	4	0			'8/8	8	8	1	'8/8	8	8	1	37	40	1	0	1	0	0	HKZ([1.00][8][8][37])		B623([0.00][0][4][])
chromosome_2	S_1161320	S	5671357	G	A	36.5714	40	3				Sb02g004910	0	5664206	5671661	'0/43	0	43	0	'0/43	0	43	0			'21/21	21	21	1	'21/21	21	21	1	36	40	1	0	1	0	0	HKZ([1.00][21][21][36])		B623([0.00][0][43][])
chromosome_2	S_1161343	S	5671515	G	T	38	40	3				Sb02g004910	0	5664206	5671661	'0/41	0	41	0	'0/41	0	41	0			'10/10	10	10	1	'10/10	10	10	1	38	40	1	0	1	0	0	HKZ([1.00][10][10][38])		B623([0.00][0][41][])
chromosome_2	D_18902	D	[5671541..5671550]	ACATGTTGTT	-	39	40	3				Sb02g004910	0	5664206	5671661	'0/13	0	13	0	'0/13	0	13	0			'4/4	4	4	1	'4/4	4	4	1	39	40	1	0	1	0	0	HKZ([1.00][4][4][39])		B623([0.00][0][13][])
chromosome_2	S_1163027	S	6029103	c	T	39	40	C				Sb02g005180	0	6026487	6030410	'1/4	1	4	0.25	'1/4	1	4	0.25	40	40	'4/4	4	4	1	'4/4	4	4	1	39	40	1	1	0	0	0	HKZ([1.00][4][4][39])	B623([0.25][1][4][40])
chromosome_2	S_1163032	S	6029194	A	G	39.4	40	C	H	R	0	Sb02g005180	0	6026487	6030410	'0/15	0	15	0	'0/15	0	15	0			'5/5	5	5	1	'5/5	5	5	1	39	40	1	0	1	0	0	HKZ([1.00][5][5][39])		B623([0.00][0][15][])
chromosome_2	S_1163594	S	6239657	A	G	39	40	3				Sb02g005340	0	6239560	6246310	'0/5	0	5	0	'0/5	0	5	0			'4/4	4	4	1	'4/4	4	4	1	39	40	1	0	1	0	0	HKZ([1.00][4][4][39])		B623([0.00][0][5][])
chromosome_2	S_1163596	S	6239709	T	C	39	40	3				Sb02g005340	0	6239560	6246310	'0/10	0	10	0	'0/10	0	10	0			'4/4	4	4	1	'4/4	4	4	1	39	40	1	0	1	0	0	HKZ([1.00][4][4][39])		B623([0.00][0][10][])
chromosome_2	S_1163603	S	6239833	A	T	36.5714	40	C	S	T	1	Sb02g005340	0	6239560	6246310	'0/12	0	12	0	'0/12	0	12	0			'7/7	7	7	1	'7/7	7	7	1	36	40	1	0	1	0	0	HKZ([1.00][7][7][36])		B623([0.00][0][12][])
chromosome_2	S_1163605	S	6239902	T	C	36.8571	40	C	S	G	0	Sb02g005340	0	6239560	6246310	'0/14	0	14	0	'0/14	0	14	0			'7/7	7	7	1	'7/7	7	7	1	36	40	1	0	1	0	0	HKZ([1.00][7][7][36])		B623([0.00][0][14][])
chromosome_2	S_1163606	S	6239914	C	G	38.6667	40	C	E	Q	2	Sb02g005340	0	6239560	6246310	'0/6	0	6	0	'0/6	0	6	0			'6/6	6	6	1	'6/6	6	6	1	38	40	1	0	1	0	0	HKZ([1.00][6][6][38])		B623([0.00][0][6][])
chromosome_2	S_1163607	S	6239949	C	G	35.875	40	C	S	T	1	Sb02g005340	0	6239560	6246310	'0/11	0	11	0	'0/11	0	11	0			'16/16	16	16	1	'16/16	16	16	1	35	40	1	0	1	0	0	HKZ([1.00][16][16][35])		B623([0.00][0][11][])
chromosome_2	S_1163614	S	6240080	T	C	39	40	C				Sb02g005340	0	6239560	6246310	'0/7	0	7	0	'0/7	0	7	0			'9/9	9	9	1	'9/9	9	9	1	39	40	1	0	1	0	0	HKZ([1.00][9][9][39])		B623([0.00][0][7][])
chromosome_2	S_1163618	S	6240128	G	A	37.625	40	C				Sb02g005340	0	6239560	6246310	'0/19	0	19	0	'0/19	0	19	0			'8/8	8	8	1	'8/8	8	8	1	37	40	1	0	1	0	0	HKZ([1.00][8][8][37])		B623([0.00][0][19][])
chromosome_2	S_1163622	S	6240240	G	A	38.75	40	C	T	I	-1	Sb02g005340	0	6239560	6246310	'0/17	0	17	0	'0/17	0	17	0			'12/12	12	12	1	'12/12	12	12	1	38	40	1	0	1	0	0	HKZ([1.00][12][12][38])		B623([0.00][0][17][])
chromosome_2	S_1163628	S	6240639	T	C	38	40	C	K	R	2	Sb02g005340	0	6239560	6246310	'0/9	0	9	0	'0/9	0	9	0			'6/6	6	6	1	'6/6	6	6	1	38	40	1	0	1	0	0	HKZ([1.00][6][6][38])		B623([0.00][0][9][])
chromosome_2	S_1163629	S	6240647	G	A	38	40	C				Sb02g005340	0	6239560	6246310	'0/9	0	9	0	'0/9	0	9	0			'6/6	6	6	1	'6/6	6	6	1	38	40	1	0	1	0	0	HKZ([1.00][6][6][38])		B623([0.00][0][9][])
chromosome_2	S_1163632	S	6240746	A	G	39.4286	40	C				Sb02g005340	0	6239560	6246310	'0/11	0	11	0	'0/11	0	11	0			'7/7	7	7	1	'7/7	7	7	1	39	40	1	0	1	0	0	HKZ([1.00][7][7][39])		B623([0.00][0][11][])
chromosome_2	S_1163634	S	6240769	A	G	39	40	C				Sb02g005340	0	6239560	6246310	'0/11	0	11	0	'0/11	0	11	0			'6/6	6	6	1	'6/6	6	6	1	38	40	1	0	1	0	0	HKZ([1.00][6][6][38])		B623([0.00][0][11][])
chromosome_2	S_1163642	S	6241413	G	A	32.2	40	C				Sb02g005340	0	6239560	6246310	'0/7	0	7	0	'0/7	0	7	0			'5/5	5	5	1	'5/5	5	5	1	32	40	1	0	1	0	0	HKZ([1.00][5][5][32])		B623([0.00][0][7][])
chromosome_2	S_1163644	S	6241491	C	T	39	40	C	M	I	1	Sb02g005340	0	6239560	6246310	'0/8	0	8	0	'0/8	0	8	0			'5/5	5	5	1	'5/5	5	5	1	39	40	1	0	1	0	0	HKZ([1.00][5][5][39])		B623([0.00][0][8][])
chromosome_2	S_1163647	S	6241771	A	T	39	40	C	D	E	2	Sb02g005340	0	6239560	6246310	'0/8	0	8	0	'0/8	0	8	0			'6/6	6	6	1	'6/6	6	6	1	39	40	1	0	1	0	0	HKZ([1.00][6][6][39])		B623([0.00][0][8][])
chromosome_2	S_1163648	S	6241789	A	G	37	40	C				Sb02g005340	0	6239560	6246310	'0/6	0	6	0	'0/6	0	6	0			'4/4	4	4	1	'4/4	4	4	1	37	40	1	0	1	0	0	HKZ([1.00][4][4][37])		B623([0.00][0][6][])
chromosome_2	S_1163653	S	6242200	A	T	36.4	40	C				Sb02g005340	0	6239560	6246310	'0/7	0	7	0	'0/7	0	7	0			'5/5	5	5	1	'5/5	5	5	1	36	40	1	0	1	0	0	HKZ([1.00][5][5][36])		B623([0.00][0][7][])
chromosome_2	S_1163847	S	6284400	C	T	36.75	40	0				Sb02g005380	32	6284432	6287006	'0/12	0	12	0	'0/12	0	12	0			'8/8	8	8	1	'8/8	8	8	1	36	40	1	0	1	0	0	HKZ([1.00][8][8][36])		B623([0.00][0][12][])
chromosome_2	S_1163859	S	6284847	T	C	39.5	40	C	S	P	-1	Sb02g005380	0	6284432	6287006	'0/13	0	13	0	'0/11	0	11	0			'6/6	6	6	1	'6/6	6	6	1	39	40	1	0	1	0	0	HKZ([1.00][6][6][39])		B623([0.00][0][11][])
chromosome_2	S_1163889	S	6285804	C	A	38.2727	40	C				Sb02g005380	0	6284432	6287006	'0/19	0	19	0	'0/19	0	19	0			'11/11	11	11	1	'11/11	11	11	1	38	40	1	0	1	0	0	HKZ([1.00][11][11][38])		B623([0.00][0][19][])
chromosome_2	S_1163895	S	6286007	A	C	40	40	C				Sb02g005380	0	6284432	6287006	'0/29	0	29	0	'0/24	0	24	0			'4/4	4	4	1	'3/3	3	3	1	40	40	1	0	1	0	0	HKZ([1.00][3][3][40])		B623([0.00][0][24][])
chromosome_2	S_1163949	S	6388281	T	C	38	40	0				Sb02g005410	5742	6394023	6395769	'0/67	0	67	0	'0/67	0	67	0			'8/8	8	8	1	'6/6	6	6	1	36	40	1	0	1	0	0	HKZ([1.00][6][6][36])		B623([0.00][0][67][])
chromosome_2	S_1163950	S	6388293	C	T	38	40	0				Sb02g005410	5730	6394023	6395769	'0/64	0	64	0	'0/64	0	64	0			'5/5	5	5	1	'5/5	5	5	1	38	40	1	0	1	0	0	HKZ([1.00][5][5][38])		B623([0.00][0][64][])
chromosome_2	S_1164693	S	6469432	G	A	36.5319	40	3				Sb02g005440	0	6463619	6469527	'0/117	0	117	0	'0/117	0	117	0			'47/48	47	48	0.979166667	'47/48	47	48	0.979166667	36	40	1	0	1	0	0	HKZ([0.98][47][48][36])		B623([0.00][0][117][])
chromosome_2	I_18965	I	6471465^6471466	-	C	31	38	0				Sb02g005450	359	6471825	6473012	'2/4	2	4	0.5	'1/2	1	2	0.5	39	40	'4/4	4	4	1	'2/2	2	2	1	34	40	1	1	0	0	0	HKZ([1.00][2][2][34])	B623([0.50][1][2][39])
chromosome_2	S_1164697	S	6471551	G	A	32	39	0				Sb02g005450	274	6471825	6473012	'0/24	0	24	0	'0/24	0	24	0			'4/4	4	4	1	'4/4	4	4	1	34	40	1	0	1	0	0	HKZ([1.00][4][4][34])		B623([0.00][0][24][])
chromosome_2	S_1164720	S	6472221	T	C	38	40	C	Y	H	2	Sb02g005450	0	6471825	6473012	'0/19	0	19	0	'0/19	0	19	0			'14/14	14	14	1	'14/14	14	14	1	38	40	1	0	1	0	0	HKZ([1.00][14][14][38])		B623([0.00][0][19][])
chromosome_2	S_1164723	S	6472311	T	A	38	40	C	L	M	2	Sb02g005450	0	6471825	6473012	'0/25	0	25	0	'0/25	0	25	0			'11/11	11	11	1	'11/11	11	11	1	38	40	1	0	1	0	0	HKZ([1.00][11][11][38])		B623([0.00][0][25][])
chromosome_2	S_1164773	S	6473098	a	G	37.7647	40	0				Sb02g005450	-86	6471825	6473012	'0/22	0	22	0	'0/22	0	22	0			'34/34	34	34	1	'34/34	34	34	1	37	40	1	0	1	0	0	HKZ([1.00][34][34][37])		B623([0.00][0][22][])
chromosome_2	S_1164777	S	6473128	A	C	39	40	0				Sb02g005460	431	6473559	6478639	'0/19	0	19	0	'0/19	0	19	0			'20/20	20	20	1	'20/20	20	20	1	39	40	1	0	1	0	0	HKZ([1.00][20][20][39])		B623([0.00][0][19][])
chromosome_2	S_1164840	S	6599533	C	A	37	40	0				Sb02g005570	-105	6598945	6599428	'0/17	0	17	0	'0/17	0	17	0			'15/15	15	15	1	'15/15	15	15	1	37	40	1	0	1	0	0	HKZ([1.00][15][15][37])		B623([0.00][0][17][])
chromosome_2	S_1164879	S	6622879	C	A	36.5714	40	C				Sb02g005590	0	6617151	6631327	'0/4	0	4	0	'0/4	0	4	0			'7/7	7	7	1	'7/7	7	7	1	36	40	1	0	1	0	0	HKZ([1.00][7][7][36])		B623([0.00][0][4][])
chromosome_2	S_1164883	S	6623512	G	A	39	40	C	S	N	1	Sb02g005590	0	6617151	6631327	'0/4	0	4	0	'0/4	0	4	0			'6/6	6	6	1	'6/6	6	6	1	39	40	1	0	1	0	0	HKZ([1.00][6][6][39])		B623([0.00][0][4][])
chromosome_2	S_1164884	S	6623539	C	A	39	40	C	A	D	-2	Sb02g005590	0	6617151	6631327	'0/7	0	7	0	'0/7	0	7	0			'6/6	6	6	1	'6/6	6	6	1	38	40	1	0	1	0	0	HKZ([1.00][6][6][38])		B623([0.00][0][7][])
chromosome_2	S_1164889	S	6624469	A	T	36.2	40	C	Y	F	3	Sb02g005590	0	6617151	6631327	'0/8	0	8	0	'0/8	0	8	0			'5/5	5	5	1	'5/5	5	5	1	36	40	1	0	1	0	0	HKZ([1.00][5][5][36])		B623([0.00][0][8][])
chromosome_2	S_1164908	S	6629142	A	G	39.3333	40	C	T	A	0	Sb02g005590	0	6617151	6631327	'0/5	0	5	0	'0/5	0	5	0			'9/9	9	9	1	'9/9	9	9	1	39	40	1	0	1	0	0	HKZ([1.00][9][9][39])		B623([0.00][0][5][])
chromosome_2	S_1164910	S	6629644	C	T	38.3333	40	C	R	C	-3	Sb02g005590	0	6617151	6631327	'0/12	0	12	0	'0/12	0	12	0			'6/6	6	6	1	'6/6	6	6	1	38	40	1	0	1	0	0	HKZ([1.00][6][6][38])		B623([0.00][0][12][])
chromosome_2	S_1164912	S	6630273	A	G	39.2222	40	3				Sb02g005590	0	6617151	6631327	'0/14	0	14	0	'0/14	0	14	0			'9/9	9	9	1	'9/9	9	9	1	39	40	1	0	1	0	0	HKZ([1.00][9][9][39])		B623([0.00][0][14][])
chromosome_2	S_1164913	S	6630291	T	A	39.4	40	3				Sb02g005590	0	6617151	6631327	'0/14	0	14	0	'0/14	0	14	0			'5/5	5	5	1	'5/5	5	5	1	39	40	1	0	1	0	0	HKZ([1.00][5][5][39])		B623([0.00][0][14][])
chromosome_2	S_1164916	S	6630601	A	G	36.6	40	3				Sb02g005590	0	6617151	6631327	'0/14	0	14	0	'0/14	0	14	0			'5/5	5	5	1	'5/5	5	5	1	36	40	1	0	1	0	0	HKZ([1.00][5][5][36])		B623([0.00][0][14][])
chromosome_2	S_1164917	S	6630609	G	A	38	40	3				Sb02g005590	0	6617151	6631327	'0/12	0	12	0	'0/12	0	12	0			'4/4	4	4	1	'4/4	4	4	1	37	40	1	0	1	0	0	HKZ([1.00][4][4][37])		B623([0.00][0][12][])
chromosome_2	S_1164921	S	6630753	A	T	34	40	3				Sb02g005590	0	6617151	6631327	'0/6	0	6	0	'0/6	0	6	0			'6/6	6	6	1	'6/6	6	6	1	33	40	1	0	1	0	0	HKZ([1.00][6][6][33])		B623([0.00][0][6][])
chromosome_2	S_1164922	S	6630778	C	A	37.2	40	3				Sb02g005590	0	6617151	6631327	'0/8	0	8	0	'0/8	0	8	0			'5/5	5	5	1	'5/5	5	5	1	37	40	1	0	1	0	0	HKZ([1.00][5][5][37])		B623([0.00][0][8][])
chromosome_2	S_1164928	S	6630862	G	A	39	40	3				Sb02g005590	0	6617151	6631327	'0/6	0	6	0	'0/6	0	6	0			'5/5	5	5	1	'5/5	5	5	1	39	40	1	0	1	0	0	HKZ([1.00][5][5][39])		B623([0.00][0][6][])
chromosome_2	S_1164933	S	6630996	T	G	40	40	3				Sb02g005590	0	6617151	6631327	'0/7	0	7	0	'0/7	0	7	0			'4/4	4	4	1	'4/4	4	4	1	40	40	1	0	1	0	0	HKZ([1.00][4][4][40])		B623([0.00][0][7][])
chromosome_2	S_1164934	S	6631007	t	A	38.75	40	3				Sb02g005590	0	6617151	6631327	'0/10	0	10	0	'0/10	0	10	0			'8/8	8	8	1	'8/8	8	8	1	38	40	1	0	1	0	0	HKZ([1.00][8][8][38])		B623([0.00][0][10][])
chromosome_2	S_1164938	S	6631175	T	G	39	40	3				Sb02g005590	0	6617151	6631327	'0/7	0	7	0	'0/7	0	7	0			'7/7	7	7	1	'7/7	7	7	1	39	40	1	0	1	0	0	HKZ([1.00][7][7][39])		B623([0.00][0][7][])
chromosome_2	S_1165301	S	6644164	C	G	38.0508	40	C				Sb02g005600	0	6643084	6645074	'0/88	0	88	0	'0/88	0	88	0			'59/59	59	59	1	'59/59	59	59	1	38	40	1	0	1	0	0	HKZ([1.00][59][59][38])		B623([0.00][0][88][])
chromosome_2	S_1165337	S	6644389	C	A	33	40	C				Sb02g005600	0	6643084	6645074	'0/59	0	59	0	'0/59	0	59	0			'30/30	30	30	1	'30/30	30	30	1	33	40	1	0	1	0	0	HKZ([1.00][30][30][33])		B623([0.00][0][59][])
chromosome_2	S_1165341	S	6644404	A	G	37.7419	40	C				Sb02g005600	0	6643084	6645074	'0/62	0	62	0	'0/62	0	62	0			'31/32	31	32	0.96875	'31/32	31	32	0.96875	37	40	1	0	1	0	0	HKZ([0.97][31][32][37])		B623([0.00][0][62][])
chromosome_2	S_1165347	S	6644445	C	G	38	40	C	E	Q	2	Sb02g005600	0	6643084	6645074	'0/62	0	62	0	'0/62	0	62	0			'32/32	32	32	1	'32/32	32	32	1	38	40	1	0	1	0	0	HKZ([1.00][32][32][38])		B623([0.00][0][62][])
chromosome_2	S_1165377	S	6644641	C	G	37	40	C				Sb02g005600	0	6643084	6645074	'0/64	0	64	0	'0/64	0	64	0			'23/23	23	23	1	'23/23	23	23	1	37	40	1	0	1	0	0	HKZ([1.00][23][23][37])		B623([0.00][0][64][])
chromosome_2	D_18974	D	[6645022..6645025]	AGCT	-	39	40	5				Sb02g005600	0	6643084	6645074	'0/47	0	47	0	'0/47	0	47	0			'25/26	25	26	0.961538462	'25/26	25	26	0.961538462	39	40	1	0	1	0	0	HKZ([0.96][25][26][39])		B623([0.00][0][47][])
chromosome_2	S_1165477	S	6666302	c	A	37.4167	40	5				Sb02g005620	0	6666220	6672572	'0/20	0	20	0	'0/20	0	20	0			'24/24	24	24	1	'24/24	24	24	1	37	40	1	0	1	0	0	HKZ([1.00][24][24][37])		B623([0.00][0][20][])
chromosome_2	S_1165897	S	6692718	C	T	39	40	0				Sb02g005630	86	6692804	6694564	'0/55	0	55	0	'0/55	0	55	0			'30/31	30	31	0.967741935	'30/31	30	31	0.967741935	39	40	1	0	1	0	0	HKZ([0.97][30][31][39])		B623([0.00][0][55][])
chromosome_2	S_1165898	S	6692747	C	T	34.6897	40	0				Sb02g005630	57	6692804	6694564	'0/49	0	49	0	'0/49	0	49	0			'29/29	29	29	1	'29/29	29	29	1	34	40	1	0	1	0	0	HKZ([1.00][29][29][34])		B623([0.00][0][49][])
chromosome_2	S_1165977	S	6693309	G	A	36	40	C				Sb02g005630	0	6692804	6694564	'0/101	0	101	0	'0/56	0	56	0			'14/41	14	41	0.341463415	'13/14	13	14	0.928571429	36	40	1	0	1	0	0	HKZ([0.93][13][14][36])		B623([0.00][0][56][])
chromosome_2	D_18985	D	[6693385..6693393]	ggcggcggc	-	37.5556	40	C				Sb02g005630	0	6692804	6694564	'0/66	0	66	0	'0/66	0	66	0			'18/19	18	19	0.947368421	'18/19	18	19	0.947368421	37	40	1	0	1	0	0	HKZ([0.95][18][19][37])		B623([0.00][0][66][])
chromosome_2	S_1166110	S	6694180	G	T	35.2	40	C				Sb02g005630	0	6692804	6694564	'0/89	0	89	0	'0/89	0	89	0			'10/10	10	10	1	'10/10	10	10	1	35	40	1	0	1	0	0	HKZ([1.00][10][10][35])		B623([0.00][0][89][])
chromosome_2	S_1166676	S	6751628	A	C	38	40	C	Q	P	-1	Sb02g005690	0	6747280	6752534	'0/57	0	57	0	'0/57	0	57	0			'7/7	7	7	1	'7/7	7	7	1	38	40	1	0	1	0	0	HKZ([1.00][7][7][38])		B623([0.00][0][57][])
chromosome_2	S_1166800	S	6756160	T	C	39	40	C				Sb02g005700	0	6755874	6758667	'0/6	0	6	0	'0/6	0	6	0			'5/5	5	5	1	'5/5	5	5	1	39	40	1	0	1	0	0	HKZ([1.00][5][5][39])		B623([0.00][0][6][])
chromosome_2	S_1166801	S	6756163	A	C	39	40	C				Sb02g005700	0	6755874	6758667	'0/5	0	5	0	'0/5	0	5	0			'5/5	5	5	1	'5/5	5	5	1	39	40	1	0	1	0	0	HKZ([1.00][5][5][39])		B623([0.00][0][5][])
chromosome_2	S_1166836	S	6758618	T	A	38	40	3				Sb02g005700	0	6755874	6758667	'0/7	0	7	0	'0/7	0	7	0			'8/8	8	8	1	'8/8	8	8	1	38	40	1	0	1	0	0	HKZ([1.00][8][8][38])		B623([0.00][0][7][])
chromosome_2	S_1166849	S	6759530	A	T	34.6364	40	3				Sb02g005710	0	6759428	6766304	'0/24	0	24	0	'0/24	0	24	0			'11/11	11	11	1	'11/11	11	11	1	34	40	1	0	1	0	0	HKZ([1.00][11][11][34])		B623([0.00][0][24][])
chromosome_2	S_1166897	S	6759930	T	A	38.4483	40	3				Sb02g005710	0	6759428	6766304	'0/48	0	48	0	'0/48	0	48	0			'29/29	29	29	1	'29/29	29	29	1	38	40	1	0	1	0	0	HKZ([1.00][29][29][38])		B623([0.00][0][48][])
chromosome_2	S_1166945	S	6760465	G	A	37.6087	40	C				Sb02g005710	0	6759428	6766304	'0/42	0	42	0	'0/42	0	42	0			'23/23	23	23	1	'23/23	23	23	1	37	40	1	0	1	0	0	HKZ([1.00][23][23][37])		B623([0.00][0][42][])
chromosome_2	S_1167074	S	6770174	G	T	40	40	0				Sb02g005713	198	6770372	6772791	'0/13	0	13	0	'0/13	0	13	0			'5/5	5	5	1	'5/5	5	5	1	39	40	1	0	1	0	0	HKZ([1.00][5][5][39])		B623([0.00][0][13][])
chromosome_2	S_1167075	S	6770191	T	C	38.7143	40	0				Sb02g005713	181	6770372	6772791	'0/12	0	12	0	'0/12	0	12	0			'7/7	7	7	1	'7/7	7	7	1	38	40	1	0	1	0	0	HKZ([1.00][7][7][38])		B623([0.00][0][12][])
chromosome_2	S_1167079	S	6770286	T	G	38.5455	40	0				Sb02g005713	86	6770372	6772791	'0/17	0	17	0	'0/17	0	17	0			'11/11	11	11	1	'11/11	11	11	1	38	40	1	0	1	0	0	HKZ([1.00][11][11][38])		B623([0.00][0][17][])
chromosome_2	S_1167768	S	6796375	t	C	39.5556	40	I				Sb02g005730	0	6794202	6798029	'0/8	0	8	0	'0/8	0	8	0			'9/9	9	9	1	'4/4	4	4	1	39	40	1	0	1	0	0	HKZ([1.00][4][4][39])		B623([0.00][0][8][])
chromosome_2	D_19009	D	[6797114..6797115]	TC	-	38	40	I				Sb02g005730	0	6794202	6798029	'0/14	0	14	0	'0/14	0	14	0			'7/7	7	7	1	'7/7	7	7	1	38	40	1	0	1	0	0	HKZ([1.00][7][7][38])		B623([0.00][0][14][])
chromosome_2	S_1168385	S	6829359	C	A	39	40	3				Sb02g005780	0	6829270	6833709	'0/13	0	13	0	'0/13	0	13	0			'4/4	4	4	1	'4/4	4	4	1	39	40	1	0	1	0	0	HKZ([1.00][4][4][39])		B623([0.00][0][13][])
chromosome_2	S_1168400	S	6829849	A	G	36.0625	40	C				Sb02g005780	0	6829270	6833709	'0/21	0	21	0	'0/17	0	17	0			'16/20	16	20	0.8	'15/15	15	15	1	36	40	1	0	1	0	0	HKZ([1.00][15][15][36])		B623([0.00][0][17][])
chromosome_2	S_1168401	S	6830011	T	C	39	40	C	H	R	0	Sb02g005780	0	6829270	6833709	'0/19	0	19	0	'0/19	0	19	0			'7/7	7	7	1	'7/7	7	7	1	39	40	1	0	1	0	0	HKZ([1.00][7][7][39])		B623([0.00][0][19][])
chromosome_2	S_1168412	S	6831243	A	C	39	40	C				Sb02g005780	0	6829270	6833709	'0/14	0	14	0	'0/14	0	14	0			'10/10	10	10	1	'10/10	10	10	1	39	40	1	0	1	0	0	HKZ([1.00][10][10][39])		B623([0.00][0][14][])
chromosome_2	S_1168445	S	6833362	C	G	38	39	C				Sb02g005780	0	6829270	6833709	'0/14	0	14	0	'0/14	0	14	0			'4/4	4	4	1	'4/4	4	4	1	38	39	1	0	1	0	0	HKZ([1.00][4][4][38])		B623([0.00][0][14][])
chromosome_2	S_1168449	S	6833645	A	G	38	40	C	V	A	0	Sb02g005780	0	6829270	6833709	'0/10	0	10	0	'0/10	0	10	0			'5/5	5	5	1	'5/5	5	5	1	38	40	1	0	1	0	0	HKZ([1.00][5][5][38])		B623([0.00][0][10][])
chromosome_2	S_1168452	S	6839899	C	G	38	40	3				Sb02g005790	0	6839838	6844322	'0/28	0	28	0	'0/28	0	28	0			'14/14	14	14	1	'14/14	14	14	1	38	40	1	0	1	0	0	HKZ([1.00][14][14][38])		B623([0.00][0][28][])
chromosome_2	S_1168455	S	6839921	A	G	38	40	3				Sb02g005790	0	6839838	6844322	'0/81	0	81	0	'0/81	0	81	0			'54/54	54	54	1	'54/54	54	54	1	38	40	1	0	1	0	0	HKZ([1.00][54][54][38])		B623([0.00][0][81][])
chromosome_2	S_1168488	S	6840092	C	T	36.3171	40	3				Sb02g005790	0	6839838	6844322	'0/113	0	113	0	'0/113	0	113	0			'41/41	41	41	1	'41/41	41	41	1	36	40	1	0	1	0	0	HKZ([1.00][41][41][36])		B623([0.00][0][113][])
chromosome_2	S_1168755	S	6857408	a	G	36.6667	40	0				Sb02g005810	14920	6872328	6873350	'0/35	0	35	0	'0/35	0	35	0			'15/15	15	15	1	'15/15	15	15	1	36	40	1	0	1	0	0	HKZ([1.00][15][15][36])		B623([0.00][0][35][])
chromosome_2	S_1168850	S	7048186	A	C	37	40	0				Sb02g005870	619	7048805	7049938	'0/13	0	13	0	'0/13	0	13	0			'5/5	5	5	1	'4/4	4	4	1	37	40	1	0	1	0	0	HKZ([1.00][4][4][37])		B623([0.00][0][13][])
chromosome_2	S_1168860	S	7049101	C	G	38	40	C	V	L	1	Sb02g005870	0	7048805	7049938	'0/17	0	17	0	'0/17	0	17	0			'5/5	5	5	1	'5/5	5	5	1	38	40	1	0	1	0	0	HKZ([1.00][5][5][38])		B623([0.00][0][17][])
chromosome_2	S_1168865	S	7049323	G	A	39	40	C	Q	*	-4	Sb02g005870	0	7048805	7049938	'0/12	0	12	0	'0/12	0	12	0			'6/6	6	6	1	'6/6	6	6	1	39	40	1	0	1	0	0	HKZ([1.00][6][6][39])		B623([0.00][0][12][])
chromosome_2	S_1168987	S	7100407	T	G	38	40	C				Sb02g005900	0	7100123	7103454	'0/210	0	210	0	'0/210	0	210	0			'56/56	56	56	1	'56/56	56	56	1	38	40	1	0	1	0	0	HKZ([1.00][56][56][38])		B623([0.00][0][210][])
chromosome_2	S_1169133	S	7102190	A	C	38	40	I				Sb02g005900	0	7100123	7103454	'0/28	0	28	0	'0/28	0	28	0			'9/9	9	9	1	'9/9	9	9	1	38	40	1	0	1	0	0	HKZ([1.00][9][9][38])		B623([0.00][0][28][])
chromosome_2	D_19038	D	[7103140..7103146]	GTGGTGC	-	38	40	3				Sb02g005900	0	7100123	7103454	'0/182	0	182	0	'0/182	0	182	0			'40/40	40	40	1	'40/40	40	40	1	38	40	1	0	1	0	0	HKZ([1.00][40][40][38])		B623([0.00][0][182][])
chromosome_2	S_1169573	S	7126999	A	C	38	40	C				Sb02g005920	0	7125787	7133032	'0/75	0	75	0	'0/75	0	75	0			'96/96	96	96	1	'96/96	96	96	1	38	40	1	0	1	0	0	HKZ([1.00][96][96][38])		B623([0.00][0][75][])
chromosome_2	S_1169641	S	7127280	T	C	38.596	40	C				Sb02g005920	0	7125787	7133032	'0/102	0	102	0	'0/102	0	102	0			'151/151	151	151	1	'151/151	151	151	1	38	40	1	0	1	0	0	HKZ([1.00][151][151][38])		B623([0.00][0][102][])
chromosome_2	S_1169678	S	7127502	G	A	38.137	40	C				Sb02g005920	0	7125787	7133032	'0/70	0	70	0	'0/70	0	70	0			'73/73	73	73	1	'73/73	73	73	1	38	40	1	0	1	0	0	HKZ([1.00][73][73][38])		B623([0.00][0][70][])
chromosome_2	S_1169706	S	7127972	T	C	36.8718	40	C	V	A	0	Sb02g005920	0	7125787	7133032	'0/77	0	77	0	'0/77	0	77	0			'39/39	39	39	1	'39/39	39	39	1	36	40	1	0	1	0	0	HKZ([1.00][39][39][36])		B623([0.00][0][77][])
chromosome_2	S_1169715	S	7128009	C	T	37.5204	40	C				Sb02g005920	0	7125787	7133032	'0/143	0	143	0	'0/143	0	143	0			'98/99	98	99	0.98989899	'98/99	98	99	0.98989899	37	40	1	0	1	0	0	HKZ([0.99][98][99][37])		B623([0.00][0][143][])
chromosome_2	S_1169766	S	7128159	T	C	38	40	C				Sb02g005920	0	7125787	7133032	'0/164	0	164	0	'0/164	0	164	0			'171/171	171	171	1	'171/171	171	171	1	38	40	1	0	1	0	0	HKZ([1.00][171][171][38])		B623([0.00][0][164][])
chromosome_2	S_1169783	S	7128915	G	A	38	40	C				Sb02g005920	0	7125787	7133032	'0/112	0	112	0	'0/112	0	112	0			'159/159	159	159	1	'159/159	159	159	1	38	40	1	0	1	0	0	HKZ([1.00][159][159][38])		B623([0.00][0][112][])
chromosome_2	S_1169882	S	7129286	T	C	38	40	C				Sb02g005920	0	7125787	7133032	'0/155	0	155	0	'0/155	0	155	0			'188/188	188	188	1	'188/188	188	188	1	38	40	1	0	1	0	0	HKZ([1.00][188][188][38])		B623([0.00][0][155][])
chromosome_2	S_1170051	S	7130583	G	A	38	40	C				Sb02g005920	0	7125787	7133032	'0/94	0	94	0	'0/94	0	94	0			'32/33	32	33	0.96969697	'32/33	32	33	0.96969697	38	40	1	0	1	0	0	HKZ([0.97][32][33][38])		B623([0.00][0][94][])
chromosome_2	S_1170076	S	7130653	G	A	37.5473	40	C	A	T	0	Sb02g005920	0	7125787	7133032	'0/168	0	168	0	'0/168	0	168	0			'148/150	148	150	0.986666667	'148/150	148	150	0.986666667	37	40	1	0	1	0	0	HKZ([0.99][148][150][37])		B623([0.00][0][168][])
chromosome_2	S_1170117	S	7130769	A	T	39	40	C				Sb02g005920	0	7125787	7133032	'0/108	0	108	0	'0/108	0	108	0			'98/98	98	98	1	'98/98	98	98	1	39	40	1	0	1	0	0	HKZ([1.00][98][98][39])		B623([0.00][0][108][])
chromosome_2	S_1170292	S	7132017	A	C	38	40	C				Sb02g005920	0	7125787	7133032	'0/169	0	169	0	'0/169	0	169	0			'180/182	180	182	0.989010989	'180/182	180	182	0.989010989	38	40	1	0	1	0	0	HKZ([0.99][180][182][38])		B623([0.00][0][169][])
chromosome_2	S_1170295	S	7132026	G	T	38.6125	40	C				Sb02g005920	0	7125787	7133032	'0/120	0	120	0	'0/120	0	120	0			'160/162	160	162	0.987654321	'160/162	160	162	0.987654321	38	40	1	0	1	0	0	HKZ([0.99][160][162][38])		B623([0.00][0][120][])
chromosome_2	S_1170349	S	7132155	G	T	38	40	C				Sb02g005920	0	7125787	7133032	'0/166	0	166	0	'0/166	0	166	0			'158/158	158	158	1	'158/158	158	158	1	38	40	1	0	1	0	0	HKZ([1.00][158][158][38])		B623([0.00][0][166][])
chromosome_2	S_1170351	S	7132167	T	C	37.5887	40	C				Sb02g005920	0	7125787	7133032	'0/171	0	171	0	'0/171	0	171	0			'124/124	124	124	1	'124/124	124	124	1	37	40	1	0	1	0	0	HKZ([1.00][124][124][37])		B623([0.00][0][171][])
chromosome_2	S_1170359	S	7132592	G	A	38	40	C				Sb02g005920	0	7125787	7133032	'0/196	0	196	0	'0/196	0	196	0			'144/145	144	145	0.993103448	'144/145	144	145	0.993103448	38	40	1	0	1	0	0	HKZ([0.99][144][145][38])		B623([0.00][0][196][])
chromosome_2	S_1170486	S	7132787	t	G	38	40	3				Sb02g005920	0	7125787	7133032	'0/131	0	131	0	'0/131	0	131	0			'27/27	27	27	1	'27/27	27	27	1	38	40	1	0	1	0	0	HKZ([1.00][27][27][38])		B623([0.00][0][131][])
chromosome_2	S_1170489	S	7132805	C	T	37.4167	40	3				Sb02g005920	0	7125787	7133032	'1/124	1	124	0.008064516	'1/124	1	124	0.008064516	39	39	'48/48	48	48	1	'48/48	48	48	1	37	40	1	0	1	0	0	HKZ([1.00][48][48][37])		B623([0.01][1][124][39])
chromosome_2	S_1170553	S	7141036	g	C	37.7273	40	C	C	S	-1	Sb02g005940	0	7140702	7142288	'0/30	0	30	0	'0/30	0	30	0			'22/22	22	22	1	'22/22	22	22	1	37	40	1	0	1	0	0	HKZ([1.00][22][22][37])		B623([0.00][0][30][])
chromosome_2	S_1170559	S	7141081	A	G	39.3333	40	C	K	R	2	Sb02g005940	0	7140702	7142288	'0/25	0	25	0	'0/25	0	25	0			'9/9	9	9	1	'9/9	9	9	1	39	40	1	0	1	0	0	HKZ([1.00][9][9][39])		B623([0.00][0][25][])
chromosome_2	S_1170567	S	7141367	G	A	37.2174	40	C				Sb02g005940	0	7140702	7142288	'0/23	0	23	0	'0/12	0	12	0			'23/23	23	23	1	'14/14	14	14	1	37	40	1	0	1	0	0	HKZ([1.00][14][14][37])		B623([0.00][0][12][])
chromosome_2	S_1170593	S	7141599	A	C	36.5909	40	C	I	L	2	Sb02g005940	0	7140702	7142288	'0/39	0	39	0	'0/39	0	39	0			'22/22	22	22	1	'22/22	22	22	1	36	40	1	0	1	0	0	HKZ([1.00][22][22][36])		B623([0.00][0][39][])
chromosome_2	S_1170597	S	7141634	C	T	38.3333	40	C				Sb02g005940	0	7140702	7142288	'0/39	0	39	0	'0/39	0	39	0			'18/18	18	18	1	'18/18	18	18	1	38	40	1	0	1	0	0	HKZ([1.00][18][18][38])		B623([0.00][0][39][])
chromosome_2	S_1170604	S	7141730	C	T	38	40	C				Sb02g005940	0	7140702	7142288	'0/22	0	22	0	'0/22	0	22	0			'4/4	4	4	1	'4/4	4	4	1	38	40	1	0	1	0	0	HKZ([1.00][4][4][38])		B623([0.00][0][22][])
chromosome_2	S_1170624	S	7142079	A	G	36.6154	40	C	R	G	-2	Sb02g005940	0	7140702	7142288	'0/34	0	34	0	'0/34	0	34	0			'13/14	13	14	0.928571429	'13/14	13	14	0.928571429	36	40	1	0	1	0	0	HKZ([0.93][13][14][36])		B623([0.00][0][34][])
chromosome_2	S_1170628	S	7142167	C	T	32.125	39	C	A	V	0	Sb02g005940	0	7140702	7142288	'0/19	0	19	0	'0/19	0	19	0			'8/8	8	8	1	'8/8	8	8	1	32	39	1	0	1	0	0	HKZ([1.00][8][8][32])		B623([0.00][0][19][])
chromosome_2	S_1170629	S	7142174	T	G	36	40	C	D	E	2	Sb02g005940	0	7140702	7142288	'0/15	0	15	0	'0/15	0	15	0			'6/6	6	6	1	'6/6	6	6	1	36	40	1	0	1	0	0	HKZ([1.00][6][6][36])		B623([0.00][0][15][])
chromosome_2	S_1170640	S	7142306	C	T	39	40	0				Sb02g005943	4530	7146836	7147042	'0/32	0	32	0	'0/32	0	32	0			'4/4	4	4	1	'4/4	4	4	1	39	40	1	0	1	0	0	HKZ([1.00][4][4][39])		B623([0.00][0][32][])
chromosome_2	S_1170641	S	7142324	G	A	38.2222	40	0				Sb02g005943	4512	7146836	7147042	'0/23	0	23	0	'0/23	0	23	0			'9/9	9	9	1	'9/9	9	9	1	38	40	1	0	1	0	0	HKZ([1.00][9][9][38])		B623([0.00][0][23][])
chromosome_2	S_1170742	S	7152957	C	T	39	40	3				Sb02g005950	0	7152917	7157993	'0/19	0	19	0	'0/19	0	19	0			'4/4	4	4	1	'4/4	4	4	1	39	40	1	0	1	0	0	HKZ([1.00][4][4][39])		B623([0.00][0][19][])
chromosome_2	S_1170797	S	7153225	g	A	33.8537	40	C	R	W	-3	Sb02g005950	0	7152917	7157993	'0/55	0	55	0	'0/55	0	55	0			'41/43	41	43	0.953488372	'41/43	41	43	0.953488372	33	40	1	0	1	0	0	HKZ([0.95][41][43][33])		B623([0.00][0][55][])
chromosome_2	S_1170801	S	7153252	A	G	38	40	C	W	R	-3	Sb02g005950	0	7152917	7157993	'0/16	0	16	0	'0/16	0	16	0			'21/21	21	21	1	'21/21	21	21	1	38	40	1	0	1	0	0	HKZ([1.00][21][21][38])		B623([0.00][0][16][])
chromosome_2	S_1170804	S	7153301	A	T	37	40	C	F	Y	3	Sb02g005950	0	7152917	7157993	'0/9	0	9	0	'0/9	0	9	0			'8/9	8	9	0.888888889	'8/9	8	9	0.888888889	37	40	1	0	1	0	0	HKZ([0.89][8][9][37])		B623([0.00][0][9][])
chromosome_2	S_1170833	S	7153435	A	G	37.4737	40	C				Sb02g005950	0	7152917	7157993	'0/61	0	61	0	'0/61	0	61	0			'95/95	95	95	1	'95/95	95	95	1	37	40	1	0	1	0	0	HKZ([1.00][95][95][37])		B623([0.00][0][61][])
chromosome_2	S_1170840	S	7153466	T	C	38	40	C	K	R	2	Sb02g005950	0	7152917	7157993	'0/86	0	86	0	'0/86	0	86	0			'72/72	72	72	1	'72/72	72	72	1	38	40	1	0	1	0	0	HKZ([1.00][72][72][38])		B623([0.00][0][86][])
chromosome_2	S_1170860	S	7153552	G	A	37.5038	40	C				Sb02g005950	0	7152917	7157993	'0/120	0	120	0	'0/120	0	120	0			'131/133	131	133	0.984962406	'131/133	131	133	0.984962406	37	40	1	0	1	0	0	HKZ([0.98][131][133][37])		B623([0.00][0][120][])
chromosome_2	S_1170897	S	7154403	C	T	38.4444	40	C				Sb02g005950	0	7152917	7157993	'0/103	0	103	0	'0/103	0	103	0			'126/126	126	126	1	'126/126	126	126	1	38	40	1	0	1	0	0	HKZ([1.00][126][126][38])		B623([0.00][0][103][])
chromosome_2	S_1170935	S	7154675	T	C	38.4429	40	C				Sb02g005950	0	7152917	7157993	'0/84	0	84	0	'0/84	0	84	0			'70/71	70	71	0.985915493	'70/71	70	71	0.985915493	38	40	1	0	1	0	0	HKZ([0.99][70][71][38])		B623([0.00][0][84][])
chromosome_2	S_1170973	S	7154774	G	A	38	40	C				Sb02g005950	0	7152917	7157993	'0/131	0	131	0	'0/131	0	131	0			'153/153	153	153	1	'153/153	153	153	1	38	40	1	0	1	0	0	HKZ([1.00][153][153][38])		B623([0.00][0][131][])
chromosome_2	S_1171121	S	7156675	A	T	38	40	C	S	T	1	Sb02g005950	0	7152917	7157993	'0/91	0	91	0	'0/91	0	91	0			'71/71	71	71	1	'71/71	71	71	1	38	40	1	0	1	0	0	HKZ([1.00][71][71][38])		B623([0.00][0][91][])
chromosome_2	S_1171254	S	7157078	A	G	37.9333	40	C				Sb02g005950	0	7152917	7157993	'0/53	0	53	0	'0/53	0	53	0			'30/30	30	30	1	'30/30	30	30	1	37	40	1	0	1	0	0	HKZ([1.00][30][30][37])		B623([0.00][0][53][])
chromosome_2	S_1171257	S	7157096	A	G	37.7143	40	C				Sb02g005950	0	7152917	7157993	'0/61	0	61	0	'0/61	0	61	0			'7/7	7	7	1	'7/7	7	7	1	37	40	1	0	1	0	0	HKZ([1.00][7][7][37])		B623([0.00][0][61][])
chromosome_2	S_1171258	S	7157097	G	C	38.5714	40	C	A	G	0	Sb02g005950	0	7152917	7157993	'0/66	0	66	0	'0/66	0	66	0			'7/7	7	7	1	'7/7	7	7	1	38	40	1	0	1	0	0	HKZ([1.00][7][7][38])		B623([0.00][0][66][])
chromosome_2	S_1171268	S	7157183	A	G	37	40	C				Sb02g005950	0	7152917	7157993	'0/49	0	49	0	'0/49	0	49	0			'16/16	16	16	1	'16/16	16	16	1	37	40	1	0	1	0	0	HKZ([1.00][16][16][37])		B623([0.00][0][49][])
chromosome_2	S_1171275	S	7157263	A	C	37	40	C	F	V	-1	Sb02g005950	0	7152917	7157993	'0/79	0	79	0	'0/79	0	79	0			'52/52	52	52	1	'52/52	52	52	1	37	40	1	0	1	0	0	HKZ([1.00][52][52][37])		B623([0.00][0][79][])
chromosome_2	S_1171314	S	7157842	A	T	37.8696	40	5				Sb02g005950	0	7152917	7157993	'0/47	0	47	0	'0/47	0	47	0			'46/47	46	47	0.978723404	'46/47	46	47	0.978723404	37	40	1	0	1	0	0	HKZ([0.98][46][47][37])		B623([0.00][0][47][])
chromosome_2	S_1171333	S	7157947	A	T	38.5	40	5				Sb02g005950	0	7152917	7157993	'0/17	0	17	0	'0/17	0	17	0			'6/6	6	6	1	'6/6	6	6	1	38	40	1	0	1	0	0	HKZ([1.00][6][6][38])		B623([0.00][0][17][])
chromosome_2	S_1171334	S	7157952	G	A	40	40	5				Sb02g005950	0	7152917	7157993	'0/15	0	15	0	'0/15	0	15	0			'7/7	7	7	1	'7/7	7	7	1	40	40	1	0	1	0	0	HKZ([1.00][7][7][40])		B623([0.00][0][15][])
chromosome_2	S_1171343	S	7160367	A	G	38.4444	40	3				Sb02g005960	0	7160147	7165709	'0/14	0	14	0	'0/14	0	14	0			'18/18	18	18	1	'18/18	18	18	1	38	40	1	0	1	0	0	HKZ([1.00][18][18][38])		B623([0.00][0][14][])
chromosome_2	S_1171344	S	7160398	A	G	37	40	3				Sb02g005960	0	7160147	7165709	'0/15	0	15	0	'0/15	0	15	0			'13/13	13	13	1	'13/13	13	13	1	37	40	1	0	1	0	0	HKZ([1.00][13][13][37])		B623([0.00][0][15][])
chromosome_2	S_1171348	S	7160499	A	C	39	40	3				Sb02g005960	0	7160147	7165709	'0/31	0	31	0	'0/31	0	31	0			'15/15	15	15	1	'15/15	15	15	1	39	40	1	0	1	0	0	HKZ([1.00][15][15][39])		B623([0.00][0][31][])
chromosome_2	S_1171353	S	7160618	A	G	37.875	40	3				Sb02g005960	0	7160147	7165709	'0/31	0	31	0	'0/31	0	31	0			'8/8	8	8	1	'8/8	8	8	1	37	40	1	0	1	0	0	HKZ([1.00][8][8][37])		B623([0.00][0][31][])
chromosome_2	S_1171354	S	7160627	G	A	39	40	3				Sb02g005960	0	7160147	7165709	'0/27	0	27	0	'0/27	0	27	0			'6/6	6	6	1	'6/6	6	6	1	38	40	1	0	1	0	0	HKZ([1.00][6][6][38])		B623([0.00][0][27][])
chromosome_2	S_1171372	S	7161891	G	A	38.6667	40	C				Sb02g005960	0	7160147	7165709	'0/13	0	13	0	'0/13	0	13	0			'9/10	9	10	0.9	'9/10	9	10	0.9	38	40	1	0	1	0	0	HKZ([0.90][9][10][38])		B623([0.00][0][13][])
chromosome_2	S_1171413	S	7165651	G	A	37	40	C	S	F	-2	Sb02g005960	0	7160147	7165709	'0/4	0	4	0	'0/4	0	4	0			'4/4	4	4	1	'4/4	4	4	1	37	40	1	0	1	0	0	HKZ([1.00][4][4][37])		B623([0.00][0][4][])
chromosome_2	S_1171432	S	7238092	C	T	38.25	40	C				Sb02g006000	0	7237904	7255901	'12/12	12	12	1	'10/10	10	10	1	38	40	'3/4	3	4	0.75	'2/3	2	3	0.666666667	39	40	1	1	0	0	0	B623([1.00][10][10][38])	HKZ([0.67][2][3][39])
chromosome_2	S_1171434	S	7238355	C	T	38.5556	40	C				Sb02g006000	0	7237904	7255901	'0/5	0	5	0	'0/5	0	5	0			'9/9	9	9	1	'9/9	9	9	1	38	40	1	0	1	0	0	HKZ([1.00][9][9][38])		B623([0.00][0][5][])
chromosome_2	S_1171597	S	7261441	G	A	38.4865	40	C				Sb02g006010	0	7260998	7273461	'0/45	0	45	0	'0/45	0	45	0			'37/37	37	37	1	'37/37	37	37	1	38	40	1	0	1	0	0	HKZ([1.00][37][37][38])		B623([0.00][0][45][])
chromosome_2	S_1171759	S	7274322	A	G	36.6667	40	C				Sb02g006020	0	7274220	7277920	'0/10	0	10	0	'0/10	0	10	0			'18/18	18	18	1	'18/18	18	18	1	36	40	1	0	1	0	0	HKZ([1.00][18][18][36])		B623([0.00][0][10][])
chromosome_2	S_1171848	S	7359097	A	G	38.25	40	5				Sb02g006070	0	7357481	7360609	'0/21	0	21	0	'0/21	0	21	0			'20/20	20	20	1	'20/20	20	20	1	38	40	1	0	1	0	0	HKZ([1.00][20][20][38])		B623([0.00][0][21][])
chromosome_2	S_1171875	S	7359554	T	C	38	40	C				Sb02g006070	0	7357481	7360609	'0/41	0	41	0	'0/23	0	23	0			'13/18	13	18	0.722222222	'13/13	13	13	1	38	40	1	0	1	0	0	HKZ([1.00][13][13][38])		B623([0.00][0][23][])
chromosome_2	S_1171878	S	7359566	a	G	34	40	C				Sb02g006070	0	7357481	7360609	'0/44	0	44	0	'0/26	0	26	0			'4/9	4	9	0.444444444	'4/4	4	4	1	34	40	1	0	1	0	0	HKZ([1.00][4][4][34])		B623([0.00][0][26][])
chromosome_2	S_1171879	S	7359577	T	C	35	40	C	I	T	-1	Sb02g006070	0	7357481	7360609	'0/50	0	50	0	'0/32	0	32	0			'5/10	5	10	0.5	'5/5	5	5	1	35	40	1	0	1	0	0	HKZ([1.00][5][5][35])		B623([0.00][0][32][])
chromosome_2	S_1171880	S	7359597	T	G	35	39	C	S	A	1	Sb02g006070	0	7357481	7360609	'0/51	0	51	0	'0/51	0	51	0			'10/10	10	10	1	'10/10	10	10	1	35	39	1	0	1	0	0	HKZ([1.00][10][10][35])		B623([0.00][0][51][])
chromosome_2	S_1172064	S	7378446	G	T	37	40	0				Sb02g006080	-266	7377705	7378180	'0/79	0	79	0	'0/79	0	79	0			'59/59	59	59	1	'59/59	59	59	1	37	40	1	0	1	0	0	HKZ([1.00][59][59][37])		B623([0.00][0][79][])
chromosome_2	S_1172358	S	7382819	A	G	38	40	C				Sb02g006090	0	7380096	7384610	'0/182	0	182	0	'0/182	0	182	0			'90/90	90	90	1	'90/90	90	90	1	38	40	1	0	1	0	0	HKZ([1.00][90][90][38])		B623([0.00][0][182][])
chromosome_2	S_1172399	S	7383533	C	T	37.8936	40	C	R	H	0	Sb02g006090	0	7380096	7384610	'0/181	0	181	0	'0/181	0	181	0			'47/48	47	48	0.979166667	'47/48	47	48	0.979166667	37	40	1	0	1	0	0	HKZ([0.98][47][48][37])		B623([0.00][0][181][])
chromosome_2	S_1172413	S	7384437	C	T	34.5789	40	C	A	T	0	Sb02g006090	0	7380096	7384610	'0/133	0	133	0	'0/133	0	133	0			'38/39	38	39	0.974358974	'38/39	38	39	0.974358974	34	40	1	0	1	0	0	HKZ([0.97][38][39][34])		B623([0.00][0][133][])
chromosome_2	S_1172443	S	7384560	A	C	38	40	5				Sb02g006090	0	7380096	7384610	'0/102	0	102	0	'0/102	0	102	0			'30/31	30	31	0.967741935	'30/31	30	31	0.967741935	38	40	1	0	1	0	0	HKZ([0.97][30][31][38])		B623([0.00][0][102][])
chromosome_2	S_1172504	S	7393639	T	A	38.3778	40	C	L	Q	-2	Sb02g006100	0	7390504	7395629	'0/38	0	38	0	'0/38	0	38	0			'45/45	45	45	1	'45/45	45	45	1	38	40	1	0	1	0	0	HKZ([1.00][45][45][38])		B623([0.00][0][38][])
chromosome_2	S_1172563	S	7394760	T	C	37.5	40	C				Sb02g006100	0	7390504	7395629	'0/49	0	49	0	'0/49	0	49	0			'48/48	48	48	1	'48/48	48	48	1	37	40	1	0	1	0	0	HKZ([1.00][48][48][37])		B623([0.00][0][49][])
chromosome_2	S_1172658	S	7397850	A	G	37	39	0				Sb02g006110	-124	7396176	7397726	'0/10	0	10	0	'0/10	0	10	0			'4/4	4	4	1	'4/4	4	4	1	37	39	1	0	1	0	0	HKZ([1.00][4][4][37])		B623([0.00][0][10][])
chromosome_2	S_1172914	S	7404883	G	T	39	40	0				Sb02g006115	-274	7398604	7404609	'0/40	0	40	0	'0/40	0	40	0			'16/16	16	16	1	'16/16	16	16	1	39	40	1	0	1	0	0	HKZ([1.00][16][16][39])		B623([0.00][0][40][])
chromosome_2	S_1173076	S	7423988	C	G	38.6786	40	3				Sb02g006130	0	7420755	7424347	'0/69	0	69	0	'0/69	0	69	0			'28/28	28	28	1	'28/28	28	28	1	38	40	1	0	1	0	0	HKZ([1.00][28][28][38])		B623([0.00][0][69][])
chromosome_2	S_1173099	S	7424241	G	T	38.25	40	3				Sb02g006130	0	7420755	7424347	'0/5	0	5	0	'0/5	0	5	0			'8/8	8	8	1	'8/8	8	8	1	38	40	1	0	1	0	0	HKZ([1.00][8][8][38])		B623([0.00][0][5][])
chromosome_2	S_1173158	S	7549966	C	T	36.2143	40	0				Sb02g006140	238	7550204	7557171	'0/14	0	14	0	'0/14	0	14	0			'14/14	14	14	1	'14/14	14	14	1	36	40	1	0	1	0	0	HKZ([1.00][14][14][36])		B623([0.00][0][14][])
chromosome_2	S_1173163	S	7550069	C	T	38	40	0				Sb02g006140	135	7550204	7557171	'0/39	0	39	0	'0/39	0	39	0			'10/10	10	10	1	'10/10	10	10	1	38	40	1	0	1	0	0	HKZ([1.00][10][10][38])		B623([0.00][0][39][])
chromosome_2	S_1173165	S	7550103	T	C	38.2857	40	0				Sb02g006140	101	7550204	7557171	'0/24	0	24	0	'0/24	0	24	0			'28/28	28	28	1	'28/28	28	28	1	38	40	1	0	1	0	0	HKZ([1.00][28][28][38])		B623([0.00][0][24][])
chromosome_2	S_1173168	S	7550184	G	C	37.125	40	0				Sb02g006140	20	7550204	7557171	'0/32	0	32	0	'0/32	0	32	0			'16/16	16	16	1	'16/16	16	16	1	37	40	1	0	1	0	0	HKZ([1.00][16][16][37])		B623([0.00][0][32][])
chromosome_2	S_1173170	S	7550246	A	G	37.7333	40	C				Sb02g006140	0	7550204	7557171	'0/19	0	19	0	'0/19	0	19	0			'30/30	30	30	1	'30/30	30	30	1	37	40	1	0	1	0	0	HKZ([1.00][30][30][37])		B623([0.00][0][19][])
chromosome_2	S_1173177	S	7550559	A	G	37.75	40	C				Sb02g006140	0	7550204	7557171	'0/21	0	21	0	'0/21	0	21	0			'24/24	24	24	1	'24/24	24	24	1	37	40	1	0	1	0	0	HKZ([1.00][24][24][37])		B623([0.00][0][21][])
chromosome_2	S_1173197	S	7551090	A	G	38.3333	40	C				Sb02g006140	0	7550204	7557171	'0/9	0	9	0	'0/9	0	9	0			'15/16	15	16	0.9375	'15/16	15	16	0.9375	38	40	1	0	1	0	0	HKZ([0.94][15][16][38])		B623([0.00][0][9][])
chromosome_2	S_1173203	S	7551155	A	C	37.3889	40	C	S	A	1	Sb02g006140	0	7550204	7557171	'0/19	0	19	0	'0/19	0	19	0			'18/18	18	18	1	'18/18	18	18	1	37	40	1	0	1	0	0	HKZ([1.00][18][18][37])		B623([0.00][0][19][])
chromosome_2	S_1173226	S	7551632	G	A	38.7692	40	C				Sb02g006140	0	7550204	7557171	'0/13	0	13	0	'0/13	0	13	0			'26/26	26	26	1	'26/26	26	26	1	38	40	1	0	1	0	0	HKZ([1.00][26][26][38])		B623([0.00][0][13][])
chromosome_2	S_1173235	S	7552309	C	T	38.2381	40	C				Sb02g006140	0	7550204	7557171	'0/12	0	12	0	'0/12	0	12	0			'21/21	21	21	1	'21/21	21	21	1	38	40	1	0	1	0	0	HKZ([1.00][21][21][38])		B623([0.00][0][12][])
chromosome_2	S_1173238	S	7552360	A	C	38.6	40	C				Sb02g006140	0	7550204	7557171	'0/11	0	11	0	'0/11	0	11	0			'15/16	15	16	0.9375	'15/16	15	16	0.9375	38	40	1	0	1	0	0	HKZ([0.94][15][16][38])		B623([0.00][0][11][])
chromosome_2	S_1173248	S	7553092	A	G	39.6	40	C	I	T	-1	Sb02g006140	0	7550204	7557171	'0/7	0	7	0	'0/7	0	7	0			'15/15	15	15	1	'15/15	15	15	1	39	40	1	0	1	0	0	HKZ([1.00][15][15][39])		B623([0.00][0][7][])
chromosome_2	S_1173252	S	7553162	A	G	38.3125	40	C	C	R	-3	Sb02g006140	0	7550204	7557171	'0/15	0	15	0	'0/15	0	15	0			'16/16	16	16	1	'16/16	16	16	1	38	40	1	0	1	0	0	HKZ([1.00][16][16][38])		B623([0.00][0][15][])
chromosome_2	S_1173258	S	7553808	C	T	39	40	C	G	E	-2	Sb02g006140	0	7550204	7557171	'0/4	0	4	0	'0/4	0	4	0			'15/15	15	15	1	'15/15	15	15	1	39	40	1	0	1	0	0	HKZ([1.00][15][15][39])		B623([0.00][0][4][])
chromosome_2	S_1173260	S	7553857	G	C	37.5882	40	C	Q	E	2	Sb02g006140	0	7550204	7557171	'0/15	0	15	0	'0/15	0	15	0			'17/17	17	17	1	'17/17	17	17	1	37	40	1	0	1	0	0	HKZ([1.00][17][17][37])		B623([0.00][0][15][])
chromosome_2	S_1173270	S	7554634	T	C	37.875	40	C	D	G	-1	Sb02g006140	0	7550204	7557171	'0/6	0	6	0	'0/6	0	6	0			'8/8	8	8	1	'8/8	8	8	1	37	40	1	0	1	0	0	HKZ([1.00][8][8][37])		B623([0.00][0][6][])
chromosome_2	S_1173869	S	7689469	G	A	38.0882	40	0				Sb02g006160	-545	7686539	7688924	'0/79	0	79	0	'0/79	0	79	0			'34/34	34	34	1	'34/34	34	34	1	38	40	1	0	1	0	0	HKZ([1.00][34][34][38])		B623([0.00][0][79][])
chromosome_2	D_19108	D	[7689637..7689637]	C	-	38	40	0				Sb02g006170	14827	7704464	7706429	'0/72	0	72	0	'0/72	0	72	0			'33/38	33	38	0.868421053	'33/38	33	38	0.868421053	38	40	1	0	1	0	0	HKZ([0.87][33][38][38])		B623([0.00][0][72][])
chromosome_2	S_1173904	S	7689666	A	G	38	40	0				Sb02g006170	14798	7704464	7706429	'0/131	0	131	0	'0/131	0	131	0			'12/12	12	12	1	'12/12	12	12	1	38	40	1	0	1	0	0	HKZ([1.00][12][12][38])		B623([0.00][0][131][])
chromosome_2	S_1174192	S	7705931	C	T	37.5557	40	C				Sb02g006170	0	7704464	7706429	'0/2453	0	2453	0	'0/2452	0	2452	0			'835/838	835	838	0.996420048	'763/766	763	766	0.996083551	37	40	1	0	1	0	0	HKZ([1.00][763][766][37])		B623([0.00][0][2452][])
chromosome_2	S_1174916	S	7710632	C	A	38.25	40	C	V	F	-1	Sb02g006180	0	7708015	7710848	'0/26	0	26	0	'0/26	0	26	0			'8/8	8	8	1	'8/8	8	8	1	38	40	1	0	1	0	0	HKZ([1.00][8][8][38])		B623([0.00][0][26][])
chromosome_2	S_1174917	S	7710633	G	C	39	40	C				Sb02g006180	0	7708015	7710848	'0/25	0	25	0	'0/25	0	25	0			'8/8	8	8	1	'8/8	8	8	1	39	40	1	0	1	0	0	HKZ([1.00][8][8][39])		B623([0.00][0][25][])
chromosome_2	S_1174926	S	7710750	A	G	38.5	40	C				Sb02g006180	0	7708015	7710848	'0/28	0	28	0	'0/28	0	28	0			'8/8	8	8	1	'8/8	8	8	1	38	40	1	0	1	0	0	HKZ([1.00][8][8][38])		B623([0.00][0][28][])
chromosome_2	S_1174929	S	7710836	t	C	38	40	C	T	A	0	Sb02g006180	0	7708015	7710848	'0/9	0	9	0	'0/9	0	9	0			'8/8	8	8	1	'8/8	8	8	1	38	40	1	0	1	0	0	HKZ([1.00][8][8][38])		B623([0.00][0][9][])
chromosome_2	S_1174930	S	7710852	A	C	39	40	0				Sb02g006180	-4	7708015	7710848	'0/23	0	23	0	'0/23	0	23	0			'11/11	11	11	1	'11/11	11	11	1	39	40	1	0	1	0	0	HKZ([1.00][11][11][39])		B623([0.00][0][23][])
chromosome_2	S_1174931	S	7710872	G	A	36.6667	40	0				Sb02g006190	3362	7714234	7717116	'0/16	0	16	0	'0/16	0	16	0			'12/12	12	12	1	'12/12	12	12	1	36	40	1	0	1	0	0	HKZ([1.00][12][12][36])		B623([0.00][0][16][])
chromosome_2	S_1174936	S	7714104	G	A	39	40	0				Sb02g006190	130	7714234	7717116	'0/13	0	13	0	'0/13	0	13	0			'9/9	9	9	1	'9/9	9	9	1	39	40	1	0	1	0	0	HKZ([1.00][9][9][39])		B623([0.00][0][13][])
chromosome_2	S_1174937	S	7714106	T	G	39	40	0				Sb02g006190	128	7714234	7717116	'0/14	0	14	0	'0/14	0	14	0			'9/9	9	9	1	'9/9	9	9	1	39	40	1	0	1	0	0	HKZ([1.00][9][9][39])		B623([0.00][0][14][])
chromosome_2	S_1174949	S	7714269	A	C	38.3333	40	3				Sb02g006190	0	7714234	7717116	'0/18	0	18	0	'0/18	0	18	0			'6/6	6	6	1	'6/6	6	6	1	38	40	1	0	1	0	0	HKZ([1.00][6][6][38])		B623([0.00][0][18][])
chromosome_2	S_1174956	S	7714400	A	G	37.5	40	C				Sb02g006190	0	7714234	7717116	'0/15	0	15	0	'0/15	0	15	0			'4/4	4	4	1	'4/4	4	4	1	37	40	1	0	1	0	0	HKZ([1.00][4][4][37])		B623([0.00][0][15][])
chromosome_2	S_1174958	S	7714502	G	A	38.1667	40	C				Sb02g006190	0	7714234	7717116	'0/8	0	8	0	'0/8	0	8	0			'12/12	12	12	1	'12/12	12	12	1	38	40	1	0	1	0	0	HKZ([1.00][12][12][38])		B623([0.00][0][8][])
chromosome_2	S_1174973	S	7714990	A	G	39	40	C				Sb02g006190	0	7714234	7717116	'1/11	1	11	0.090909091	'1/11	1	11	0.090909091	11	11	'7/8	7	8	0.875	'7/8	7	8	0.875	39	40	1	0	1	0	0	HKZ([0.88][7][8][39])		B623([0.09][1][11][11])
chromosome_2	S_1174976	S	7715053	A	G	36	40	C				Sb02g006190	0	7714234	7717116	'0/11	0	11	0	'0/11	0	11	0			'5/5	5	5	1	'5/5	5	5	1	36	40	1	0	1	0	0	HKZ([1.00][5][5][36])		B623([0.00][0][11][])
chromosome_2	S_1174980	S	7715194	C	A	38.8	40	C				Sb02g006190	0	7714234	7717116	'0/6	0	6	0	'0/6	0	6	0			'5/5	5	5	1	'5/5	5	5	1	38	40	1	0	1	0	0	HKZ([1.00][5][5][38])		B623([0.00][0][6][])
chromosome_2	S_1175001	S	7715826	A	G	37.5	40	C				Sb02g006190	0	7714234	7717116	'0/13	0	13	0	'0/13	0	13	0			'6/6	6	6	1	'6/6	6	6	1	37	40	1	0	1	0	0	HKZ([1.00][6][6][37])		B623([0.00][0][13][])
chromosome_2	S_1175003	S	7715894	T	G	38.5714	40	C	N	T	0	Sb02g006190	0	7714234	7717116	'0/8	0	8	0	'0/8	0	8	0			'7/7	7	7	1	'7/7	7	7	1	38	40	1	0	1	0	0	HKZ([1.00][7][7][38])		B623([0.00][0][8][])
chromosome_2	S_1175009	S	7716151	A	G	38	40	C				Sb02g006190	0	7714234	7717116	'0/10	0	10	0	'0/10	0	10	0			'12/12	12	12	1	'12/12	12	12	1	38	40	1	0	1	0	0	HKZ([1.00][12][12][38])		B623([0.00][0][10][])
chromosome_2	S_1175016	S	7716481	C	G	38.2	40	C				Sb02g006190	0	7714234	7717116	'0/7	0	7	0	'0/7	0	7	0			'5/5	5	5	1	'5/5	5	5	1	38	40	1	0	1	0	0	HKZ([1.00][5][5][38])		B623([0.00][0][7][])
chromosome_2	S_1175033	S	7725186	C	T	37	40	0				Sb02g006200	5987	7731173	7733010	'0/6	0	6	0	'0/6	0	6	0			'11/11	11	11	1	'11/11	11	11	1	37	40	1	0	1	0	0	HKZ([1.00][11][11][37])		B623([0.00][0][6][])
chromosome_2	S_1175049	S	7731202	C	T	35.2	39	C				Sb02g006200	0	7731173	7733010	'0/10	0	10	0	'0/10	0	10	0			'10/10	10	10	1	'10/10	10	10	1	35	39	1	0	1	0	0	HKZ([1.00][10][10][35])		B623([0.00][0][10][])
chromosome_2	S_1175050	S	7731256	C	G	34.8182	40	C				Sb02g006200	0	7731173	7733010	'0/7	0	7	0	'0/6	0	6	0			'11/15	11	15	0.733333333	'11/12	11	12	0.916666667	34	40	1	0	1	0	0	HKZ([0.92][11][12][34])		B623([0.00][0][6][])
chromosome_2	S_1175052	S	7731268	C	G	38.625	40	C				Sb02g006200	0	7731173	7733010	'0/7	0	7	0	'0/6	0	6	0			'8/11	8	11	0.727272727	'8/8	8	8	1	38	40	1	0	1	0	0	HKZ([1.00][8][8][38])		B623([0.00][0][6][])
chromosome_2	S_1175062	S	7731325	T	C	39	40	C				Sb02g006200	0	7731173	7733010	'0/11	0	11	0	'0/11	0	11	0			'11/11	11	11	1	'11/11	11	11	1	39	40	1	0	1	0	0	HKZ([1.00][11][11][39])		B623([0.00][0][11][])
chromosome_2	S_1175241	S	7733156	t	G	37	40	0				Sb02g006200	-146	7731173	7733010	'0/30	0	30	0	'0/30	0	30	0			'20/21	20	21	0.952380952	'20/20	20	20	1	37	40	1	0	1	0	0	HKZ([1.00][20][20][37])		B623([0.00][0][30][])
chromosome_2	S_1175311	S	7739156	G	A	37.64	40	C				Sb02g006210	0	7739045	7739837	'0/63	0	63	0	'0/63	0	63	0			'50/51	50	51	0.980392157	'50/51	50	51	0.980392157	37	40	1	0	1	0	0	HKZ([0.98][50][51][37])		B623([0.00][0][63][])
chromosome_2	S_1175400	S	7739591	c	G	38.5	40	C				Sb02g006210	0	7739045	7739837	'0/65	0	65	0	'0/65	0	65	0			'42/42	42	42	1	'24/24	24	24	1	38	40	1	0	1	0	0	HKZ([1.00][24][24][38])		B623([0.00][0][65][])
chromosome_2	S_1175459	S	7747279	A	G	39	40	0				Sb02g006220	-1988	7743379	7745291	'0/5	0	5	0	'0/5	0	5	0			'4/4	4	4	1	'4/4	4	4	1	39	40	1	0	1	0	0	HKZ([1.00][4][4][39])		B623([0.00][0][5][])
chromosome_2	S_1175498	S	7765705	A	G	39	40	0				Sb02g006230	-82	7762124	7765623	'0/4	0	4	0	'0/4	0	4	0			'11/11	11	11	1	'11/11	11	11	1	39	40	1	0	1	0	0	HKZ([1.00][11][11][39])		B623([0.00][0][4][])
chromosome_2	S_1175504	S	7765845	G	A	38.2	40	0				Sb02g006240	11542	7777387	7780650	'0/8	0	8	0	'0/8	0	8	0			'20/20	20	20	1	'20/20	20	20	1	38	40	1	0	1	0	0	HKZ([1.00][20][20][38])		B623([0.00][0][8][])
chromosome_2	S_1175515	S	7765967	C	T	37.8947	40	0				Sb02g006240	11420	7777387	7780650	'0/13	0	13	0	'0/13	0	13	0			'19/19	19	19	1	'19/19	19	19	1	37	40	1	0	1	0	0	HKZ([1.00][19][19][37])		B623([0.00][0][13][])
chromosome_2	S_1175638	S	7842748	C	G	39	40	0				Sb02g006290	315	7843063	7848593	'0/8	0	8	0	'0/8	0	8	0			'5/5	5	5	1	'5/5	5	5	1	39	40	1	0	1	0	0	HKZ([1.00][5][5][39])		B623([0.00][0][8][])
chromosome_2	S_1175658	S	7842852	A	C	38.4603	40	0				Sb02g006290	211	7843063	7848593	'0/195	0	195	0	'0/195	0	195	0			'365/367	365	367	0.994550409	'365/367	365	367	0.994550409	38	40	1	0	1	0	0	HKZ([0.99][365][367][38])		B623([0.00][0][195][])
chromosome_2	S_1175703	S	7842956	G	A	34	40	0				Sb02g006290	107	7843063	7848593	'0/423	0	423	0	'0/423	0	423	0			'667/669	667	669	0.997010463	'667/669	667	669	0.997010463	34	40	1	0	1	0	0	HKZ([1.00][667][669][34])		B623([0.00][0][423][])
chromosome_2	S_1175709	S	7842968	T	C	38	40	0				Sb02g006290	95	7843063	7848593	'0/433	0	433	0	'0/433	0	433	0			'214/215	214	215	0.995348837	'214/215	214	215	0.995348837	38	40	1	0	1	0	0	HKZ([1.00][214][215][38])		B623([0.00][0][433][])
chromosome_2	S_1175720	S	7843016	A	G	38.0774	40	0				Sb02g006290	47	7843063	7848593	'0/259	0	259	0	'0/259	0	259	0			'323/323	323	323	1	'323/323	323	323	1	38	40	1	0	1	0	0	HKZ([1.00][323][323][38])		B623([0.00][0][259][])
chromosome_2	S_1175721	S	7843018	A	G	38.5404	40	0				Sb02g006290	45	7843063	7848593	'0/258	0	258	0	'0/258	0	258	0			'322/323	322	323	0.996904025	'322/323	322	323	0.996904025	38	40	1	0	1	0	0	HKZ([1.00][322][323][38])		B623([0.00][0][258][])
chromosome_2	S_1175833	S	7843123	T	G	38.0983	40	C				Sb02g006290	0	7843063	7848593	'0/341	0	341	0	'0/341	0	341	0			'417/418	417	418	0.997607656	'417/418	417	418	0.997607656	38	40	1	0	1	0	0	HKZ([1.00][417][418][38])		B623([0.00][0][341][])
chromosome_2	S_1175852	S	7843150	T	C	38	40	C				Sb02g006290	0	7843063	7848593	'0/267	0	267	0	'0/267	0	267	0			'250/251	250	251	0.996015936	'250/251	250	251	0.996015936	38	40	1	0	1	0	0	HKZ([1.00][250][251][38])		B623([0.00][0][267][])
chromosome_2	S_1175854	S	7843153	T	C	38	40	C				Sb02g006290	0	7843063	7848593	'0/239	0	239	0	'0/239	0	239	0			'250/250	250	250	1	'250/250	250	250	1	38	40	1	0	1	0	0	HKZ([1.00][250][250][38])		B623([0.00][0][239][])
chromosome_2	S_1175906	S	7843216	T	C	38	40	C				Sb02g006290	0	7843063	7848593	'1/246	1	246	0.004065041	'1/246	1	246	0.004065041	8	8	'293/294	293	294	0.996598639	'292/293	292	293	0.996587031	38	40	1	0	1	0	0	HKZ([1.00][292][293][38])		B623([0.00][1][246][8])
chromosome_2	S_1175954	S	7843276	C	T	37.0545	40	C				Sb02g006290	0	7843063	7848593	'0/319	0	319	0	'0/319	0	319	0			'385/390	385	390	0.987179487	'385/390	385	390	0.987179487	37	40	1	0	1	0	0	HKZ([0.99][385][390][37])		B623([0.00][0][319][])
chromosome_2	S_1175973	S	7843309	G	A	37.5115	40	C				Sb02g006290	0	7843063	7848593	'0/327	0	327	0	'0/327	0	327	0			'434/436	434	436	0.995412844	'434/436	434	436	0.995412844	37	40	1	0	1	0	0	HKZ([1.00][434][436][37])		B623([0.00][0][327][])
chromosome_2	S_1176014	S	7843363	T	C	37.2474	40	C				Sb02g006290	0	7843063	7848593	'0/275	0	275	0	'0/263	0	263	0			'287/291	287	291	0.986254296	'263/266	263	266	0.988721805	37	40	1	0	1	0	0	HKZ([0.99][263][266][37])		B623([0.00][0][263][])
chromosome_2	S_1176022	S	7843375	C	G	38.2485	40	C				Sb02g006290	0	7843063	7848593	'0/337	0	337	0	'0/325	0	325	0			'330/332	330	332	0.993975904	'291/293	291	293	0.993174061	38	40	1	0	1	0	0	HKZ([0.99][291][293][38])		B623([0.00][0][325][])
chromosome_2	S_1176090	S	7843462	G	A	38	40	C				Sb02g006290	0	7843063	7848593	'0/357	0	357	0	'0/357	0	357	0			'354/355	354	355	0.997183099	'338/339	338	339	0.997050147	38	40	1	0	1	0	0	HKZ([1.00][338][339][38])		B623([0.00][0][357][])
chromosome_2	S_1176260	S	7843681	G	A	38	40	I				Sb02g006290	0	7843063	7848593	'0/4	0	4	0	'0/4	0	4	0			'5/5	5	5	1	'5/5	5	5	1	38	40	1	0	1	0	0	HKZ([1.00][5][5][38])		B623([0.00][0][4][])
chromosome_2	S_1176380	S	7843871	A	G	38.5676	40	C				Sb02g006290	0	7843063	7848593	'0/173	0	173	0	'0/173	0	173	0			'340/342	340	342	0.994152047	'340/342	340	342	0.994152047	38	40	1	0	1	0	0	HKZ([0.99][340][342][38])		B623([0.00][0][173][])
chromosome_2	S_1176527	S	7844172	T	C	39	40	I				Sb02g006290	0	7843063	7848593	'0/10	0	10	0	'0/10	0	10	0			'8/8	8	8	1	'8/8	8	8	1	38	40	1	0	1	0	0	HKZ([1.00][8][8][38])		B623([0.00][0][10][])
chromosome_2	S_1176529	S	7844195	G	C	36	39	I				Sb02g006290	0	7843063	7848593	'0/5	0	5	0	'0/5	0	5	0			'4/4	4	4	1	'4/4	4	4	1	37	40	1	0	1	0	0	HKZ([1.00][4][4][37])		B623([0.00][0][5][])
chromosome_2	S_1176530	S	7844265	G	T	38.25	40	I				Sb02g006290	0	7843063	7848593	'0/13	0	13	0	'0/13	0	13	0			'8/8	8	8	1	'8/8	8	8	1	38	40	1	0	1	0	0	HKZ([1.00][8][8][38])		B623([0.00][0][13][])
chromosome_2	S_1176637	S	7844597	A	G	38	40	C				Sb02g006290	0	7843063	7848593	'0/164	0	164	0	'0/164	0	164	0			'308/309	308	309	0.996763754	'308/309	308	309	0.996763754	38	40	1	0	1	0	0	HKZ([1.00][308][309][38])		B623([0.00][0][164][])
chromosome_2	S_1176777	S	7844909	T	C	37.5611	40	C	T	A	0	Sb02g006290	0	7843063	7848593	'0/148	0	148	0	'0/148	0	148	0			'360/360	360	360	1	'360/360	360	360	1	37	40	1	0	1	0	0	HKZ([1.00][360][360][37])		B623([0.00][0][148][])
chromosome_2	S_1176926	S	7845225	A	G	38	40	C				Sb02g006290	0	7843063	7848593	'0/207	0	207	0	'0/207	0	207	0			'397/398	397	398	0.997487437	'397/398	397	398	0.997487437	38	40	1	0	1	0	0	HKZ([1.00][397][398][38])		B623([0.00][0][207][])
chromosome_2	S_1176950	S	7845264	G	T	37.5377	40	C				Sb02g006290	0	7843063	7848593	'0/174	0	174	0	'0/174	0	174	0			'292/293	292	293	0.996587031	'292/293	292	293	0.996587031	37	40	1	0	1	0	0	HKZ([1.00][292][293][37])		B623([0.00][0][174][])
chromosome_2	S_1177685	S	7847114	C	T	37.1182	40	C				Sb02g006290	0	7843063	7848593	'0/162	0	162	0	'0/162	0	162	0			'313/313	313	313	1	'313/313	313	313	1	37	40	1	0	1	0	0	HKZ([1.00][313][313][37])		B623([0.00][0][162][])
chromosome_2	S_1177765	S	7847344	G	A	37.5654	40	C				Sb02g006290	0	7843063	7848593	'0/134	0	134	0	'0/134	0	134	0			'214/216	214	216	0.990740741	'214/216	214	216	0.990740741	37	40	1	0	1	0	0	HKZ([0.99][214][216][37])		B623([0.00][0][134][])
chromosome_2	S_1177813	S	7847527	T	C	36.6667	40	C				Sb02g006290	0	7843063	7848593	'0/72	0	72	0	'0/72	0	72	0			'138/138	138	138	1	'138/138	138	138	1	36	40	1	0	1	0	0	HKZ([1.00][138][138][36])		B623([0.00][0][72][])
chromosome_2	S_1177997	S	7848449	G	C	37.6667	40	5				Sb02g006290	0	7843063	7848593	'0/38	0	38	0	'0/38	0	38	0			'66/66	66	66	1	'66/66	66	66	1	37	40	1	0	1	0	0	HKZ([1.00][66][66][37])		B623([0.00][0][38][])
chromosome_2	S_1178000	S	7848458	G	A	37.6	40	5				Sb02g006290	0	7843063	7848593	'0/35	0	35	0	'0/35	0	35	0			'40/40	40	40	1	'40/40	40	40	1	37	40	1	0	1	0	0	HKZ([1.00][40][40][37])		B623([0.00][0][35][])
chromosome_2	S_1178014	S	7848537	G	A	37.5	40	5				Sb02g006290	0	7843063	7848593	'0/46	0	46	0	'0/46	0	46	0			'8/8	8	8	1	'8/8	8	8	1	37	40	1	0	1	0	0	HKZ([1.00][8][8][37])		B623([0.00][0][46][])
chromosome_2	S_1178015	S	7848543	C	G	35.5556	40	5				Sb02g006290	0	7843063	7848593	'0/49	0	49	0	'0/49	0	49	0			'9/9	9	9	1	'9/9	9	9	1	35	40	1	0	1	0	0	HKZ([1.00][9][9][35])		B623([0.00][0][49][])
chromosome_2	S_1178024	S	7857542	C	G	39	40	C				Sb02g006300	0	7857201	7858373	'0/6	0	6	0	'0/6	0	6	0			'5/5	5	5	1	'5/5	5	5	1	39	40	1	0	1	0	0	HKZ([1.00][5][5][39])		B623([0.00][0][6][])
chromosome_2	S_1178025	S	7857545	T	G	39	40	C				Sb02g006300	0	7857201	7858373	'0/4	0	4	0	'0/4	0	4	0			'5/5	5	5	1	'5/5	5	5	1	39	40	1	0	1	0	0	HKZ([1.00][5][5][39])		B623([0.00][0][4][])
chromosome_2	S_1178084	S	7904586	A	G	38.4318	40	5				Sb02g006320	0	7904523	7908055	'0/307	0	307	0	'0/307	0	307	0			'44/44	44	44	1	'44/44	44	44	1	38	40	1	0	1	0	0	HKZ([1.00][44][44][38])		B623([0.00][0][307][])
chromosome_2	S_1178087	S	7904618	a	G	36.0625	40	5				Sb02g006320	0	7904523	7908055	'0/113	0	113	0	'0/113	0	113	0			'32/32	32	32	1	'32/32	32	32	1	36	40	1	0	1	0	0	HKZ([1.00][32][32][36])		B623([0.00][0][113][])
chromosome_2	S_1178093	S	7904643	C	G	38.4	40	5				Sb02g006320	0	7904523	7908055	'0/401	0	401	0	'0/401	0	401	0			'25/25	25	25	1	'25/25	25	25	1	38	40	1	0	1	0	0	HKZ([1.00][25][25][38])		B623([0.00][0][401][])
chromosome_2	S_1178185	S	7904853	G	C	37.4857	40	C				Sb02g006320	0	7904523	7908055	'1/379	1	379	0.002638522	'1/379	1	379	0.002638522	2	2	'35/35	35	35	1	'35/35	35	35	1	37	40	1	0	1	0	0	HKZ([1.00][35][35][37])		B623([0.00][1][379][2])
chromosome_2	S_1178537	S	7905825	G	T	38	40	C				Sb02g006320	0	7904523	7908055	'0/444	0	444	0	'0/444	0	444	0			'38/38	38	38	1	'38/38	38	38	1	38	40	1	0	1	0	0	HKZ([1.00][38][38][38])		B623([0.00][0][444][])
chromosome_2	S_1178755	S	7906216	A	G	37	40	C				Sb02g006320	0	7904523	7908055	'1/840	1	840	0.001190476	'1/840	1	840	0.001190476	16	16	'83/83	83	83	1	'83/83	83	83	1	37	40	1	0	1	0	0	HKZ([1.00][83][83][37])		B623([0.00][1][840][16])
chromosome_2	S_1178904	S	7906417	G	A	38	40	C				Sb02g006320	0	7904523	7908055	'1/484	1	484	0.002066116	'0/358	0	358	0	7	7	'52/56	52	56	0.928571429	'31/31	31	31	1	38	40	1	0	1	0	0	HKZ([1.00][31][31][38])		B623([0.00][0][358][7])
chromosome_2	S_1178939	S	7906474	C	G	37.4474	40	C				Sb02g006320	0	7904523	7908055	'0/550	0	550	0	'0/550	0	550	0			'38/39	38	39	0.974358974	'38/39	38	39	0.974358974	37	40	1	0	1	0	0	HKZ([0.97][38][39][37])		B623([0.00][0][550][])
chromosome_2	S_1179215	S	7906952	c	A	36.6714	40	C				Sb02g006320	0	7904523	7908055	'0/565	0	565	0	'0/517	0	517	0			'70/75	70	75	0.933333333	'70/71	70	71	0.985915493	36	40	1	0	1	0	0	HKZ([0.99][70][71][36])		B623([0.00][0][517][])
chromosome_2	S_1179248	S	7907125	c	T	38	40	C				Sb02g006320	0	7904523	7908055	'0/641	0	641	0	'0/641	0	641	0			'51/51	51	51	1	'51/51	51	51	1	38	40	1	0	1	0	0	HKZ([1.00][51][51][38])		B623([0.00][0][641][])
chromosome_2	S_1179330	S	7907274	G	C	36.4286	40	C				Sb02g006320	0	7904523	7908055	'0/336	0	336	0	'0/336	0	336	0			'14/15	14	15	0.933333333	'14/15	14	15	0.933333333	36	40	1	0	1	0	0	HKZ([0.93][14][15][36])		B623([0.00][0][336][])
chromosome_2	S_1179747	S	7908918	G	A	39	40	3				Sb02g006330	0	7908674	7913650	'0/65	0	65	0	'0/65	0	65	0			'30/30	30	30	1	'30/30	30	30	1	39	40	1	0	1	0	0	HKZ([1.00][30][30][39])		B623([0.00][0][65][])
chromosome_2	S_1179748	S	7908920	C	A	38.1667	40	3				Sb02g006330	0	7908674	7913650	'0/65	0	65	0	'0/65	0	65	0			'30/30	30	30	1	'30/30	30	30	1	38	40	1	0	1	0	0	HKZ([1.00][30][30][38])		B623([0.00][0][65][])
chromosome_2	S_1179749	S	7908934	T	C	38.8571	40	3				Sb02g006330	0	7908674	7913650	'0/96	0	96	0	'0/96	0	96	0			'7/7	7	7	1	'7/7	7	7	1	38	40	1	0	1	0	0	HKZ([1.00][7][7][38])		B623([0.00][0][96][])
chromosome_2	S_1179751	S	7908985	A	G	38.6885	40	3				Sb02g006330	0	7908674	7913650	'0/97	0	97	0	'0/97	0	97	0			'61/61	61	61	1	'61/61	61	61	1	38	40	1	0	1	0	0	HKZ([1.00][61][61][38])		B623([0.00][0][97][])
chromosome_2	S_1179769	S	7909068	C	T	38	40	3				Sb02g006330	0	7908674	7913650	'0/126	0	126	0	'0/126	0	126	0			'51/51	51	51	1	'51/51	51	51	1	38	40	1	0	1	0	0	HKZ([1.00][51][51][38])		B623([0.00][0][126][])
chromosome_2	S_1179770	S	7909069	A	G	38	40	3				Sb02g006330	0	7908674	7913650	'0/122	0	122	0	'0/122	0	122	0			'51/51	51	51	1	'51/51	51	51	1	38	40	1	0	1	0	0	HKZ([1.00][51][51][38])		B623([0.00][0][122][])
chromosome_2	S_1179815	S	7909189	g	A	38.2979	40	C				Sb02g006330	0	7908674	7913650	'0/156	0	156	0	'0/156	0	156	0			'94/94	94	94	1	'94/94	94	94	1	38	40	1	0	1	0	0	HKZ([1.00][94][94][38])		B623([0.00][0][156][])
chromosome_2	S_1179824	S	7909537	A	G	38.5802	40	C				Sb02g006330	0	7908674	7913650	'0/90	0	90	0	'0/90	0	90	0			'81/81	81	81	1	'81/81	81	81	1	38	40	1	0	1	0	0	HKZ([1.00][81][81][38])		B623([0.00][0][90][])
chromosome_2	S_1179873	S	7909981	T	C	37.507	40	C				Sb02g006330	0	7908674	7913650	'0/131	0	131	0	'0/131	0	131	0			'71/71	71	71	1	'71/71	71	71	1	37	40	1	0	1	0	0	HKZ([1.00][71][71][37])		B623([0.00][0][131][])
chromosome_2	S_1179887	S	7910038	G	T	38	40	C				Sb02g006330	0	7908674	7913650	'0/112	0	112	0	'0/112	0	112	0			'110/110	110	110	1	'110/110	110	110	1	38	40	1	0	1	0	0	HKZ([1.00][110][110][38])		B623([0.00][0][112][])
chromosome_2	S_1179899	S	7910172	C	T	36.5421	40	C	A	T	0	Sb02g006330	0	7908674	7913650	'0/110	0	110	0	'0/110	0	110	0			'107/108	107	108	0.990740741	'107/108	107	108	0.990740741	36	40	1	0	1	0	0	HKZ([0.99][107][108][36])		B623([0.00][0][110][])
chromosome_2	S_1180052	S	7912780	C	G	39	40	C				Sb02g006330	0	7908674	7913650	'0/39	0	39	0	'0/39	0	39	0			'32/32	32	32	1	'32/32	32	32	1	39	40	1	0	1	0	0	HKZ([1.00][32][32][39])		B623([0.00][0][39][])
chromosome_2	S_1180053	S	7912792	G	A	38	40	C				Sb02g006330	0	7908674	7913650	'0/57	0	57	0	'0/57	0	57	0			'49/49	49	49	1	'49/49	49	49	1	38	40	1	0	1	0	0	HKZ([1.00][49][49][38])		B623([0.00][0][57][])
chromosome_2	S_1180099	S	7913496	G	A	35.973	40	C				Sb02g006330	0	7908674	7913650	'0/63	0	63	0	'0/63	0	63	0			'37/39	37	39	0.948717949	'37/39	37	39	0.948717949	35	40	1	0	1	0	0	HKZ([0.95][37][39][35])		B623([0.00][0][63][])
chromosome_2	S_1180118	S	7913649	T	C	34	39	5				Sb02g006330	0	7908674	7913650	'0/8	0	8	0	'0/8	0	8	0			'4/4	4	4	1	'4/4	4	4	1	32	39	1	0	1	0	0	HKZ([1.00][4][4][32])		B623([0.00][0][8][])
chromosome_2	S_1180147	S	7914667	C	T	35.6667	40	3				Sb02g006340	0	7914168	7919083	'0/27	0	27	0	'0/27	0	27	0			'9/9	9	9	1	'9/9	9	9	1	35	40	1	0	1	0	0	HKZ([1.00][9][9][35])		B623([0.00][0][27][])
chromosome_2	S_1180923	S	8046162	T	G	38	40	C				Sb02g006410	0	8038432	8046331	'0/33	0	33	0	'0/33	0	33	0			'21/21	21	21	1	'21/21	21	21	1	38	40	1	0	1	0	0	HKZ([1.00][21][21][38])		B623([0.00][0][33][])
chromosome_2	S_1180935	S	8048559	T	C	38	40	0				Sb02g006420	199	8048758	8053037	'0/21	0	21	0	'0/21	0	21	0			'6/6	6	6	1	'6/6	6	6	1	37	40	1	0	1	0	0	HKZ([1.00][6][6][37])		B623([0.00][0][21][])
chromosome_2	S_1180950	S	8048739	C	A	38	40	0				Sb02g006420	19	8048758	8053037	'0/31	0	31	0	'0/31	0	31	0			'38/38	38	38	1	'38/38	38	38	1	38	40	1	0	1	0	0	HKZ([1.00][38][38][38])		B623([0.00][0][31][])
chromosome_2	S_1180960	S	8048857	C	T	38	40	C				Sb02g006420	0	8048758	8053037	'0/32	0	32	0	'0/32	0	32	0			'18/18	18	18	1	'18/18	18	18	1	38	40	1	0	1	0	0	HKZ([1.00][18][18][38])		B623([0.00][0][32][])
chromosome_2	S_1181012	S	8049397	A	G	38.4545	40	C				Sb02g006420	0	8048758	8053037	'0/21	0	21	0	'0/21	0	21	0			'22/22	22	22	1	'22/22	22	22	1	38	40	1	0	1	0	0	HKZ([1.00][22][22][38])		B623([0.00][0][21][])
chromosome_2	S_1181093	S	8052472	g	A	40	40	C	P	L	-3	Sb02g006420	0	8048758	8053037	'0/12	0	12	0	'0/12	0	12	0			'4/4	4	4	1	'4/4	4	4	1	39	40	1	0	1	0	0	HKZ([1.00][4][4][39])		B623([0.00][0][12][])
chromosome_2	S_1181131	S	8062537	c	G	36	39	C	P	A	-1	Sb02g006430	0	8062366	8064225	'0/34	0	34	0	'0/34	0	34	0			'11/11	11	11	1	'11/11	11	11	1	36	39	1	0	1	0	0	HKZ([1.00][11][11][36])		B623([0.00][0][34][])
chromosome_2	S_1181138	S	8062665	C	G	37	40	C				Sb02g006430	0	8062366	8064225	'0/33	0	33	0	'0/33	0	33	0			'10/10	10	10	1	'10/10	10	10	1	37	40	1	0	1	0	0	HKZ([1.00][10][10][37])		B623([0.00][0][33][])
chromosome_2	S_1181157	S	8062905	C	T	37.9333	40	C	S	L	-2	Sb02g006430	0	8062366	8064225	'0/37	0	37	0	'0/37	0	37	0			'15/15	15	15	1	'15/15	15	15	1	37	40	1	0	1	0	0	HKZ([1.00][15][15][37])		B623([0.00][0][37][])
chromosome_2	S_1181250	S	8064061	C	A	38	40	3				Sb02g006430	0	8062366	8064225	'0/51	0	51	0	'0/51	0	51	0			'4/4	4	4	1	'4/4	4	4	1	38	40	1	0	1	0	0	HKZ([1.00][4][4][38])		B623([0.00][0][51][])
chromosome_2	S_1181261	S	8064182	T	G	37.6667	40	3				Sb02g006430	0	8062366	8064225	'0/10	0	10	0	'0/10	0	10	0			'18/18	18	18	1	'18/18	18	18	1	37	40	1	0	1	0	0	HKZ([1.00][18][18][37])		B623([0.00][0][10][])
chromosome_2	S_1181269	S	8065602	G	C	37.5714	40	3				Sb02g006440	0	8065574	8071475	'0/15	0	15	0	'0/15	0	15	0			'21/21	21	21	1	'21/21	21	21	1	37	40	1	0	1	0	0	HKZ([1.00][21][21][37])		B623([0.00][0][15][])
chromosome_2	S_1181270	S	8065610	C	T	39	40	3				Sb02g006440	0	8065574	8071475	'0/29	0	29	0	'0/29	0	29	0			'19/19	19	19	1	'19/19	19	19	1	39	40	1	0	1	0	0	HKZ([1.00][19][19][39])		B623([0.00][0][29][])
chromosome_2	S_1181447	S	8073161	C	T	38.3846	40	5				Sb02g006450	0	8073118	8079485	'0/23	0	23	0	'0/23	0	23	0			'13/13	13	13	1	'13/13	13	13	1	38	40	1	0	1	0	0	HKZ([1.00][13][13][38])		B623([0.00][0][23][])
chromosome_2	S_1181459	S	8073409	C	G	39	40	5				Sb02g006450	0	8073118	8079485	'0/33	0	33	0	'0/33	0	33	0			'12/12	12	12	1	'12/12	12	12	1	39	40	1	0	1	0	0	HKZ([1.00][12][12][39])		B623([0.00][0][33][])
chromosome_2	S_1181527	S	8079218	T	G	39	40	C	C	W	-2	Sb02g006450	0	8073118	8079485	'0/41	0	41	0	'0/41	0	41	0			'24/24	24	24	1	'24/24	24	24	1	39	40	1	0	1	0	0	HKZ([1.00][24][24][39])		B623([0.00][0][41][])
chromosome_2	S_1181529	S	8079251	C	T	36.8182	40	C				Sb02g006450	0	8073118	8079485	'0/30	0	30	0	'0/30	0	30	0			'11/11	11	11	1	'11/11	11	11	1	36	40	1	0	1	0	0	HKZ([1.00][11][11][36])		B623([0.00][0][30][])
chromosome_2	S_1181594	S	8111289	T	G	36.5714	40	0				Sb02g006480	-2806	8108037	8108483	'0/12	0	12	0	'0/12	0	12	0			'7/7	7	7	1	'7/7	7	7	1	36	40	1	0	1	0	0	HKZ([1.00][7][7][36])		B623([0.00][0][12][])
chromosome_2	S_1181607	S	8111459	T	C	38	39	0				Sb02g006485	4968	8116427	8117316	'0/20	0	20	0	'0/20	0	20	0			'4/4	4	4	1	'4/4	4	4	1	38	40	1	0	1	0	0	HKZ([1.00][4][4][38])		B623([0.00][0][20][])
chromosome_2	S_1181871	S	8150513	G	A	39.5	40	I				Sb02g006500	0	8148964	8152985	'0/5	0	5	0	'0/5	0	5	0			'4/4	4	4	1	'4/4	4	4	1	39	40	1	0	1	0	0	HKZ([1.00][4][4][39])		B623([0.00][0][5][])
chromosome_2	S_1182020	S	8151699	G	A	38	40	C				Sb02g006500	0	8148964	8152985	'0/98	0	98	0	'0/98	0	98	0			'127/127	127	127	1	'127/127	127	127	1	38	40	1	0	1	0	0	HKZ([1.00][127][127][38])		B623([0.00][0][98][])
chromosome_2	S_1182165	S	8158187	A	G	38.5	40	C				Sb02g006510	0	8155638	8158772	'0/11	0	11	0	'0/11	0	11	0			'8/8	8	8	1	'8/8	8	8	1	38	40	1	0	1	0	0	HKZ([1.00][8][8][38])		B623([0.00][0][11][])
chromosome_2	S_1182171	S	8158632	G	T	37.6364	40	3				Sb02g006510	0	8155638	8158772	'0/9	0	9	0	'0/9	0	9	0			'11/11	11	11	1	'11/11	11	11	1	37	40	1	0	1	0	0	HKZ([1.00][11][11][37])		B623([0.00][0][9][])
chromosome_2	S_1182194	S	8167976	T	C	38	40	5				Sb02g006530	0	8167874	8168797	'0/200	0	200	0	'0/200	0	200	0			'41/42	41	42	0.976190476	'41/42	41	42	0.976190476	38	40	1	0	1	0	0	HKZ([0.98][41][42][38])		B623([0.00][0][200][])
chromosome_2	S_1182422	S	8168566	G	T	37.5667	40	3				Sb02g006530	0	8167874	8168797	'0/265	0	265	0	'0/265	0	265	0			'120/125	120	125	0.96	'120/125	120	125	0.96	37	40	1	0	1	0	0	HKZ([0.96][120][125][37])		B623([0.00][0][265][])
chromosome_2	S_1182427	S	8168589	T	G	37.4675	40	3				Sb02g006530	0	8167874	8168797	'0/200	0	200	0	'0/200	0	200	0			'77/77	77	77	1	'77/77	77	77	1	37	40	1	0	1	0	0	HKZ([1.00][77][77][37])		B623([0.00][0][200][])
chromosome_2	S_1182428	S	8168590	G	A	37.4605	40	3				Sb02g006530	0	8167874	8168797	'0/196	0	196	0	'0/196	0	196	0			'76/77	76	77	0.987012987	'76/77	76	77	0.987012987	37	40	1	0	1	0	0	HKZ([0.99][76][77][37])		B623([0.00][0][196][])
chromosome_2	S_1182432	S	8168622	A	G	38.6667	40	3				Sb02g006530	0	8167874	8168797	'0/125	0	125	0	'0/125	0	125	0			'9/9	9	9	1	'9/9	9	9	1	38	40	1	0	1	0	0	HKZ([1.00][9][9][38])		B623([0.00][0][125][])
chromosome_2	S_1182437	S	8168656	t	A	36	40	3				Sb02g006530	0	8167874	8168797	'0/117	0	117	0	'0/117	0	117	0			'16/16	16	16	1	'16/16	16	16	1	36	40	1	0	1	0	0	HKZ([1.00][16][16][36])		B623([0.00][0][117][])
chromosome_2	S_1182453	S	8168741	G	T	38	40	3				Sb02g006530	0	8167874	8168797	'0/103	0	103	0	'0/103	0	103	0			'12/12	12	12	1	'12/12	12	12	1	38	40	1	0	1	0	0	HKZ([1.00][12][12][38])		B623([0.00][0][103][])
chromosome_2	S_1182454	S	8168745	C	G	36	40	3				Sb02g006530	0	8167874	8168797	'0/87	0	87	0	'0/87	0	87	0			'12/12	12	12	1	'12/12	12	12	1	36	40	1	0	1	0	0	HKZ([1.00][12][12][36])		B623([0.00][0][87][])
chromosome_2	D_19230	D	[8175449..8175454]	tcctcc	-	38	40	5				Sb02g006540	0	8175401	8178961	'0/775	0	775	0	'0/775	0	775	0			'677/822	677	822	0.823600973	'677/822	677	822	0.823600973	38	40	1	0	1	0	0	HKZ([0.82][677][822][38])		B623([0.00][0][775][])
chromosome_2	S_1182509	S	8175813	G	A	37.1667	40	5				Sb02g006540	0	8175401	8178961	'0/324	0	324	0	'0/324	0	324	0			'30/30	30	30	1	'30/30	30	30	1	37	40	1	0	1	0	0	HKZ([1.00][30][30][37])		B623([0.00][0][324][])
chromosome_2	S_1183829	S	8178863	A	G	39	40	3				Sb02g006540	0	8175401	8178961	'0/35	0	35	0	'0/35	0	35	0			'9/9	9	9	1	'9/9	9	9	1	39	40	1	0	1	0	0	HKZ([1.00][9][9][39])		B623([0.00][0][35][])
chromosome_2	S_1183904	S	8249311	T	A	36.0909	40	C				Sb02g006600	0	8247304	8252511	'0/13	0	13	0	'0/13	0	13	0			'22/22	22	22	1	'22/22	22	22	1	36	40	1	0	1	0	0	HKZ([1.00][22][22][36])		B623([0.00][0][13][])
chromosome_2	S_1183950	S	8258100	T	C	39	40	C				Sb02g006620	0	8258007	8260499	'1/10	1	10	0.1	'1/10	1	10	0.1	7	7	'8/8	8	8	1	'8/8	8	8	1	39	40	1	0	1	0	0	HKZ([1.00][8][8][39])		B623([0.10][1][10][7])
chromosome_2	S_1184094	S	8429146	A	C	39	40	C				Sb02g006654	0	8429057	8429473	'0/19	0	19	0	'0/19	0	19	0			'15/15	15	15	1	'14/14	14	14	1	39	40	1	0	1	0	0	HKZ([1.00][14][14][39])		B623([0.00][0][19][])
chromosome_2	S_1184209	S	8450810	C	T	39	40	C				Sb02g006670	0	8450388	8451464	'0/5	0	5	0	'0/5	0	5	0			'4/4	4	4	1	'4/4	4	4	1	39	40	1	0	1	0	0	HKZ([1.00][4][4][39])		B623([0.00][0][5][])
chromosome_2	S_1184213	S	8451063	G	T	37.8	40	C	A	S	1	Sb02g006670	0	8450388	8451464	'0/5	0	5	0	'0/5	0	5	0			'5/5	5	5	1	'5/5	5	5	1	37	40	1	0	1	0	0	HKZ([1.00][5][5][37])		B623([0.00][0][5][])
chromosome_2	S_1184464	S	8464885	C	G	38.4848	40	3				Sb02g006680	0	8463517	8464942	'0/41	0	41	0	'0/41	0	41	0			'33/34	33	34	0.970588235	'33/34	33	34	0.970588235	38	40	1	0	1	0	0	HKZ([0.97][33][34][38])		B623([0.00][0][41][])
chromosome_2	S_1184499	S	8647069	T	C	39	40	C				Sb02g006770	0	8645912	8654651	'0/16	0	16	0	'0/16	0	16	0			'12/12	12	12	1	'12/12	12	12	1	39	40	1	0	1	0	0	HKZ([1.00][12][12][39])		B623([0.00][0][16][])
chromosome_2	S_1184529	S	8654038	G	A	38	40	C				Sb02g006770	0	8645912	8654651	'0/20	0	20	0	'0/20	0	20	0			'21/21	21	21	1	'21/21	21	21	1	38	40	1	0	1	0	0	HKZ([1.00][21][21][38])		B623([0.00][0][20][])
chromosome_2	S_1184837	S	8686240	C	T	38.1111	40	C				Sb02g006790	0	8681506	8687026	'0/16	0	16	0	'0/16	0	16	0			'9/10	9	10	0.9	'9/10	9	10	0.9	38	40	1	0	1	0	0	HKZ([0.90][9][10][38])		B623([0.00][0][16][])
chromosome_2	S_1185573	S	8695593	C	G	38	40	5				Sb02g006810	0	8693663	8695648	'0/571	0	571	0	'0/571	0	571	0			'124/124	124	124	1	'124/124	124	124	1	38	40	1	0	1	0	0	HKZ([1.00][124][124][38])		B623([0.00][0][571][])
chromosome_2	S_1185581	S	8695612	g	A	38	40	5				Sb02g006810	0	8693663	8695648	'0/465	0	465	0	'0/465	0	465	0			'40/40	40	40	1	'40/40	40	40	1	38	40	1	0	1	0	0	HKZ([1.00][40][40][38])		B623([0.00][0][465][])
chromosome_2	S_1185612	S	8737489	T	C	37.5185	40	C				Sb02g006860	0	8737439	8738751	'1/39	1	39	0.025641026	'1/39	1	39	0.025641026	11	11	'27/27	27	27	1	'27/27	27	27	1	37	40	1	0	1	0	0	HKZ([1.00][27][27][37])		B623([0.03][1][39][11])
chromosome_2	S_1185620	S	8737575	G	C	38.2857	40	C	G	A	0	Sb02g006860	0	8737439	8738751	'0/38	0	38	0	'0/38	0	38	0			'7/7	7	7	1	'7/7	7	7	1	38	40	1	0	1	0	0	HKZ([1.00][7][7][38])		B623([0.00][0][38][])
chromosome_2	S_1185621	S	8737579	C	G	39.2857	40	C				Sb02g006860	0	8737439	8738751	'0/32	0	32	0	'0/32	0	32	0			'7/7	7	7	1	'7/7	7	7	1	39	40	1	0	1	0	0	HKZ([1.00][7][7][39])		B623([0.00][0][32][])
chromosome_2	S_1185667	S	8738284	c	G	38.1111	40	C				Sb02g006860	0	8737439	8738751	'0/31	0	31	0	'0/31	0	31	0			'9/9	9	9	1	'9/9	9	9	1	38	40	1	0	1	0	0	HKZ([1.00][9][9][38])		B623([0.00][0][31][])
chromosome_2	S_1185668	S	8738290	A	T	38.3077	40	C				Sb02g006860	0	8737439	8738751	'0/31	0	31	0	'0/31	0	31	0			'13/14	13	14	0.928571429	'13/14	13	14	0.928571429	38	40	1	0	1	0	0	HKZ([0.93][13][14][38])		B623([0.00][0][31][])
chromosome_2	S_1185675	S	8738326	T	C	36	40	C				Sb02g006860	0	8737439	8738751	'0/29	0	29	0	'0/29	0	29	0			'17/17	17	17	1	'17/17	17	17	1	36	40	1	0	1	0	0	HKZ([1.00][17][17][36])		B623([0.00][0][29][])
chromosome_2	S_1185687	S	8738446	A	G	38	40	3				Sb02g006860	0	8737439	8738751	'0/30	0	30	0	'0/30	0	30	0			'5/6	5	6	0.833333333	'5/6	5	6	0.833333333	38	40	1	0	1	0	0	HKZ([0.83][5][6][38])		B623([0.00][0][30][])
chromosome_2	S_1185690	S	8738477	A	G	38.3125	40	3				Sb02g006860	0	8737439	8738751	'0/44	0	44	0	'0/44	0	44	0			'16/16	16	16	1	'16/16	16	16	1	38	40	1	0	1	0	0	HKZ([1.00][16][16][38])		B623([0.00][0][44][])
chromosome_2	D_19276	D	[8812752..8812752]	t	-	39.5	40	0				Sb02g006883	6966	8819718	8820227	'0/5	0	5	0	'0/5	0	5	0			'8/10	8	10	0.8	'8/10	8	10	0.8	39	40	1	0	1	0	0	HKZ([0.80][8][10][39])		B623([0.00][0][5][])
chromosome_2	S_1186612	S	8882271	T	A	32	40	3				Sb02g006920	0	8882105	8883370	'0/23	0	23	0	'0/23	0	23	0			'4/4	4	4	1	'4/4	4	4	1	32	40	1	0	1	0	0	HKZ([1.00][4][4][32])		B623([0.00][0][23][])
chromosome_2	S_1186640	S	8897672	C	T	37	40	0				Sb02g006930	558	8898230	8901050	'0/4	0	4	0	'0/4	0	4	0			'4/4	4	4	1	'4/4	4	4	1	37	40	1	0	1	0	0	HKZ([1.00][4][4][37])		B623([0.00][0][4][])
chromosome_2	S_1186642	S	8897704	G	A	39	40	0				Sb02g006930	526	8898230	8901050	'0/4	0	4	0	'0/4	0	4	0			'4/4	4	4	1	'4/4	4	4	1	39	40	1	0	1	0	0	HKZ([1.00][4][4][39])		B623([0.00][0][4][])
chromosome_2	S_1186645	S	8897863	T	C	35.96	40	0				Sb02g006930	367	8898230	8901050	'0/20	0	20	0	'0/20	0	20	0			'25/25	25	25	1	'25/25	25	25	1	35	40	1	0	1	0	0	HKZ([1.00][25][25][35])		B623([0.00][0][20][])
chromosome_2	S_1186647	S	8897927	T	C	38.5263	40	0				Sb02g006930	303	8898230	8901050	'0/8	0	8	0	'0/8	0	8	0			'19/19	19	19	1	'9/9	9	9	1	38	40	1	0	1	0	0	HKZ([1.00][9][9][38])		B623([0.00][0][8][])
chromosome_2	S_1186649	S	8897977	T	C	38.5517	40	0				Sb02g006930	253	8898230	8901050	'0/26	0	26	0	'0/26	0	26	0			'29/29	29	29	1	'29/29	29	29	1	38	40	1	0	1	0	0	HKZ([1.00][29][29][38])		B623([0.00][0][26][])
chromosome_2	S_1186651	S	8898007	C	T	38.6429	40	0				Sb02g006930	223	8898230	8901050	'0/17	0	17	0	'0/17	0	17	0			'14/14	14	14	1	'14/14	14	14	1	38	40	1	0	1	0	0	HKZ([1.00][14][14][38])		B623([0.00][0][17][])
chromosome_2	S_1186657	S	8898104	A	G	36.9259	40	0				Sb02g006930	126	8898230	8901050	'0/32	0	32	0	'0/32	0	32	0			'27/27	27	27	1	'27/27	27	27	1	36	40	1	0	1	0	0	HKZ([1.00][27][27][36])		B623([0.00][0][32][])
chromosome_2	S_1186684	S	8898362	C	A	38	40	C				Sb02g006930	0	8898230	8901050	'0/21	0	21	0	'0/21	0	21	0			'12/12	12	12	1	'12/12	12	12	1	38	40	1	0	1	0	0	HKZ([1.00][12][12][38])		B623([0.00][0][21][])
chromosome_2	S_1186690	S	8898434	A	G	37.4211	40	C				Sb02g006930	0	8898230	8901050	'0/24	0	24	0	'0/24	0	24	0			'19/20	19	20	0.95	'19/20	19	20	0.95	37	40	1	0	1	0	0	HKZ([0.95][19][20][37])		B623([0.00][0][24][])
chromosome_2	S_1186694	S	8898470	A	G	36.9524	40	C				Sb02g006930	0	8898230	8901050	'0/18	0	18	0	'0/18	0	18	0			'21/21	21	21	1	'21/21	21	21	1	36	40	1	0	1	0	0	HKZ([1.00][21][21][36])		B623([0.00][0][18][])
chromosome_2	S_1186713	S	8899238	C	T	37	40	C				Sb02g006930	0	8898230	8901050	'0/11	0	11	0	'0/11	0	11	0			'12/12	12	12	1	'12/12	12	12	1	37	40	1	0	1	0	0	HKZ([1.00][12][12][37])		B623([0.00][0][11][])
chromosome_2	S_1186722	S	8899351	G	T	38.4242	40	C	H	N	1	Sb02g006930	0	8898230	8901050	'0/22	0	22	0	'0/22	0	22	0			'33/33	33	33	1	'33/33	33	33	1	38	40	1	0	1	0	0	HKZ([1.00][33][33][38])		B623([0.00][0][22][])
chromosome_2	S_1186734	S	8899673	A	G	38.5714	40	C				Sb02g006930	0	8898230	8901050	'0/16	0	16	0	'0/16	0	16	0			'14/14	14	14	1	'14/14	14	14	1	38	40	1	0	1	0	0	HKZ([1.00][14][14][38])		B623([0.00][0][16][])
chromosome_2	I_19287	I	8919597^8919598	---	AAG	40	40	0				Sb02g006960	410	8920008	8922469	'0/8	0	8	0	'0/8	0	8	0			'4/5	4	5	0.8	'4/5	4	5	0.8	40	40	1	0	1	0	0	HKZ([0.80][4][5][40])		B623([0.00][0][8][])
chromosome_2	S_1186808	S	8919749	G	C	38	40	0				Sb02g006960	259	8920008	8922469	'0/9	0	9	0	'0/9	0	9	0			'22/22	22	22	1	'22/22	22	22	1	38	40	1	0	1	0	0	HKZ([1.00][22][22][38])		B623([0.00][0][9][])
chromosome_2	S_1186825	S	8919913	A	G	36.8913	40	0				Sb02g006960	95	8920008	8922469	'0/72	0	72	0	'0/72	0	72	0			'46/46	46	46	1	'46/46	46	46	1	36	40	1	0	1	0	0	HKZ([1.00][46][46][36])		B623([0.00][0][72][])
chromosome_2	S_1186830	S	8919946	c	A	37.2917	40	0				Sb02g006960	62	8920008	8922469	'1/82	1	82	0.012195122	'1/82	1	82	0.012195122	40	40	'48/49	48	49	0.979591837	'48/49	48	49	0.979591837	37	40	1	0	1	0	0	HKZ([0.98][48][49][37])		B623([0.01][1][82][40])
chromosome_2	S_1186918	S	8920512	C	A	39	40	I				Sb02g006960	0	8920008	8922469	'0/8	0	8	0	'0/8	0	8	0			'5/5	5	5	1	'5/5	5	5	1	39	40	1	0	1	0	0	HKZ([1.00][5][5][39])		B623([0.00][0][8][])
chromosome_2	D_19291	D	[8921039..8921039]	T	-	37	40	I				Sb02g006960	0	8920008	8922469	'0/13	0	13	0	'0/13	0	13	0			'4/4	4	4	1	'4/4	4	4	1	37	40	1	0	1	0	0	HKZ([1.00][4][4][37])		B623([0.00][0][13][])
chromosome_2	S_1186976	S	8921944	c	A	31.0769	40	C	A	S	1	Sb02g006960	0	8920008	8922469	'0/70	0	70	0	'0/70	0	70	0			'13/13	13	13	1	'13/13	13	13	1	31	40	1	0	1	0	0	HKZ([1.00][13][13][31])		B623([0.00][0][70][])
chromosome_2	S_1186991	S	8922119	G	A	35.8	40	C				Sb02g006960	0	8920008	8922469	'0/52	0	52	0	'0/52	0	52	0			'20/20	20	20	1	'20/20	20	20	1	35	40	1	0	1	0	0	HKZ([1.00][20][20][35])		B623([0.00][0][52][])
chromosome_2	S_1187041	S	8932664	A	C	39	40	3				Sb02g006970	0	8932269	8937898	'0/49	0	49	0	'0/49	0	49	0			'37/37	37	37	1	'37/37	37	37	1	39	40	1	0	1	0	0	HKZ([1.00][37][37][39])		B623([0.00][0][49][])
chromosome_2	S_1187058	S	8932957	T	C	37	40	C				Sb02g006970	0	8932269	8937898	'0/8	0	8	0	'0/8	0	8	0			'4/4	4	4	1	'4/4	4	4	1	37	40	1	0	1	0	0	HKZ([1.00][4][4][37])		B623([0.00][0][8][])
chromosome_2	S_1187134	S	8937095	C	G	38	40	5				Sb02g006970	0	8932269	8937898	'0/49	0	49	0	'0/49	0	49	0			'35/35	35	35	1	'35/35	35	35	1	38	40	1	0	1	0	0	HKZ([1.00][35][35][38])		B623([0.00][0][49][])
chromosome_2	S_1187140	S	8937165	G	A	37.4211	40	5				Sb02g006970	0	8932269	8937898	'0/25	0	25	0	'0/25	0	25	0			'19/20	19	20	0.95	'19/20	19	20	0.95	37	40	1	0	1	0	0	HKZ([0.95][19][20][37])		B623([0.00][0][25][])
chromosome_2	S_1187143	S	8937574	A	G	37.25	40	5				Sb02g006970	0	8932269	8937898	'0/16	0	16	0	'0/16	0	16	0			'12/13	12	13	0.923076923	'12/13	12	13	0.923076923	37	40	1	0	1	0	0	HKZ([0.92][12][13][37])		B623([0.00][0][16][])
chromosome_2	S_1187337	S	8945857	c	T	37.0714	40	C	D	N	1	Sb02g006990	0	8944129	8946934	'0/30	0	30	0	'0/30	0	30	0			'14/14	14	14	1	'14/14	14	14	1	37	40	1	0	1	0	0	HKZ([1.00][14][14][37])		B623([0.00][0][30][])
chromosome_2	S_1187435	S	8956471	C	T	37	40	C				Sb02g007000	0	8952672	8956528	'0/23	0	23	0	'0/23	0	23	0			'8/8	8	8	1	'8/8	8	8	1	36	40	1	0	1	0	0	HKZ([1.00][8][8][36])		B623([0.00][0][23][])
chromosome_2	S_1187451	S	8956694	G	C	39	40	0				Sb02g007000	-166	8952672	8956528	'0/22	0	22	0	'0/22	0	22	0			'15/15	15	15	1	'15/15	15	15	1	39	40	1	0	1	0	0	HKZ([1.00][15][15][39])		B623([0.00][0][22][])
chromosome_2	S_1187453	S	8956768	C	A	39.2857	40	0				Sb02g007010	9585	8966353	8969519	'0/18	0	18	0	'0/18	0	18	0			'7/8	7	8	0.875	'7/8	7	8	0.875	39	40	1	0	1	0	0	HKZ([0.88][7][8][39])		B623([0.00][0][18][])
chromosome_2	S_1187454	S	8956794	G	A	36.125	40	0				Sb02g007010	9559	8966353	8969519	'0/29	0	29	0	'0/29	0	29	0			'8/8	8	8	1	'8/8	8	8	1	36	40	1	0	1	0	0	HKZ([1.00][8][8][36])		B623([0.00][0][29][])
chromosome_2	S_1187455	S	8956797	G	C	37.75	40	0				Sb02g007010	9556	8966353	8969519	'0/28	0	28	0	'0/28	0	28	0			'8/8	8	8	1	'8/8	8	8	1	37	40	1	0	1	0	0	HKZ([1.00][8][8][37])		B623([0.00][0][28][])
chromosome_2	S_1187475	S	8966488	G	A	38	40	5				Sb02g007010	0	8966353	8969519	'0/77	0	77	0	'0/77	0	77	0			'50/51	50	51	0.980392157	'50/51	50	51	0.980392157	38	40	1	0	1	0	0	HKZ([0.98][50][51][38])		B623([0.00][0][77][])
chromosome_2	S_1187481	S	8966512	G	T	36.9048	40	5				Sb02g007010	0	8966353	8969519	'0/105	0	105	0	'0/105	0	105	0			'42/43	42	43	0.976744186	'42/43	42	43	0.976744186	36	40	1	0	1	0	0	HKZ([0.98][42][43][36])		B623([0.00][0][105][])
chromosome_2	S_1187485	S	8966526	C	T	36.9846	40	5				Sb02g007010	0	8966353	8969519	'0/103	0	103	0	'0/103	0	103	0			'65/66	65	66	0.984848485	'65/66	65	66	0.984848485	36	40	1	0	1	0	0	HKZ([0.98][65][66][36])		B623([0.00][0][103][])
chromosome_2	S_1187695	S	8969238	G	A	38	40	C	R	K	2	Sb02g007010	0	8966353	8969519	'0/103	0	103	0	'0/103	0	103	0			'49/49	49	49	1	'49/49	49	49	1	38	40	1	0	1	0	0	HKZ([1.00][49][49][38])		B623([0.00][0][103][])
chromosome_2	S_1187794	S	8972416	C	T	35.1875	40	C				Sb02g007020	0	8971868	8981730	'0/55	0	55	0	'0/55	0	55	0			'32/33	32	33	0.96969697	'32/33	32	33	0.96969697	35	40	1	0	1	0	0	HKZ([0.97][32][33][35])		B623([0.00][0][55][])
chromosome_2	S_1187810	S	8979728	A	C	38	40	C	I	S	-2	Sb02g007020	0	8971868	8981730	'0/29	0	29	0	'0/29	0	29	0			'15/15	15	15	1	'15/15	15	15	1	38	40	1	0	1	0	0	HKZ([1.00][15][15][38])		B623([0.00][0][29][])
chromosome_2	S_1187847	S	9031517	A	G	39	40	3				Sb02g007030	0	9031387	9036925	'0/15	0	15	0	'0/15	0	15	0			'4/4	4	4	1	'4/4	4	4	1	39	40	1	0	1	0	0	HKZ([1.00][4][4][39])		B623([0.00][0][15][])
chromosome_2	S_1188257	S	9036876	G	A	37.6377	40	5				Sb02g007030	0	9031387	9036925	'0/169	0	169	0	'0/137	0	137	0			'69/69	69	69	1	'69/69	69	69	1	37	40	1	0	1	0	0	HKZ([1.00][69][69][37])		B623([0.00][0][137][])
chromosome_2	I_19313	I	9036922^9036923	--	GA	35	40	5				Sb02g007030	0	9031387	9036925	'0/14	0	14	0	'0/13	0	13	0			'5/5	5	5	1	'3/3	3	3	1	36	40	1	0	1	0	0	HKZ([1.00][3][3][36])		B623([0.00][0][13][])
chromosome_2	S_1188341	S	9058157	C	T	38	39	0				Sb02g007060	341	9058498	9062284	'0/5	0	5	0	'0/5	0	5	0			'4/4	4	4	1	'4/4	4	4	1	38	39	1	0	1	0	0	HKZ([1.00][4][4][38])		B623([0.00][0][5][])
chromosome_2	S_1188552	S	9095400	G	A	38.4	39	C				Sb02g007100	0	9094569	9096342	'0/7	0	7	0	'0/7	0	7	0			'5/5	5	5	1	'5/5	5	5	1	38	39	1	0	1	0	0	HKZ([1.00][5][5][38])		B623([0.00][0][7][])
chromosome_2	S_1188584	S	9108215	T	A	39	40	C	L	Q	-2	Sb02g007110	0	9106929	9108567	'0/6	0	6	0	'0/6	0	6	0			'4/4	4	4	1	'4/4	4	4	1	39	40	1	0	1	0	0	HKZ([1.00][4][4][39])		B623([0.00][0][6][])
chromosome_2	S_1188637	S	9129216	A	C	39.6	40	0				Sb02g007136	193	9129409	9130737	'0/13	0	13	0	'0/8	0	8	0			'5/5	5	5	1	'5/5	5	5	1	39	40	1	0	1	0	0	HKZ([1.00][5][5][39])		B623([0.00][0][8][])
chromosome_2	S_1189119	S	9189389	C	T	38.7619	40	0				Sb02g007166	-4631	9182097	9184758	'8/8	8	8	1	'8/8	8	8	1	38	40	'13/18	13	18	0.722222222	'13/18	13	18	0.722222222	39	40	1	1	0	0	0	B623([1.00][8][8][38])	HKZ([0.72][13][18][39])
chromosome_2	S_1189603	S	9278780	A	T	35.4286	40	C	N	Y	-2	Sb02g007220	0	9277655	9280771	'0/19	0	19	0	'0/19	0	19	0			'14/14	14	14	1	'14/14	14	14	1	35	40	1	0	1	0	0	HKZ([1.00][14][14][35])		B623([0.00][0][19][])
chromosome_2	S_1189622	S	9279080	G	C	38	40	C	E	Q	2	Sb02g007220	0	9277655	9280771	'0/15	0	15	0	'0/15	0	15	0			'31/31	31	31	1	'31/31	31	31	1	38	40	1	0	1	0	0	HKZ([1.00][31][31][38])		B623([0.00][0][15][])
chromosome_2	S_1189721	S	9280180	C	T	36.4545	40	C				Sb02g007220	0	9277655	9280771	'0/24	0	24	0	'0/24	0	24	0			'22/22	22	22	1	'22/22	22	22	1	36	40	1	0	1	0	0	HKZ([1.00][22][22][36])		B623([0.00][0][24][])
chromosome_2	S_1189722	S	9280188	G	C	37.9	40	C	S	T	1	Sb02g007220	0	9277655	9280771	'0/26	0	26	0	'0/26	0	26	0			'20/20	20	20	1	'20/20	20	20	1	37	40	1	0	1	0	0	HKZ([1.00][20][20][37])		B623([0.00][0][26][])
chromosome_2	S_1189794	S	9280620	G	T	35.5789	40	3				Sb02g007220	0	9277655	9280771	'0/7	0	7	0	'0/7	0	7	0			'19/19	19	19	1	'19/19	19	19	1	35	40	1	0	1	0	0	HKZ([1.00][19][19][35])		B623([0.00][0][7][])
chromosome_2	S_1190217	S	9309048	a	T	39	40	0				Sb02g007270	193	9309241	9312067	'0/7	0	7	0	'0/7	0	7	0			'8/8	8	8	1	'8/8	8	8	1	39	40	1	0	1	0	0	HKZ([1.00][8][8][39])		B623([0.00][0][7][])
chromosome_2	S_1190222	S	9309133	G	T	39	40	0				Sb02g007270	108	9309241	9312067	'0/28	0	28	0	'0/28	0	28	0			'10/10	10	10	1	'10/10	10	10	1	37	40	1	0	1	0	0	HKZ([1.00][10][10][37])		B623([0.00][0][28][])
chromosome_2	S_1190226	S	9309195	A	G	37.6875	40	0				Sb02g007270	46	9309241	9312067	'0/62	0	62	0	'0/62	0	62	0			'32/33	32	33	0.96969697	'32/33	32	33	0.96969697	37	40	1	0	1	0	0	HKZ([0.97][32][33][37])		B623([0.00][0][62][])
chromosome_2	S_1190227	S	9309204	T	C	38	40	0				Sb02g007270	37	9309241	9312067	'0/87	0	87	0	'0/87	0	87	0			'87/87	87	87	1	'87/87	87	87	1	38	40	1	0	1	0	0	HKZ([1.00][87][87][38])		B623([0.00][0][87][])
chromosome_2	S_1190240	S	9309681	A	C	37	40	I				Sb02g007270	0	9309241	9312067	'0/7	0	7	0	'0/7	0	7	0			'4/4	4	4	1	'4/4	4	4	1	37	40	1	0	1	0	0	HKZ([1.00][4][4][37])		B623([0.00][0][7][])
chromosome_2	S_1190241	S	9309693	G	T	39	40	I				Sb02g007270	0	9309241	9312067	'0/5	0	5	0	'0/5	0	5	0			'4/4	4	4	1	'4/4	4	4	1	39	40	1	0	1	0	0	HKZ([1.00][4][4][39])		B623([0.00][0][5][])
chromosome_2	S_1190290	S	9312247	C	T	37	40	0				Sb02g007270	-180	9309241	9312067	'0/56	0	56	0	'0/56	0	56	0			'29/29	29	29	1	'29/29	29	29	1	37	40	1	0	1	0	0	HKZ([1.00][29][29][37])		B623([0.00][0][56][])
chromosome_2	S_1190294	S	9312285	G	T	37.75	40	0				Sb02g007280	1617	9313902	9314264	'0/24	0	24	0	'0/24	0	24	0			'12/12	12	12	1	'12/12	12	12	1	37	40	1	0	1	0	0	HKZ([1.00][12][12][37])		B623([0.00][0][24][])
chromosome_2	S_1190299	S	9313822	G	C	38	40	0				Sb02g007280	80	9313902	9314264	'0/7	0	7	0	'0/7	0	7	0			'5/5	5	5	1	'5/5	5	5	1	38	40	1	0	1	0	0	HKZ([1.00][5][5][38])		B623([0.00][0][7][])
chromosome_2	S_1190344	S	9313900	A	G	37	40	0				Sb02g007280	2	9313902	9314264	'2/1015	2	1015	0.001970443	'2/1015	2	1015	0.001970443	34	38	'209/210	209	210	0.995238095	'209/210	209	210	0.995238095	37	40	1	0	1	0	0	HKZ([1.00][209][210][37])		B623([0.00][2][1015][34])
chromosome_2	S_1190426	S	9313996	C	A	37.1716	40	C	T	N	0	Sb02g007280	0	9313902	9314264	'0/429	0	429	0	'0/429	0	429	0			'169/169	169	169	1	'169/169	169	169	1	37	40	1	0	1	0	0	HKZ([1.00][169][169][37])		B623([0.00][0][429][])
chromosome_2	S_1190453	S	9314027	G	C	37	40	C				Sb02g007280	0	9313902	9314264	'0/866	0	866	0	'0/866	0	866	0			'190/191	190	191	0.994764398	'190/191	190	191	0.994764398	37	40	1	0	1	0	0	HKZ([0.99][190][191][37])		B623([0.00][0][866][])
chromosome_2	S_1191054	S	9381718	A	C	38.2857	40	C	T	P	-1	Sb02g007330	0	9376508	9382320	'0/67	0	67	0	'0/67	0	67	0			'42/42	42	42	1	'42/42	42	42	1	38	40	1	0	1	0	0	HKZ([1.00][42][42][38])		B623([0.00][0][67][])
chromosome_2	S_1191058	S	9381741	T	C	37.8261	40	C				Sb02g007330	0	9376508	9382320	'0/50	0	50	0	'0/50	0	50	0			'23/23	23	23	1	'23/23	23	23	1	37	40	1	0	1	0	0	HKZ([1.00][23][23][37])		B623([0.00][0][50][])
chromosome_2	S_1191060	S	9381753	G	C	37.4074	40	C				Sb02g007330	0	9376508	9382320	'0/49	0	49	0	'0/49	0	49	0			'27/27	27	27	1	'27/27	27	27	1	37	40	1	0	1	0	0	HKZ([1.00][27][27][37])		B623([0.00][0][49][])
chromosome_2	S_1191061	S	9381778	A	C	37.2308	40	C	K	Q	1	Sb02g007330	0	9376508	9382320	'0/40	0	40	0	'0/40	0	40	0			'13/13	13	13	1	'13/13	13	13	1	37	40	1	0	1	0	0	HKZ([1.00][13][13][37])		B623([0.00][0][40][])
chromosome_2	S_1191139	S	9386825	A	G	39	40	C				Sb02g007350	0	9386703	9387134	'0/90	0	90	0	'0/90	0	90	0			'8/8	8	8	1	'8/8	8	8	1	39	40	1	0	1	0	0	HKZ([1.00][8][8][39])		B623([0.00][0][90][])
chromosome_2	S_1191496	S	9433685	G	C	38.2857	40	C				Sb02g007440	0	9432889	9434610	'0/8	0	8	0	'0/8	0	8	0			'7/7	7	7	1	'7/7	7	7	1	38	40	1	0	1	0	0	HKZ([1.00][7][7][38])		B623([0.00][0][8][])
chromosome_2	D_19378	D	[9450819..9450819]	T	-	40	40	5				Sb02g007460	0	9450745	9453875	'0/97	0	97	0	'0/62	0	62	0			'4/9	4	9	0.444444444	'4/4	4	4	1	40	40	1	0	1	0	0	HKZ([1.00][4][4][40])		B623([0.00][0][62][])
chromosome_2	S_1191655	S	9450934	G	C	38.567	40	C	V	L	1	Sb02g007460	0	9450745	9453875	'0/192	0	192	0	'0/182	0	182	0			'97/97	97	97	1	'96/96	96	96	1	38	40	1	0	1	0	0	HKZ([1.00][96][96][38])		B623([0.00][0][182][])
chromosome_2	S_1191789	S	9453303	a	C	35	40	I				Sb02g007460	0	9450745	9453875	'0/6	0	6	0	'0/4	0	4	0			'4/4	4	4	1	'3/3	3	3	1	35	40	1	0	1	0	0	HKZ([1.00][3][3][35])		B623([0.00][0][4][])
chromosome_2	S_1191844	S	9453621	G	C	37.5244	40	C	E	Q	2	Sb02g007460	0	9450745	9453875	'0/214	0	214	0	'0/214	0	214	0			'82/82	82	82	1	'82/82	82	82	1	37	40	1	0	1	0	0	HKZ([1.00][82][82][37])		B623([0.00][0][214][])
chromosome_2	S_1191951	S	9462419	T	C	38	40	C				Sb02g007465	0	9462318	9463283	'0/151	0	151	0	'0/151	0	151	0			'68/68	68	68	1	'68/68	68	68	1	38	40	1	0	1	0	0	HKZ([1.00][68][68][38])		B623([0.00][0][151][])
chromosome_2	S_1191965	S	9462468	G	A	38.85	40	C	E	K	1	Sb02g007465	0	9462318	9463283	'0/76	0	76	0	'0/76	0	76	0			'60/60	60	60	1	'60/60	60	60	1	38	40	1	0	1	0	0	HKZ([1.00][60][60][38])		B623([0.00][0][76][])
chromosome_2	S_1191973	S	9462499	G	A	38.6571	40	C	R	Q	1	Sb02g007465	0	9462318	9463283	'0/107	0	107	0	'0/107	0	107	0			'35/35	35	35	1	'35/35	35	35	1	38	40	1	0	1	0	0	HKZ([1.00][35][35][38])		B623([0.00][0][107][])
chromosome_2	S_1192008	S	9462968	G	A	37.9063	40	C				Sb02g007465	0	9462318	9463283	'0/105	0	105	0	'0/105	0	105	0			'64/64	64	64	1	'64/64	64	64	1	37	40	1	0	1	0	0	HKZ([1.00][64][64][37])		B623([0.00][0][105][])
chromosome_2	S_1192068	S	9463453	A	T	39	40	0				Sb02g007465	-170	9462318	9463283	'0/20	0	20	0	'0/20	0	20	0			'11/11	11	11	1	'11/11	11	11	1	39	40	1	0	1	0	0	HKZ([1.00][11][11][39])		B623([0.00][0][20][])
chromosome_2	S_1192087	S	9467360	a	G	38.4167	40	C	T	A	0	Sb02g007470	0	9466295	9469731	'0/20	0	20	0	'0/20	0	20	0			'12/12	12	12	1	'12/12	12	12	1	38	40	1	0	1	0	0	HKZ([1.00][12][12][38])		B623([0.00][0][20][])
chromosome_2	S_1192179	S	9469530	C	T	38.5	40	C				Sb02g007470	0	9466295	9469731	'0/37	0	37	0	'0/37	0	37	0			'16/17	16	17	0.941176471	'16/17	16	17	0.941176471	38	40	1	0	1	0	0	HKZ([0.94][16][17][38])		B623([0.00][0][37][])
chromosome_2	S_1192180	S	9469541	A	T	38.4231	40	C	Y	F	3	Sb02g007470	0	9466295	9469731	'0/38	0	38	0	'0/38	0	38	0			'26/26	26	26	1	'26/26	26	26	1	38	40	1	0	1	0	0	HKZ([1.00][26][26][38])		B623([0.00][0][38][])
chromosome_2	S_1192191	S	9469621	T	C	38.4545	40	C	Y	H	2	Sb02g007470	0	9466295	9469731	'0/45	0	45	0	'0/45	0	45	0			'22/22	22	22	1	'22/22	22	22	1	38	40	1	0	1	0	0	HKZ([1.00][22][22][38])		B623([0.00][0][45][])
chromosome_2	S_1192193	S	9469628	C	T	35.5789	40	C	A	V	0	Sb02g007470	0	9466295	9469731	'0/41	0	41	0	'0/41	0	41	0			'19/19	19	19	1	'19/19	19	19	1	35	40	1	0	1	0	0	HKZ([1.00][19][19][35])		B623([0.00][0][41][])
chromosome_2	S_1192195	S	9469687	C	T	39	40	C				Sb02g007470	0	9466295	9469731	'0/31	0	31	0	'0/31	0	31	0			'11/11	11	11	1	'11/11	11	11	1	39	40	1	0	1	0	0	HKZ([1.00][11][11][39])		B623([0.00][0][31][])
chromosome_2	S_1192201	S	9469829	T	C	38.2727	40	0				Sb02g007470	-98	9466295	9469731	'0/11	0	11	0	'0/11	0	11	0			'11/11	11	11	1	'11/11	11	11	1	38	40	1	0	1	0	0	HKZ([1.00][11][11][38])		B623([0.00][0][11][])
chromosome_2	S_1192202	S	9469845	G	A	39.6667	40	0				Sb02g007480	622	9470467	9474487	'0/27	0	27	0	'0/27	0	27	0			'9/9	9	9	1	'9/9	9	9	1	39	40	1	0	1	0	0	HKZ([1.00][9][9][39])		B623([0.00][0][27][])
chromosome_2	S_1192572	S	9471119	C	T	37.5171	40	C				Sb02g007480	0	9470467	9474487	'0/708	0	708	0	'0/708	0	708	0			'615/619	615	619	0.993537964	'615/619	615	619	0.993537964	37	40	1	0	1	0	0	HKZ([0.99][615][619][37])		B623([0.00][0][708][])
chromosome_2	S_1192625	S	9471261	C	T	37	40	C	A	T	0	Sb02g007480	0	9470467	9474487	'0/649	0	649	0	'0/649	0	649	0			'245/252	245	252	0.972222222	'245/252	245	252	0.972222222	37	40	1	0	1	0	0	HKZ([0.97][245][252][37])		B623([0.00][0][649][])
chromosome_2	S_1193553	S	9473216	T	C	38	40	C				Sb02g007480	0	9470467	9474487	'0/588	0	588	0	'0/588	0	588	0			'586/591	586	591	0.991539763	'586/591	586	591	0.991539763	38	40	1	0	1	0	0	HKZ([0.99][586][591][38])		B623([0.00][0][588][])
chromosome_2	S_1194554	S	9499279	G	A	36.9412	40	5				Sb02g007513	0	9495602	9499525	'0/131	0	131	0	'0/131	0	131	0			'34/37	34	37	0.918918919	'34/37	34	37	0.918918919	36	40	1	0	1	0	0	HKZ([0.92][34][37][36])		B623([0.00][0][131][])
chromosome_2	S_1194647	S	9509620	T	A	34.0588	40	C				Sb02g007530	0	9509551	9514443	'0/22	0	22	0	'0/22	0	22	0			'17/17	17	17	1	'17/17	17	17	1	34	40	1	0	1	0	0	HKZ([1.00][17][17][34])		B623([0.00][0][22][])
chromosome_2	S_1194663	S	9510495	G	A	39	40	C				Sb02g007530	0	9509551	9514443	'0/14	0	14	0	'0/14	0	14	0			'15/15	15	15	1	'15/15	15	15	1	39	40	1	0	1	0	0	HKZ([1.00][15][15][39])		B623([0.00][0][14][])
chromosome_2	S_1194667	S	9510530	A	G	39	40	C				Sb02g007530	0	9509551	9514443	'0/22	0	22	0	'0/22	0	22	0			'16/16	16	16	1	'16/16	16	16	1	39	40	1	0	1	0	0	HKZ([1.00][16][16][39])		B623([0.00][0][22][])
chromosome_2	S_1194668	S	9510555	T	C	39	40	C				Sb02g007530	0	9509551	9514443	'0/23	0	23	0	'0/23	0	23	0			'4/4	4	4	1	'4/4	4	4	1	39	40	1	0	1	0	0	HKZ([1.00][4][4][39])		B623([0.00][0][23][])
chromosome_2	S_1194676	S	9510769	C	A	38	40	C	G	V	-3	Sb02g007530	0	9509551	9514443	'0/20	0	20	0	'0/20	0	20	0			'10/10	10	10	1	'10/10	10	10	1	38	40	1	0	1	0	0	HKZ([1.00][10][10][38])		B623([0.00][0][20][])
chromosome_2	S_1194705	S	9514104	G	A	37.5	40	C				Sb02g007530	0	9509551	9514443	'0/8	0	8	0	'0/8	0	8	0			'4/4	4	4	1	'4/4	4	4	1	37	40	1	0	1	0	0	HKZ([1.00][4][4][37])		B623([0.00][0][8][])
chromosome_2	S_1194719	S	9541448	G	C	40	40	0				Sb02g007550	7713	9549161	9550345	'0/18	0	18	0	'0/18	0	18	0			'4/4	4	4	1	'4/4	4	4	1	40	40	1	0	1	0	0	HKZ([1.00][4][4][40])		B623([0.00][0][18][])
chromosome_2	D_19430	D	[9541475..9541480]	CTAGCA	-	36	38	0				Sb02g007550	7686	9549161	9550345	'0/22	0	22	0	'0/22	0	22	0			'4/4	4	4	1	'4/4	4	4	1	36	38	1	0	1	0	0	HKZ([1.00][4][4][36])		B623([0.00][0][22][])
chromosome_2	S_1194721	S	9541517	C	G	30	38	0				Sb02g007550	7644	9549161	9550345	'0/10	0	10	0	'0/10	0	10	0			'4/4	4	4	1	'4/4	4	4	1	30	38	1	0	1	0	0	HKZ([1.00][4][4][30])		B623([0.00][0][10][])
chromosome_2	S_1194730	S	9541738	A	G	39	40	0				Sb02g007550	7423	9549161	9550345	'0/27	0	27	0	'0/27	0	27	0			'4/4	4	4	1	'4/4	4	4	1	39	40	1	0	1	0	0	HKZ([1.00][4][4][39])		B623([0.00][0][27][])
chromosome_2	S_1194737	S	9541820	G	A	33.5	40	0				Sb02g007550	7341	9549161	9550345	'0/13	0	13	0	'0/13	0	13	0			'8/8	8	8	1	'8/8	8	8	1	33	40	1	0	1	0	0	HKZ([1.00][8][8][33])		B623([0.00][0][13][])
chromosome_2	S_1194740	S	9541917	G	A	36	40	0				Sb02g007550	7244	9549161	9550345	'0/21	0	21	0	'0/21	0	21	0			'5/5	5	5	1	'5/5	5	5	1	36	40	1	0	1	0	0	HKZ([1.00][5][5][36])		B623([0.00][0][21][])
chromosome_2	S_1194741	S	9541921	G	A	37	40	0				Sb02g007550	7240	9549161	9550345	'0/22	0	22	0	'0/22	0	22	0			'5/5	5	5	1	'5/5	5	5	1	37	40	1	0	1	0	0	HKZ([1.00][5][5][37])		B623([0.00][0][22][])
chromosome_2	S_1194775	S	9570986	C	T	39.6	40	C	T	M	-1	Sb02g007590	0	9567100	9571056	'0/11	0	11	0	'0/11	0	11	0			'5/5	5	5	1	'5/5	5	5	1	39	40	1	0	1	0	0	HKZ([1.00][5][5][39])		B623([0.00][0][11][])
chromosome_2	S_1194821	S	9606991	G	A	39	40	C				Sb02g007610	0	9605338	9609070	'0/6	0	6	0	'0/6	0	6	0			'4/4	4	4	1	'3/3	3	3	1	39	40	1	0	1	0	0	HKZ([1.00][3][3][39])		B623([0.00][0][6][])
chromosome_2	S_1194823	S	9607160	G	A	39.5	40	C				Sb02g007610	0	9605338	9609070	'0/5	0	5	0	'0/5	0	5	0			'4/4	4	4	1	'4/4	4	4	1	39	40	1	0	1	0	0	HKZ([1.00][4][4][39])		B623([0.00][0][5][])
chromosome_2	S_1194824	S	9607180	G	A	38.5	40	C	R	C	-3	Sb02g007610	0	9605338	9609070	'0/4	0	4	0	'0/4	0	4	0			'6/6	6	6	1	'6/6	6	6	1	38	40	1	0	1	0	0	HKZ([1.00][6][6][38])		B623([0.00][0][4][])
chromosome_2	S_1194826	S	9607304	G	A	38	40	C				Sb02g007610	0	9605338	9609070	'0/4	0	4	0	'0/4	0	4	0			'4/4	4	4	1	'4/4	4	4	1	38	40	1	0	1	0	0	HKZ([1.00][4][4][38])		B623([0.00][0][4][])
chromosome_2	S_1194833	S	9607740	G	T	39	40	C	P	Q	-1	Sb02g007610	0	9605338	9609070	'0/4	0	4	0	'0/4	0	4	0			'4/4	4	4	1	'4/4	4	4	1	39	40	1	0	1	0	0	HKZ([1.00][4][4][39])		B623([0.00][0][4][])
chromosome_2	S_1194839	S	9608162	C	T	38	40	C				Sb02g007610	0	9605338	9609070	'0/5	0	5	0	'0/5	0	5	0			'7/7	7	7	1	'7/7	7	7	1	38	40	1	0	1	0	0	HKZ([1.00][7][7][38])		B623([0.00][0][5][])
chromosome_2	S_1194951	S	9623425	G	A	38	40	C				Sb02g007630	0	9622501	9626519	'0/73	0	73	0	'0/73	0	73	0			'54/54	54	54	1	'54/54	54	54	1	38	40	1	0	1	0	0	HKZ([1.00][54][54][38])		B623([0.00][0][73][])
chromosome_2	S_1195132	S	9650903	A	T	38.5	40	0				Sb02g007670	-49	9650183	9650854	'0/12	0	12	0	'0/12	0	12	0			'6/6	6	6	1	'6/6	6	6	1	38	40	1	0	1	0	0	HKZ([1.00][6][6][38])		B623([0.00][0][12][])
chromosome_2	S_1195161	S	9654798	G	C	38.25	40	C	A	P	-1	Sb02g007680	0	9654437	9655085	'0/21	0	21	0	'0/21	0	21	0			'8/8	8	8	1	'8/8	8	8	1	38	40	1	0	1	0	0	HKZ([1.00][8][8][38])		B623([0.00][0][21][])
chromosome_2	S_1195264	S	9668228	G	A	37.0909	40	5				Sb02g007690	0	9663783	9668422	'0/31	0	31	0	'0/31	0	31	0			'11/11	11	11	1	'11/11	11	11	1	37	40	1	0	1	0	0	HKZ([1.00][11][11][37])		B623([0.00][0][31][])
chromosome_2	S_1195265	S	9668231	G	A	37.0909	40	5				Sb02g007690	0	9663783	9668422	'0/28	0	28	0	'0/28	0	28	0			'11/11	11	11	1	'11/11	11	11	1	37	40	1	0	1	0	0	HKZ([1.00][11][11][37])		B623([0.00][0][28][])
chromosome_2	S_1195270	S	9668263	G	A	34.5789	40	5				Sb02g007690	0	9663783	9668422	'0/16	0	16	0	'0/16	0	16	0			'19/19	19	19	1	'19/19	19	19	1	34	40	1	0	1	0	0	HKZ([1.00][19][19][34])		B623([0.00][0][16][])
chromosome_2	S_1195271	S	9668288	A	C	37.3636	40	5				Sb02g007690	0	9663783	9668422	'0/31	0	31	0	'0/31	0	31	0			'22/22	22	22	1	'22/22	22	22	1	37	40	1	0	1	0	0	HKZ([1.00][22][22][37])		B623([0.00][0][31][])
chromosome_2	S_1195274	S	9668320	T	G	37.8333	40	5				Sb02g007690	0	9663783	9668422	'0/27	0	27	0	'0/27	0	27	0			'12/12	12	12	1	'12/12	12	12	1	37	40	1	0	1	0	0	HKZ([1.00][12][12][37])		B623([0.00][0][27][])
chromosome_2	S_1195276	S	9668355	T	G	39	40	5				Sb02g007690	0	9663783	9668422	'0/16	0	16	0	'0/16	0	16	0			'11/11	11	11	1	'11/11	11	11	1	39	40	1	0	1	0	0	HKZ([1.00][11][11][39])		B623([0.00][0][16][])
chromosome_2	S_1195280	S	9668401	T	C	35	40	5				Sb02g007690	0	9663783	9668422	'0/23	0	23	0	'0/23	0	23	0			'5/5	5	5	1	'5/5	5	5	1	36	40	1	0	1	0	0	HKZ([1.00][5][5][36])		B623([0.00][0][23][])
chromosome_2	S_1195349	S	9682285	C	T	38.5333	40	C				Sb02g007710	0	9679600	9683185	'0/52	0	52	0	'0/52	0	52	0			'15/15	15	15	1	'9/9	9	9	1	38	40	1	0	1	0	0	HKZ([1.00][9][9][38])		B623([0.00][0][52][])
chromosome_2	S_1195367	S	9682601	A	G	39	40	C	K	E	1	Sb02g007710	0	9679600	9683185	'0/59	0	59	0	'0/59	0	59	0			'18/18	18	18	1	'18/18	18	18	1	39	40	1	0	1	0	0	HKZ([1.00][18][18][39])		B623([0.00][0][59][])
chromosome_2	S_1195373	S	9682709	A	C	38.3636	40	C				Sb02g007710	0	9679600	9683185	'0/39	0	39	0	'0/39	0	39	0			'11/11	11	11	1	'11/11	11	11	1	38	40	1	0	1	0	0	HKZ([1.00][11][11][38])		B623([0.00][0][39][])
chromosome_2	S_1195417	S	9702244	C	T	39	40	3				Sb02g007740	0	9702075	9703642	'0/48	0	48	0	'0/48	0	48	0			'4/4	4	4	1	'4/4	4	4	1	39	40	1	0	1	0	0	HKZ([1.00][4][4][39])		B623([0.00][0][48][])
chromosome_2	S_1195976	S	9820262	A	G	38.9412	40	0				Sb02g007800	-86	9810069	9820176	'0/6	0	6	0	'0/6	0	6	0			'51/52	51	52	0.980769231	'51/52	51	52	0.980769231	38	40	1	0	1	0	0	HKZ([0.98][51][52][38])		B623([0.00][0][6][])
chromosome_2	S_1195995	S	9835990	A	G	37	40	0				Sb02g007810	87	9836077	9842410	'0/20	0	20	0	'0/20	0	20	0			'6/6	6	6	1	'6/6	6	6	1	37	40	1	0	1	0	0	HKZ([1.00][6][6][37])		B623([0.00][0][20][])
chromosome_2	S_1196021	S	9836310	T	G	38	40	C				Sb02g007810	0	9836077	9842410	'0/46	0	46	0	'0/46	0	46	0			'38/38	38	38	1	'38/38	38	38	1	38	40	1	0	1	0	0	HKZ([1.00][38][38][38])		B623([0.00][0][46][])
chromosome_2	S_1196049	S	9836478	G	T	36.2766	40	C				Sb02g007810	0	9836077	9842410	'0/82	0	82	0	'0/82	0	82	0			'47/47	47	47	1	'47/47	47	47	1	36	40	1	0	1	0	0	HKZ([1.00][47][47][36])		B623([0.00][0][82][])
chromosome_2	S_1196110	S	9837046	A	T	35.4423	40	C				Sb02g007810	0	9836077	9842410	'0/80	0	80	0	'0/80	0	80	0			'52/52	52	52	1	'52/52	52	52	1	35	40	1	0	1	0	0	HKZ([1.00][52][52][35])		B623([0.00][0][80][])
chromosome_2	S_1196168	S	9838649	G	A	38.3913	40	C				Sb02g007810	0	9836077	9842410	'0/86	0	86	0	'0/86	0	86	0			'23/23	23	23	1	'23/23	23	23	1	38	40	1	0	1	0	0	HKZ([1.00][23][23][38])		B623([0.00][0][86][])
chromosome_2	S_1196203	S	9838739	C	T	38	40	C				Sb02g007810	0	9836077	9842410	'0/62	0	62	0	'0/62	0	62	0			'129/129	129	129	1	'129/129	129	129	1	38	40	1	0	1	0	0	HKZ([1.00][129][129][38])		B623([0.00][0][62][])
chromosome_2	S_1196225	S	9838894	T	G	38	40	C				Sb02g007810	0	9836077	9842410	'0/72	0	72	0	'0/72	0	72	0			'99/100	99	100	0.99	'99/100	99	100	0.99	38	40	1	0	1	0	0	HKZ([0.99][99][100][38])		B623([0.00][0][72][])
chromosome_2	S_1196248	S	9838975	T	C	38.6364	40	C				Sb02g007810	0	9836077	9842410	'0/80	0	80	0	'0/80	0	80	0			'209/210	209	210	0.995238095	'209/210	209	210	0.995238095	38	40	1	0	1	0	0	HKZ([1.00][209][210][38])		B623([0.00][0][80][])
chromosome_2	S_1196252	S	9838987	A	G	38.6376	40	C				Sb02g007810	0	9836077	9842410	'1/107	1	107	0.009345794	'1/107	1	107	0.009345794	11	11	'218/220	218	220	0.990909091	'218/220	218	220	0.990909091	38	40	1	0	1	0	0	HKZ([0.99][218][220][38])		B623([0.01][1][107][11])
chromosome_2	S_1196268	S	9839038	G	A	38.6296	40	C				Sb02g007810	0	9836077	9842410	'0/60	0	60	0	'0/60	0	60	0			'81/81	81	81	1	'67/67	67	67	1	38	40	1	0	1	0	0	HKZ([1.00][67][67][38])		B623([0.00][0][60][])
chromosome_2	S_1196271	S	9839047	A	G	38.5876	40	C				Sb02g007810	0	9836077	9842410	'0/93	0	93	0	'0/57	0	57	0			'97/193	97	193	0.502590674	'49/50	49	50	0.98	38	40	1	0	1	0	0	HKZ([0.98][49][50][38])		B623([0.00][0][57][])
chromosome_2	S_1196293	S	9839074	G	A	38.6239	40	C				Sb02g007810	0	9836077	9842410	'0/207	0	207	0	'0/21	0	21	0			'117/413	117	413	0.283292978	'22/22	22	22	1	38	40	1	0	1	0	0	HKZ([1.00][22][22][38])		B623([0.00][0][21][])
chromosome_2	S_1196342	S	9839325	T	C	38.2662	40	C				Sb02g007810	0	9836077	9842410	'0/115	0	115	0	'0/115	0	115	0			'139/139	139	139	1	'139/139	139	139	1	38	40	1	0	1	0	0	HKZ([1.00][139][139][38])		B623([0.00][0][115][])
chromosome_2	S_1196356	S	9839355	C	T	38	40	C				Sb02g007810	0	9836077	9842410	'0/101	0	101	0	'0/101	0	101	0			'177/177	177	177	1	'169/169	169	169	1	38	40	1	0	1	0	0	HKZ([1.00][169][169][38])		B623([0.00][0][101][])
chromosome_2	S_1196366	S	9839387	C	T	36.5789	40	C	P	L	-3	Sb02g007810	0	9836077	9842410	'0/82	0	82	0	'0/82	0	82	0			'152/153	152	153	0.993464052	'152/153	152	153	0.993464052	36	40	1	0	1	0	0	HKZ([0.99][152][153][36])		B623([0.00][0][82][])
chromosome_2	S_1196372	S	9839412	C	T	37.5932	40	C				Sb02g007810	0	9836077	9842410	'0/107	0	107	0	'0/107	0	107	0			'118/120	118	120	0.983333333	'118/120	118	120	0.983333333	37	40	1	0	1	0	0	HKZ([0.98][118][120][37])		B623([0.00][0][107][])
chromosome_2	S_1196398	S	9839608	C	T	38	40	C				Sb02g007810	0	9836077	9842410	'0/108	0	108	0	'0/108	0	108	0			'216/216	216	216	1	'216/216	216	216	1	38	40	1	0	1	0	0	HKZ([1.00][216][216][38])		B623([0.00][0][108][])
chromosome_2	S_1196401	S	9839620	C	G	37.5889	40	C				Sb02g007810	0	9836077	9842410	'0/97	0	97	0	'0/97	0	97	0			'180/181	180	181	0.994475138	'180/181	180	181	0.994475138	37	40	1	0	1	0	0	HKZ([0.99][180][181][37])		B623([0.00][0][97][])
chromosome_2	S_1196412	S	9839675	T	C	38.657	40	C				Sb02g007810	0	9836077	9842410	'0/134	0	134	0	'0/133	0	133	0			'172/173	172	173	0.994219653	'110/111	110	111	0.990990991	38	40	1	0	1	0	0	HKZ([0.99][110][111][38])		B623([0.00][0][133][])
chromosome_2	S_1196429	S	9839810	G	A	38.6462	40	C				Sb02g007810	0	9836077	9842410	'0/115	0	115	0	'0/115	0	115	0			'195/198	195	198	0.984848485	'195/198	195	198	0.984848485	38	40	1	0	1	0	0	HKZ([0.98][195][198][38])		B623([0.00][0][115][])
chromosome_2	S_1196507	S	9839975	C	T	38.1242	40	C				Sb02g007810	0	9836077	9842410	'0/122	0	122	0	'0/122	0	122	0			'153/153	153	153	1	'153/153	153	153	1	38	40	1	0	1	0	0	HKZ([1.00][153][153][38])		B623([0.00][0][122][])
chromosome_2	S_1196514	S	9840099	C	T	37.5517	40	C				Sb02g007810	0	9836077	9842410	'0/84	0	84	0	'0/84	0	84	0			'116/116	116	116	1	'66/66	66	66	1	37	40	1	0	1	0	0	HKZ([1.00][66][66][37])		B623([0.00][0][84][])
chromosome_2	S_1196569	S	9840225	T	C	38	40	C				Sb02g007810	0	9836077	9842410	'0/129	0	129	0	'0/129	0	129	0			'137/137	137	137	1	'137/137	137	137	1	38	40	1	0	1	0	0	HKZ([1.00][137][137][38])		B623([0.00][0][129][])
chromosome_2	S_1196574	S	9840243	T	C	37.6068	40	C				Sb02g007810	0	9836077	9842410	'0/103	0	103	0	'0/103	0	103	0			'117/117	117	117	1	'117/117	117	117	1	37	40	1	0	1	0	0	HKZ([1.00][117][117][37])		B623([0.00][0][103][])
chromosome_2	S_1196594	S	9840298	C	T	37	40	C				Sb02g007810	0	9836077	9842410	'0/126	0	126	0	'0/126	0	126	0			'158/158	158	158	1	'158/158	158	158	1	37	40	1	0	1	0	0	HKZ([1.00][158][158][37])		B623([0.00][0][126][])
chromosome_2	S_1196661	S	9840599	A	G	38	40	C				Sb02g007810	0	9836077	9842410	'0/150	0	150	0	'0/150	0	150	0			'204/205	204	205	0.995121951	'204/205	204	205	0.995121951	38	40	1	0	1	0	0	HKZ([1.00][204][205][38])		B623([0.00][0][150][])
chromosome_2	S_1196750	S	9840895	G	A	38	40	C				Sb02g007810	0	9836077	9842410	'0/96	0	96	0	'0/96	0	96	0			'202/202	202	202	1	'202/202	202	202	1	38	40	1	0	1	0	0	HKZ([1.00][202][202][38])		B623([0.00][0][96][])
chromosome_2	S_1196810	S	9841069	T	C	38.6364	40	C				Sb02g007810	0	9836077	9842410	'0/106	0	106	0	'0/106	0	106	0			'165/165	165	165	1	'165/165	165	165	1	38	40	1	0	1	0	0	HKZ([1.00][165][165][38])		B623([0.00][0][106][])
chromosome_2	S_1196874	S	9841291	T	C	38	40	C				Sb02g007810	0	9836077	9842410	'0/158	0	158	0	'0/158	0	158	0			'179/180	179	180	0.994444444	'179/180	179	180	0.994444444	38	40	1	0	1	0	0	HKZ([0.99][179][180][38])		B623([0.00][0][158][])
chromosome_2	S_1196975	S	9841465	c	T	37	40	C				Sb02g007810	0	9836077	9842410	'0/174	0	174	0	'0/174	0	174	0			'222/227	222	227	0.977973568	'221/226	221	226	0.977876106	37	40	1	0	1	0	0	HKZ([0.98][221][226][37])		B623([0.00][0][174][])
chromosome_2	S_1196999	S	9841528	A	G	37.5174	40	C				Sb02g007810	0	9836077	9842410	'0/108	0	108	0	'0/108	0	108	0			'172/173	172	173	0.994219653	'172/173	172	173	0.994219653	37	40	1	0	1	0	0	HKZ([0.99][172][173][37])		B623([0.00][0][108][])
chromosome_2	S_1197000	S	9841534	G	T	37.5597	40	C				Sb02g007810	0	9836077	9842410	'0/112	0	112	0	'0/112	0	112	0			'159/160	159	160	0.99375	'159/160	159	160	0.99375	37	40	1	0	1	0	0	HKZ([0.99][159][160][37])		B623([0.00][0][112][])
chromosome_2	S_1197342	S	9842282	T	A	38	40	3				Sb02g007810	0	9836077	9842410	'0/43	0	43	0	'0/43	0	43	0			'32/32	32	32	1	'32/32	32	32	1	38	40	1	0	1	0	0	HKZ([1.00][32][32][38])		B623([0.00][0][43][])
chromosome_2	S_1197353	S	9842362	A	G	39	40	3				Sb02g007810	0	9836077	9842410	'0/15	0	15	0	'0/15	0	15	0			'9/9	9	9	1	'9/9	9	9	1	39	40	1	0	1	0	0	HKZ([1.00][9][9][39])		B623([0.00][0][15][])
chromosome_2	S_1197498	S	9877680	C	T	40	40	C	H	Y	2	Sb02g007860	0	9875684	9878851	'0/6	0	6	0	'0/6	0	6	0			'4/4	4	4	1	'4/4	4	4	1	38	40	1	0	1	0	0	HKZ([1.00][4][4][38])		B623([0.00][0][6][])
chromosome_2	S_1197509	S	9886730	G	C	39	40	0				Sb02g007870	170	9886900	9891938	'0/5	0	5	0	'0/5	0	5	0			'4/4	4	4	1	'4/4	4	4	1	39	40	1	0	1	0	0	HKZ([1.00][4][4][39])		B623([0.00][0][5][])
chromosome_2	S_1197527	S	9890286	G	T	40	40	C				Sb02g007870	0	9886900	9891938	'0/6	0	6	0	'0/6	0	6	0			'4/4	4	4	1	'4/4	4	4	1	40	40	1	0	1	0	0	HKZ([1.00][4][4][40])		B623([0.00][0][6][])
chromosome_2	S_1197602	S	9897844	C	A	38.7143	40	0				Sb02g007890	5971	9903815	9908256	'0/28	0	28	0	'0/28	0	28	0			'14/14	14	14	1	'14/14	14	14	1	38	40	1	0	1	0	0	HKZ([1.00][14][14][38])		B623([0.00][0][28][])
chromosome_2	S_1197627	S	9898362	T	C	39	40	0				Sb02g007890	5453	9903815	9908256	'0/11	0	11	0	'0/11	0	11	0			'4/4	4	4	1	'4/4	4	4	1	39	40	1	0	1	0	0	HKZ([1.00][4][4][39])		B623([0.00][0][11][])
chromosome_2	S_1197639	S	9919359	C	T	39	40	C				Sb02g007900	0	9919348	9921556	'0/14	0	14	0	'0/14	0	14	0			'4/4	4	4	1	'4/4	4	4	1	39	40	1	0	1	0	0	HKZ([1.00][4][4][39])		B623([0.00][0][14][])
chromosome_2	S_1197640	S	9919389	t	C	39	40	C				Sb02g007900	0	9919348	9921556	'0/17	0	17	0	'0/17	0	17	0			'5/5	5	5	1	'5/5	5	5	1	39	40	1	0	1	0	0	HKZ([1.00][5][5][39])		B623([0.00][0][17][])
chromosome_2	S_1197645	S	9919458	G	T	36.2727	40	C	E	D	2	Sb02g007900	0	9919348	9921556	'0/19	0	19	0	'0/19	0	19	0			'11/11	11	11	1	'11/11	11	11	1	36	40	1	0	1	0	0	HKZ([1.00][11][11][36])		B623([0.00][0][19][])
chromosome_2	S_1198032	S	10558751	C	T	37.4828	40	3				Sb02g008100	0	10558638	10563166	'0/28	0	28	0	'0/28	0	28	0			'29/29	29	29	1	'29/29	29	29	1	37	40	1	0	1	0	0	HKZ([1.00][29][29][37])		B623([0.00][0][28][])
chromosome_2	S_1198040	S	10558852	A	G	37.3333	40	3				Sb02g008100	0	10558638	10563166	'0/34	0	34	0	'0/34	0	34	0			'45/45	45	45	1	'45/45	45	45	1	37	40	1	0	1	0	0	HKZ([1.00][45][45][37])		B623([0.00][0][34][])
chromosome_2	S_1198041	S	10558857	C	T	37.6222	40	3				Sb02g008100	0	10558638	10563166	'0/41	0	41	0	'0/41	0	41	0			'45/45	45	45	1	'45/45	45	45	1	37	40	1	0	1	0	0	HKZ([1.00][45][45][37])		B623([0.00][0][41][])
chromosome_2	S_1198052	S	10558979	T	C	38.6774	40	C				Sb02g008100	0	10558638	10563166	'0/76	0	76	0	'0/76	0	76	0			'31/31	31	31	1	'31/31	31	31	1	38	40	1	0	1	0	0	HKZ([1.00][31][31][38])		B623([0.00][0][76][])
chromosome_2	S_1198053	S	10558985	T	C	39	40	C				Sb02g008100	0	10558638	10563166	'0/62	0	62	0	'0/62	0	62	0			'35/35	35	35	1	'35/35	35	35	1	39	40	1	0	1	0	0	HKZ([1.00][35][35][39])		B623([0.00][0][62][])
chromosome_2	S_1198090	S	10559292	A	C	38.52	40	C	M	R	-1	Sb02g008100	0	10558638	10563166	'1/51	1	51	0.019607843	'1/51	1	51	0.019607843	40	40	'25/25	25	25	1	'25/25	25	25	1	38	40	1	0	1	0	0	HKZ([1.00][25][25][38])		B623([0.02][1][51][40])
chromosome_2	S_1198091	S	10559297	T	A	38	40	C	Q	H	0	Sb02g008100	0	10558638	10563166	'1/56	1	56	0.017857143	'1/56	1	56	0.017857143	40	40	'22/22	22	22	1	'22/22	22	22	1	38	40	1	0	1	0	0	HKZ([1.00][22][22][38])		B623([0.02][1][56][40])
chromosome_2	S_1198105	S	10559423	C	A	38.5	40	C				Sb02g008100	0	10558638	10563166	'0/39	0	39	0	'0/39	0	39	0			'10/10	10	10	1	'10/10	10	10	1	38	40	1	0	1	0	0	HKZ([1.00][10][10][38])		B623([0.00][0][39][])
chromosome_2	S_1198136	S	10559687	A	T	38	40	C				Sb02g008100	0	10558638	10563166	'0/56	0	56	0	'0/56	0	56	0			'45/45	45	45	1	'45/45	45	45	1	38	40	1	0	1	0	0	HKZ([1.00][45][45][38])		B623([0.00][0][56][])
chromosome_2	S_1198138	S	10559714	A	G	39	40	C				Sb02g008100	0	10558638	10563166	'0/54	0	54	0	'0/54	0	54	0			'40/40	40	40	1	'40/40	40	40	1	39	40	1	0	1	0	0	HKZ([1.00][40][40][39])		B623([0.00][0][54][])
chromosome_2	S_1198148	S	10559814	T	C	39	40	C	N	S	1	Sb02g008100	0	10558638	10563166	'0/36	0	36	0	'0/36	0	36	0			'30/30	30	30	1	'30/30	30	30	1	39	40	1	0	1	0	0	HKZ([1.00][30][30][39])		B623([0.00][0][36][])
chromosome_2	S_1198175	S	10562357	C	T	33.32	40	C				Sb02g008100	0	10558638	10563166	'0/31	0	31	0	'0/31	0	31	0			'25/25	25	25	1	'25/25	25	25	1	33	40	1	0	1	0	0	HKZ([1.00][25][25][33])		B623([0.00][0][31][])
chromosome_2	S_1198184	S	10562401	C	G	37.2	40	C	D	H	-1	Sb02g008100	0	10558638	10563166	'0/26	0	26	0	'0/26	0	26	0			'10/10	10	10	1	'10/10	10	10	1	37	40	1	0	1	0	0	HKZ([1.00][10][10][37])		B623([0.00][0][26][])
chromosome_2	S_1198185	S	10562414	G	C	38	40	C				Sb02g008100	0	10558638	10563166	'0/26	0	26	0	'0/26	0	26	0			'12/12	12	12	1	'12/12	12	12	1	38	40	1	0	1	0	0	HKZ([1.00][12][12][38])		B623([0.00][0][26][])
chromosome_2	S_1198205	S	10562657	c	T	35	40	C				Sb02g008100	0	10558638	10563166	'1/21	1	21	0.047619048	'1/21	1	21	0.047619048	39	39	'9/10	9	10	0.9	'9/10	9	10	0.9	35	40	1	0	1	0	0	HKZ([0.90][9][10][35])		B623([0.05][1][21][39])
chromosome_2	S_1198260	S	10586667	T	C	39.4	40	C				Sb02g008113	0	10586491	10587480	'0/8	0	8	0	'0/8	0	8	0			'5/5	5	5	1	'5/5	5	5	1	39	40	1	0	1	0	0	HKZ([1.00][5][5][39])		B623([0.00][0][8][])
chromosome_2	S_1198265	S	10586961	C	T	37	40	C				Sb02g008113	0	10586491	10587480	'0/6	0	6	0	'0/6	0	6	0			'4/4	4	4	1	'4/4	4	4	1	37	40	1	0	1	0	0	HKZ([1.00][4][4][37])		B623([0.00][0][6][])
chromosome_2	S_1198266	S	10586970	C	T	39	40	C				Sb02g008113	0	10586491	10587480	'0/10	0	10	0	'0/10	0	10	0			'4/4	4	4	1	'4/4	4	4	1	39	40	1	0	1	0	0	HKZ([1.00][4][4][39])		B623([0.00][0][10][])
chromosome_2	S_1198271	S	10587090	C	T	35	40	C				Sb02g008113	0	10586491	10587480	'0/11	0	11	0	'0/11	0	11	0			'5/5	5	5	1	'5/5	5	5	1	35	40	1	0	1	0	0	HKZ([1.00][5][5][35])		B623([0.00][0][11][])
chromosome_2	S_1198272	S	10587093	C	T	39.2	40	C				Sb02g008113	0	10586491	10587480	'0/14	0	14	0	'0/14	0	14	0			'5/5	5	5	1	'5/5	5	5	1	39	40	1	0	1	0	0	HKZ([1.00][5][5][39])		B623([0.00][0][14][])
chromosome_2	S_1198283	S	10587531	A	G	38.3846	40	0				Sb02g008113	-51	10586491	10587480	'0/8	0	8	0	'0/8	0	8	0			'13/13	13	13	1	'13/13	13	13	1	38	40	1	0	1	0	0	HKZ([1.00][13][13][38])		B623([0.00][0][8][])
chromosome_2	S_1198287	S	10587655	G	C	36.5	40	0				Sb02g008116	3223	10590878	10591352	'0/9	0	9	0	'0/9	0	9	0			'4/4	4	4	1	'4/4	4	4	1	36	40	1	0	1	0	0	HKZ([1.00][4][4][36])		B623([0.00][0][9][])
chromosome_2	D_19503	D	[10626601..10626603]	AGT	-	35.1429	40	3				Sb02g008120	0	10624008	10626725	'0/74	0	74	0	'0/74	0	74	0			'14/14	14	14	1	'14/14	14	14	1	35	40	1	0	1	0	0	HKZ([1.00][14][14][35])		B623([0.00][0][74][])
chromosome_2	S_1198453	S	10626763	t	A	39	40	0				Sb02g008120	-38	10624008	10626725	'0/9	0	9	0	'0/9	0	9	0			'7/7	7	7	1	'7/7	7	7	1	39	40	1	0	1	0	0	HKZ([1.00][7][7][39])		B623([0.00][0][9][])
chromosome_2	S_1198617	S	10732078	G	A	38	40	0				Sb02g008231	87222	10819300	10820631	'0/17	0	17	0	'0/8	0	8	0			'5/9	5	9	0.555555556	'3/3	3	3	1	37	40	1	0	1	0	0	HKZ([1.00][3][3][37])		B623([0.00][0][8][])
chromosome_2	S_1199235	S	11456031	G	C	37.2857	40	0				Sb02g008650	26016	11482047	11484546	'0/15	0	15	0	'0/15	0	15	0			'7/7	7	7	1	'7/7	7	7	1	37	40	1	0	1	0	0	HKZ([1.00][7][7][37])		B623([0.00][0][15][])
chromosome_2	S_1199239	S	11456212	G	A	33	40	0				Sb02g008650	25835	11482047	11484546	'0/24	0	24	0	'0/24	0	24	0			'9/9	9	9	1	'9/9	9	9	1	33	40	1	0	1	0	0	HKZ([1.00][9][9][33])		B623([0.00][0][24][])
chromosome_2	S_1199266	S	11457432	T	C	38	40	0				Sb02g008650	24615	11482047	11484546	'0/22	0	22	0	'0/22	0	22	0			'4/4	4	4	1	'4/4	4	4	1	38	40	1	0	1	0	0	HKZ([1.00][4][4][38])		B623([0.00][0][22][])
chromosome_2	S_1199285	S	11458055	T	C	38	40	0				Sb02g008650	23992	11482047	11484546	'0/6	0	6	0	'0/6	0	6	0			'5/5	5	5	1	'4/4	4	4	1	38	40	1	0	1	0	0	HKZ([1.00][4][4][38])		B623([0.00][0][6][])
chromosome_2	S_1199302	S	11504049	G	C	39	40	C				Sb02g008660	0	11503990	11509092	'0/63	0	63	0	'0/63	0	63	0			'58/58	58	58	1	'58/58	58	58	1	39	40	1	0	1	0	0	HKZ([1.00][58][58][39])		B623([0.00][0][63][])
chromosome_2	S_1199491	S	11510345	G	A	38	40	C				Sb02g008670	0	11510325	11513262	'0/27	0	27	0	'0/27	0	27	0			'13/13	13	13	1	'13/13	13	13	1	37	40	1	0	1	0	0	HKZ([1.00][13][13][37])		B623([0.00][0][27][])
chromosome_2	S_1199495	S	11510365	C	G	37.5	40	C	A	G	0	Sb02g008670	0	11510325	11513262	'0/32	0	32	0	'0/32	0	32	0			'12/12	12	12	1	'12/12	12	12	1	37	40	1	0	1	0	0	HKZ([1.00][12][12][37])		B623([0.00][0][32][])
chromosome_2	S_1199497	S	11510436	T	C	39	40	C	F	L	0	Sb02g008670	0	11510325	11513262	'0/20	0	20	0	'0/20	0	20	0			'10/10	10	10	1	'10/10	10	10	1	39	40	1	0	1	0	0	HKZ([1.00][10][10][39])		B623([0.00][0][20][])
chromosome_2	S_1199510	S	11510906	G	T	38.8846	40	C	G	V	-3	Sb02g008670	0	11510325	11513262	'0/38	0	38	0	'0/38	0	38	0			'26/26	26	26	1	'26/26	26	26	1	38	40	1	0	1	0	0	HKZ([1.00][26][26][38])		B623([0.00][0][38][])
chromosome_2	S_1199514	S	11510976	C	T	39	40	C				Sb02g008670	0	11510325	11513262	'0/37	0	37	0	'0/37	0	37	0			'17/17	17	17	1	'17/17	17	17	1	38	40	1	0	1	0	0	HKZ([1.00][17][17][38])		B623([0.00][0][37][])
chromosome_2	S_1199522	S	11511348	A	G	38	40	C	T	A	0	Sb02g008670	0	11510325	11513262	'0/55	0	55	0	'0/45	0	45	0			'41/41	41	41	1	'29/29	29	29	1	37	40	1	0	1	0	0	HKZ([1.00][29][29][37])		B623([0.00][0][45][])
chromosome_2	S_1199532	S	11511559	G	A	36.8095	40	I				Sb02g008670	0	11510325	11513262	'0/20	0	20	0	'0/20	0	20	0			'21/21	21	21	1	'21/21	21	21	1	36	40	1	0	1	0	0	HKZ([1.00][21][21][36])		B623([0.00][0][20][])
chromosome_2	S_1199540	S	11511692	G	T	38.6667	40	I				Sb02g008670	0	11510325	11513262	'0/27	0	27	0	'0/27	0	27	0			'12/12	12	12	1	'12/12	12	12	1	38	40	1	0	1	0	0	HKZ([1.00][12][12][38])		B623([0.00][0][27][])
chromosome_2	S_1199541	S	11511757	g	T	39	40	I				Sb02g008670	0	11510325	11513262	'0/26	0	26	0	'0/26	0	26	0			'15/15	15	15	1	'15/15	15	15	1	39	40	1	0	1	0	0	HKZ([1.00][15][15][39])		B623([0.00][0][26][])
chromosome_2	S_1199542	S	11511758	a	T	38.2667	40	I				Sb02g008670	0	11510325	11513262	'0/26	0	26	0	'0/26	0	26	0			'15/15	15	15	1	'15/15	15	15	1	38	40	1	0	1	0	0	HKZ([1.00][15][15][38])		B623([0.00][0][26][])
chromosome_2	D_19525	D	[11511793..11511800]	atttttga	-	37.85	40	I				Sb02g008670	0	11510325	11513262	'0/25	0	25	0	'0/25	0	25	0			'20/20	20	20	1	'20/20	20	20	1	37	40	1	0	1	0	0	HKZ([1.00][20][20][37])		B623([0.00][0][25][])
chromosome_2	S_1199546	S	11511839	G	A	38	40	I				Sb02g008670	0	11510325	11513262	'0/35	0	35	0	'0/35	0	35	0			'13/13	13	13	1	'13/13	13	13	1	38	40	1	0	1	0	0	HKZ([1.00][13][13][38])		B623([0.00][0][35][])
chromosome_2	S_1199555	S	11511958	T	G	39	40	I				Sb02g008670	0	11510325	11513262	'0/11	0	11	0	'0/11	0	11	0			'8/8	8	8	1	'8/8	8	8	1	39	40	1	0	1	0	0	HKZ([1.00][8][8][39])		B623([0.00][0][11][])
chromosome_2	S_1199556	S	11511985	T	G	39	40	I				Sb02g008670	0	11510325	11513262	'0/17	0	17	0	'0/17	0	17	0			'8/8	8	8	1	'8/8	8	8	1	39	40	1	0	1	0	0	HKZ([1.00][8][8][39])		B623([0.00][0][17][])
chromosome_2	S_1199557	S	11512002	A	C	39	40	I				Sb02g008670	0	11510325	11513262	'0/30	0	30	0	'0/30	0	30	0			'4/4	4	4	1	'4/4	4	4	1	39	40	1	0	1	0	0	HKZ([1.00][4][4][39])		B623([0.00][0][30][])
chromosome_2	S_1199568	S	11512301	A	G	38	40	C	M	V	1	Sb02g008670	0	11510325	11513262	'0/43	0	43	0	'0/43	0	43	0			'29/29	29	29	1	'29/29	29	29	1	38	40	1	0	1	0	0	HKZ([1.00][29][29][38])		B623([0.00][0][43][])
chromosome_2	S_1199573	S	11512368	T	C	37.8462	40	C	L	P	-3	Sb02g008670	0	11510325	11513262	'0/49	0	49	0	'0/49	0	49	0			'13/13	13	13	1	'13/13	13	13	1	37	40	1	0	1	0	0	HKZ([1.00][13][13][37])		B623([0.00][0][49][])
chromosome_2	S_1199574	S	11512375	A	G	39	40	C				Sb02g008670	0	11510325	11513262	'0/48	0	48	0	'0/48	0	48	0			'9/9	9	9	1	'9/9	9	9	1	38	40	1	0	1	0	0	HKZ([1.00][9][9][38])		B623([0.00][0][48][])
chromosome_2	S_1199601	S	11512862	C	T	38	40	C				Sb02g008670	0	11510325	11513262	'0/77	0	77	0	'0/77	0	77	0			'58/58	58	58	1	'58/58	58	58	1	38	40	1	0	1	0	0	HKZ([1.00][58][58][38])		B623([0.00][0][77][])
chromosome_2	S_1199623	S	11513012	G	C	38	40	C				Sb02g008670	0	11510325	11513262	'0/67	0	67	0	'0/42	0	42	0			'39/39	39	39	1	'30/30	30	30	1	38	40	1	0	1	0	0	HKZ([1.00][30][30][38])		B623([0.00][0][42][])
chromosome_2	S_1199741	S	11616979	T	G	37.9333	40	0				Sb02g008700	171452	11788431	11790085	'0/8	0	8	0	'0/8	0	8	0			'15/15	15	15	1	'15/15	15	15	1	37	40	1	0	1	0	0	HKZ([1.00][15][15][37])		B623([0.00][0][8][])
chromosome_2	S_1199806	S	11788743	G	T	37.2	39	C	G	W	-2	Sb02g008700	0	11788431	11790085	'0/10	0	10	0	'0/10	0	10	0			'5/5	5	5	1	'5/5	5	5	1	37	39	1	0	1	0	0	HKZ([1.00][5][5][37])		B623([0.00][0][10][])
chromosome_2	S_1199808	S	11788785	C	A	38.5	40	C				Sb02g008700	0	11788431	11790085	'0/11	0	11	0	'0/11	0	11	0			'4/4	4	4	1	'4/4	4	4	1	38	40	1	0	1	0	0	HKZ([1.00][4][4][38])		B623([0.00][0][11][])
chromosome_2	S_1199829	S	11789736	G	A	38.625	40	C				Sb02g008700	0	11788431	11790085	'0/24	0	24	0	'0/24	0	24	0			'16/16	16	16	1	'16/16	16	16	1	38	40	1	0	1	0	0	HKZ([1.00][16][16][38])		B623([0.00][0][24][])
chromosome_2	S_1199844	S	11790127	G	A	38.3333	40	0				Sb02g008700	-42	11788431	11790085	'0/19	0	19	0	'0/19	0	19	0			'9/9	9	9	1	'9/9	9	9	1	38	40	1	0	1	0	0	HKZ([1.00][9][9][38])		B623([0.00][0][19][])
chromosome_2	S_1199930	S	12215170	A	T	34	40	0				Sb02g008790	61	12215231	12217925	'0/13	0	13	0	'0/13	0	13	0			'4/4	4	4	1	'4/4	4	4	1	35	40	1	0	1	0	0	HKZ([1.00][4][4][35])		B623([0.00][0][13][])
chromosome_2	S_1199931	S	12215171	C	G	34	40	0				Sb02g008790	60	12215231	12217925	'0/13	0	13	0	'0/13	0	13	0			'4/4	4	4	1	'4/4	4	4	1	35	40	1	0	1	0	0	HKZ([1.00][4][4][35])		B623([0.00][0][13][])
chromosome_2	S_1199934	S	12215258	A	C	39	40	3				Sb02g008790	0	12215231	12217925	'0/36	0	36	0	'0/36	0	36	0			'17/17	17	17	1	'17/17	17	17	1	39	40	1	0	1	0	0	HKZ([1.00][17][17][39])		B623([0.00][0][36][])
chromosome_2	S_1199936	S	12215297	T	A	39	40	3				Sb02g008790	0	12215231	12217925	'0/43	0	43	0	'0/43	0	43	0			'10/10	10	10	1	'10/10	10	10	1	39	40	1	0	1	0	0	HKZ([1.00][10][10][39])		B623([0.00][0][43][])
chromosome_2	S_1199937	S	12215303	C	T	39.6667	40	3				Sb02g008790	0	12215231	12217925	'0/44	0	44	0	'0/44	0	44	0			'15/15	15	15	1	'15/15	15	15	1	39	40	1	0	1	0	0	HKZ([1.00][15][15][39])		B623([0.00][0][44][])
chromosome_2	S_1199939	S	12215355	G	A	39.3333	40	3				Sb02g008790	0	12215231	12217925	'0/60	0	60	0	'0/60	0	60	0			'6/6	6	6	1	'6/6	6	6	1	39	40	1	0	1	0	0	HKZ([1.00][6][6][39])		B623([0.00][0][60][])
chromosome_2	S_1199941	S	12215389	T	A	37.8	40	3				Sb02g008790	0	12215231	12217925	'0/35	0	35	0	'0/35	0	35	0			'10/10	10	10	1	'10/10	10	10	1	37	40	1	0	1	0	0	HKZ([1.00][10][10][37])		B623([0.00][0][35][])
chromosome_2	S_1199942	S	12215394	C	A	38.75	40	3				Sb02g008790	0	12215231	12217925	'0/31	0	31	0	'0/31	0	31	0			'8/8	8	8	1	'8/8	8	8	1	38	40	1	0	1	0	0	HKZ([1.00][8][8][38])		B623([0.00][0][31][])
chromosome_2	S_1199975	S	12215707	G	A	38.3667	40	C				Sb02g008790	0	12215231	12217925	'0/71	0	71	0	'0/71	0	71	0			'30/30	30	30	1	'30/30	30	30	1	38	40	1	0	1	0	0	HKZ([1.00][30][30][38])		B623([0.00][0][71][])
chromosome_2	S_1199992	S	12215900	G	T	38.2	40	C	T	N	0	Sb02g008790	0	12215231	12217925	'0/68	0	68	0	'0/68	0	68	0			'15/15	15	15	1	'15/15	15	15	1	38	40	1	0	1	0	0	HKZ([1.00][15][15][38])		B623([0.00][0][68][])
chromosome_2	S_1200016	S	12217589	A	G	40	40	C				Sb02g008790	0	12215231	12217925	'0/65	0	65	0	'0/65	0	65	0			'8/8	8	8	1	'3/3	3	3	1	40	40	1	0	1	0	0	HKZ([1.00][3][3][40])		B623([0.00][0][65][])
chromosome_2	S_1200018	S	12217598	G	A	38	40	C				Sb02g008790	0	12215231	12217925	'0/68	0	68	0	'0/68	0	68	0			'10/10	10	10	1	'6/6	6	6	1	38	40	1	0	1	0	0	HKZ([1.00][6][6][38])		B623([0.00][0][68][])
chromosome_2	S_1200040	S	12217768	C	T	39	40	5				Sb02g008790	0	12215231	12217925	'0/52	0	52	0	'0/52	0	52	0			'7/7	7	7	1	'7/7	7	7	1	38	40	1	0	1	0	0	HKZ([1.00][7][7][38])		B623([0.00][0][52][])
chromosome_2	D_19538	D	[12219577..12219577]	t	-	37	40	3				Sb02g008800	0	12219340	12223263	'0/8	0	8	0	'0/8	0	8	0			'4/5	4	5	0.8	'4/5	4	5	0.8	37	40	1	0	1	0	0	HKZ([0.80][4][5][37])		B623([0.00][0][8][])
chromosome_2	S_1200056	S	12219657	C	A	37.3333	40	3				Sb02g008800	0	12219340	12223263	'0/16	0	16	0	'0/16	0	16	0			'12/12	12	12	1	'12/12	12	12	1	37	40	1	0	1	0	0	HKZ([1.00][12][12][37])		B623([0.00][0][16][])
chromosome_2	S_1200250	S	12306988	A	T	37.1304	40	0				Sb02g008820	-5400	12300563	12301588	'0/151	0	151	0	'0/151	0	151	0			'23/23	23	23	1	'23/23	23	23	1	37	40	1	0	1	0	0	HKZ([1.00][23][23][37])		B623([0.00][0][151][])
chromosome_2	S_1200298	S	12336926	G	A	37.2727	40	C				Sb02g008830	0	12335694	12339251	'0/31	0	31	0	'0/31	0	31	0			'11/12	11	12	0.916666667	'11/12	11	12	0.916666667	37	40	1	0	1	0	0	HKZ([0.92][11][12][37])		B623([0.00][0][31][])
chromosome_2	S_1200478	S	12429659	A	G	37	40	C	H	R	0	Sb02g008890	0	12428935	12431805	'0/5	0	5	0	'0/5	0	5	0			'4/4	4	4	1	'4/4	4	4	1	37	40	1	0	1	0	0	HKZ([1.00][4][4][37])		B623([0.00][0][5][])
chromosome_2	S_1200483	S	12429834	C	T	39	40	C				Sb02g008890	0	12428935	12431805	'0/5	0	5	0	'0/5	0	5	0			'5/5	5	5	1	'5/5	5	5	1	39	40	1	0	1	0	0	HKZ([1.00][5][5][39])		B623([0.00][0][5][])
chromosome_2	S_1200487	S	12429897	A	G	38	40	C				Sb02g008890	0	12428935	12431805	'0/13	0	13	0	'0/13	0	13	0			'4/4	4	4	1	'4/4	4	4	1	38	40	1	0	1	0	0	HKZ([1.00][4][4][38])		B623([0.00][0][13][])
chromosome_2	S_1200503	S	12430614	A	G	35	40	I				Sb02g008890	0	12428935	12431805	'0/10	0	10	0	'0/10	0	10	0			'6/6	6	6	1	'6/6	6	6	1	35	40	1	0	1	0	0	HKZ([1.00][6][6][35])		B623([0.00][0][10][])
chromosome_2	S_1200505	S	12430672	T	C	39.5714	40	I				Sb02g008890	0	12428935	12431805	'0/7	0	7	0	'0/7	0	7	0			'7/7	7	7	1	'7/7	7	7	1	39	40	1	0	1	0	0	HKZ([1.00][7][7][39])		B623([0.00][0][7][])
chromosome_2	S_1200508	S	12430745	C	T	39	40	I				Sb02g008890	0	12428935	12431805	'0/6	0	6	0	'0/6	0	6	0			'7/7	7	7	1	'7/7	7	7	1	39	40	1	0	1	0	0	HKZ([1.00][7][7][39])		B623([0.00][0][6][])
chromosome_2	S_1200772	S	12485772	a	G	37.2609	40	3				Sb02g008930	0	12485132	12485980	'3/272	3	272	0.011029412	'3/272	3	272	0.011029412	17	23	'46/47	46	47	0.978723404	'46/47	46	47	0.978723404	37	40	1	0	1	0	0	HKZ([0.98][46][47][37])		B623([0.01][3][272][17])
chromosome_2	S_1200841	S	12511819	C	T	40	40	C				Sb02g008945	0	12510975	12512826	'0/4	0	4	0	'0/4	0	4	0			'5/5	5	5	1	'5/5	5	5	1	40	40	1	0	1	0	0	HKZ([1.00][5][5][40])		B623([0.00][0][4][])
chromosome_2	S_1200870	S	12523675	c	T	37	40	5				Sb02g008950	0	12523288	12528557	'0/8	0	8	0	'0/8	0	8	0			'4/4	4	4	1	'4/4	4	4	1	37	40	1	0	1	0	0	HKZ([1.00][4][4][37])		B623([0.00][0][8][])
chromosome_2	S_1200871	S	12523678	A	C	37	39	5				Sb02g008950	0	12523288	12528557	'0/8	0	8	0	'0/8	0	8	0			'4/4	4	4	1	'4/4	4	4	1	37	39	1	0	1	0	0	HKZ([1.00][4][4][37])		B623([0.00][0][8][])
chromosome_2	S_1200876	S	12524127	G	C	35.1429	40	5				Sb02g008950	0	12523288	12528557	'0/9	0	9	0	'0/9	0	9	0			'7/7	7	7	1	'7/7	7	7	1	35	40	1	0	1	0	0	HKZ([1.00][7][7][35])		B623([0.00][0][9][])
chromosome_2	S_1200880	S	12524280	C	A	39	40	C	D	E	2	Sb02g008950	0	12523288	12528557	'0/16	0	16	0	'0/16	0	16	0			'4/4	4	4	1	'4/4	4	4	1	39	40	1	0	1	0	0	HKZ([1.00][4][4][39])		B623([0.00][0][16][])
chromosome_2	S_1200886	S	12524386	A	G	39.2857	40	C	S	G	0	Sb02g008950	0	12523288	12528557	'0/12	0	12	0	'0/12	0	12	0			'7/7	7	7	1	'7/7	7	7	1	39	40	1	0	1	0	0	HKZ([1.00][7][7][39])		B623([0.00][0][12][])
chromosome_2	S_1200890	S	12524484	C	T	37.125	40	C				Sb02g008950	0	12523288	12528557	'0/11	0	11	0	'0/11	0	11	0			'8/8	8	8	1	'8/8	8	8	1	37	40	1	0	1	0	0	HKZ([1.00][8][8][37])		B623([0.00][0][11][])
chromosome_2	S_1200893	S	12524531	T	C	37.9231	40	C	M	T	-1	Sb02g008950	0	12523288	12528557	'0/21	0	21	0	'0/21	0	21	0			'13/13	13	13	1	'13/13	13	13	1	37	40	1	0	1	0	0	HKZ([1.00][13][13][37])		B623([0.00][0][21][])
chromosome_2	S_1200895	S	12524572	C	T	37	40	C				Sb02g008950	0	12523288	12528557	'0/18	0	18	0	'0/18	0	18	0			'17/17	17	17	1	'17/17	17	17	1	37	40	1	0	1	0	0	HKZ([1.00][17][17][37])		B623([0.00][0][18][])
chromosome_2	S_1200904	S	12524714	G	A	38	40	C	R	Q	1	Sb02g008950	0	12523288	12528557	'0/12	0	12	0	'0/12	0	12	0			'12/12	12	12	1	'12/12	12	12	1	38	40	1	0	1	0	0	HKZ([1.00][12][12][38])		B623([0.00][0][12][])
chromosome_2	S_1200911	S	12525018	A	G	39	40	C				Sb02g008950	0	12523288	12528557	'0/14	0	14	0	'0/14	0	14	0			'6/6	6	6	1	'6/6	6	6	1	39	40	1	0	1	0	0	HKZ([1.00][6][6][39])		B623([0.00][0][14][])
chromosome_2	S_1200918	S	12525165	G	A	38.2632	40	C				Sb02g008950	0	12523288	12528557	'0/15	0	15	0	'0/15	0	15	0			'19/21	19	21	0.904761905	'19/21	19	21	0.904761905	38	40	1	0	1	0	0	HKZ([0.90][19][21][38])		B623([0.00][0][15][])
chromosome_2	S_1200927	S	12525324	A	G	38	40	C				Sb02g008950	0	12523288	12528557	'0/15	0	15	0	'0/15	0	15	0			'8/8	8	8	1	'8/8	8	8	1	38	40	1	0	1	0	0	HKZ([1.00][8][8][38])		B623([0.00][0][15][])
chromosome_2	S_1200939	S	12527828	T	C	39	40	C				Sb02g008950	0	12523288	12528557	'0/9	0	9	0	'0/9	0	9	0			'4/4	4	4	1	'4/4	4	4	1	38	40	1	0	1	0	0	HKZ([1.00][4][4][38])		B623([0.00][0][9][])
chromosome_2	S_1200947	S	12528066	C	T	37.2857	40	C				Sb02g008950	0	12523288	12528557	'0/17	0	17	0	'0/17	0	17	0			'21/22	21	22	0.954545455	'21/22	21	22	0.954545455	37	40	1	0	1	0	0	HKZ([0.95][21][22][37])		B623([0.00][0][17][])
chromosome_2	S_1201089	S	12815149	g	A	37.5	40	C	P	L	-3	Sb02g009115	0	12814549	12816166	'0/5	0	5	0	'0/5	0	5	0			'4/4	4	4	1	'4/4	4	4	1	37	40	1	0	1	0	0	HKZ([1.00][4][4][37])		B623([0.00][0][5][])
chromosome_2	D_19563	D	[12846701..12846701]	T	-	38	40	5				Sb02g009120	0	12846671	12862220	'0/18	0	18	0	'0/18	0	18	0			'25/30	25	30	0.833333333	'25/30	25	30	0.833333333	38	40	1	0	1	0	0	HKZ([0.83][25][30][38])		B623([0.00][0][18][])
chromosome_2	S_1203214	S	12861985	A	T	38	40	3				Sb02g009120	0	12846671	12862220	'0/187	0	187	0	'0/187	0	187	0			'423/424	423	424	0.997641509	'423/424	423	424	0.997641509	38	40	1	0	1	0	0	HKZ([1.00][423][424][38])		B623([0.00][0][187][])
chromosome_2	S_1203257	S	12862069	G	C	37.0617	40	3				Sb02g009120	0	12846671	12862220	'0/97	0	97	0	'0/68	0	68	0			'162/163	162	163	0.993865031	'158/159	158	159	0.993710692	37	40	1	0	1	0	0	HKZ([0.99][158][159][37])		B623([0.00][0][68][])
chromosome_2	S_1203532	S	12960965	A	G	39	40	0				Sb02g009130	1124	12962089	12964113	'0/9	0	9	0	'0/2	0	2	0			'4/72	4	72	0.055555556	'4/4	4	4	1	39	40	1	0	1	0	0	HKZ([1.00][4][4][39])		B623([0.00][0][2][])
chromosome_2	S_1204549	S	13093115	A	G	39	40	C				Sb02g009170	0	13092284	13094299	'0/5	0	5	0	'0/5	0	5	0			'4/4	4	4	1	'4/4	4	4	1	38	40	1	0	1	0	0	HKZ([1.00][4][4][38])		B623([0.00][0][5][])
chromosome_2	S_1204735	S	13234240	C	T	38.6	40	C				Sb02g009240	0	13233467	13235091	'0/5	0	5	0	'0/5	0	5	0			'5/5	5	5	1	'5/5	5	5	1	38	40	1	0	1	0	0	HKZ([1.00][5][5][38])		B623([0.00][0][5][])
chromosome_2	S_1204739	S	13234386	C	G	39	40	C	S	C	-1	Sb02g009240	0	13233467	13235091	'0/5	0	5	0	'0/5	0	5	0			'4/4	4	4	1	'4/4	4	4	1	39	40	1	0	1	0	0	HKZ([1.00][4][4][39])		B623([0.00][0][5][])
chromosome_2	D_19601	D	[13243819..13243820]	CT	-	36	40	3				Sb02g009270	0	13243549	13244699	'0/23	0	23	0	'0/23	0	23	0			'4/5	4	5	0.8	'4/5	4	5	0.8	36	40	1	0	1	0	0	HKZ([0.80][4][5][36])		B623([0.00][0][23][])
chromosome_2	S_1204766	S	13243909	T	C	38.5	40	C				Sb02g009270	0	13243549	13244699	'0/30	0	30	0	'0/30	0	30	0			'6/6	6	6	1	'6/6	6	6	1	38	40	1	0	1	0	0	HKZ([1.00][6][6][38])		B623([0.00][0][30][])
chromosome_2	S_1204767	S	13243942	C	T	38	40	C				Sb02g009270	0	13243549	13244699	'0/18	0	18	0	'0/18	0	18	0			'8/8	8	8	1	'8/8	8	8	1	38	40	1	0	1	0	0	HKZ([1.00][8][8][38])		B623([0.00][0][18][])
chromosome_2	S_1204768	S	13243945	A	G	38	40	C				Sb02g009270	0	13243549	13244699	'0/19	0	19	0	'0/19	0	19	0			'8/8	8	8	1	'8/8	8	8	1	38	40	1	0	1	0	0	HKZ([1.00][8][8][38])		B623([0.00][0][19][])
chromosome_2	S_1204774	S	13244325	G	A	38.6364	40	C				Sb02g009270	0	13243549	13244699	'0/21	0	21	0	'0/21	0	21	0			'11/11	11	11	1	'11/11	11	11	1	38	40	1	0	1	0	0	HKZ([1.00][11][11][38])		B623([0.00][0][21][])
chromosome_2	S_1204777	S	13244352	G	A	39	40	C				Sb02g009270	0	13243549	13244699	'0/15	0	15	0	'0/15	0	15	0			'6/6	6	6	1	'6/6	6	6	1	39	40	1	0	1	0	0	HKZ([1.00][6][6][39])		B623([0.00][0][15][])
chromosome_2	S_1204786	S	13245393	g	A	38.5	40	0				Sb02g009280	32919	13278312	13280042	'0/13	0	13	0	'0/13	0	13	0			'6/6	6	6	1	'6/6	6	6	1	38	40	1	0	1	0	0	HKZ([1.00][6][6][38])		B623([0.00][0][13][])
chromosome_2	S_1204789	S	13245427	G	T	38	40	0				Sb02g009280	32885	13278312	13280042	'0/19	0	19	0	'0/19	0	19	0			'26/26	26	26	1	'26/26	26	26	1	38	40	1	0	1	0	0	HKZ([1.00][26][26][38])		B623([0.00][0][19][])
chromosome_2	S_1204795	S	13245759	A	C	38.0909	40	0				Sb02g009280	32553	13278312	13280042	'0/21	0	21	0	'0/21	0	21	0			'11/11	11	11	1	'11/11	11	11	1	38	40	1	0	1	0	0	HKZ([1.00][11][11][38])		B623([0.00][0][21][])
chromosome_2	S_1204809	S	13246220	T	G	39	40	0				Sb02g009280	32092	13278312	13280042	'0/8	0	8	0	'0/8	0	8	0			'7/7	7	7	1	'7/7	7	7	1	37	40	1	0	1	0	0	HKZ([1.00][7][7][37])		B623([0.00][0][8][])
chromosome_2	S_1204931	S	13286865	G	A	38.6667	40	C	A	T	0	Sb02g009290	0	13282764	13315710	'0/54	0	54	0	'0/54	0	54	0			'21/21	21	21	1	'21/21	21	21	1	38	40	1	0	1	0	0	HKZ([1.00][21][21][38])		B623([0.00][0][54][])
chromosome_2	S_1204942	S	13288568	C	T	37.6667	40	C	T	I	-1	Sb02g009290	0	13282764	13315710	'0/51	0	51	0	'0/51	0	51	0			'12/12	12	12	1	'12/12	12	12	1	37	40	1	0	1	0	0	HKZ([1.00][12][12][37])		B623([0.00][0][51][])
chromosome_2	S_1204947	S	13290150	C	T	39	40	C				Sb02g009290	0	13282764	13315710	'0/73	0	73	0	'0/73	0	73	0			'34/34	34	34	1	'34/34	34	34	1	39	40	1	0	1	0	0	HKZ([1.00][34][34][39])		B623([0.00][0][73][])
chromosome_2	D_19607	D	[13315509..13315515]	AAAATGA	-	37	40	3				Sb02g009290	0	13282764	13315710	'0/24	0	24	0	'0/24	0	24	0			'9/9	9	9	1	'9/9	9	9	1	37	40	1	0	1	0	0	HKZ([1.00][9][9][37])		B623([0.00][0][24][])
chromosome_2	S_1205073	S	13315574	C	T	36	40	3				Sb02g009290	0	13282764	13315710	'0/32	0	32	0	'0/32	0	32	0			'16/16	16	16	1	'16/16	16	16	1	36	40	1	0	1	0	0	HKZ([1.00][16][16][36])		B623([0.00][0][32][])
chromosome_2	S_1205088	S	13320533	G	C	38.2684	40	5				Sb02g009300	0	13320509	13321404	'0/166	0	166	0	'0/166	0	166	0			'231/233	231	233	0.991416309	'231/233	231	233	0.991416309	38	40	1	0	1	0	0	HKZ([0.99][231][233][38])		B623([0.00][0][166][])
chromosome_2	S_1205122	S	13320635	C	G	38	40	C				Sb02g009300	0	13320509	13321404	'0/166	0	166	0	'0/166	0	166	0			'119/121	119	121	0.983471074	'119/121	119	121	0.983471074	38	40	1	0	1	0	0	HKZ([0.98][119][121][38])		B623([0.00][0][166][])
chromosome_2	S_1205123	S	13320647	C	G	37	40	C	S	R	-1	Sb02g009300	0	13320509	13321404	'0/172	0	172	0	'0/172	0	172	0			'98/98	98	98	1	'98/98	98	98	1	37	40	1	0	1	0	0	HKZ([1.00][98][98][37])		B623([0.00][0][172][])
chromosome_2	D_19614	D	[13321161..13321165]	CGTGT	-	38	40	3				Sb02g009300	0	13320509	13321404	'0/159	0	159	0	'0/159	0	159	0			'28/29	28	29	0.965517241	'28/29	28	29	0.965517241	38	40	1	0	1	0	0	HKZ([0.97][28][29][38])		B623([0.00][0][159][])
chromosome_2	S_1206781	S	13603000	A	T	39.5	40	0				Sb02g009520	-41	13602726	13602959	'0/4	0	4	0	'0/4	0	4	0			'4/4	4	4	1	'4/4	4	4	1	39	40	1	0	1	0	0	HKZ([1.00][4][4][39])		B623([0.00][0][4][])
chromosome_2	S_1206819	S	13616871	c	G	37.5152	40	C				Sb02g009540	0	13616492	13618577	'0/54	0	54	0	'0/54	0	54	0			'33/33	33	33	1	'33/33	33	33	1	37	40	1	0	1	0	0	HKZ([1.00][33][33][37])		B623([0.00][0][54][])
chromosome_2	S_1206913	S	13617833	A	T	38.0667	40	C				Sb02g009540	0	13616492	13618577	'0/64	0	64	0	'0/64	0	64	0			'30/32	30	32	0.9375	'30/32	30	32	0.9375	38	40	1	0	1	0	0	HKZ([0.94][30][32][38])		B623([0.00][0][64][])
chromosome_2	S_1206922	S	13617959	C	T	37.5854	40	C				Sb02g009540	0	13616492	13618577	'0/55	0	55	0	'0/55	0	55	0			'41/41	41	41	1	'41/41	41	41	1	37	40	1	0	1	0	0	HKZ([1.00][41][41][37])		B623([0.00][0][55][])
chromosome_2	S_1206945	S	13618242	a	G	36	40	C	T	A	0	Sb02g009540	0	13616492	13618577	'0/50	0	50	0	'0/50	0	50	0			'36/36	36	36	1	'36/36	36	36	1	36	40	1	0	1	0	0	HKZ([1.00][36][36][36])		B623([0.00][0][50][])
chromosome_2	S_1207069	S	13659325	C	T	39.2857	40	0				Sb02g009570	29	13659354	13663010	'0/16	0	16	0	'0/16	0	16	0			'7/7	7	7	1	'7/7	7	7	1	39	40	1	0	1	0	0	HKZ([1.00][7][7][39])		B623([0.00][0][16][])
chromosome_2	S_1207236	S	13723639	g	A	37.2727	40	C				Sb02g009590	0	13723402	13737914	'0/15	0	15	0	'0/15	0	15	0			'11/11	11	11	1	'11/11	11	11	1	37	40	1	0	1	0	0	HKZ([1.00][11][11][37])		B623([0.00][0][15][])
chromosome_2	S_1207352	S	13738405	c	T	36	40	C	A	T	0	Sb02g009600	0	13738136	13741480	'0/10	0	10	0	'0/10	0	10	0			'10/10	10	10	1	'10/10	10	10	1	36	40	1	0	1	0	0	HKZ([1.00][10][10][36])		B623([0.00][0][10][])
chromosome_2	S_1207389	S	13739297	c	G	31.7143	40	C				Sb02g009600	0	13738136	13741480	'0/7	0	7	0	'0/7	0	7	0			'7/7	7	7	1	'7/7	7	7	1	31	40	1	0	1	0	0	HKZ([1.00][7][7][31])		B623([0.00][0][7][])
chromosome_2	S_1207838	S	13757574	T	C	38.4286	40	I				Sb02g009610	0	13755603	13760856	'0/4	0	4	0	'0/4	0	4	0			'7/7	7	7	1	'5/5	5	5	1	38	40	1	0	1	0	0	HKZ([1.00][5][5][38])		B623([0.00][0][4][])
chromosome_2	D_19657	D	[13760802..13760810]	aggaggagg	-	38.3684	40	5				Sb02g009610	0	13755603	13760856	'0/95	0	95	0	'0/95	0	95	0			'19/21	19	21	0.904761905	'19/21	19	21	0.904761905	38	40	1	0	1	0	0	HKZ([0.90][19][21][38])		B623([0.00][0][95][])
chromosome_2	S_1208193	S	13780370	C	G	39	40	C	G	R	-2	Sb02g009630	0	13780146	13786894	'0/4	0	4	0	'0/4	0	4	0			'11/11	11	11	1	'11/11	11	11	1	39	40	1	0	1	0	0	HKZ([1.00][11][11][39])		B623([0.00][0][4][])
chromosome_2	S_1208390	S	13799383	G	A	39	40	C	A	V	0	Sb02g009640	0	13789747	13802012	'21/21	21	21	1	'21/21	21	21	1	39	40	'0/38	0	38	0	'0/38	0	38	0			1	0	1	0	0	B623([1.00][21][21][39])		HKZ([0.00][0][38][])
chromosome_2	S_1208431	S	13801760	C	A	39	40	C				Sb02g009640	0	13789747	13802012	'0/8	0	8	0	'0/8	0	8	0			'6/6	6	6	1	'6/6	6	6	1	39	40	1	0	1	0	0	HKZ([1.00][6][6][39])		B623([0.00][0][8][])
chromosome_2	S_1208477	S	13837102	T	G	39	40	3				Sb02g009660	0	13836854	13839240	'0/52	0	52	0	'0/52	0	52	0			'10/10	10	10	1	'10/10	10	10	1	39	40	1	0	1	0	0	HKZ([1.00][10][10][39])		B623([0.00][0][52][])
chromosome_2	S_1208478	S	13837125	C	G	38.625	40	C	C	S	-1	Sb02g009660	0	13836854	13839240	'0/79	0	79	0	'0/79	0	79	0			'16/16	16	16	1	'16/16	16	16	1	38	40	1	0	1	0	0	HKZ([1.00][16][16][38])		B623([0.00][0][79][])
chromosome_2	S_1208524	S	13838977	G	T	38	40	C				Sb02g009660	0	13836854	13839240	'0/22	0	22	0	'0/22	0	22	0			'6/6	6	6	1	'6/6	6	6	1	38	40	1	0	1	0	0	HKZ([1.00][6][6][38])		B623([0.00][0][22][])
chromosome_2	S_1208540	S	13857357	T	G	38.3333	40	3				Sb02g009670	0	13857235	13859876	'0/8	0	8	0	'0/8	0	8	0			'9/9	9	9	1	'9/9	9	9	1	38	40	1	0	1	0	0	HKZ([1.00][9][9][38])		B623([0.00][0][8][])
chromosome_2	S_1208551	S	13857516	t	C	35.8261	40	3				Sb02g009670	0	13857235	13859876	'0/12	0	12	0	'0/12	0	12	0			'23/23	23	23	1	'23/23	23	23	1	35	40	1	0	1	0	0	HKZ([1.00][23][23][35])		B623([0.00][0][12][])
chromosome_2	S_1208571	S	13859377	T	G	38.3	40	C				Sb02g009670	0	13857235	13859876	'0/7	0	7	0	'0/7	0	7	0			'10/10	10	10	1	'10/10	10	10	1	38	40	1	0	1	0	0	HKZ([1.00][10][10][38])		B623([0.00][0][7][])
chromosome_2	S_1208572	S	13859386	A	G	38	40	C				Sb02g009670	0	13857235	13859876	'0/7	0	7	0	'0/7	0	7	0			'17/17	17	17	1	'17/17	17	17	1	38	40	1	0	1	0	0	HKZ([1.00][17][17][38])		B623([0.00][0][7][])
chromosome_2	S_1208574	S	13859416	G	A	37.3571	40	C				Sb02g009670	0	13857235	13859876	'0/4	0	4	0	'0/4	0	4	0			'14/14	14	14	1	'14/14	14	14	1	37	40	1	0	1	0	0	HKZ([1.00][14][14][37])		B623([0.00][0][4][])
chromosome_2	S_1208576	S	13859478	A	C	36.3636	40	C	S	A	1	Sb02g009670	0	13857235	13859876	'0/10	0	10	0	'0/10	0	10	0			'11/11	11	11	1	'11/11	11	11	1	36	40	1	0	1	0	0	HKZ([1.00][11][11][36])		B623([0.00][0][10][])
chromosome_2	S_1208590	S	13859815	T	A	40	40	5				Sb02g009670	0	13857235	13859876	'0/7	0	7	0	'0/7	0	7	0			'4/4	4	4	1	'4/4	4	4	1	40	40	1	0	1	0	0	HKZ([1.00][4][4][40])		B623([0.00][0][7][])
chromosome_2	S_1208627	S	13890747	T	C	37.5143	40	5				Sb02g009700	0	13890596	13891359	'0/122	0	122	0	'0/122	0	122	0			'35/35	35	35	1	'35/35	35	35	1	37	40	1	0	1	0	0	HKZ([1.00][35][35][37])		B623([0.00][0][122][])
chromosome_2	S_1208688	S	13890996	C	G	35	40	C				Sb02g009700	0	13890596	13891359	'0/139	0	139	0	'0/139	0	139	0			'38/38	38	38	1	'38/38	38	38	1	35	40	1	0	1	0	0	HKZ([1.00][38][38][35])		B623([0.00][0][139][])
chromosome_2	S_1208787	S	13892717	T	C	39	40	0				Sb02g009710	175	13892892	13895911	'0/13	0	13	0	'0/13	0	13	0			'8/8	8	8	1	'8/8	8	8	1	39	40	1	0	1	0	0	HKZ([1.00][8][8][39])		B623([0.00][0][13][])
chromosome_2	S_1210039	S	13987625	C	T	36	40	C				Sb02g009740	0	13959849	13987891	'0/120	0	120	0	'0/120	0	120	0			'92/92	92	92	1	'92/92	92	92	1	36	40	1	0	1	0	0	HKZ([1.00][92][92][36])		B623([0.00][0][120][])
chromosome_2	S_1210071	S	13987804	T	C	38.5306	40	3				Sb02g009740	0	13959849	13987891	'0/51	0	51	0	'0/51	0	51	0			'49/49	49	49	1	'49/49	49	49	1	38	40	1	0	1	0	0	HKZ([1.00][49][49][38])		B623([0.00][0][51][])
chromosome_2	S_1210334	S	14039911	T	C	38	40	0				Sb02g009782	-259	14038272	14039652	'4/9	4	9	0.444444444	'0/5	0	5	0	38	40	'12/12	12	12	1	'5/5	5	5	1	38	40	1	0	1	0	0	HKZ([1.00][5][5][38])		B623([0.00][0][5][38])
chromosome_2	S_1210400	S	14060130	G	C	39	40	C	E	D	2	Sb02g009787	0	14058867	14060499	'0/8	0	8	0	'0/8	0	8	0			'6/6	6	6	1	'6/6	6	6	1	39	40	1	0	1	0	0	HKZ([1.00][6][6][39])		B623([0.00][0][8][])
chromosome_2	S_1210727	S	14132126	G	A	39.3333	40	C				Sb02g009800	0	14128224	14144404	'0/9	0	9	0	'0/9	0	9	0			'9/9	9	9	1	'9/9	9	9	1	39	40	1	0	1	0	0	HKZ([1.00][9][9][39])		B623([0.00][0][9][])
chromosome_2	S_1211168	S	14174430	T	C	37.8	40	3				Sb02g009810	0	14172134	14174602	'0/6	0	6	0	'0/6	0	6	0			'5/5	5	5	1	'5/5	5	5	1	37	40	1	0	1	0	0	HKZ([1.00][5][5][37])		B623([0.00][0][6][])
chromosome_2	S_1211269	S	14194087	A	C	37	40	0				Sb02g009830	1226	14195313	14195866	'0/53	0	53	0	'0/53	0	53	0			'12/12	12	12	1	'12/12	12	12	1	37	40	1	0	1	0	0	HKZ([1.00][12][12][37])		B623([0.00][0][53][])
chromosome_2	S_1211285	S	14195401	A	T	36.6667	40	C	E	V	-2	Sb02g009830	0	14195313	14195866	'0/37	0	37	0	'0/37	0	37	0			'6/6	6	6	1	'6/6	6	6	1	36	40	1	0	1	0	0	HKZ([1.00][6][6][36])		B623([0.00][0][37][])
chromosome_2	S_1211311	S	14195960	g	A	38	40	0				Sb02g009830	-94	14195313	14195866	'0/7	0	7	0	'0/7	0	7	0			'6/6	6	6	1	'4/4	4	4	1	38	40	1	0	1	0	0	HKZ([1.00][4][4][38])		B623([0.00][0][7][])
chromosome_2	S_1211357	S	14279667	A	C	36.4286	40	0				Sb02g009840	6146	14285813	14287626	'0/10	0	10	0	'0/10	0	10	0			'7/7	7	7	1	'7/7	7	7	1	36	40	1	0	1	0	0	HKZ([1.00][7][7][36])		B623([0.00][0][10][])
chromosome_2	S_1211359	S	14279707	C	A	38	40	0				Sb02g009840	6106	14285813	14287626	'0/10	0	10	0	'0/10	0	10	0			'5/5	5	5	1	'5/5	5	5	1	38	40	1	0	1	0	0	HKZ([1.00][5][5][38])		B623([0.00][0][10][])
chromosome_2	S_1211735	S	14393547	c	A	37.1826	40	C	K	N	0	Sb02g009870	0	14392501	14399244	'0/111	0	111	0	'0/111	0	111	0			'115/115	115	115	1	'115/115	115	115	1	37	40	1	0	1	0	0	HKZ([1.00][115][115][37])		B623([0.00][0][111][])
chromosome_2	S_1212375	S	14445178	a	C	35.1111	40	0				Sb02g009900	-948	14433634	14444230	'0/19	0	19	0	'0/19	0	19	0			'9/9	9	9	1	'9/9	9	9	1	35	40	1	0	1	0	0	HKZ([1.00][9][9][35])		B623([0.00][0][19][])
chromosome_2	S_1212380	S	14445320	T	A	38	40	0				Sb02g009910	7766	14453086	14456045	'0/23	0	23	0	'0/17	0	17	0			'5/5	5	5	1	'4/4	4	4	1	31	40	1	0	1	0	0	HKZ([1.00][4][4][31])		B623([0.00][0][17][])
chromosome_2	S_1212427	S	14453194	C	T	38	40	3				Sb02g009910	0	14453086	14456045	'0/11	0	11	0	'0/11	0	11	0			'4/4	4	4	1	'4/4	4	4	1	38	40	1	0	1	0	0	HKZ([1.00][4][4][38])		B623([0.00][0][11][])
chromosome_2	S_1212720	S	14531962	T	C	37.1053	40	C				Sb02g009980	0	14530421	14533800	'0/35	0	35	0	'0/35	0	35	0			'19/19	19	19	1	'19/19	19	19	1	37	40	1	0	1	0	0	HKZ([1.00][19][19][37])		B623([0.00][0][35][])
chromosome_2	S_1212742	S	14532189	A	G	35.5	40	C	D	G	-1	Sb02g009980	0	14530421	14533800	'0/20	0	20	0	'0/20	0	20	0			'12/12	12	12	1	'12/12	12	12	1	35	40	1	0	1	0	0	HKZ([1.00][12][12][35])		B623([0.00][0][20][])
chromosome_2	S_1212743	S	14532224	A	G	39	40	C	N	D	1	Sb02g009980	0	14530421	14533800	'0/23	0	23	0	'0/23	0	23	0			'12/12	12	12	1	'12/12	12	12	1	39	40	1	0	1	0	0	HKZ([1.00][12][12][39])		B623([0.00][0][23][])
chromosome_2	S_1212745	S	14532235	T	C	39	40	C				Sb02g009980	0	14530421	14533800	'0/26	0	26	0	'0/26	0	26	0			'10/10	10	10	1	'10/10	10	10	1	39	40	1	0	1	0	0	HKZ([1.00][10][10][39])		B623([0.00][0][26][])
chromosome_2	S_1212747	S	14532251	C	G	38	40	C	L	V	1	Sb02g009980	0	14530421	14533800	'0/20	0	20	0	'0/20	0	20	0			'13/13	13	13	1	'13/13	13	13	1	38	40	1	0	1	0	0	HKZ([1.00][13][13][38])		B623([0.00][0][20][])
chromosome_2	S_1212755	S	14532319	C	T	39	40	C				Sb02g009980	0	14530421	14533800	'0/22	0	22	0	'0/22	0	22	0			'19/19	19	19	1	'19/19	19	19	1	39	40	1	0	1	0	0	HKZ([1.00][19][19][39])		B623([0.00][0][22][])
chromosome_2	S_1212790	S	14533604	A	T	39.5	40	3				Sb02g009980	0	14530421	14533800	'0/13	0	13	0	'0/13	0	13	0			'12/13	12	13	0.923076923	'12/13	12	13	0.923076923	39	40	1	0	1	0	0	HKZ([0.92][12][13][39])		B623([0.00][0][13][])
chromosome_2	S_1212792	S	14533614	C	T	39	40	3				Sb02g009980	0	14530421	14533800	'0/11	0	11	0	'0/11	0	11	0			'14/14	14	14	1	'14/14	14	14	1	39	40	1	0	1	0	0	HKZ([1.00][14][14][39])		B623([0.00][0][11][])
chromosome_2	S_1212901	S	14549285	C	T	37.2222	40	C	R	Q	1	Sb02g010020	0	14549076	14552490	'0/31	0	31	0	'0/31	0	31	0			'27/27	27	27	1	'27/27	27	27	1	37	40	1	0	1	0	0	HKZ([1.00][27][27][37])		B623([0.00][0][31][])
chromosome_2	S_1212987	S	14550315	C	T	34.2941	40	C	V	M	1	Sb02g010020	0	14549076	14552490	'0/23	0	23	0	'0/23	0	23	0			'17/17	17	17	1	'17/17	17	17	1	34	40	1	0	1	0	0	HKZ([1.00][17][17][34])		B623([0.00][0][23][])
chromosome_2	S_1213059	S	14563818	T	A	37	40	I				Sb02g010030	0	14563011	14570104	'0/10	0	10	0	'0/10	0	10	0			'5/5	5	5	1	'5/5	5	5	1	37	40	1	0	1	0	0	HKZ([1.00][5][5][37])		B623([0.00][0][10][])
chromosome_2	S_1213098	S	14567318	C	A	34.3333	40	C	E	D	2	Sb02g010030	0	14563011	14570104	'0/16	0	16	0	'0/16	0	16	0			'9/9	9	9	1	'9/9	9	9	1	34	40	1	0	1	0	0	HKZ([1.00][9][9][34])		B623([0.00][0][16][])
chromosome_2	S_1213152	S	14578525	A	G	37.8571	40	C				Sb02g010040	0	14576408	14597301	'0/13	0	13	0	'0/13	0	13	0			'21/21	21	21	1	'21/21	21	21	1	37	40	1	0	1	0	0	HKZ([1.00][21][21][37])		B623([0.00][0][13][])
chromosome_2	S_1213171	S	14579430	C	T	38.3846	40	C				Sb02g010040	0	14576408	14597301	'0/21	0	21	0	'0/21	0	21	0			'13/13	13	13	1	'13/13	13	13	1	38	40	1	0	1	0	0	HKZ([1.00][13][13][38])		B623([0.00][0][21][])
chromosome_2	S_1213210	S	14585552	A	G	39	40	C	V	A	0	Sb02g010040	0	14576408	14597301	'0/18	0	18	0	'0/18	0	18	0			'17/17	17	17	1	'17/17	17	17	1	39	40	1	0	1	0	0	HKZ([1.00][17][17][39])		B623([0.00][0][18][])
chromosome_2	S_1213231	S	14588603	T	C	37	40	C	H	R	0	Sb02g010040	0	14576408	14597301	'0/8	0	8	0	'0/8	0	8	0			'10/10	10	10	1	'10/10	10	10	1	37	40	1	0	1	0	0	HKZ([1.00][10][10][37])		B623([0.00][0][8][])
chromosome_2	S_1213259	S	14591862	G	A	38.25	40	C				Sb02g010040	0	14576408	14597301	'0/4	0	4	0	'0/4	0	4	0			'8/8	8	8	1	'8/8	8	8	1	38	40	1	0	1	0	0	HKZ([1.00][8][8][38])		B623([0.00][0][4][])
chromosome_2	S_1213300	S	14596370	C	A	34.6	40	C	E	D	2	Sb02g010040	0	14576408	14597301	'0/9	0	9	0	'0/9	0	9	0			'5/5	5	5	1	'5/5	5	5	1	34	40	1	0	1	0	0	HKZ([1.00][5][5][34])		B623([0.00][0][9][])
chromosome_2	S_1213338	S	14686723	C	T	38.125	40	C				Sb02g010050	0	14684636	14686855	'0/27	0	27	0	'0/27	0	27	0			'32/32	32	32	1	'32/32	32	32	1	38	40	1	0	1	0	0	HKZ([1.00][32][32][38])		B623([0.00][0][27][])
chromosome_2	S_1213422	S	14705517	A	G	37.7755	40	0				Sb02g010050	-18662	14684636	14686855	'0/39	0	39	0	'0/39	0	39	0			'49/49	49	49	1	'49/49	49	49	1	37	40	1	0	1	0	0	HKZ([1.00][49][49][37])		B623([0.00][0][39][])
chromosome_2	S_1213584	S	14746778	C	T	39	40	C				Sb02g010060	0	14736385	14755318	'6/6	6	6	1	'5/5	5	5	1	39	40	'8/11	8	11	0.727272727	'4/7	4	7	0.571428571	37	40	1	1	0	0	0	B623([1.00][5][5][39])	HKZ([0.57][4][7][37])
chromosome_2	S_1213597	S	14751101	G	T	38.4706	40	C	V	L	1	Sb02g010060	0	14736385	14755318	'10/11	10	11	0.909090909	'7/8	7	8	0.875	39	40	'11/17	11	17	0.647058824	'6/12	6	12	0.5	38	40	1	1	0	0	0	B623([0.88][7][8][39])	HKZ([0.50][6][12][38])
chromosome_2	S_1213599	S	14754902	A	T	37.0714	40	C				Sb02g010060	0	14736385	14755318	'9/9	9	9	1	'3/3	3	3	1	36	40	'5/8	5	8	0.625	'5/8	5	8	0.625	39	40	1	1	0	0	0	B623([1.00][3][3][36])	HKZ([0.62][5][8][39])
chromosome_2	S_1213707	S	14782648	T	C	36.7143	40	0				Sb02g010070	1716	14784364	14798899	'0/13	0	13	0	'0/13	0	13	0			'14/14	14	14	1	'14/14	14	14	1	36	40	1	0	1	0	0	HKZ([1.00][14][14][36])		B623([0.00][0][13][])
chromosome_2	S_1213710	S	14782693	c	T	38	40	0				Sb02g010070	1671	14784364	14798899	'0/16	0	16	0	'0/16	0	16	0			'11/11	11	11	1	'11/11	11	11	1	38	40	1	0	1	0	0	HKZ([1.00][11][11][38])		B623([0.00][0][16][])
chromosome_2	S_1213725	S	14785525	C	G	38	40	C				Sb02g010070	0	14784364	14798899	'0/16	0	16	0	'0/16	0	16	0			'10/10	10	10	1	'10/10	10	10	1	38	40	1	0	1	0	0	HKZ([1.00][10][10][38])		B623([0.00][0][16][])
chromosome_2	S_1214076	S	14795913	C	T	37.9737	40	C				Sb02g010070	0	14784364	14798899	'0/54	0	54	0	'0/54	0	54	0			'76/77	76	77	0.987012987	'76/77	76	77	0.987012987	37	40	1	0	1	0	0	HKZ([0.99][76][77][37])		B623([0.00][0][54][])
chromosome_2	S_1214379	S	14837203	A	G	35	40	0				Sb02g010100	57	14837260	14839864	'0/4	0	4	0	'0/4	0	4	0			'4/4	4	4	1	'4/4	4	4	1	35	40	1	0	1	0	0	HKZ([1.00][4][4][35])		B623([0.00][0][4][])
chromosome_2	S_1214383	S	14837356	G	A	38.3478	40	3				Sb02g010100	0	14837260	14839864	'0/10	0	10	0	'0/10	0	10	0			'23/23	23	23	1	'23/23	23	23	1	38	40	1	0	1	0	0	HKZ([1.00][23][23][38])		B623([0.00][0][10][])
chromosome_2	S_1214577	S	14839497	A	G	37.3906	40	5				Sb02g010100	0	14837260	14839864	'0/88	0	88	0	'0/88	0	88	0			'64/64	64	64	1	'64/64	64	64	1	37	40	1	0	1	0	0	HKZ([1.00][64][64][37])		B623([0.00][0][88][])
chromosome_2	S_1215762	S	14844198	A	G	37.5938	40	C				Sb02g010110	0	14842815	14848667	'0/340	0	340	0	'0/340	0	340	0			'384/385	384	385	0.997402597	'384/385	384	385	0.997402597	37	40	1	0	1	0	0	HKZ([1.00][384][385][37])		B623([0.00][0][340][])
chromosome_2	S_1217591	S	14888832	C	T	37.8	40	C	T	M	-1	Sb02g010140	0	14888555	14892669	'0/52	0	52	0	'0/30	0	30	0			'10/19	10	19	0.526315789	'9/9	9	9	1	37	40	1	0	1	0	0	HKZ([1.00][9][9][37])		B623([0.00][0][30][])
chromosome_2	S_1217592	S	14888842	T	C	37.8	40	C				Sb02g010140	0	14888555	14892669	'0/65	0	65	0	'0/17	0	17	0			'5/17	5	17	0.294117647	'4/4	4	4	1	37	40	1	0	1	0	0	HKZ([1.00][4][4][37])		B623([0.00][0][17][])
chromosome_2	D_19789	D	[14890572..14890588]	AATTGTTCAACCGTAGG	-	38.5833	40	I				Sb02g010140	0	14888555	14892669	'0/55	0	55	0	'0/49	0	49	0			'12/12	12	12	1	'12/12	12	12	1	38	40	1	0	1	0	0	HKZ([1.00][12][12][38])		B623([0.00][0][49][])
chromosome_2	S_1217981	S	15024849	G	A	37.55	40	C				Sb02g010180	0	15019838	15027164	'0/72	0	72	0	'0/72	0	72	0			'60/60	60	60	1	'60/60	60	60	1	37	40	1	0	1	0	0	HKZ([1.00][60][60][37])		B623([0.00][0][72][])
chromosome_2	S_1218582	S	15034282	A	G	35	40	C				Sb02g010190	0	15034014	15035090	'4/4828	4	4828	0.0008285	'4/4828	4	4828	0.0008285	11	14	'1381/1389	1381	1389	0.994240461	'1381/1389	1381	1389	0.994240461	35	40	1	0	1	0	0	HKZ([0.99][1381][1389][35])		B623([0.00][4][4828][11])
chromosome_2	S_1219857	S	15132108	C	T	38.8	40	C				Sb02g010210	0	15131527	15133659	'0/14	0	14	0	'0/14	0	14	0			'5/5	5	5	1	'5/5	5	5	1	38	40	1	0	1	0	0	HKZ([1.00][5][5][38])		B623([0.00][0][14][])
chromosome_2	S_1219867	S	15132312	T	C	39	40	C				Sb02g010210	0	15131527	15133659	'0/7	0	7	0	'0/7	0	7	0			'4/4	4	4	1	'4/4	4	4	1	39	40	1	0	1	0	0	HKZ([1.00][4][4][39])		B623([0.00][0][7][])
chromosome_2	S_1219880	S	15132531	C	T	36.375	40	C				Sb02g010210	0	15131527	15133659	'0/16	0	16	0	'0/16	0	16	0			'8/8	8	8	1	'8/8	8	8	1	36	40	1	0	1	0	0	HKZ([1.00][8][8][36])		B623([0.00][0][16][])
chromosome_2	S_1219906	S	15132981	T	C	34.9375	40	C				Sb02g010210	0	15131527	15133659	'0/15	0	15	0	'0/15	0	15	0			'16/16	16	16	1	'16/16	16	16	1	34	40	1	0	1	0	0	HKZ([1.00][16][16][34])		B623([0.00][0][15][])
chromosome_2	S_1219933	S	15133254	A	T	37.3333	40	C				Sb02g010210	0	15131527	15133659	'0/23	0	23	0	'0/23	0	23	0			'18/18	18	18	1	'18/18	18	18	1	37	40	1	0	1	0	0	HKZ([1.00][18][18][37])		B623([0.00][0][23][])
chromosome_2	S_1219937	S	15133372	C	T	37	40	C				Sb02g010210	0	15131527	15133659	'0/20	0	20	0	'0/20	0	20	0			'14/14	14	14	1	'14/14	14	14	1	37	40	1	0	1	0	0	HKZ([1.00][14][14][37])		B623([0.00][0][20][])
chromosome_2	I_19815	I	15135973^15135974	-	A	36	40	0				Sb02g010220	22806	15158780	15162852	'0/29	0	29	0	'0/29	0	29	0			'4/4	4	4	1	'4/4	4	4	1	36	40	1	0	1	0	0	HKZ([1.00][4][4][36])		B623([0.00][0][29][])
chromosome_2	S_1219976	S	15136004	G	A	35.6667	40	0				Sb02g010220	22776	15158780	15162852	'0/33	0	33	0	'0/33	0	33	0			'15/15	15	15	1	'15/15	15	15	1	35	40	1	0	1	0	0	HKZ([1.00][15][15][35])		B623([0.00][0][33][])
chromosome_2	S_1219977	S	15136029	C	T	36	40	0				Sb02g010220	22751	15158780	15162852	'0/16	0	16	0	'0/16	0	16	0			'16/16	16	16	1	'16/16	16	16	1	36	40	1	0	1	0	0	HKZ([1.00][16][16][36])		B623([0.00][0][16][])
chromosome_2	S_1219978	S	15136067	G	A	33	40	0				Sb02g010220	22713	15158780	15162852	'0/23	0	23	0	'0/23	0	23	0			'4/4	4	4	1	'4/4	4	4	1	33	40	1	0	1	0	0	HKZ([1.00][4][4][33])		B623([0.00][0][23][])
chromosome_2	S_1220003	S	15158859	A	G	38.6667	40	C	V	A	0	Sb02g010220	0	15158780	15162852	'0/18	0	18	0	'0/18	0	18	0			'24/24	24	24	1	'24/24	24	24	1	38	40	1	0	1	0	0	HKZ([1.00][24][24][38])		B623([0.00][0][18][])
chromosome_2	S_1220024	S	15159029	G	T	38.425	40	C				Sb02g010220	0	15158780	15162852	'0/33	0	33	0	'0/33	0	33	0			'40/41	40	41	0.975609756	'40/41	40	41	0.975609756	38	40	1	0	1	0	0	HKZ([0.98][40][41][38])		B623([0.00][0][33][])
chromosome_2	S_1220071	S	15161577	T	C	38.4	40	C	I	V	3	Sb02g010220	0	15158780	15162852	'0/17	0	17	0	'0/17	0	17	0			'20/20	20	20	1	'20/20	20	20	1	38	40	1	0	1	0	0	HKZ([1.00][20][20][38])		B623([0.00][0][17][])
chromosome_2	S_1220103	S	15161839	a	T	37.44	40	C				Sb02g010220	0	15158780	15162852	'0/39	0	39	0	'0/39	0	39	0			'50/50	50	50	1	'50/50	50	50	1	37	40	1	0	1	0	0	HKZ([1.00][50][50][37])		B623([0.00][0][39][])
chromosome_2	S_1220106	S	15161863	G	A	37.5517	40	C				Sb02g010220	0	15158780	15162852	'0/36	0	36	0	'0/36	0	36	0			'29/30	29	30	0.966666667	'29/30	29	30	0.966666667	37	40	1	0	1	0	0	HKZ([0.97][29][30][37])		B623([0.00][0][36][])
chromosome_2	S_1220109	S	15161914	A	C	39	40	C				Sb02g010220	0	15158780	15162852	'0/15	0	15	0	'0/15	0	15	0			'15/15	15	15	1	'15/15	15	15	1	39	40	1	0	1	0	0	HKZ([1.00][15][15][39])		B623([0.00][0][15][])
chromosome_2	S_1220111	S	15161947	C	T	37.7308	40	C				Sb02g010220	0	15158780	15162852	'0/34	0	34	0	'0/34	0	34	0			'26/26	26	26	1	'26/26	26	26	1	37	40	1	0	1	0	0	HKZ([1.00][26][26][37])		B623([0.00][0][34][])
chromosome_2	S_1220115	S	15161992	G	A	37.2273	40	C				Sb02g010220	0	15158780	15162852	'0/19	0	19	0	'0/19	0	19	0			'22/22	22	22	1	'22/22	22	22	1	37	40	1	0	1	0	0	HKZ([1.00][22][22][37])		B623([0.00][0][19][])
chromosome_2	S_1220118	S	15162019	T	A	38.4286	40	C				Sb02g010220	0	15158780	15162852	'0/29	0	29	0	'0/29	0	29	0			'21/21	21	21	1	'21/21	21	21	1	38	40	1	0	1	0	0	HKZ([1.00][21][21][38])		B623([0.00][0][29][])
chromosome_2	S_1220128	S	15162160	T	C	37.8571	40	C				Sb02g010220	0	15158780	15162852	'0/21	0	21	0	'0/21	0	21	0			'7/7	7	7	1	'7/7	7	7	1	37	40	1	0	1	0	0	HKZ([1.00][7][7][37])		B623([0.00][0][21][])
chromosome_2	S_1220141	S	15162337	G	A	37.3333	40	C				Sb02g010220	0	15158780	15162852	'0/18	0	18	0	'0/18	0	18	0			'15/15	15	15	1	'15/15	15	15	1	37	40	1	0	1	0	0	HKZ([1.00][15][15][37])		B623([0.00][0][18][])
chromosome_2	S_1220180	S	15173820	C	T	35.5714	40	0				Sb02g010230	10660	15184480	15185034	'0/21	0	21	0	'0/18	0	18	0			'7/8	7	8	0.875	'4/4	4	4	1	35	40	1	0	1	0	0	HKZ([1.00][4][4][35])		B623([0.00][0][18][])
chromosome_2	S_1220298	S	15184953	a	C	37.7273	40	C	S	A	1	Sb02g010230	0	15184480	15185034	'0/29	0	29	0	'0/29	0	29	0			'11/11	11	11	1	'11/11	11	11	1	37	40	1	0	1	0	0	HKZ([1.00][11][11][37])		B623([0.00][0][29][])
chromosome_2	S_1220344	S	15196688	g	C	39	40	0				Sb02g010236	468	15197156	15198159	'0/16	0	16	0	'0/16	0	16	0			'8/8	8	8	1	'2/2	2	2	1	38	40	1	0	1	0	0	HKZ([1.00][2][2][38])		B623([0.00][0][16][])
chromosome_2	S_1220875	S	16015462	c	T	35.725	40	C				Sb02g010510	0	16014941	16023263	'0/98	0	98	0	'0/98	0	98	0			'40/40	40	40	1	'40/40	40	40	1	35	40	1	0	1	0	0	HKZ([1.00][40][40][35])		B623([0.00][0][98][])
chromosome_2	S_1220935	S	16020470	A	C	37.5422	40	C				Sb02g010510	0	16014941	16023263	'0/198	0	198	0	'0/198	0	198	0			'166/166	166	166	1	'166/166	166	166	1	37	40	1	0	1	0	0	HKZ([1.00][166][166][37])		B623([0.00][0][198][])
chromosome_2	S_1221737	S	16100742	G	A	38.5526	40	3				Sb02g010520	0	16094071	16100998	'0/43	0	43	0	'0/43	0	43	0			'38/38	38	38	1	'38/38	38	38	1	38	40	1	0	1	0	0	HKZ([1.00][38][38][38])		B623([0.00][0][43][])
chromosome_2	S_1221774	S	16192964	T	A	38	40	3				Sb02g010560	0	16192925	16194187	'0/71	0	71	0	'0/71	0	71	0			'239/240	239	240	0.995833333	'239/240	239	240	0.995833333	38	40	1	0	1	0	0	HKZ([1.00][239][240][38])		B623([0.00][0][71][])
chromosome_2	S_1221791	S	16192994	T	C	38	40	3				Sb02g010560	0	16192925	16194187	'0/108	0	108	0	'0/108	0	108	0			'491/492	491	492	0.99796748	'491/492	491	492	0.99796748	38	40	1	0	1	0	0	HKZ([1.00][491][492][38])		B623([0.00][0][108][])
chromosome_2	D_19852	D	[16193137..16193140]	TATA	-	38.4977	40	3				Sb02g010560	0	16192925	16194187	'0/83	0	83	0	'0/83	0	83	0			'221/222	221	222	0.995495495	'221/222	221	222	0.995495495	38	40	1	0	1	0	0	HKZ([1.00][221][222][38])		B623([0.00][0][83][])
chromosome_2	S_1221848	S	16193168	T	C	37.4729	40	3				Sb02g010560	0	16192925	16194187	'0/103	0	103	0	'0/103	0	103	0			'203/205	203	205	0.990243902	'203/205	203	205	0.990243902	37	40	1	0	1	0	0	HKZ([0.99][203][205][37])		B623([0.00][0][103][])
chromosome_2	S_1221857	S	16193211	a	G	34.5	39	C				Sb02g010560	0	16192925	16194187	'0/9	0	9	0	'0/9	0	9	0			'10/10	10	10	1	'10/10	10	10	1	34	39	1	0	1	0	0	HKZ([1.00][10][10][34])		B623([0.00][0][9][])
chromosome_2	S_1221858	S	16193214	g	A	29	37	C				Sb02g010560	0	16192925	16194187	'0/6	0	6	0	'0/6	0	6	0			'10/11	10	11	0.909090909	'10/11	10	11	0.909090909	29	37	1	0	1	0	0	HKZ([0.91][10][11][29])		B623([0.00][0][6][])
chromosome_2	S_1221859	S	16193247	G	T	38.4	40	C				Sb02g010560	0	16192925	16194187	'0/14	0	14	0	'0/14	0	14	0			'15/15	15	15	1	'15/15	15	15	1	38	40	1	0	1	0	0	HKZ([1.00][15][15][38])		B623([0.00][0][14][])
chromosome_2	D_19854	D	[16193292..16193303]	GGAGCCACCGCC	-	37.5429	40	C				Sb02g010560	0	16192925	16194187	'0/47	0	47	0	'0/47	0	47	0			'70/70	70	70	1	'70/70	70	70	1	37	40	1	0	1	0	0	HKZ([1.00][70][70][37])		B623([0.00][0][47][])
chromosome_2	S_1221923	S	16193432	t	G	36	40	C	I	L	2	Sb02g010560	0	16192925	16194187	'0/60	0	60	0	'0/60	0	60	0			'207/207	207	207	1	'41/41	41	41	1	36	40	1	0	1	0	0	HKZ([1.00][41][41][36])		B623([0.00][0][60][])
chromosome_2	S_1221946	S	16193472	A	G	36	40	C				Sb02g010560	0	16192925	16194187	'0/62	0	62	0	'0/62	0	62	0			'204/204	204	204	1	'204/204	204	204	1	36	40	1	0	1	0	0	HKZ([1.00][204][204][36])		B623([0.00][0][62][])
chromosome_2	S_1222327	S	16328705	T	G	39	40	C				Sb02g010590	0	16328325	16329553	'0/4	0	4	0	'0/4	0	4	0			'6/6	6	6	1	'6/6	6	6	1	39	40	1	0	1	0	0	HKZ([1.00][6][6][39])		B623([0.00][0][4][])
chromosome_2	S_1222328	S	16328726	A	G	39	40	C				Sb02g010590	0	16328325	16329553	'0/4	0	4	0	'0/4	0	4	0			'4/4	4	4	1	'4/4	4	4	1	39	40	1	0	1	0	0	HKZ([1.00][4][4][39])		B623([0.00][0][4][])
chromosome_2	S_1222355	S	16336263	C	T	37.5455	40	3				Sb02g010610	0	16336050	16340758	'0/40	0	40	0	'0/40	0	40	0			'33/34	33	34	0.970588235	'33/34	33	34	0.970588235	37	40	1	0	1	0	0	HKZ([0.97][33][34][37])		B623([0.00][0][40][])
chromosome_2	S_1222357	S	16336286	A	G	39	40	3				Sb02g010610	0	16336050	16340758	'0/61	0	61	0	'0/61	0	61	0			'34/34	34	34	1	'34/34	34	34	1	39	40	1	0	1	0	0	HKZ([1.00][34][34][39])		B623([0.00][0][61][])
chromosome_2	S_1222358	S	16336301	C	A	38.5556	40	3				Sb02g010610	0	16336050	16340758	'0/54	0	54	0	'0/54	0	54	0			'45/45	45	45	1	'45/45	45	45	1	38	40	1	0	1	0	0	HKZ([1.00][45][45][38])		B623([0.00][0][54][])
chromosome_2	S_1222383	S	16336402	C	G	39	40	C				Sb02g010610	0	16336050	16340758	'0/54	0	54	0	'0/54	0	54	0			'15/15	15	15	1	'15/15	15	15	1	39	40	1	0	1	0	0	HKZ([1.00][15][15][39])		B623([0.00][0][54][])
chromosome_2	S_1222440	S	16336732	g	T	37.5789	40	C				Sb02g010610	0	16336050	16340758	'0/111	0	111	0	'0/111	0	111	0			'57/57	57	57	1	'57/57	57	57	1	37	40	1	0	1	0	0	HKZ([1.00][57][57][37])		B623([0.00][0][111][])
chromosome_2	S_1222443	S	16336738	a	T	37	40	C				Sb02g010610	0	16336050	16340758	'0/91	0	91	0	'0/91	0	91	0			'44/45	44	45	0.977777778	'44/45	44	45	0.977777778	37	40	1	0	1	0	0	HKZ([0.98][44][45][37])		B623([0.00][0][91][])
chromosome_2	S_1222447	S	16336765	T	C	37.5938	40	C				Sb02g010610	0	16336050	16340758	'0/109	0	109	0	'0/109	0	109	0			'64/64	64	64	1	'64/64	64	64	1	37	40	1	0	1	0	0	HKZ([1.00][64][64][37])		B623([0.00][0][109][])
chromosome_2	S_1222449	S	16336779	c	T	38	40	C	G	S	0	Sb02g010610	0	16336050	16340758	'0/86	0	86	0	'0/86	0	86	0			'42/42	42	42	1	'42/42	42	42	1	38	40	1	0	1	0	0	HKZ([1.00][42][42][38])		B623([0.00][0][86][])
chromosome_2	S_1222450	S	16336796	A	G	37.2432	40	C	V	A	0	Sb02g010610	0	16336050	16340758	'0/78	0	78	0	'0/78	0	78	0			'37/37	37	37	1	'37/37	37	37	1	37	40	1	0	1	0	0	HKZ([1.00][37][37][37])		B623([0.00][0][78][])
chromosome_2	S_1222452	S	16336843	G	A	38	40	C				Sb02g010610	0	16336050	16340758	'0/83	0	83	0	'0/83	0	83	0			'34/34	34	34	1	'34/34	34	34	1	38	40	1	0	1	0	0	HKZ([1.00][34][34][38])		B623([0.00][0][83][])
chromosome_2	S_1222453	S	16336858	a	G	37.5882	40	C				Sb02g010610	0	16336050	16340758	'0/75	0	75	0	'0/75	0	75	0			'17/17	17	17	1	'17/17	17	17	1	37	40	1	0	1	0	0	HKZ([1.00][17][17][37])		B623([0.00][0][75][])
chromosome_2	S_1222459	S	16336887	A	G	38	40	C	S	P	-1	Sb02g010610	0	16336050	16340758	'0/69	0	69	0	'0/69	0	69	0			'6/6	6	6	1	'6/6	6	6	1	38	40	1	0	1	0	0	HKZ([1.00][6][6][38])		B623([0.00][0][69][])
chromosome_2	S_1222477	S	16336972	T	C	38	40	C				Sb02g010610	0	16336050	16340758	'0/83	0	83	0	'0/83	0	83	0			'57/57	57	57	1	'57/57	57	57	1	38	40	1	0	1	0	0	HKZ([1.00][57][57][38])		B623([0.00][0][83][])
chromosome_2	S_1222484	S	16336999	G	A	38	40	C				Sb02g010610	0	16336050	16340758	'0/63	0	63	0	'0/63	0	63	0			'66/66	66	66	1	'66/66	66	66	1	38	40	1	0	1	0	0	HKZ([1.00][66][66][38])		B623([0.00][0][63][])
chromosome_2	S_1222497	S	16337063	G	A	36.2414	40	C	A	V	0	Sb02g010610	0	16336050	16340758	'0/102	0	102	0	'0/102	0	102	0			'58/59	58	59	0.983050847	'58/59	58	59	0.983050847	36	40	1	0	1	0	0	HKZ([0.98][58][59][36])		B623([0.00][0][102][])
chromosome_2	S_1222502	S	16337089	G	A	38	40	C				Sb02g010610	0	16336050	16340758	'0/89	0	89	0	'0/89	0	89	0			'47/48	47	48	0.979166667	'47/48	47	48	0.979166667	38	40	1	0	1	0	0	HKZ([0.98][47][48][38])		B623([0.00][0][89][])
chromosome_2	S_1222505	S	16337101	G	A	38	40	C				Sb02g010610	0	16336050	16340758	'0/78	0	78	0	'0/78	0	78	0			'49/49	49	49	1	'49/49	49	49	1	38	40	1	0	1	0	0	HKZ([1.00][49][49][38])		B623([0.00][0][78][])
chromosome_2	S_1222510	S	16337131	G	A	38	40	C				Sb02g010610	0	16336050	16340758	'0/60	0	60	0	'0/60	0	60	0			'47/48	47	48	0.979166667	'47/48	47	48	0.979166667	38	40	1	0	1	0	0	HKZ([0.98][47][48][38])		B623([0.00][0][60][])
chromosome_2	S_1222511	S	16337420	G	T	39	40	C				Sb02g010610	0	16336050	16340758	'0/49	0	49	0	'0/49	0	49	0			'43/43	43	43	1	'43/43	43	43	1	39	40	1	0	1	0	0	HKZ([1.00][43][43][39])		B623([0.00][0][49][])
chromosome_2	S_1222518	S	16337465	C	A	38	40	C				Sb02g010610	0	16336050	16340758	'0/58	0	58	0	'0/58	0	58	0			'61/61	61	61	1	'61/61	61	61	1	38	40	1	0	1	0	0	HKZ([1.00][61][61][38])		B623([0.00][0][58][])
chromosome_2	S_1222593	S	16339404	G	A	37.6071	40	C				Sb02g010610	0	16336050	16340758	'0/43	0	43	0	'0/43	0	43	0			'28/28	28	28	1	'28/28	28	28	1	37	40	1	0	1	0	0	HKZ([1.00][28][28][37])		B623([0.00][0][43][])
chromosome_2	S_1222731	S	16349433	G	C	37.75	40	5				Sb02g010620	0	16347354	16349554	'0/40	0	40	0	'0/40	0	40	0			'16/16	16	16	1	'16/16	16	16	1	37	40	1	0	1	0	0	HKZ([1.00][16][16][37])		B623([0.00][0][40][])
chromosome_2	S_1222788	S	16454587	T	C	40	40	C	E	G	-2	Sb02g010640	0	16454028	16464919	'0/20	0	20	0	'0/20	0	20	0			'7/7	7	7	1	'7/7	7	7	1	40	40	1	0	1	0	0	HKZ([1.00][7][7][40])		B623([0.00][0][20][])
chromosome_2	S_1222832	S	16464592	T	C	38	40	C	S	G	0	Sb02g010640	0	16454028	16464919	'0/10	0	10	0	'0/10	0	10	0			'6/6	6	6	1	'6/6	6	6	1	37	40	1	0	1	0	0	HKZ([1.00][6][6][37])		B623([0.00][0][10][])
chromosome_2	S_1222835	S	16464650	c	T	35	40	C				Sb02g010640	0	16454028	16464919	'0/11	0	11	0	'0/11	0	11	0			'4/4	4	4	1	'4/4	4	4	1	36	40	1	0	1	0	0	HKZ([1.00][4][4][36])		B623([0.00][0][11][])
chromosome_2	S_1222857	S	16468352	G	T	37.3571	40	C	P	Q	-1	Sb02g010650	0	16468270	16471372	'0/16	0	16	0	'0/16	0	16	0			'14/14	14	14	1	'14/14	14	14	1	37	40	1	0	1	0	0	HKZ([1.00][14][14][37])		B623([0.00][0][16][])
chromosome_2	S_1222866	S	16468596	T	C	39	40	C				Sb02g010650	0	16468270	16471372	'0/15	0	15	0	'0/15	0	15	0			'9/9	9	9	1	'9/9	9	9	1	39	40	1	0	1	0	0	HKZ([1.00][9][9][39])		B623([0.00][0][15][])
chromosome_2	S_1222877	S	16469129	G	A	39	40	C				Sb02g010650	0	16468270	16471372	'0/15	0	15	0	'0/15	0	15	0			'18/18	18	18	1	'18/18	18	18	1	39	40	1	0	1	0	0	HKZ([1.00][18][18][39])		B623([0.00][0][15][])
chromosome_2	S_1222888	S	16469514	A	G	36	40	C				Sb02g010650	0	16468270	16471372	'0/15	0	15	0	'0/15	0	15	0			'19/19	19	19	1	'19/19	19	19	1	36	40	1	0	1	0	0	HKZ([1.00][19][19][36])		B623([0.00][0][15][])
chromosome_2	S_1222893	S	16469653	A	T	37.3448	40	C	F	Y	3	Sb02g010650	0	16468270	16471372	'0/15	0	15	0	'0/15	0	15	0			'29/29	29	29	1	'29/29	29	29	1	37	40	1	0	1	0	0	HKZ([1.00][29][29][37])		B623([0.00][0][15][])
chromosome_2	S_1222899	S	16469823	C	A	38.1333	40	C				Sb02g010650	0	16468270	16471372	'0/11	0	11	0	'0/11	0	11	0			'15/15	15	15	1	'15/15	15	15	1	38	40	1	0	1	0	0	HKZ([1.00][15][15][38])		B623([0.00][0][11][])
chromosome_2	S_1222912	S	16470656	A	G	39	40	C				Sb02g010650	0	16468270	16471372	'0/16	0	16	0	'0/16	0	16	0			'11/11	11	11	1	'11/11	11	11	1	39	40	1	0	1	0	0	HKZ([1.00][11][11][39])		B623([0.00][0][16][])
chromosome_2	S_1222914	S	16470996	C	T	38.4	40	C	G	D	-1	Sb02g010650	0	16468270	16471372	'0/18	0	18	0	'0/17	0	17	0			'10/10	10	10	1	'10/10	10	10	1	38	40	1	0	1	0	0	HKZ([1.00][10][10][38])		B623([0.00][0][17][])
chromosome_2	S_1222915	S	16470997	C	T	38.2	40	C	G	S	0	Sb02g010650	0	16468270	16471372	'0/18	0	18	0	'0/17	0	17	0			'10/10	10	10	1	'10/10	10	10	1	38	40	1	0	1	0	0	HKZ([1.00][10][10][38])		B623([0.00][0][17][])
chromosome_2	S_1222919	S	16471228	C	G	39	40	C	D	H	-1	Sb02g010650	0	16468270	16471372	'0/7	0	7	0	'0/7	0	7	0			'5/5	5	5	1	'5/5	5	5	1	39	40	1	0	1	0	0	HKZ([1.00][5][5][39])		B623([0.00][0][7][])
chromosome_2	S_1222928	S	16478055	C	G	37	40	3				Sb02g010660	0	16477997	16481393	'0/26	0	26	0	'0/26	0	26	0			'18/18	18	18	1	'18/18	18	18	1	37	40	1	0	1	0	0	HKZ([1.00][18][18][37])		B623([0.00][0][26][])
chromosome_2	S_1222934	S	16478098	A	G	37.4478	40	3				Sb02g010660	0	16477997	16481393	'0/125	0	125	0	'0/125	0	125	0			'67/67	67	67	1	'67/67	67	67	1	37	40	1	0	1	0	0	HKZ([1.00][67][67][37])		B623([0.00][0][125][])
chromosome_2	S_1222958	S	16478147	c	T	37.5263	40	3				Sb02g010660	0	16477997	16481393	'0/179	0	179	0	'0/179	0	179	0			'114/114	114	114	1	'114/114	114	114	1	37	40	1	0	1	0	0	HKZ([1.00][114][114][37])		B623([0.00][0][179][])
chromosome_2	I_19873	I	16478187^16478188	-	T	38.4419	40	3				Sb02g010660	0	16477997	16481393	'0/171	0	171	0	'0/171	0	171	0			'86/106	86	106	0.811320755	'86/106	86	106	0.811320755	38	40	1	0	1	0	0	HKZ([0.81][86][106][38])		B623([0.00][0][171][])
chromosome_2	S_1223019	S	16478279	T	G	37.5446	40	3				Sb02g010660	0	16477997	16481393	'0/461	0	461	0	'0/461	0	461	0			'314/316	314	316	0.993670886	'314/316	314	316	0.993670886	37	40	1	0	1	0	0	HKZ([0.99][314][316][37])		B623([0.00][0][461][])
chromosome_2	S_1223098	S	16480824	A	G	38	40	C				Sb02g010660	0	16477997	16481393	'0/236	0	236	0	'0/236	0	236	0			'59/59	59	59	1	'59/59	59	59	1	38	40	1	0	1	0	0	HKZ([1.00][59][59][38])		B623([0.00][0][236][])
chromosome_2	S_1223285	S	16558213	C	G	39.4	40	3				Sb02g010710	0	16556093	16558224	'0/4	0	4	0	'0/4	0	4	0			'5/5	5	5	1	'5/5	5	5	1	39	40	1	0	1	0	0	HKZ([1.00][5][5][39])		B623([0.00][0][4][])
chromosome_2	S_1223317	S	16650021	G	T	36	40	5				Sb02g010715	0	16649718	16653566	'3/12	3	12	0.25	'3/12	3	12	0.25	36	39	'5/6	5	6	0.833333333	'5/6	5	6	0.833333333	35	40	1	1	0	0	0	HKZ([0.83][5][6][35])	B623([0.25][3][12][36])
chromosome_2	S_1223388	S	16669014	C	G	39.6	40	3				Sb02g010720	0	16668971	16670475	'0/18	0	18	0	'0/18	0	18	0			'5/5	5	5	1	'5/5	5	5	1	39	40	1	0	1	0	0	HKZ([1.00][5][5][39])		B623([0.00][0][18][])
chromosome_2	S_1223526	S	16705130	C	T	39	40	3				Sb02g010730	0	16705068	16706443	'0/9	0	9	0	'0/9	0	9	0			'6/6	6	6	1	'6/6	6	6	1	39	40	1	0	1	0	0	HKZ([1.00][6][6][39])		B623([0.00][0][9][])
chromosome_2	S_1223527	S	16705175	A	G	38.2	40	3				Sb02g010730	0	16705068	16706443	'0/24	0	24	0	'0/24	0	24	0			'5/5	5	5	1	'5/5	5	5	1	38	40	1	0	1	0	0	HKZ([1.00][5][5][38])		B623([0.00][0][24][])
chromosome_2	S_1223528	S	16705187	T	C	39	40	3				Sb02g010730	0	16705068	16706443	'0/12	0	12	0	'0/12	0	12	0			'4/4	4	4	1	'4/4	4	4	1	39	40	1	0	1	0	0	HKZ([1.00][4][4][39])		B623([0.00][0][12][])
chromosome_2	S_1223535	S	16705297	C	T	37.5455	40	3				Sb02g010730	0	16705068	16706443	'0/33	0	33	0	'0/33	0	33	0			'11/11	11	11	1	'11/11	11	11	1	37	40	1	0	1	0	0	HKZ([1.00][11][11][37])		B623([0.00][0][33][])
chromosome_2	S_1223542	S	16705388	G	C	37.5	40	C	A	G	0	Sb02g010730	0	16705068	16706443	'0/47	0	47	0	'0/47	0	47	0			'10/10	10	10	1	'8/8	8	8	1	37	40	1	0	1	0	0	HKZ([1.00][8][8][37])		B623([0.00][0][47][])
chromosome_2	S_1223546	S	16705489	C	G	36	40	C				Sb02g010730	0	16705068	16706443	'0/36	0	36	0	'0/36	0	36	0			'6/6	6	6	1	'3/3	3	3	1	36	40	1	0	1	0	0	HKZ([1.00][3][3][36])		B623([0.00][0][36][])
chromosome_2	S_1223556	S	16705648	G	A	38	40	C				Sb02g010730	0	16705068	16706443	'0/36	0	36	0	'0/25	0	25	0			'10/13	10	13	0.769230769	'8/8	8	8	1	38	40	1	0	1	0	0	HKZ([1.00][8][8][38])		B623([0.00][0][25][])
chromosome_2	S_1223572	S	16705924	G	T	39.2857	40	C	D	E	2	Sb02g010730	0	16705068	16706443	'0/30	0	30	0	'0/30	0	30	0			'7/7	7	7	1	'7/7	7	7	1	39	40	1	0	1	0	0	HKZ([1.00][7][7][39])		B623([0.00][0][30][])
chromosome_2	S_1223602	S	16722356	G	C	37.4615	40	0				Sb02g010740	69	16722425	16729439	'0/18	0	18	0	'0/18	0	18	0			'13/13	13	13	1	'13/13	13	13	1	37	40	1	0	1	0	0	HKZ([1.00][13][13][37])		B623([0.00][0][18][])
chromosome_2	S_1223603	S	16722413	G	A	37.6	40	0				Sb02g010740	12	16722425	16729439	'0/8	0	8	0	'0/8	0	8	0			'5/5	5	5	1	'5/5	5	5	1	37	40	1	0	1	0	0	HKZ([1.00][5][5][37])		B623([0.00][0][8][])
chromosome_2	S_1223604	S	16722428	T	G	39	40	C				Sb02g010740	0	16722425	16729439	'0/10	0	10	0	'0/10	0	10	0			'8/8	8	8	1	'6/6	6	6	1	39	40	1	0	1	0	0	HKZ([1.00][6][6][39])		B623([0.00][0][10][])
chromosome_2	S_1223650	S	16723923	G	T	34.4	40	C	P	H	-2	Sb02g010740	0	16722425	16729439	'0/14	0	14	0	'0/14	0	14	0			'15/15	15	15	1	'15/15	15	15	1	34	40	1	0	1	0	0	HKZ([1.00][15][15][34])		B623([0.00][0][14][])
chromosome_2	S_1223660	S	16724179	T	A	38.5455	40	C	I	F	0	Sb02g010740	0	16722425	16729439	'0/11	0	11	0	'0/11	0	11	0			'11/11	11	11	1	'11/11	11	11	1	38	40	1	0	1	0	0	HKZ([1.00][11][11][38])		B623([0.00][0][11][])
chromosome_2	S_1223662	S	16724267	G	A	39.5385	40	C				Sb02g010740	0	16722425	16729439	'0/14	0	14	0	'0/14	0	14	0			'13/13	13	13	1	'13/13	13	13	1	39	40	1	0	1	0	0	HKZ([1.00][13][13][39])		B623([0.00][0][14][])
chromosome_2	S_1223668	S	16724525	G	A	37.8333	40	C				Sb02g010740	0	16722425	16729439	'0/17	0	17	0	'0/17	0	17	0			'12/12	12	12	1	'12/12	12	12	1	37	40	1	0	1	0	0	HKZ([1.00][12][12][37])		B623([0.00][0][17][])
chromosome_2	S_1223677	S	16724893	T	C	37.2308	40	C	N	S	1	Sb02g010740	0	16722425	16729439	'0/18	0	18	0	'0/4	0	4	0			'13/19	13	19	0.684210526	'8/8	8	8	1	37	40	1	0	1	0	0	HKZ([1.00][8][8][37])		B623([0.00][0][4][])
chromosome_2	S_1223679	S	16724907	A	G	39	40	C				Sb02g010740	0	16722425	16729439	'0/23	0	23	0	'0/6	0	6	0			'14/24	14	24	0.583333333	'3/3	3	3	1	38	40	1	0	1	0	0	HKZ([1.00][3][3][38])		B623([0.00][0][6][])
chromosome_2	S_1223716	S	16727880	G	A	35.1429	40	C	R	W	-3	Sb02g010740	0	16722425	16729439	'0/15	0	15	0	'0/15	0	15	0			'14/14	14	14	1	'14/14	14	14	1	35	40	1	0	1	0	0	HKZ([1.00][14][14][35])		B623([0.00][0][15][])
chromosome_2	S_1223725	S	16728315	T	C	38.5556	40	C	H	R	0	Sb02g010740	0	16722425	16729439	'0/10	0	10	0	'0/10	0	10	0			'9/9	9	9	1	'9/9	9	9	1	38	40	1	0	1	0	0	HKZ([1.00][9][9][38])		B623([0.00][0][10][])
chromosome_2	S_1223754	S	16730937	T	A	39	40	0				Sb02g010750	153779	16884716	16887916	'0/4	0	4	0	'0/4	0	4	0			'4/4	4	4	1	'4/4	4	4	1	38	40	1	0	1	0	0	HKZ([1.00][4][4][38])		B623([0.00][0][4][])
chromosome_2	S_1223755	S	16730993	T	C	39	40	0				Sb02g010750	153723	16884716	16887916	'0/9	0	9	0	'0/9	0	9	0			'4/4	4	4	1	'4/4	4	4	1	37	40	1	0	1	0	0	HKZ([1.00][4][4][37])		B623([0.00][0][9][])
chromosome_2	S_1223802	S	16901401	G	T	38	40	3				Sb02g010760	0	16901298	16904960	'0/501	0	501	0	'0/501	0	501	0			'198/199	198	199	0.994974874	'198/199	198	199	0.994974874	38	40	1	0	1	0	0	HKZ([0.99][198][199][38])		B623([0.00][0][501][])
chromosome_2	S_1223817	S	16901430	t	C	38.4436	40	3				Sb02g010760	0	16901298	16904960	'0/960	0	960	0	'0/960	0	960	0			'133/133	133	133	1	'133/133	133	133	1	38	40	1	0	1	0	0	HKZ([1.00][133][133][38])		B623([0.00][0][960][])
chromosome_2	S_1223819	S	16901442	T	C	39	40	3				Sb02g010760	0	16901298	16904960	'0/464	0	464	0	'0/464	0	464	0			'7/7	7	7	1	'7/7	7	7	1	39	40	1	0	1	0	0	HKZ([1.00][7][7][39])		B623([0.00][0][464][])
chromosome_2	D_19907	D	[16901476..16901478]	gaG	-	37.4173	40	3				Sb02g010760	0	16901298	16904960	'0/828	0	828	0	'0/828	0	828	0			'266/311	266	311	0.855305466	'266/311	266	311	0.855305466	37	40	1	0	1	0	0	HKZ([0.86][266][311][37])		B623([0.00][0][828][])
chromosome_2	S_1225627	S	16904832	c	G	37	40	C	G	A	0	Sb02g010760	0	16901298	16904960	'0/759	0	759	0	'0/759	0	759	0			'498/500	498	500	0.996	'498/500	498	500	0.996	37	40	1	0	1	0	0	HKZ([1.00][498][500][37])		B623([0.00][0][759][])
chromosome_2	S_1225775	S	16934846	A	C	38.65	40	0				Sb02g010770	47	16934893	16937089	'0/19	0	19	0	'0/19	0	19	0			'20/20	20	20	1	'20/20	20	20	1	38	40	1	0	1	0	0	HKZ([1.00][20][20][38])		B623([0.00][0][19][])
chromosome_2	S_1225782	S	16934911	G	A	35.6333	40	C	V	M	1	Sb02g010770	0	16934893	16937089	'0/66	0	66	0	'0/66	0	66	0			'30/30	30	30	1	'30/30	30	30	1	35	40	1	0	1	0	0	HKZ([1.00][30][30][35])		B623([0.00][0][66][])
chromosome_2	S_1225787	S	16934943	g	C	38	40	C				Sb02g010770	0	16934893	16937089	'0/73	0	73	0	'0/73	0	73	0			'59/59	59	59	1	'59/59	59	59	1	38	40	1	0	1	0	0	HKZ([1.00][59][59][38])		B623([0.00][0][73][])
chromosome_2	S_1225792	S	16934976	A	G	37.7551	40	C				Sb02g010770	0	16934893	16937089	'0/62	0	62	0	'0/62	0	62	0			'49/49	49	49	1	'49/49	49	49	1	37	40	1	0	1	0	0	HKZ([1.00][49][49][37])		B623([0.00][0][62][])
chromosome_2	S_1225832	S	16935836	A	G	38.6824	40	C				Sb02g010770	0	16934893	16937089	'0/107	0	107	0	'0/107	0	107	0			'85/86	85	86	0.988372093	'85/86	85	86	0.988372093	38	40	1	0	1	0	0	HKZ([0.99][85][86][38])		B623([0.00][0][107][])
chromosome_2	S_1225960	S	16940100	C	T	39	40	3				Sb02g010780	0	16940031	16941473	'0/5	0	5	0	'0/5	0	5	0			'19/19	19	19	1	'19/19	19	19	1	39	40	1	0	1	0	0	HKZ([1.00][19][19][39])		B623([0.00][0][5][])
chromosome_2	S_1227836	S	17038282	T	A	37	40	C				Sb02g010830	0	17037274	17038686	'0/582	0	582	0	'0/582	0	582	0			'276/279	276	279	0.989247312	'274/277	274	277	0.989169675	37	40	1	0	1	0	0	HKZ([0.99][274][277][37])		B623([0.00][0][582][])
chromosome_2	S_1228148	S	17043099	C	A	36.5833	40	3				Sb02g010840	0	17042912	17054944	'0/60	0	60	0	'0/60	0	60	0			'36/36	36	36	1	'36/36	36	36	1	36	40	1	0	1	0	0	HKZ([1.00][36][36][36])		B623([0.00][0][60][])
chromosome_2	S_1228199	S	17043348	T	G	38.3474	40	C	K	N	0	Sb02g010840	0	17042912	17054944	'0/80	0	80	0	'0/80	0	80	0			'95/95	95	95	1	'95/95	95	95	1	38	40	1	0	1	0	0	HKZ([1.00][95][95][38])		B623([0.00][0][80][])
chromosome_2	S_1228262	S	17044967	C	A	38.6538	40	C	E	D	2	Sb02g010840	0	17042912	17054944	'0/44	0	44	0	'0/44	0	44	0			'26/26	26	26	1	'26/26	26	26	1	38	40	1	0	1	0	0	HKZ([1.00][26][26][38])		B623([0.00][0][44][])
chromosome_2	S_1228341	S	17047415	G	A	38.1667	40	C				Sb02g010840	0	17042912	17054944	'0/48	0	48	0	'0/48	0	48	0			'36/36	36	36	1	'36/36	36	36	1	38	40	1	0	1	0	0	HKZ([1.00][36][36][38])		B623([0.00][0][48][])
chromosome_2	S_1228420	S	17054775	C	A	36	40	5				Sb02g010840	0	17042912	17054944	'0/21	0	21	0	'0/21	0	21	0			'17/17	17	17	1	'17/17	17	17	1	36	40	1	0	1	0	0	HKZ([1.00][17][17][36])		B623([0.00][0][21][])
chromosome_2	S_1228422	S	17054826	A	C	36.2	40	5				Sb02g010840	0	17042912	17054944	'0/16	0	16	0	'0/16	0	16	0			'15/15	15	15	1	'15/15	15	15	1	36	40	1	0	1	0	0	HKZ([1.00][15][15][36])		B623([0.00][0][16][])
chromosome_2	S_1228621	S	17120879	G	A	37.6875	40	0				Sb02g010880	-345	17119466	17120534	'0/21	0	21	0	'0/21	0	21	0			'32/32	32	32	1	'32/32	32	32	1	37	40	1	0	1	0	0	HKZ([1.00][32][32][37])		B623([0.00][0][21][])
chromosome_2	D_19961	D	[17120934..17120940]	GTCCCAA	-	39	40	0				Sb02g010890	141535	17262469	17264186	'0/26	0	26	0	'0/26	0	26	0			'6/6	6	6	1	'6/6	6	6	1	39	40	1	0	1	0	0	HKZ([1.00][6][6][39])		B623([0.00][0][26][])
chromosome_2	S_1228730	S	17267011	T	G	39	40	0				Sb02g010900	53386	17320397	17326727	'0/17	0	17	0	'0/17	0	17	0			'7/7	7	7	1	'7/7	7	7	1	39	40	1	0	1	0	0	HKZ([1.00][7][7][39])		B623([0.00][0][17][])
chromosome_2	S_1228822	S	17326441	A	C	39	40	C	H	P	-2	Sb02g010900	0	17320397	17326727	'0/24	0	24	0	'0/24	0	24	0			'17/17	17	17	1	'17/17	17	17	1	39	40	1	0	1	0	0	HKZ([1.00][17][17][39])		B623([0.00][0][24][])
chromosome_2	S_1228842	S	17348311	A	G	39	40	3				Sb02g010910	0	17348155	17352528	'0/23	0	23	0	'0/23	0	23	0			'30/30	30	30	1	'30/30	30	30	1	39	40	1	0	1	0	0	HKZ([1.00][30][30][39])		B623([0.00][0][23][])
chromosome_2	S_1228870	S	17348412	A	C	38	40	3				Sb02g010910	0	17348155	17352528	'0/90	0	90	0	'0/90	0	90	0			'124/124	124	124	1	'124/124	124	124	1	38	40	1	0	1	0	0	HKZ([1.00][124][124][38])		B623([0.00][0][90][])
chromosome_2	D_19972	D	[17349601..17349601]	A	-	39	40	I				Sb02g010910	0	17348155	17352528	'0/9	0	9	0	'0/9	0	9	0			'4/4	4	4	1	'4/4	4	4	1	39	40	1	0	1	0	0	HKZ([1.00][4][4][39])		B623([0.00][0][9][])
chromosome_2	S_1229858	S	17351757	G	C	38	40	C	T	R	-1	Sb02g010910	0	17348155	17352528	'0/220	0	220	0	'0/220	0	220	0			'221/221	221	221	1	'221/221	221	221	1	38	40	1	0	1	0	0	HKZ([1.00][221][221][38])		B623([0.00][0][220][])
chromosome_2	S_1229910	S	17351843	G	T	38	40	C	D	E	2	Sb02g010910	0	17348155	17352528	'0/200	0	200	0	'0/200	0	200	0			'114/114	114	114	1	'114/114	114	114	1	38	40	1	0	1	0	0	HKZ([1.00][114][114][38])		B623([0.00][0][200][])
chromosome_2	S_1230177	S	17352275	A	G	36.6815	40	C				Sb02g010910	0	17348155	17352528	'0/159	0	159	0	'0/159	0	159	0			'135/135	135	135	1	'135/135	135	135	1	36	40	1	0	1	0	0	HKZ([1.00][135][135][36])		B623([0.00][0][159][])
chromosome_2	S_1230255	S	17364823	G	T	39	40	C	H	Q	0	Sb02g010920	0	17362591	17365349	'0/9	0	9	0	'0/9	0	9	0			'4/4	4	4	1	'4/4	4	4	1	39	40	1	0	1	0	0	HKZ([1.00][4][4][39])		B623([0.00][0][9][])
chromosome_2	S_1230368	S	17545005	G	A	38.4706	40	C				Sb02g010960	0	17544103	17547377	'0/17	0	17	0	'0/17	0	17	0			'17/18	17	18	0.944444444	'17/18	17	18	0.944444444	38	40	1	0	1	0	0	HKZ([0.94][17][18][38])		B623([0.00][0][17][])
chromosome_2	S_1230554	S	17638596	A	C	38.0909	40	C	H	P	-2	Sb02g010990	0	17634744	17640655	'0/10	0	10	0	'0/10	0	10	0			'11/12	11	12	0.916666667	'11/12	11	12	0.916666667	38	40	1	0	1	0	0	HKZ([0.92][11][12][38])		B623([0.00][0][10][])
chromosome_2	S_1230592	S	17639722	T	C	38.2308	40	C				Sb02g010990	0	17634744	17640655	'0/19	0	19	0	'0/19	0	19	0			'13/13	13	13	1	'13/13	13	13	1	38	40	1	0	1	0	0	HKZ([1.00][13][13][38])		B623([0.00][0][19][])
chromosome_2	S_1230700	S	17671981	G	A	37.4444	40	C	G	S	0	Sb02g011000	0	17642792	17673469	'0/7	0	7	0	'0/7	0	7	0			'9/9	9	9	1	'9/9	9	9	1	37	40	1	0	1	0	0	HKZ([1.00][9][9][37])		B623([0.00][0][7][])
chromosome_2	S_1230714	S	17672941	T	C	38.5455	40	C				Sb02g011000	0	17642792	17673469	'0/14	0	14	0	'0/14	0	14	0			'11/11	11	11	1	'11/11	11	11	1	38	40	1	0	1	0	0	HKZ([1.00][11][11][38])		B623([0.00][0][14][])
chromosome_2	S_1230787	S	17699486	A	G	36.25	40	0				Sb02g011010	-962	17693635	17698524	'0/5	0	5	0	'0/5	0	5	0			'8/8	8	8	1	'8/8	8	8	1	36	40	1	0	1	0	0	HKZ([1.00][8][8][36])		B623([0.00][0][5][])
chromosome_2	S_1230862	S	17742727	A	C	36.4737	40	C				Sb02g011020	0	17740504	17743296	'0/68	0	68	0	'0/68	0	68	0			'19/19	19	19	1	'19/19	19	19	1	36	40	1	0	1	0	0	HKZ([1.00][19][19][36])		B623([0.00][0][68][])
chromosome_2	S_1230864	S	17742733	A	G	37.6111	40	C				Sb02g011020	0	17740504	17743296	'0/69	0	69	0	'0/69	0	69	0			'18/18	18	18	1	'18/18	18	18	1	37	40	1	0	1	0	0	HKZ([1.00][18][18][37])		B623([0.00][0][69][])
chromosome_2	S_1230879	S	17742847	A	G	39	40	C				Sb02g011020	0	17740504	17743296	'0/66	0	66	0	'0/66	0	66	0			'8/8	8	8	1	'8/8	8	8	1	39	40	1	0	1	0	0	HKZ([1.00][8][8][39])		B623([0.00][0][66][])
chromosome_2	S_1230909	S	17743165	A	G	36.5714	40	C				Sb02g011020	0	17740504	17743296	'0/48	0	48	0	'0/48	0	48	0			'28/30	28	30	0.933333333	'26/28	26	28	0.928571429	36	40	1	0	1	0	0	HKZ([0.93][26][28][36])		B623([0.00][0][48][])
chromosome_2	S_1230984	S	17751006	G	A	40	40	0				Sb02g011030	9191	17760197	17764671	'0/4	0	4	0	'0/4	0	4	0			'5/5	5	5	1	'5/5	5	5	1	40	40	1	0	1	0	0	HKZ([1.00][5][5][40])		B623([0.00][0][4][])
chromosome_2	S_1231001	S	17760240	T	C	37.7143	40	5				Sb02g011030	0	17760197	17764671	'0/14	0	14	0	'0/14	0	14	0			'14/14	14	14	1	'14/14	14	14	1	37	40	1	0	1	0	0	HKZ([1.00][14][14][37])		B623([0.00][0][14][])
chromosome_2	S_1231003	S	17760287	G	T	39.4	40	5				Sb02g011030	0	17760197	17764671	'0/23	0	23	0	'0/23	0	23	0			'5/5	5	5	1	'5/5	5	5	1	39	40	1	0	1	0	0	HKZ([1.00][5][5][39])		B623([0.00][0][23][])
chromosome_2	S_1231008	S	17760336	G	A	37	40	5				Sb02g011030	0	17760197	17764671	'0/27	0	27	0	'0/27	0	27	0			'22/22	22	22	1	'22/22	22	22	1	37	40	1	0	1	0	0	HKZ([1.00][22][22][37])		B623([0.00][0][27][])
chromosome_2	S_1231022	S	17760436	T	C	37.7273	40	5				Sb02g011030	0	17760197	17764671	'0/72	0	72	0	'0/72	0	72	0			'44/44	44	44	1	'44/44	44	44	1	37	40	1	0	1	0	0	HKZ([1.00][44][44][37])		B623([0.00][0][72][])
chromosome_2	S_1231048	S	17760650	C	A	38	40	5				Sb02g011030	0	17760197	17764671	'0/80	0	80	0	'0/80	0	80	0			'39/39	39	39	1	'39/39	39	39	1	38	40	1	0	1	0	0	HKZ([1.00][39][39][38])		B623([0.00][0][80][])
chromosome_2	S_1231053	S	17760682	G	C	37.3333	40	5				Sb02g011030	0	17760197	17764671	'0/68	0	68	0	'0/68	0	68	0			'24/24	24	24	1	'24/24	24	24	1	37	40	1	0	1	0	0	HKZ([1.00][24][24][37])		B623([0.00][0][68][])
chromosome_2	S_1231056	S	17760699	G	C	37.35	40	5				Sb02g011030	0	17760197	17764671	'0/48	0	48	0	'0/48	0	48	0			'20/20	20	20	1	'20/20	20	20	1	37	40	1	0	1	0	0	HKZ([1.00][20][20][37])		B623([0.00][0][48][])
chromosome_2	S_1231225	S	17762462	A	G	39	40	C				Sb02g011030	0	17760197	17764671	'0/98	0	98	0	'0/98	0	98	0			'51/51	51	51	1	'51/51	51	51	1	39	40	1	0	1	0	0	HKZ([1.00][51][51][39])		B623([0.00][0][98][])
chromosome_2	S_1231278	S	17763381	T	C	38	40	C				Sb02g011030	0	17760197	17764671	'0/76	0	76	0	'0/76	0	76	0			'85/86	85	86	0.988372093	'85/86	85	86	0.988372093	38	40	1	0	1	0	0	HKZ([0.99][85][86][38])		B623([0.00][0][76][])
chromosome_2	S_1231318	S	17763522	C	T	38	40	C				Sb02g011030	0	17760197	17764671	'0/68	0	68	0	'0/68	0	68	0			'88/88	88	88	1	'88/88	88	88	1	38	40	1	0	1	0	0	HKZ([1.00][88][88][38])		B623([0.00][0][68][])
chromosome_2	S_1231362	S	17764036	T	C	38.322	40	C				Sb02g011030	0	17760197	17764671	'0/133	0	133	0	'0/133	0	133	0			'59/60	59	60	0.983333333	'59/60	59	60	0.983333333	38	40	1	0	1	0	0	HKZ([0.98][59][60][38])		B623([0.00][0][133][])
chromosome_2	S_1231364	S	17764054	G	A	38.5758	40	C				Sb02g011030	0	17760197	17764671	'0/122	0	122	0	'0/122	0	122	0			'33/34	33	34	0.970588235	'33/34	33	34	0.970588235	38	40	1	0	1	0	0	HKZ([0.97][33][34][38])		B623([0.00][0][122][])
chromosome_2	S_1231366	S	17764069	C	G	38	40	C				Sb02g011030	0	17760197	17764671	'0/102	0	102	0	'0/102	0	102	0			'49/50	49	50	0.98	'49/50	49	50	0.98	38	40	1	0	1	0	0	HKZ([0.98][49][50][38])		B623([0.00][0][102][])
chromosome_2	S_1231369	S	17764087	C	T	37	40	C				Sb02g011030	0	17760197	17764671	'0/121	0	121	0	'0/121	0	121	0			'120/121	120	121	0.991735537	'120/121	120	121	0.991735537	37	40	1	0	1	0	0	HKZ([0.99][120][121][37])		B623([0.00][0][121][])
chromosome_2	S_1231381	S	17764126	C	T	37.3714	40	C				Sb02g011030	0	17760197	17764671	'0/112	0	112	0	'0/112	0	112	0			'70/70	70	70	1	'70/70	70	70	1	37	40	1	0	1	0	0	HKZ([1.00][70][70][37])		B623([0.00][0][112][])
chromosome_2	S_1231385	S	17764152	A	G	37.5714	40	C	Y	C	-2	Sb02g011030	0	17760197	17764671	'1/93	1	93	0.010752688	'1/93	1	93	0.010752688	6	6	'84/85	84	85	0.988235294	'84/85	84	85	0.988235294	37	40	1	0	1	0	0	HKZ([0.99][84][85][37])		B623([0.01][1][93][6])
chromosome_2	S_1231418	S	17764231	T	C	38	40	C				Sb02g011030	0	17760197	17764671	'0/174	0	174	0	'0/174	0	174	0			'122/122	122	122	1	'122/122	122	122	1	38	40	1	0	1	0	0	HKZ([1.00][122][122][38])		B623([0.00][0][174][])
chromosome_2	S_1231520	S	17764533	C	T	37.8788	40	3				Sb02g011030	0	17760197	17764671	'0/45	0	45	0	'0/45	0	45	0			'66/66	66	66	1	'66/66	66	66	1	37	40	1	0	1	0	0	HKZ([1.00][66][66][37])		B623([0.00][0][45][])
chromosome_2	S_1231543	S	17809245	A	G	38.3684	40	C				Sb02g011050	0	17809234	17810769	'0/7	0	7	0	'0/7	0	7	0			'19/19	19	19	1	'19/19	19	19	1	38	40	1	0	1	0	0	HKZ([1.00][19][19][38])		B623([0.00][0][7][])
chromosome_2	S_1231569	S	17810424	T	C	36.5	40	C				Sb02g011050	0	17809234	17810769	'0/4	0	4	0	'0/4	0	4	0			'10/10	10	10	1	'10/10	10	10	1	36	40	1	0	1	0	0	HKZ([1.00][10][10][36])		B623([0.00][0][4][])
chromosome_2	S_1232121	S	18030873	C	G	37	40	C				Sb02g011110	0	18028210	18031016	'1/252	1	252	0.003968254	'1/252	1	252	0.003968254	10	10	'132/132	132	132	1	'132/132	132	132	1	37	40	1	0	1	0	0	HKZ([1.00][132][132][37])		B623([0.00][1][252][10])
chromosome_2	S_1232149	S	18030942	G	A	36.6667	40	5				Sb02g011110	0	18028210	18031016	'0/147	0	147	0	'0/147	0	147	0			'9/9	9	9	1	'9/9	9	9	1	36	40	1	0	1	0	0	HKZ([1.00][9][9][36])		B623([0.00][0][147][])
chromosome_2	S_1232159	S	18035364	G	C	38	40	5				Sb02g011120	0	18035280	18040120	'0/16	0	16	0	'0/16	0	16	0			'4/4	4	4	1	'4/4	4	4	1	36	40	1	0	1	0	0	HKZ([1.00][4][4][36])		B623([0.00][0][16][])
chromosome_2	S_1232160	S	18035365	C	T	38	40	5				Sb02g011120	0	18035280	18040120	'0/15	0	15	0	'0/15	0	15	0			'4/4	4	4	1	'4/4	4	4	1	36	40	1	0	1	0	0	HKZ([1.00][4][4][36])		B623([0.00][0][15][])
chromosome_2	S_1232165	S	18035436	G	A	38	40	5				Sb02g011120	0	18035280	18040120	'0/42	0	42	0	'0/42	0	42	0			'7/7	7	7	1	'7/7	7	7	1	38	40	1	0	1	0	0	HKZ([1.00][7][7][38])		B623([0.00][0][42][])
chromosome_2	S_1232166	S	18035437	A	C	38	40	5				Sb02g011120	0	18035280	18040120	'0/39	0	39	0	'0/39	0	39	0			'7/7	7	7	1	'7/7	7	7	1	38	40	1	0	1	0	0	HKZ([1.00][7][7][38])		B623([0.00][0][39][])
chromosome_2	S_1232167	S	18035455	T	A	39	40	5				Sb02g011120	0	18035280	18040120	'0/66	0	66	0	'0/66	0	66	0			'7/7	7	7	1	'7/7	7	7	1	39	40	1	0	1	0	0	HKZ([1.00][7][7][39])		B623([0.00][0][66][])
chromosome_2	S_1232231	S	18037256	C	T	36	39	I				Sb02g011120	0	18035280	18040120	'0/20	0	20	0	'0/20	0	20	0			'6/6	6	6	1	'6/6	6	6	1	36	39	1	0	1	0	0	HKZ([1.00][6][6][36])		B623([0.00][0][20][])
chromosome_2	S_1232242	S	18037767	C	A	39	40	I				Sb02g011120	0	18035280	18040120	'0/6	0	6	0	'0/6	0	6	0			'4/4	4	4	1	'4/4	4	4	1	39	40	1	0	1	0	0	HKZ([1.00][4][4][39])		B623([0.00][0][6][])
chromosome_2	S_1232496	S	18051200	A	G	38.4571	40	3				Sb02g011130	0	18045982	18051570	'0/103	0	103	0	'0/103	0	103	0			'35/43	35	43	0.813953488	'35/43	35	43	0.813953488	38	40	1	0	1	0	0	HKZ([0.81][35][43][38])		B623([0.00][0][103][])
chromosome_2	S_1232499	S	18051213	C	T	36.5091	40	3				Sb02g011130	0	18045982	18051570	'0/128	0	128	0	'0/128	0	128	0			'55/55	55	55	1	'55/55	55	55	1	36	40	1	0	1	0	0	HKZ([1.00][55][55][36])		B623([0.00][0][128][])
chromosome_2	S_1232502	S	18051261	G	C	36.8421	40	3				Sb02g011130	0	18045982	18051570	'0/59	0	59	0	'0/59	0	59	0			'38/38	38	38	1	'38/38	38	38	1	36	40	1	0	1	0	0	HKZ([1.00][38][38][36])		B623([0.00][0][59][])
chromosome_2	S_1232503	S	18051265	T	A	36	40	3				Sb02g011130	0	18045982	18051570	'0/54	0	54	0	'0/54	0	54	0			'37/38	37	38	0.973684211	'37/38	37	38	0.973684211	36	40	1	0	1	0	0	HKZ([0.97][37][38][36])		B623([0.00][0][54][])
chromosome_2	S_1232520	S	18051349	T	C	37.4886	40	3				Sb02g011130	0	18045982	18051570	'0/120	0	120	0	'0/120	0	120	0			'88/88	88	88	1	'88/88	88	88	1	37	40	1	0	1	0	0	HKZ([1.00][88][88][37])		B623([0.00][0][120][])
chromosome_2	S_1233177	S	18201823	G	A	38	40	C	E	K	1	Sb02g011160	0	18173176	18202361	'0/18	0	18	0	'0/18	0	18	0			'15/15	15	15	1	'15/15	15	15	1	38	40	1	0	1	0	0	HKZ([1.00][15][15][38])		B623([0.00][0][18][])
chromosome_2	S_1233707	S	18591420	A	C	37.9383	40	C				Sb02g011240	0	18590962	18596461	'0/87	0	87	0	'0/87	0	87	0			'81/81	81	81	1	'81/81	81	81	1	37	40	1	0	1	0	0	HKZ([1.00][81][81][37])		B623([0.00][0][87][])
chromosome_2	S_1233889	S	18592358	A	G	38	40	C				Sb02g011240	0	18590962	18596461	'0/55	0	55	0	'0/55	0	55	0			'30/30	30	30	1	'30/30	30	30	1	38	40	1	0	1	0	0	HKZ([1.00][30][30][38])		B623([0.00][0][55][])
chromosome_2	S_1234181	S	18622946	C	T	38	40	0				Sb02g011250	13	18622959	18627946	'0/15	0	15	0	'0/15	0	15	0			'14/14	14	14	1	'14/14	14	14	1	38	40	1	0	1	0	0	HKZ([1.00][14][14][38])		B623([0.00][0][15][])
chromosome_2	S_1234379	S	18627595	T	C	38	40	3				Sb02g011250	0	18622959	18627946	'0/31	0	31	0	'0/31	0	31	0			'52/54	52	54	0.962962963	'52/54	52	54	0.962962963	38	40	1	0	1	0	0	HKZ([0.96][52][54][38])		B623([0.00][0][31][])
chromosome_2	S_1234562	S	18752106	T	C	38.5238	40	C	I	V	3	Sb02g011280	0	18749269	18755601	'0/9	0	9	0	'0/9	0	9	0			'21/21	21	21	1	'21/21	21	21	1	38	40	1	0	1	0	0	HKZ([1.00][21][21][38])		B623([0.00][0][9][])
chromosome_2	S_1234582	S	18752832	A	G	39	40	C	S	P	-1	Sb02g011280	0	18749269	18755601	'0/11	0	11	0	'0/11	0	11	0			'18/18	18	18	1	'18/18	18	18	1	39	40	1	0	1	0	0	HKZ([1.00][18][18][39])		B623([0.00][0][11][])
chromosome_2	S_1234590	S	18753093	T	C	37.1429	40	C				Sb02g011280	0	18749269	18755601	'0/15	0	15	0	'0/15	0	15	0			'14/14	14	14	1	'14/14	14	14	1	37	40	1	0	1	0	0	HKZ([1.00][14][14][37])		B623([0.00][0][15][])
chromosome_2	S_1234697	S	18817066	A	C	38.4286	40	3				Sb02g011300	0	18816959	18819996	'0/20	0	20	0	'0/20	0	20	0			'14/14	14	14	1	'14/14	14	14	1	38	40	1	0	1	0	0	HKZ([1.00][14][14][38])		B623([0.00][0][20][])
chromosome_2	S_1234841	S	18823478	G	A	38	40	3				Sb02g011310	0	18820211	18823849	'0/42	0	42	0	'0/42	0	42	0			'30/30	30	30	1	'30/30	30	30	1	38	40	1	0	1	0	0	HKZ([1.00][30][30][38])		B623([0.00][0][42][])
chromosome_2	S_1234855	S	18823641	A	C	38.5882	40	3				Sb02g011310	0	18820211	18823849	'0/30	0	30	0	'0/30	0	30	0			'17/17	17	17	1	'17/17	17	17	1	38	40	1	0	1	0	0	HKZ([1.00][17][17][38])		B623([0.00][0][30][])
chromosome_2	S_1234925	S	18825773	C	G	38.8	40	C				Sb02g011320	0	18825431	18825805	'0/14	0	14	0	'0/14	0	14	0			'5/5	5	5	1	'5/5	5	5	1	38	40	1	0	1	0	0	HKZ([1.00][5][5][38])		B623([0.00][0][14][])
chromosome_2	S_1234930	S	18825839	T	A	34.6667	39	0				Sb02g011320	-34	18825431	18825805	'0/21	0	21	0	'0/21	0	21	0			'12/12	12	12	1	'12/12	12	12	1	34	39	1	0	1	0	0	HKZ([1.00][12][12][34])		B623([0.00][0][21][])
chromosome_2	S_1234939	S	18828424	G	A	38.6071	40	3				Sb02g011330	0	18828382	18831456	'0/82	0	82	0	'0/82	0	82	0			'112/113	112	113	0.991150442	'112/113	112	113	0.991150442	38	40	1	0	1	0	0	HKZ([0.99][112][113][38])		B623([0.00][0][82][])
chromosome_2	S_1234952	S	18828475	G	C	37.5726	40	3				Sb02g011330	0	18828382	18831456	'0/159	0	159	0	'0/159	0	159	0			'124/124	124	124	1	'124/124	124	124	1	37	40	1	0	1	0	0	HKZ([1.00][124][124][37])		B623([0.00][0][159][])
chromosome_2	S_1234955	S	18828502	T	A	38	40	3				Sb02g011330	0	18828382	18831456	'0/38	0	38	0	'0/38	0	38	0			'97/97	97	97	1	'97/97	97	97	1	38	40	1	0	1	0	0	HKZ([1.00][97][97][38])		B623([0.00][0][38][])
chromosome_2	S_1234975	S	18828539	A	C	38	40	3				Sb02g011330	0	18828382	18831456	'0/251	0	251	0	'0/251	0	251	0			'309/311	309	311	0.993569132	'309/311	309	311	0.993569132	38	40	1	0	1	0	0	HKZ([0.99][309][311][38])		B623([0.00][0][251][])
chromosome_2	S_1235005	S	18828597	C	T	37	40	3				Sb02g011330	0	18828382	18831456	'0/180	0	180	0	'0/180	0	180	0			'174/174	174	174	1	'174/174	174	174	1	37	40	1	0	1	0	0	HKZ([1.00][174][174][37])		B623([0.00][0][180][])
chromosome_2	S_1235006	S	18828598	C	G	38	40	3				Sb02g011330	0	18828382	18831456	'0/173	0	173	0	'0/173	0	173	0			'173/174	173	174	0.994252874	'173/174	173	174	0.994252874	38	40	1	0	1	0	0	HKZ([0.99][173][174][38])		B623([0.00][0][173][])
chromosome_2	S_1235186	S	18829006	T	C	37.5655	40	C				Sb02g011330	0	18828382	18831456	'0/232	0	232	0	'0/232	0	232	0			'290/290	290	290	1	'290/290	290	290	1	37	40	1	0	1	0	0	HKZ([1.00][290][290][37])		B623([0.00][0][232][])
chromosome_2	S_1235469	S	18831130	c	G	35.6692	40	C	E	Q	2	Sb02g011330	0	18828382	18831456	'0/125	0	125	0	'0/125	0	125	0			'133/133	133	133	1	'133/133	133	133	1	35	40	1	0	1	0	0	HKZ([1.00][133][133][35])		B623([0.00][0][125][])
chromosome_2	S_1235525	S	18831301	C	T	35.4167	40	C	A	T	0	Sb02g011330	0	18828382	18831456	'0/68	0	68	0	'0/68	0	68	0			'24/26	24	26	0.923076923	'24/26	24	26	0.923076923	35	40	1	0	1	0	0	HKZ([0.92][24][26][35])		B623([0.00][0][68][])
chromosome_2	S_1235584	S	18836834	G	A	39	40	3				Sb02g011350	0	18836701	18840473	'0/23	0	23	0	'0/23	0	23	0			'21/21	21	21	1	'21/21	21	21	1	39	40	1	0	1	0	0	HKZ([1.00][21][21][39])		B623([0.00][0][23][])
chromosome_2	S_1235643	S	18839231	g	C	37.5333	40	C	L	V	1	Sb02g011350	0	18836701	18840473	'0/31	0	31	0	'0/31	0	31	0			'15/15	15	15	1	'15/15	15	15	1	37	40	1	0	1	0	0	HKZ([1.00][15][15][37])		B623([0.00][0][31][])
chromosome_2	S_1235653	S	18839386	C	T	35.5333	40	C	G	D	-1	Sb02g011350	0	18836701	18840473	'0/8	0	8	0	'0/8	0	8	0			'15/15	15	15	1	'15/15	15	15	1	35	40	1	0	1	0	0	HKZ([1.00][15][15][35])		B623([0.00][0][8][])
chromosome_2	S_1235681	S	18839874	G	A	35.25	40	C				Sb02g011350	0	18836701	18840473	'0/16	0	16	0	'0/16	0	16	0			'8/8	8	8	1	'8/8	8	8	1	35	40	1	0	1	0	0	HKZ([1.00][8][8][35])		B623([0.00][0][16][])
chromosome_2	S_1235694	S	18840364	T	A	33.4545	40	C	Q	L	-2	Sb02g011350	0	18836701	18840473	'0/22	0	22	0	'0/22	0	22	0			'11/12	11	12	0.916666667	'11/12	11	12	0.916666667	33	40	1	0	1	0	0	HKZ([0.92][11][12][33])		B623([0.00][0][22][])
chromosome_2	S_1235697	S	18840459	T	G	35.2857	40	C	E	D	2	Sb02g011350	0	18836701	18840473	'0/15	0	15	0	'0/15	0	15	0			'7/7	7	7	1	'7/7	7	7	1	35	40	1	0	1	0	0	HKZ([1.00][7][7][35])		B623([0.00][0][15][])
chromosome_2	S_1235699	S	18840518	C	A	38.25	40	0				Sb02g011350	-45	18836701	18840473	'0/15	0	15	0	'0/15	0	15	0			'8/8	8	8	1	'8/8	8	8	1	38	40	1	0	1	0	0	HKZ([1.00][8][8][38])		B623([0.00][0][15][])
chromosome_2	S_1235705	S	18841352	C	A	39	40	3				Sb02g011360	0	18841285	18846186	'0/14	0	14	0	'0/14	0	14	0			'16/16	16	16	1	'16/16	16	16	1	39	40	1	0	1	0	0	HKZ([1.00][16][16][39])		B623([0.00][0][14][])
chromosome_2	S_1235707	S	18841404	a	G	38	40	3				Sb02g011360	0	18841285	18846186	'0/50	0	50	0	'0/47	0	47	0			'16/16	16	16	1	'16/16	16	16	1	38	40	1	0	1	0	0	HKZ([1.00][16][16][38])		B623([0.00][0][47][])
chromosome_2	S_1235709	S	18841408	a	G	38.4667	40	3				Sb02g011360	0	18841285	18846186	'0/42	0	42	0	'0/39	0	39	0			'15/16	15	16	0.9375	'15/16	15	16	0.9375	38	40	1	0	1	0	0	HKZ([0.94][15][16][38])		B623([0.00][0][39][])
chromosome_2	S_1235713	S	18841430	G	T	38.5714	40	3				Sb02g011360	0	18841285	18846186	'0/36	0	36	0	'0/36	0	36	0			'28/29	28	29	0.965517241	'28/29	28	29	0.965517241	38	40	1	0	1	0	0	HKZ([0.97][28][29][38])		B623([0.00][0][36][])
chromosome_2	S_1235715	S	18841450	G	C	38.3235	40	3				Sb02g011360	0	18841285	18846186	'0/32	0	32	0	'0/32	0	32	0			'34/34	34	34	1	'34/34	34	34	1	38	40	1	0	1	0	0	HKZ([1.00][34][34][38])		B623([0.00][0][32][])
chromosome_2	S_1235725	S	18841544	C	G	38.2667	40	3				Sb02g011360	0	18841285	18846186	'0/60	0	60	0	'0/60	0	60	0			'15/15	15	15	1	'15/15	15	15	1	38	40	1	0	1	0	0	HKZ([1.00][15][15][38])		B623([0.00][0][60][])
chromosome_2	S_1235731	S	18841578	C	A	37.1325	40	3				Sb02g011360	0	18841285	18846186	'0/60	0	60	0	'0/60	0	60	0			'83/83	83	83	1	'83/83	83	83	1	37	40	1	0	1	0	0	HKZ([1.00][83][83][37])		B623([0.00][0][60][])
chromosome_2	S_1235862	S	18845324	T	C	37	40	I				Sb02g011360	0	18841285	18846186	'0/9	0	9	0	'0/9	0	9	0			'6/6	6	6	1	'6/6	6	6	1	37	40	1	0	1	0	0	HKZ([1.00][6][6][37])		B623([0.00][0][9][])
chromosome_2	S_1235881	S	18846059	C	T	37.7692	40	5				Sb02g011360	0	18841285	18846186	'0/23	0	23	0	'0/23	0	23	0			'13/13	13	13	1	'13/13	13	13	1	37	40	1	0	1	0	0	HKZ([1.00][13][13][37])		B623([0.00][0][23][])
chromosome_2	S_1235898	S	18864660	C	T	39.5	40	3				Sb02g011380	0	18864337	18866391	'0/11	0	11	0	'0/11	0	11	0			'8/8	8	8	1	'8/8	8	8	1	39	40	1	0	1	0	0	HKZ([1.00][8][8][39])		B623([0.00][0][11][])
chromosome_2	S_1235901	S	18864729	T	C	35.8182	40	C				Sb02g011380	0	18864337	18866391	'0/19	0	19	0	'0/19	0	19	0			'11/11	11	11	1	'11/11	11	11	1	35	40	1	0	1	0	0	HKZ([1.00][11][11][35])		B623([0.00][0][19][])
chromosome_2	S_1235903	S	18864748	T	C	38	40	C	N	D	1	Sb02g011380	0	18864337	18866391	'0/20	0	20	0	'0/20	0	20	0			'25/25	25	25	1	'25/25	25	25	1	38	40	1	0	1	0	0	HKZ([1.00][25][25][38])		B623([0.00][0][20][])
chromosome_2	S_1235913	S	18864893	G	A	38.6471	40	C				Sb02g011380	0	18864337	18866391	'0/9	0	9	0	'0/9	0	9	0			'17/17	17	17	1	'17/17	17	17	1	38	40	1	0	1	0	0	HKZ([1.00][17][17][38])		B623([0.00][0][9][])
chromosome_2	S_1235920	S	18864980	A	G	39.25	40	C				Sb02g011380	0	18864337	18866391	'0/31	0	31	0	'0/31	0	31	0			'8/8	8	8	1	'8/8	8	8	1	39	40	1	0	1	0	0	HKZ([1.00][8][8][39])		B623([0.00][0][31][])
chromosome_2	S_1235921	S	18864995	G	C	38.5	40	C				Sb02g011380	0	18864337	18866391	'0/21	0	21	0	'0/21	0	21	0			'8/8	8	8	1	'8/8	8	8	1	38	40	1	0	1	0	0	HKZ([1.00][8][8][38])		B623([0.00][0][21][])
chromosome_2	S_1235925	S	18865054	T	G	39	40	C	K	Q	1	Sb02g011380	0	18864337	18866391	'0/22	0	22	0	'0/22	0	22	0			'19/19	19	19	1	'19/19	19	19	1	39	40	1	0	1	0	0	HKZ([1.00][19][19][39])		B623([0.00][0][22][])
chromosome_2	S_1235926	S	18865055	A	G	39	40	C				Sb02g011380	0	18864337	18866391	'0/22	0	22	0	'0/22	0	22	0			'18/19	18	19	0.947368421	'18/19	18	19	0.947368421	39	40	1	0	1	0	0	HKZ([0.95][18][19][39])		B623([0.00][0][22][])
chromosome_2	S_1235929	S	18865158	G	T	37.5	40	C	T	N	0	Sb02g011380	0	18864337	18866391	'0/26	0	26	0	'0/26	0	26	0			'12/12	12	12	1	'12/12	12	12	1	37	40	1	0	1	0	0	HKZ([1.00][12][12][37])		B623([0.00][0][26][])
chromosome_2	S_1235933	S	18865215	T	C	37.5417	40	C	N	S	1	Sb02g011380	0	18864337	18866391	'0/25	0	25	0	'0/25	0	25	0			'24/24	24	24	1	'24/24	24	24	1	37	40	1	0	1	0	0	HKZ([1.00][24][24][37])		B623([0.00][0][25][])
chromosome_2	S_1235934	S	18865250	T	C	36.9091	40	C				Sb02g011380	0	18864337	18866391	'0/29	0	29	0	'0/29	0	29	0			'22/22	22	22	1	'22/22	22	22	1	36	40	1	0	1	0	0	HKZ([1.00][22][22][36])		B623([0.00][0][29][])
chromosome_2	S_1235937	S	18865281	G	A	37.6667	40	C	S	L	-2	Sb02g011380	0	18864337	18866391	'0/22	0	22	0	'0/22	0	22	0			'15/15	15	15	1	'15/15	15	15	1	37	40	1	0	1	0	0	HKZ([1.00][15][15][37])		B623([0.00][0][22][])
chromosome_2	S_1235938	S	18865299	T	C	39.32	40	C	H	R	0	Sb02g011380	0	18864337	18866391	'0/29	0	29	0	'0/29	0	29	0			'25/25	25	25	1	'25/25	25	25	1	39	40	1	0	1	0	0	HKZ([1.00][25][25][39])		B623([0.00][0][29][])
chromosome_2	S_1235940	S	18865331	C	G	39	40	C				Sb02g011380	0	18864337	18866391	'0/21	0	21	0	'0/21	0	21	0			'19/19	19	19	1	'19/19	19	19	1	39	40	1	0	1	0	0	HKZ([1.00][19][19][39])		B623([0.00][0][21][])
chromosome_2	S_1235941	S	18865339	T	G	39	40	C	K	Q	1	Sb02g011380	0	18864337	18866391	'0/29	0	29	0	'0/29	0	29	0			'17/17	17	17	1	'17/17	17	17	1	39	40	1	0	1	0	0	HKZ([1.00][17][17][39])		B623([0.00][0][29][])
chromosome_2	S_1235942	S	18865364	G	A	38.4375	40	C				Sb02g011380	0	18864337	18866391	'0/34	0	34	0	'0/34	0	34	0			'32/33	32	33	0.96969697	'32/33	32	33	0.96969697	38	40	1	0	1	0	0	HKZ([0.97][32][33][38])		B623([0.00][0][34][])
chromosome_2	S_1235943	S	18865405	C	T	37	40	C	D	N	1	Sb02g011380	0	18864337	18866391	'0/37	0	37	0	'0/37	0	37	0			'13/13	13	13	1	'13/13	13	13	1	37	40	1	0	1	0	0	HKZ([1.00][13][13][37])		B623([0.00][0][37][])
chromosome_2	S_1235944	S	18865406	A	G	35.8462	40	C				Sb02g011380	0	18864337	18866391	'0/35	0	35	0	'0/35	0	35	0			'13/13	13	13	1	'13/13	13	13	1	35	40	1	0	1	0	0	HKZ([1.00][13][13][35])		B623([0.00][0][35][])
chromosome_2	S_1235946	S	18865430	C	T	35	40	C				Sb02g011380	0	18864337	18866391	'0/21	0	21	0	'0/21	0	21	0			'17/17	17	17	1	'17/17	17	17	1	35	40	1	0	1	0	0	HKZ([1.00][17][17][35])		B623([0.00][0][21][])
chromosome_2	S_1235951	S	18865500	C	T	39	40	C	S	N	1	Sb02g011380	0	18864337	18866391	'0/36	0	36	0	'0/36	0	36	0			'26/26	26	26	1	'26/26	26	26	1	39	40	1	0	1	0	0	HKZ([1.00][26][26][39])		B623([0.00][0][36][])
chromosome_2	S_1235952	S	18865502	G	A	38.2308	40	C				Sb02g011380	0	18864337	18866391	'0/35	0	35	0	'0/35	0	35	0			'26/26	26	26	1	'26/26	26	26	1	38	40	1	0	1	0	0	HKZ([1.00][26][26][38])		B623([0.00][0][35][])
chromosome_2	S_1235957	S	18865631	G	C	36.4167	40	C				Sb02g011380	0	18864337	18866391	'0/20	0	20	0	'0/20	0	20	0			'24/24	24	24	1	'24/24	24	24	1	36	40	1	0	1	0	0	HKZ([1.00][24][24][36])		B623([0.00][0][20][])
chromosome_2	S_1235959	S	18865643	T	C	37.5	40	C				Sb02g011380	0	18864337	18866391	'0/21	0	21	0	'0/21	0	21	0			'20/20	20	20	1	'20/20	20	20	1	37	40	1	0	1	0	0	HKZ([1.00][20][20][37])		B623([0.00][0][21][])
chromosome_2	S_1235966	S	18865722	A	G	38	40	5				Sb02g011380	0	18864337	18866391	'0/33	0	33	0	'0/33	0	33	0			'21/21	21	21	1	'21/21	21	21	1	38	40	1	0	1	0	0	HKZ([1.00][21][21][38])		B623([0.00][0][33][])
chromosome_2	S_1235967	S	18865733	A	G	39	40	5				Sb02g011380	0	18864337	18866391	'0/30	0	30	0	'0/30	0	30	0			'32/32	32	32	1	'32/32	32	32	1	39	40	1	0	1	0	0	HKZ([1.00][32][32][39])		B623([0.00][0][30][])
chromosome_2	S_1235972	S	18865897	C	G	38.3889	40	5				Sb02g011380	0	18864337	18866391	'0/23	0	23	0	'0/23	0	23	0			'18/18	18	18	1	'18/18	18	18	1	38	40	1	0	1	0	0	HKZ([1.00][18][18][38])		B623([0.00][0][23][])
chromosome_2	S_1235974	S	18866095	G	A	39	40	5				Sb02g011380	0	18864337	18866391	'0/24	0	24	0	'0/24	0	24	0			'7/7	7	7	1	'7/7	7	7	1	39	40	1	0	1	0	0	HKZ([1.00][7][7][39])		B623([0.00][0][24][])
chromosome_2	S_1235978	S	18866207	C	T	35.4	40	5				Sb02g011380	0	18864337	18866391	'0/12	0	12	0	'0/12	0	12	0			'5/5	5	5	1	'5/5	5	5	1	35	40	1	0	1	0	0	HKZ([1.00][5][5][35])		B623([0.00][0][12][])
chromosome_2	S_1235987	S	18898250	T	C	36.1053	40	5				Sb02g011390	0	18898208	18901154	'0/58	0	58	0	'0/58	0	58	0			'19/19	19	19	1	'19/19	19	19	1	36	40	1	0	1	0	0	HKZ([1.00][19][19][36])		B623([0.00][0][58][])
chromosome_2	S_1236262	S	18966394	T	C	38	40	C	N	D	1	Sb02g011420	0	18965977	18970192	'0/14	0	14	0	'0/14	0	14	0			'7/7	7	7	1	'7/7	7	7	1	38	40	1	0	1	0	0	HKZ([1.00][7][7][38])		B623([0.00][0][14][])
chromosome_2	S_1236373	S	18988522	T	A	38	40	C	M	L	2	Sb02g011430	0	18981512	18993055	'0/6	0	6	0	'0/6	0	6	0			'4/4	4	4	1	'4/4	4	4	1	38	40	1	0	1	0	0	HKZ([1.00][4][4][38])		B623([0.00][0][6][])
chromosome_2	S_1236558	S	19114972	G	T	35.8667	40	C				Sb02g011470	0	19114610	19116198	'0/33	0	33	0	'0/33	0	33	0			'15/16	15	16	0.9375	'15/16	15	16	0.9375	35	40	1	0	1	0	0	HKZ([0.94][15][16][35])		B623([0.00][0][33][])
chromosome_2	S_1236823	S	19540219	A	G	36.9286	40	C	C	R	-3	Sb02g011680	0	19538601	19544179	'0/7	0	7	0	'0/7	0	7	0			'14/14	14	14	1	'14/14	14	14	1	36	40	1	0	1	0	0	HKZ([1.00][14][14][36])		B623([0.00][0][7][])
chromosome_2	S_1236861	S	19541520	A	G	31.2857	40	C	V	A	0	Sb02g011680	0	19538601	19544179	'0/11	0	11	0	'0/11	0	11	0			'7/7	7	7	1	'7/7	7	7	1	31	40	1	0	1	0	0	HKZ([1.00][7][7][31])		B623([0.00][0][11][])
chromosome_2	S_1236893	S	19544454	A	C	38	40	0				Sb02g011680	-275	19538601	19544179	'0/6	0	6	0	'0/6	0	6	0			'4/4	4	4	1	'4/4	4	4	1	38	40	1	0	1	0	0	HKZ([1.00][4][4][38])		B623([0.00][0][6][])
chromosome_2	S_1237056	S	19575798	c	A	39	40	0				Sb02g011690	-3	19561336	19575795	'0/11	0	11	0	'0/11	0	11	0			'4/4	4	4	1	'4/4	4	4	1	37	40	1	0	1	0	0	HKZ([1.00][4][4][37])		B623([0.00][0][11][])
chromosome_2	S_1237999	S	19815736	T	C	38	40	3				Sb02g011890	0	19811104	19815868	'0/324	0	324	0	'0/324	0	324	0			'173/173	173	173	1	'173/173	173	173	1	38	40	1	0	1	0	0	HKZ([1.00][173][173][38])		B623([0.00][0][324][])
chromosome_2	S_1238014	S	19815783	G	A	37.6803	40	3				Sb02g011890	0	19811104	19815868	'0/228	0	228	0	'0/228	0	228	0			'147/147	147	147	1	'147/147	147	147	1	37	40	1	0	1	0	0	HKZ([1.00][147][147][37])		B623([0.00][0][228][])
chromosome_2	S_1238122	S	19817542	G	A	37.2712	40	C	S	N	1	Sb02g011900	0	19816445	19819528	'0/161	0	161	0	'0/161	0	161	0			'118/118	118	118	1	'118/118	118	118	1	37	40	1	0	1	0	0	HKZ([1.00][118][118][37])		B623([0.00][0][161][])
chromosome_2	S_1238494	S	19823731	C	T	37.4474	40	C				Sb02g011910	0	19823160	19826582	'0/212	0	212	0	'0/212	0	212	0			'38/38	38	38	1	'38/38	38	38	1	37	40	1	0	1	0	0	HKZ([1.00][38][38][37])		B623([0.00][0][212][])
chromosome_2	S_1238664	S	19847906	G	C	35	40	0				Sb02g011920	4	19847910	19856438	'0/9	0	9	0	'0/9	0	9	0			'11/11	11	11	1	'11/11	11	11	1	35	40	1	0	1	0	0	HKZ([1.00][11][11][35])		B623([0.00][0][9][])
chromosome_2	S_1238694	S	19854404	G	T	38.4706	40	C	R	L	-2	Sb02g011920	0	19847910	19856438	'0/15	0	15	0	'0/15	0	15	0			'17/17	17	17	1	'17/17	17	17	1	38	40	1	0	1	0	0	HKZ([1.00][17][17][38])		B623([0.00][0][15][])
chromosome_2	S_1238695	S	19854405	G	T	38.4706	40	C				Sb02g011920	0	19847910	19856438	'0/15	0	15	0	'0/15	0	15	0			'17/17	17	17	1	'17/17	17	17	1	38	40	1	0	1	0	0	HKZ([1.00][17][17][38])		B623([0.00][0][15][])
chromosome_2	S_1238702	S	19854852	c	T	37	40	C				Sb02g011920	0	19847910	19856438	'0/15	0	15	0	'0/15	0	15	0			'21/21	21	21	1	'21/21	21	21	1	37	40	1	0	1	0	0	HKZ([1.00][21][21][37])		B623([0.00][0][15][])
chromosome_2	S_1238841	S	19863159	C	G	39.4545	40	C	Q	E	2	Sb02g011930	0	19860391	19865703	'0/14	0	14	0	'0/10	0	10	0			'11/14	11	14	0.785714286	'11/11	11	11	1	39	40	1	0	1	0	0	HKZ([1.00][11][11][39])		B623([0.00][0][10][])
chromosome_2	S_1238857	S	19863659	G	A	38.4286	40	C				Sb02g011930	0	19860391	19865703	'0/10	0	10	0	'0/10	0	10	0			'7/7	7	7	1	'5/5	5	5	1	38	40	1	0	1	0	0	HKZ([1.00][5][5][38])		B623([0.00][0][10][])
chromosome_2	S_1238972	S	19877513	G	A	36.1111	40	C	H	Y	2	Sb02g011940	0	19874421	19877714	'0/12	0	12	0	'0/12	0	12	0			'9/9	9	9	1	'9/9	9	9	1	36	40	1	0	1	0	0	HKZ([1.00][9][9][36])		B623([0.00][0][12][])
chromosome_2	S_1239557	S	20039636	T	C	37	40	C	V	A	0	Sb02g011970	0	20037171	20041023	'0/45	0	45	0	'0/45	0	45	0			'56/56	56	56	1	'56/56	56	56	1	37	40	1	0	1	0	0	HKZ([1.00][56][56][37])		B623([0.00][0][45][])
chromosome_2	S_1239641	S	20040227	G	A	37.5	40	3				Sb02g011970	0	20037171	20041023	'0/91	0	91	0	'0/91	0	91	0			'58/59	58	59	0.983050847	'58/59	58	59	0.983050847	37	40	1	0	1	0	0	HKZ([0.98][58][59][37])		B623([0.00][0][91][])
chromosome_2	S_1239683	S	20040454	T	C	38.1233	40	3				Sb02g011970	0	20037171	20041023	'0/94	0	94	0	'0/94	0	94	0			'73/73	73	73	1	'73/73	73	73	1	38	40	1	0	1	0	0	HKZ([1.00][73][73][38])		B623([0.00][0][94][])
chromosome_2	S_1241009	S	20583625	C	T	37.619	40	C				Sb02g012320	0	20582813	20592033	'0/15	0	15	0	'0/15	0	15	0			'21/21	21	21	1	'21/21	21	21	1	37	40	1	0	1	0	0	HKZ([1.00][21][21][37])		B623([0.00][0][15][])
chromosome_2	S_1241061	S	20591540	C	G	38.5882	40	C	A	G	0	Sb02g012320	0	20582813	20592033	'0/20	0	20	0	'0/20	0	20	0			'34/34	34	34	1	'34/34	34	34	1	38	40	1	0	1	0	0	HKZ([1.00][34][34][38])		B623([0.00][0][20][])
chromosome_2	S_1244834	S	23221687	A	G	39.5	40	C				Sb02g013100	0	23220756	23223432	'0/4	0	4	0	'0/4	0	4	0			'4/4	4	4	1	'4/4	4	4	1	39	40	1	0	1	0	0	HKZ([1.00][4][4][39])		B623([0.00][0][4][])
chromosome_2	S_1244837	S	23222449	T	C	36.5	40	C				Sb02g013100	0	23220756	23223432	'0/4	0	4	0	'0/4	0	4	0			'8/8	8	8	1	'8/8	8	8	1	36	40	1	0	1	0	0	HKZ([1.00][8][8][36])		B623([0.00][0][4][])
chromosome_2	S_1244878	S	23293728	G	A	36	40	0				Sb02g013120	24839	23318567	23323789	'0/25	0	25	0	'0/25	0	25	0			'7/7	7	7	1	'7/7	7	7	1	36	40	1	0	1	0	0	HKZ([1.00][7][7][36])		B623([0.00][0][25][])
chromosome_2	S_1244879	S	23293935	A	G	38.4	40	0				Sb02g013120	24632	23318567	23323789	'0/7	0	7	0	'0/7	0	7	0			'50/56	50	56	0.892857143	'50/56	50	56	0.892857143	38	40	1	0	1	0	0	HKZ([0.89][50][56][38])		B623([0.00][0][7][])
chromosome_2	S_1244886	S	23296910	A	G	38.6286	40	0				Sb02g013120	21657	23318567	23323789	'0/20	0	20	0	'0/20	0	20	0			'35/38	35	38	0.921052632	'35/38	35	38	0.921052632	38	40	1	0	1	0	0	HKZ([0.92][35][38][38])		B623([0.00][0][20][])
chromosome_2	S_1244887	S	23296926	C	T	38	40	0				Sb02g013120	21641	23318567	23323789	'0/21	0	21	0	'0/21	0	21	0			'41/43	41	43	0.953488372	'41/43	41	43	0.953488372	38	40	1	0	1	0	0	HKZ([0.95][41][43][38])		B623([0.00][0][21][])
chromosome_2	S_1245007	S	23323899	T	G	39	40	0				Sb02g013120	-110	23318567	23323789	'0/8	0	8	0	'0/8	0	8	0			'6/6	6	6	1	'6/6	6	6	1	39	40	1	0	1	0	0	HKZ([1.00][6][6][39])		B623([0.00][0][8][])
chromosome_2	S_1245086	S	23350988	G	T	37.6087	40	C	P	T	-1	Sb02g013130	0	23350028	23355521	'0/25	0	25	0	'0/25	0	25	0			'23/23	23	23	1	'23/23	23	23	1	37	40	1	0	1	0	0	HKZ([1.00][23][23][37])		B623([0.00][0][25][])
chromosome_2	S_1245098	S	23351972	T	C	38.7037	40	C				Sb02g013130	0	23350028	23355521	'0/14	0	14	0	'0/14	0	14	0			'27/27	27	27	1	'27/27	27	27	1	38	40	1	0	1	0	0	HKZ([1.00][27][27][38])		B623([0.00][0][14][])
chromosome_2	S_1245115	S	23352413	C	A	38.1	40	C	R	I	-3	Sb02g013130	0	23350028	23355521	'0/26	0	26	0	'0/26	0	26	0			'20/20	20	20	1	'20/20	20	20	1	38	40	1	0	1	0	0	HKZ([1.00][20][20][38])		B623([0.00][0][26][])
chromosome_2	S_1245138	S	23352739	G	A	37.6471	40	C				Sb02g013130	0	23350028	23355521	'0/10	0	10	0	'0/10	0	10	0			'17/18	17	18	0.944444444	'17/18	17	18	0.944444444	37	40	1	0	1	0	0	HKZ([0.94][17][18][37])		B623([0.00][0][10][])
chromosome_2	S_1245153	S	23352965	A	G	38.3571	40	C	L	P	-3	Sb02g013130	0	23350028	23355521	'0/39	0	39	0	'0/39	0	39	0			'28/28	28	28	1	'28/28	28	28	1	38	40	1	0	1	0	0	HKZ([1.00][28][28][38])		B623([0.00][0][39][])
chromosome_2	S_1245393	S	23474515	A	G	35	40	C				Sb02g013138	0	23474159	23476719	'0/12	0	12	0	'0/12	0	12	0			'4/4	4	4	1	'4/4	4	4	1	35	40	1	0	1	0	0	HKZ([1.00][4][4][35])		B623([0.00][0][12][])
chromosome_2	S_1245409	S	23474829	A	G	38.6667	40	C	F	L	0	Sb02g013138	0	23474159	23476719	'0/14	0	14	0	'0/14	0	14	0			'9/9	9	9	1	'9/9	9	9	1	38	40	1	0	1	0	0	HKZ([1.00][9][9][38])		B623([0.00][0][14][])
chromosome_2	S_1245465	S	23476643	G	A	39	40	C	T	I	-1	Sb02g013138	0	23474159	23476719	'0/8	0	8	0	'0/8	0	8	0			'6/6	6	6	1	'6/6	6	6	1	39	40	1	0	1	0	0	HKZ([1.00][6][6][39])		B623([0.00][0][8][])
chromosome_2	S_1245484	S	23743829	A	G	37	40	C	I	M	1	Sb02g013160	0	23743761	23753528	'0/10	0	10	0	'0/10	0	10	0			'7/7	7	7	1	'7/7	7	7	1	37	40	1	0	1	0	0	HKZ([1.00][7][7][37])		B623([0.00][0][10][])
chromosome_2	S_1245709	S	23778751	A	G	38.625	40	0				Sb02g013170	-35	23775241	23778716	'0/12	0	12	0	'0/12	0	12	0			'8/8	8	8	1	'8/8	8	8	1	38	40	1	0	1	0	0	HKZ([1.00][8][8][38])		B623([0.00][0][12][])
chromosome_2	S_1245720	S	23781222	T	C	39	40	0				Sb02g013180	154267	23935489	23949841	'0/5	0	5	0	'0/5	0	5	0			'4/4	4	4	1	'4/4	4	4	1	39	40	1	0	1	0	0	HKZ([1.00][4][4][39])		B623([0.00][0][5][])
chromosome_2	S_1245840	S	23940886	C	T	38.2632	40	C				Sb02g013180	0	23935489	23949841	'0/26	0	26	0	'0/26	0	26	0			'38/38	38	38	1	'38/38	38	38	1	38	40	1	0	1	0	0	HKZ([1.00][38][38][38])		B623([0.00][0][26][])
chromosome_2	S_1248017	S	28681483	T	C	39.6	40	I				Sb02g014690	0	28678566	28691538	'0/17	0	17	0	'0/17	0	17	0			'5/5	5	5	1	'4/4	4	4	1	39	40	1	0	1	0	0	HKZ([1.00][4][4][39])		B623([0.00][0][17][])
chromosome_2	S_1248279	S	29050567	T	A	36.6957	40	I				Sb02g014910	0	29046019	29052028	'0/14	0	14	0	'0/14	0	14	0			'23/23	23	23	1	'23/23	23	23	1	36	40	1	0	1	0	0	HKZ([1.00][23][23][36])		B623([0.00][0][14][])
chromosome_2	S_1248281	S	29050620	C	T	38.4615	40	I				Sb02g014910	0	29046019	29052028	'0/19	0	19	0	'0/19	0	19	0			'13/13	13	13	1	'13/13	13	13	1	38	40	1	0	1	0	0	HKZ([1.00][13][13][38])		B623([0.00][0][19][])
chromosome_2	S_1248283	S	29050636	c	T	40	40	I				Sb02g014910	0	29046019	29052028	'0/12	0	12	0	'0/12	0	12	0			'4/4	4	4	1	'3/3	3	3	1	40	40	1	0	1	0	0	HKZ([1.00][3][3][40])		B623([0.00][0][12][])
chromosome_2	S_1248435	S	29504569	C	A	37.2895	40	3				Sb02g015110	0	29503955	29518807	'0/35	0	35	0	'0/35	0	35	0			'38/38	38	38	1	'38/38	38	38	1	37	40	1	0	1	0	0	HKZ([1.00][38][38][37])		B623([0.00][0][35][])
chromosome_2	S_1248567	S	29513360	G	A	38	40	3				Sb02g015110	0	29503955	29518807	'0/76	0	76	0	'0/76	0	76	0			'65/67	65	67	0.970149254	'65/67	65	67	0.970149254	38	40	1	0	1	0	0	HKZ([0.97][65][67][38])		B623([0.00][0][76][])
chromosome_2	S_1249177	S	29563750	G	T	39	40	0				Sb02g015310	205078	29768828	29771371	'0/4	0	4	0	'0/4	0	4	0			'5/5	5	5	1	'5/5	5	5	1	39	40	1	0	1	0	0	HKZ([1.00][5][5][39])		B623([0.00][0][4][])
chromosome_2	S_1249379	S	31168200	T	C	37.4	40	C				Sb02g015550	0	31167777	31168436	'0/19	0	19	0	'0/19	0	19	0			'15/15	15	15	1	'15/15	15	15	1	37	40	1	0	1	0	0	HKZ([1.00][15][15][37])		B623([0.00][0][19][])
chromosome_2	S_1249413	S	31168764	A	T	38.6	40	0				Sb02g015550	-328	31167777	31168436	'0/10	0	10	0	'0/10	0	10	0			'5/5	5	5	1	'5/5	5	5	1	38	40	1	0	1	0	0	HKZ([1.00][5][5][38])		B623([0.00][0][10][])
chromosome_2	S_1249767	S	37108035	C	A	37.5556	40	C				Sb02g016200	0	37105943	37120815	'0/31	0	31	0	'0/31	0	31	0			'45/45	45	45	1	'45/45	45	45	1	37	40	1	0	1	0	0	HKZ([1.00][45][45][37])		B623([0.00][0][31][])
chromosome_2	S_1251130	S	38308608	T	C	39	40	0				Sb02g016800	537274	38845882	38850106	'0/41	0	41	0	'0/32	0	32	0			'7/7	7	7	1	'7/7	7	7	1	39	40	1	0	1	0	0	HKZ([1.00][7][7][39])		B623([0.00][0][32][])
chromosome_2	S_1251367	S	38864449	A	G	34.9412	40	0				Sb02g016820	12432	38876881	38879291	'0/22	0	22	0	'0/22	0	22	0			'17/17	17	17	1	'17/17	17	17	1	34	40	1	0	1	0	0	HKZ([1.00][17][17][34])		B623([0.00][0][22][])
chromosome_2	S_1251698	S	39957667	G	C	37.2881	40	C	A	G	0	Sb02g017220	0	39956925	39958558	'0/75	0	75	0	'0/75	0	75	0			'59/59	59	59	1	'59/59	59	59	1	37	40	1	0	1	0	0	HKZ([1.00][59][59][37])		B623([0.00][0][75][])
chromosome_2	S_1251714	S	39957726	G	A	37	40	C				Sb02g017220	0	39956925	39958558	'0/76	0	76	0	'0/76	0	76	0			'67/69	67	69	0.971014493	'67/69	67	69	0.971014493	37	40	1	0	1	0	0	HKZ([0.97][67][69][37])		B623([0.00][0][76][])
chromosome_2	S_1251736	S	39957821	A	T	37.4839	40	C	S	T	1	Sb02g017220	0	39956925	39958558	'0/57	0	57	0	'0/57	0	57	0			'62/64	62	64	0.96875	'62/64	62	64	0.96875	37	40	1	0	1	0	0	HKZ([0.97][62][64][37])		B623([0.00][0][57][])
chromosome_2	S_1252006	S	40527541	C	T	35.2941	40	C	A	V	0	Sb02g017290	0	40527084	40530029	'0/11	0	11	0	'0/11	0	11	0			'17/17	17	17	1	'17/17	17	17	1	35	40	1	0	1	0	0	HKZ([1.00][17][17][35])		B623([0.00][0][11][])
chromosome_2	S_1252165	S	41171483	A	C	39	40	0				Sb02g017490	202511	41373994	41376289	'0/5	0	5	0	'0/5	0	5	0			'8/8	8	8	1	'8/8	8	8	1	39	40	1	0	1	0	0	HKZ([1.00][8][8][39])		B623([0.00][0][5][])
chromosome_2	S_1252173	S	41172303	A	G	40	40	0				Sb02g017490	201691	41373994	41376289	'0/6	0	6	0	'0/5	0	5	0			'5/5	5	5	1	'5/5	5	5	1	40	40	1	0	1	0	0	HKZ([1.00][5][5][40])		B623([0.00][0][5][])
chromosome_2	S_1252184	S	41172572	c	G	38.1667	40	0				Sb02g017490	201422	41373994	41376289	'0/9	0	9	0	'0/9	0	9	0			'12/12	12	12	1	'12/12	12	12	1	38	40	1	0	1	0	0	HKZ([1.00][12][12][38])		B623([0.00][0][9][])
chromosome_2	S_1252308	S	42662969	C	A	39.6	40	3				Sb02g017910	0	42662956	42668243	'0/9	0	9	0	'0/9	0	9	0			'5/5	5	5	1	'5/5	5	5	1	39	40	1	0	1	0	0	HKZ([1.00][5][5][39])		B623([0.00][0][9][])
chromosome_2	S_1254751	S	45429691	A	G	38.5205	40	3				Sb02g018640	0	45427225	45430017	'0/156	0	156	0	'0/156	0	156	0			'73/75	73	75	0.973333333	'73/75	73	75	0.973333333	38	40	1	0	1	0	0	HKZ([0.97][73][75][38])		B623([0.00][0][156][])
chromosome_2	S_1255181	S	45432485	C	T	37.2281	40	C				Sb02g018650	0	45430749	45432720	'0/230	0	230	0	'0/230	0	230	0			'57/58	57	58	0.982758621	'57/58	57	58	0.982758621	37	40	1	0	1	0	0	HKZ([0.98][57][58][37])		B623([0.00][0][230][])
chromosome_2	S_1255189	S	45432511	C	T	37.5325	40	C	A	T	0	Sb02g018650	0	45430749	45432720	'0/220	0	220	0	'0/220	0	220	0			'77/78	77	78	0.987179487	'77/78	77	78	0.987179487	37	40	1	0	1	0	0	HKZ([0.99][77][78][37])		B623([0.00][0][220][])
chromosome_2	S_1255269	S	45432727	C	G	36.0909	40	0				Sb02g018650	-7	45430749	45432720	'0/29	0	29	0	'0/29	0	29	0			'11/11	11	11	1	'11/11	11	11	1	36	40	1	0	1	0	0	HKZ([1.00][11][11][36])		B623([0.00][0][29][])
chromosome_2	S_1255485	S	45889937	T	C	38	40	3				Sb02g018880	0	45889744	45894156	'0/38	0	38	0	'0/38	0	38	0			'19/19	19	19	1	'19/19	19	19	1	38	40	1	0	1	0	0	HKZ([1.00][19][19][38])		B623([0.00][0][38][])
chromosome_2	S_1255728	S	45979564	g	A	35.625	40	0				Sb02g018910	333	45979897	45995131	'0/15	0	15	0	'0/15	0	15	0			'8/8	8	8	1	'8/8	8	8	1	35	40	1	0	1	0	0	HKZ([1.00][8][8][35])		B623([0.00][0][15][])
chromosome_2	S_1255831	S	45983294	C	A	35.2308	40	C	L	F	0	Sb02g018910	0	45979897	45995131	'0/11	0	11	0	'0/11	0	11	0			'13/13	13	13	1	'13/13	13	13	1	35	40	1	0	1	0	0	HKZ([1.00][13][13][35])		B623([0.00][0][11][])
chromosome_2	S_1255879	S	45985601	A	G	38.2	40	C	F	S	-2	Sb02g018910	0	45979897	45995131	'0/9	0	9	0	'0/9	0	9	0			'10/10	10	10	1	'10/10	10	10	1	38	40	1	0	1	0	0	HKZ([1.00][10][10][38])		B623([0.00][0][9][])
chromosome_2	S_1256137	S	46682014	C	A	38	40	C				Sb02g019320	0	46675200	46682665	'0/34	0	34	0	'0/34	0	34	0			'24/24	24	24	1	'24/24	24	24	1	38	40	1	0	1	0	0	HKZ([1.00][24][24][38])		B623([0.00][0][34][])
chromosome_2	S_1256164	S	46798464	A	T	40	40	3				Sb02g019360	0	46798439	46834129	'0/6	0	6	0	'0/6	0	6	0			'4/4	4	4	1	'4/4	4	4	1	39	40	1	0	1	0	0	HKZ([1.00][4][4][39])		B623([0.00][0][6][])
chromosome_2	S_1256165	S	46798479	T	G	40	40	3				Sb02g019360	0	46798439	46834129	'0/7	0	7	0	'0/7	0	7	0			'5/5	5	5	1	'5/5	5	5	1	40	40	1	0	1	0	0	HKZ([1.00][5][5][40])		B623([0.00][0][7][])
chromosome_2	S_1256179	S	46799565	G	A	36.0833	40	C				Sb02g019360	0	46798439	46834129	'0/16	0	16	0	'0/7	0	7	0			'12/14	12	14	0.857142857	'8/8	8	8	1	36	40	1	0	1	0	0	HKZ([1.00][8][8][36])		B623([0.00][0][7][])
chromosome_2	S_1256206	S	46813726	T	G	38	40	C	N	H	1	Sb02g019360	0	46798439	46834129	'0/10	0	10	0	'0/10	0	10	0			'5/5	5	5	1	'5/5	5	5	1	37	40	1	0	1	0	0	HKZ([1.00][5][5][37])		B623([0.00][0][10][])
chromosome_2	S_1256354	S	46876317	A	G	36.34	40	C	V	A	0	Sb02g019380	0	46876076	46878979	'0/52	0	52	0	'0/52	0	52	0			'50/50	50	50	1	'50/50	50	50	1	36	40	1	0	1	0	0	HKZ([1.00][50][50][36])		B623([0.00][0][52][])
chromosome_2	S_1256364	S	46876379	C	T	37.1636	40	C				Sb02g019380	0	46876076	46878979	'0/60	0	60	0	'0/60	0	60	0			'55/55	55	55	1	'55/55	55	55	1	37	40	1	0	1	0	0	HKZ([1.00][55][55][37])		B623([0.00][0][60][])
chromosome_2	S_1256512	S	46938947	C	G	39.5	40	C	G	A	0	Sb02g019400	0	46938005	46939863	'0/4	0	4	0	'0/4	0	4	0			'8/8	8	8	1	'8/8	8	8	1	39	40	1	0	1	0	0	HKZ([1.00][8][8][39])		B623([0.00][0][4][])
chromosome_2	I_20442	I	47167709^47167710	-	T	37.6667	40	3				Sb02g019450	0	47158100	47167834	'0/70	0	70	0	'0/70	0	70	0			'12/13	12	13	0.923076923	'12/13	12	13	0.923076923	37	40	1	0	1	0	0	HKZ([0.92][12][13][37])		B623([0.00][0][70][])
chromosome_2	S_1257462	S	47261823	G	C	38.6	40	C				Sb02g019470	0	47261062	47264960	'0/5	0	5	0	'0/5	0	5	0			'5/5	5	5	1	'5/5	5	5	1	38	40	1	0	1	0	0	HKZ([1.00][5][5][38])		B623([0.00][0][5][])
chromosome_2	S_1258140	S	47444605	A	T	36.0492	40	C	S	R	-1	Sb02g019530	0	47443917	47446758	'0/47	0	47	0	'0/47	0	47	0			'61/61	61	61	1	'61/61	61	61	1	36	40	1	0	1	0	0	HKZ([1.00][61][61][36])		B623([0.00][0][47][])
chromosome_2	S_1258203	S	47448296	G	C	38.4	40	0				Sb02g019540	22308	47470604	47476744	'0/42	0	42	0	'0/42	0	42	0			'5/5	5	5	1	'5/5	5	5	1	38	40	1	0	1	0	0	HKZ([1.00][5][5][38])		B623([0.00][0][42][])
chromosome_2	D_20453	D	[47634598..47634606]	TTGTTCTGC	-	39	40	C				Sb02g019550	0	47633658	47635394	'0/4	0	4	0	'0/4	0	4	0			'4/4	4	4	1	'4/4	4	4	1	39	40	1	0	1	0	0	HKZ([1.00][4][4][39])		B623([0.00][0][4][])
chromosome_2	S_1258258	S	47635212	a	G	36	40	C				Sb02g019550	0	47633658	47635394	'0/4	0	4	0	'0/4	0	4	0			'7/7	7	7	1	'7/7	7	7	1	36	40	1	0	1	0	0	HKZ([1.00][7][7][36])		B623([0.00][0][4][])
chromosome_2	S_1258427	S	47739834	A	T	38	40	5				Sb02g019590	0	47739703	47744239	'0/17	0	17	0	'0/17	0	17	0			'7/7	7	7	1	'7/7	7	7	1	38	40	1	0	1	0	0	HKZ([1.00][7][7][38])		B623([0.00][0][17][])
chromosome_2	S_1258866	S	47769242	C	T	38	40	C				Sb02g019610	0	47767322	47773072	'0/38	0	38	0	'0/38	0	38	0			'25/25	25	25	1	'25/25	25	25	1	38	40	1	0	1	0	0	HKZ([1.00][25][25][38])		B623([0.00][0][38][])
chromosome_2	S_1258891	S	47772573	A	G	36.5	40	I				Sb02g019610	0	47767322	47773072	'0/7	0	7	0	'0/7	0	7	0			'4/4	4	4	1	'4/4	4	4	1	36	40	1	0	1	0	0	HKZ([1.00][4][4][36])		B623([0.00][0][7][])
chromosome_2	S_1258893	S	47772692	T	G	39	40	I				Sb02g019610	0	47767322	47773072	'0/9	0	9	0	'0/9	0	9	0			'4/4	4	4	1	'4/4	4	4	1	39	40	1	0	1	0	0	HKZ([1.00][4][4][39])		B623([0.00][0][9][])
chromosome_2	S_1258933	S	48643017	c	A	37.6	40	0				Sb02g020030	66999	48710016	48718600	'0/25	0	25	0	'0/25	0	25	0			'15/15	15	15	1	'15/15	15	15	1	37	40	1	0	1	0	0	HKZ([1.00][15][15][37])		B623([0.00][0][25][])
chromosome_2	S_1258937	S	48643098	A	G	37.9091	40	0				Sb02g020030	66918	48710016	48718600	'0/26	0	26	0	'0/26	0	26	0			'11/11	11	11	1	'11/11	11	11	1	37	40	1	0	1	0	0	HKZ([1.00][11][11][37])		B623([0.00][0][26][])
chromosome_2	S_1258955	S	48643245	A	C	38.5952	40	0				Sb02g020030	66771	48710016	48718600	'0/94	0	94	0	'0/94	0	94	0			'42/42	42	42	1	'42/42	42	42	1	38	40	1	0	1	0	0	HKZ([1.00][42][42][38])		B623([0.00][0][94][])
chromosome_2	S_1258966	S	48643319	T	C	38	40	0				Sb02g020030	66697	48710016	48718600	'0/114	0	114	0	'0/114	0	114	0			'39/39	39	39	1	'27/27	27	27	1	38	40	1	0	1	0	0	HKZ([1.00][27][27][38])		B623([0.00][0][114][])
chromosome_2	S_1259010	S	48643803	G	C	39	40	0				Sb02g020030	66213	48710016	48718600	'0/16	0	16	0	'0/16	0	16	0			'9/9	9	9	1	'9/9	9	9	1	39	40	1	0	1	0	0	HKZ([1.00][9][9][39])		B623([0.00][0][16][])
chromosome_2	S_1259160	S	49004221	A	G	37	40	5				Sb02g020230	0	48986534	49004283	'0/10	0	10	0	'0/10	0	10	0			'5/5	5	5	1	'5/5	5	5	1	37	40	1	0	1	0	0	HKZ([1.00][5][5][37])		B623([0.00][0][10][])
chromosome_2	S_1259422	S	49087371	A	G	37.4706	40	C				Sb02g020260	0	49085306	49089236	'0/70	0	70	0	'0/70	0	70	0			'68/68	68	68	1	'68/68	68	68	1	37	40	1	0	1	0	0	HKZ([1.00][68][68][37])		B623([0.00][0][70][])
chromosome_2	S_1259430	S	49087489	A	G	38	40	I				Sb02g020260	0	49085306	49089236	'0/7	0	7	0	'0/7	0	7	0			'4/4	4	4	1	'4/4	4	4	1	38	40	1	0	1	0	0	HKZ([1.00][4][4][38])		B623([0.00][0][7][])
chromosome_2	S_1259528	S	49088773	A	T	37.4667	40	C	M	L	2	Sb02g020260	0	49085306	49089236	'0/78	0	78	0	'0/78	0	78	0			'45/45	45	45	1	'45/45	45	45	1	37	40	1	0	1	0	0	HKZ([1.00][45][45][37])		B623([0.00][0][78][])
chromosome_2	S_1259570	S	49088931	G	A	38.0549	40	3				Sb02g020260	0	49085306	49089236	'0/93	0	93	0	'0/93	0	93	0			'91/91	91	91	1	'91/91	91	91	1	38	40	1	0	1	0	0	HKZ([1.00][91][91][38])		B623([0.00][0][93][])
chromosome_2	S_1259661	S	49235832	T	C	32.5	40	C	S	P	-1	Sb02g020290	0	49235739	49256871	'0/15	0	15	0	'0/15	0	15	0			'8/8	8	8	1	'8/8	8	8	1	32	40	1	0	1	0	0	HKZ([1.00][8][8][32])		B623([0.00][0][15][])
chromosome_2	S_1259958	S	49274815	G	A	36.625	40	C				Sb02g020320	0	49273445	49283984	'0/27	0	27	0	'0/27	0	27	0			'16/16	16	16	1	'16/16	16	16	1	36	40	1	0	1	0	0	HKZ([1.00][16][16][36])		B623([0.00][0][27][])
chromosome_2	S_1259959	S	49274817	C	T	38.625	40	C	S	L	-2	Sb02g020320	0	49273445	49283984	'0/26	0	26	0	'0/26	0	26	0			'16/16	16	16	1	'16/16	16	16	1	38	40	1	0	1	0	0	HKZ([1.00][16][16][38])		B623([0.00][0][26][])
chromosome_2	S_1259961	S	49274846	C	T	39	40	C				Sb02g020320	0	49273445	49283984	'0/19	0	19	0	'0/19	0	19	0			'10/10	10	10	1	'10/10	10	10	1	39	40	1	0	1	0	0	HKZ([1.00][10][10][39])		B623([0.00][0][19][])
chromosome_2	S_1259973	S	49275007	C	T	39	40	C				Sb02g020320	0	49273445	49283984	'0/39	0	39	0	'0/11	0	11	0			'20/30	20	30	0.666666667	'7/7	7	7	1	39	40	1	0	1	0	0	HKZ([1.00][7][7][39])		B623([0.00][0][11][])
chromosome_2	S_1259974	S	49275010	C	T	39.3	40	C				Sb02g020320	0	49273445	49283984	'0/50	0	50	0	'0/24	0	24	0			'20/28	20	28	0.714285714	'7/7	7	7	1	39	40	1	0	1	0	0	HKZ([1.00][7][7][39])		B623([0.00][0][24][])
chromosome_2	S_1259978	S	49275520	A	C	38.6471	40	C				Sb02g020320	0	49273445	49283984	'0/33	0	33	0	'0/33	0	33	0			'17/17	17	17	1	'17/17	17	17	1	38	40	1	0	1	0	0	HKZ([1.00][17][17][38])		B623([0.00][0][33][])
chromosome_2	S_1259979	S	49275523	C	T	39	40	C				Sb02g020320	0	49273445	49283984	'0/37	0	37	0	'0/37	0	37	0			'17/17	17	17	1	'17/17	17	17	1	39	40	1	0	1	0	0	HKZ([1.00][17][17][39])		B623([0.00][0][37][])
chromosome_2	S_1260007	S	49281460	G	C	38.4524	40	C				Sb02g020320	0	49273445	49283984	'0/48	0	48	0	'0/48	0	48	0			'42/42	42	42	1	'15/15	15	15	1	38	40	1	0	1	0	0	HKZ([1.00][15][15][38])		B623([0.00][0][48][])
chromosome_2	S_1260012	S	49281496	C	T	39	40	C				Sb02g020320	0	49273445	49283984	'0/28	0	28	0	'0/28	0	28	0			'27/27	27	27	1	'27/27	27	27	1	39	40	1	0	1	0	0	HKZ([1.00][27][27][39])		B623([0.00][0][28][])
chromosome_2	S_1260126	S	49283761	A	G	38.4722	40	3				Sb02g020320	0	49273445	49283984	'0/52	0	52	0	'0/52	0	52	0			'36/36	36	36	1	'36/36	36	36	1	38	40	1	0	1	0	0	HKZ([1.00][36][36][38])		B623([0.00][0][52][])
chromosome_2	S_1260129	S	49283785	G	A	38.5	40	3				Sb02g020320	0	49273445	49283984	'0/46	0	46	0	'0/46	0	46	0			'8/8	8	8	1	'8/8	8	8	1	38	40	1	0	1	0	0	HKZ([1.00][8][8][38])		B623([0.00][0][46][])
chromosome_2	S_1260130	S	49283788	C	T	38.5	40	3				Sb02g020320	0	49273445	49283984	'0/49	0	49	0	'0/49	0	49	0			'8/8	8	8	1	'8/8	8	8	1	38	40	1	0	1	0	0	HKZ([1.00][8][8][38])		B623([0.00][0][49][])
chromosome_2	S_1260154	S	49318559	A	G	38	40	3				Sb02g020340	0	49318436	49321627	'0/258	0	258	0	'0/258	0	258	0			'129/130	129	130	0.992307692	'129/130	129	130	0.992307692	38	40	1	0	1	0	0	HKZ([0.99][129][130][38])		B623([0.00][0][258][])
chromosome_2	S_1260254	S	49318757	T	A	38	40	3				Sb02g020340	0	49318436	49321627	'0/310	0	310	0	'0/310	0	310	0			'174/178	174	178	0.97752809	'174/178	174	178	0.97752809	38	40	1	0	1	0	0	HKZ([0.98][174][178][38])		B623([0.00][0][310][])
chromosome_2	S_1260403	S	49319060	G	A	37.5755	40	C				Sb02g020340	0	49318436	49321627	'0/477	0	477	0	'0/477	0	477	0			'278/284	278	284	0.978873239	'278/284	278	284	0.978873239	37	40	1	0	1	0	0	HKZ([0.98][278][284][37])		B623([0.00][0][477][])
chromosome_2	S_1260673	S	49427584	C	A	38.3684	40	3				Sb02g020360	0	49427516	49437267	'0/5	0	5	0	'0/5	0	5	0			'19/19	19	19	1	'19/19	19	19	1	38	40	1	0	1	0	0	HKZ([1.00][19][19][38])		B623([0.00][0][5][])
chromosome_2	S_1260674	S	49427591	G	A	39	40	3				Sb02g020360	0	49427516	49437267	'0/5	0	5	0	'0/5	0	5	0			'11/11	11	11	1	'11/11	11	11	1	39	40	1	0	1	0	0	HKZ([1.00][11][11][39])		B623([0.00][0][5][])
chromosome_2	S_1260675	S	49427613	T	C	39	40	3				Sb02g020360	0	49427516	49437267	'0/21	0	21	0	'0/21	0	21	0			'14/14	14	14	1	'14/14	14	14	1	39	40	1	0	1	0	0	HKZ([1.00][14][14][39])		B623([0.00][0][21][])
chromosome_2	S_1260678	S	49427645	C	A	39	40	3				Sb02g020360	0	49427516	49437267	'0/53	0	53	0	'0/53	0	53	0			'72/73	72	73	0.98630137	'72/73	72	73	0.98630137	39	40	1	0	1	0	0	HKZ([0.99][72][73][39])		B623([0.00][0][53][])
chromosome_2	S_1260681	S	49427665	C	T	38	40	3				Sb02g020360	0	49427516	49437267	'0/81	0	81	0	'0/81	0	81	0			'73/73	73	73	1	'73/73	73	73	1	38	40	1	0	1	0	0	HKZ([1.00][73][73][38])		B623([0.00][0][81][])
chromosome_2	D_20502	D	[49427696..49427699]	CTTC	-	38.5094	40	3				Sb02g020360	0	49427516	49437267	'0/87	0	87	0	'0/87	0	87	0			'53/54	53	54	0.981481481	'53/54	53	54	0.981481481	38	40	1	0	1	0	0	HKZ([0.98][53][54][38])		B623([0.00][0][87][])
chromosome_2	S_1260687	S	49427721	T	C	38.4	40	3				Sb02g020360	0	49427516	49437267	'0/68	0	68	0	'0/68	0	68	0			'45/45	45	45	1	'45/45	45	45	1	38	40	1	0	1	0	0	HKZ([1.00][45][45][38])		B623([0.00][0][68][])
chromosome_2	I_20503	I	49427744^49427745	--	CA	37.5538	40	3				Sb02g020360	0	49427516	49437267	'0/98	0	98	0	'0/98	0	98	0			'65/71	65	71	0.915492958	'65/71	65	71	0.915492958	37	40	1	0	1	0	0	HKZ([0.92][65][71][37])		B623([0.00][0][98][])
chromosome_2	S_1260741	S	49427865	G	A	38.1892	40	C				Sb02g020360	0	49427516	49437267	'0/97	0	97	0	'0/97	0	97	0			'111/113	111	113	0.982300885	'111/113	111	113	0.982300885	38	40	1	0	1	0	0	HKZ([0.98][111][113][38])		B623([0.00][0][97][])
chromosome_2	S_1260759	S	49427997	C	T	37.1415	40	C				Sb02g020360	0	49427516	49437267	'0/129	0	129	0	'0/129	0	129	0			'212/212	212	212	1	'212/212	212	212	1	37	40	1	0	1	0	0	HKZ([1.00][212][212][37])		B623([0.00][0][129][])
chromosome_2	S_1260822	S	49428271	T	A	38.5639	40	C				Sb02g020360	0	49427516	49437267	'0/95	0	95	0	'0/95	0	95	0			'227/228	227	228	0.995614035	'227/228	227	228	0.995614035	38	40	1	0	1	0	0	HKZ([1.00][227][228][38])		B623([0.00][0][95][])
chromosome_2	S_1260877	S	49428467	a	G	38.1004	40	C				Sb02g020360	0	49427516	49437267	'0/134	0	134	0	'0/134	0	134	0			'269/270	269	270	0.996296296	'269/270	269	270	0.996296296	38	40	1	0	1	0	0	HKZ([1.00][269][270][38])		B623([0.00][0][134][])
chromosome_2	S_1260899	S	49428509	C	G	38.5936	40	C				Sb02g020360	0	49427516	49437267	'0/134	0	134	0	'0/134	0	134	0			'187/187	187	187	1	'187/187	187	187	1	38	40	1	0	1	0	0	HKZ([1.00][187][187][38])		B623([0.00][0][134][])
chromosome_2	S_1261157	S	49436887	C	A	29.4074	40	C				Sb02g020360	0	49427516	49437267	'0/41	0	41	0	'0/41	0	41	0			'27/27	27	27	1	'27/27	27	27	1	29	40	1	0	1	0	0	HKZ([1.00][27][27][29])		B623([0.00][0][41][])
chromosome_2	S_1261158	S	49436890	T	C	37.5926	40	C				Sb02g020360	0	49427516	49437267	'0/40	0	40	0	'0/40	0	40	0			'27/28	27	28	0.964285714	'27/28	27	28	0.964285714	37	40	1	0	1	0	0	HKZ([0.96][27][28][37])		B623([0.00][0][40][])
chromosome_2	S_1261542	S	49537288	G	C	38	40	C	R	G	-2	Sb02g020410	0	49533449	49538350	'0/39	0	39	0	'0/39	0	39	0			'49/49	49	49	1	'49/49	49	49	1	38	40	1	0	1	0	0	HKZ([1.00][49][49][38])		B623([0.00][0][39][])
chromosome_2	S_1261682	S	49647102	c	G	38.5	40	0				Sb02g020430	-12256	49631439	49634846	'0/11	0	11	0	'0/10	0	10	0			'8/8	8	8	1	'8/8	8	8	1	38	40	1	0	1	0	0	HKZ([1.00][8][8][38])		B623([0.00][0][10][])
chromosome_2	S_1261687	S	49661268	g	C	38	39	C	G	A	0	Sb02g020440	0	49661200	49672728	'0/9	0	9	0	'0/9	0	9	0			'8/8	8	8	1	'8/8	8	8	1	38	40	1	0	1	0	0	HKZ([1.00][8][8][38])		B623([0.00][0][9][])
chromosome_2	S_1261688	S	49661271	g	T	33	39	C	G	V	-3	Sb02g020440	0	49661200	49672728	'0/10	0	10	0	'0/10	0	10	0			'8/8	8	8	1	'8/8	8	8	1	33	39	1	0	1	0	0	HKZ([1.00][8][8][33])		B623([0.00][0][10][])
chromosome_2	S_1261702	S	49662983	A	T	39	40	C				Sb02g020440	0	49661200	49672728	'0/29	0	29	0	'0/29	0	29	0			'26/26	26	26	1	'26/26	26	26	1	39	40	1	0	1	0	0	HKZ([1.00][26][26][39])		B623([0.00][0][29][])
chromosome_2	S_1261703	S	49662989	T	C	39	40	C				Sb02g020440	0	49661200	49672728	'0/27	0	27	0	'0/27	0	27	0			'28/28	28	28	1	'28/28	28	28	1	39	40	1	0	1	0	0	HKZ([1.00][28][28][39])		B623([0.00][0][27][])
chromosome_2	S_1261730	S	49666127	A	G	37.6	40	C				Sb02g020440	0	49661200	49672728	'0/23	0	23	0	'0/23	0	23	0			'20/20	20	20	1	'20/20	20	20	1	37	40	1	0	1	0	0	HKZ([1.00][20][20][37])		B623([0.00][0][23][])
chromosome_2	S_1261750	S	49671994	A	G	38.6364	40	C				Sb02g020440	0	49661200	49672728	'0/18	0	18	0	'0/18	0	18	0			'11/11	11	11	1	'11/11	11	11	1	38	40	1	0	1	0	0	HKZ([1.00][11][11][38])		B623([0.00][0][18][])
chromosome_2	S_1261752	S	49672491	A	G	38.7317	40	C				Sb02g020440	0	49661200	49672728	'0/29	0	29	0	'0/29	0	29	0			'41/41	41	41	1	'41/41	41	41	1	38	40	1	0	1	0	0	HKZ([1.00][41][41][38])		B623([0.00][0][29][])
chromosome_2	S_1261767	S	49673602	T	C	40	40	3				Sb02g020450	0	49673552	49678963	'0/17	0	17	0	'0/17	0	17	0			'5/5	5	5	1	'5/5	5	5	1	39	40	1	0	1	0	0	HKZ([1.00][5][5][39])		B623([0.00][0][17][])
chromosome_2	S_1261773	S	49673648	a	C	37.9167	40	3				Sb02g020450	0	49673552	49678963	'0/15	0	15	0	'0/15	0	15	0			'24/26	24	26	0.923076923	'24/26	24	26	0.923076923	37	40	1	0	1	0	0	HKZ([0.92][24][26][37])		B623([0.00][0][15][])
chromosome_2	S_1261795	S	49673946	C	T	37.4483	40	C				Sb02g020450	0	49673552	49678963	'0/13	0	13	0	'0/13	0	13	0			'29/29	29	29	1	'29/29	29	29	1	37	40	1	0	1	0	0	HKZ([1.00][29][29][37])		B623([0.00][0][13][])
chromosome_2	S_1261809	S	49674132	G	A	37.5714	40	C				Sb02g020450	0	49673552	49678963	'0/22	0	22	0	'0/22	0	22	0			'28/28	28	28	1	'28/28	28	28	1	37	40	1	0	1	0	0	HKZ([1.00][28][28][37])		B623([0.00][0][22][])
chromosome_2	S_1261813	S	49674214	T	C	37.8571	40	C	N	S	1	Sb02g020450	0	49673552	49678963	'0/16	0	16	0	'0/16	0	16	0			'14/14	14	14	1	'14/14	14	14	1	37	40	1	0	1	0	0	HKZ([1.00][14][14][37])		B623([0.00][0][16][])
chromosome_2	S_1261816	S	49674241	T	C	38	40	C	Y	C	-2	Sb02g020450	0	49673552	49678963	'0/11	0	11	0	'0/11	0	11	0			'15/15	15	15	1	'15/15	15	15	1	38	40	1	0	1	0	0	HKZ([1.00][15][15][38])		B623([0.00][0][11][])
chromosome_2	S_1261829	S	49674414	C	A	38.5161	40	C				Sb02g020450	0	49673552	49678963	'0/16	0	16	0	'0/16	0	16	0			'31/31	31	31	1	'31/31	31	31	1	38	40	1	0	1	0	0	HKZ([1.00][31][31][38])		B623([0.00][0][16][])
chromosome_2	S_1261843	S	49674561	A	G	36.5238	40	C				Sb02g020450	0	49673552	49678963	'0/17	0	17	0	'0/17	0	17	0			'21/21	21	21	1	'21/21	21	21	1	36	40	1	0	1	0	0	HKZ([1.00][21][21][36])		B623([0.00][0][17][])
chromosome_2	S_1261860	S	49674750	A	G	38	40	C				Sb02g020450	0	49673552	49678963	'0/17	0	17	0	'0/17	0	17	0			'14/14	14	14	1	'14/14	14	14	1	38	40	1	0	1	0	0	HKZ([1.00][14][14][38])		B623([0.00][0][17][])
chromosome_2	S_1261864	S	49674813	G	A	37.4333	40	C				Sb02g020450	0	49673552	49678963	'0/26	0	26	0	'0/26	0	26	0			'30/30	30	30	1	'30/30	30	30	1	37	40	1	0	1	0	0	HKZ([1.00][30][30][37])		B623([0.00][0][26][])
chromosome_2	S_1261876	S	49675065	C	G	36.2632	40	C	E	D	2	Sb02g020450	0	49673552	49678963	'0/17	0	17	0	'0/17	0	17	0			'19/19	19	19	1	'19/19	19	19	1	36	40	1	0	1	0	0	HKZ([1.00][19][19][36])		B623([0.00][0][17][])
chromosome_2	S_1261913	S	49703516	T	C	39	40	C				Sb02g020460	0	49701614	49711203	'0/24	0	24	0	'0/24	0	24	0			'19/19	19	19	1	'19/19	19	19	1	39	40	1	0	1	0	0	HKZ([1.00][19][19][39])		B623([0.00][0][24][])
chromosome_2	S_1261992	S	49706029	A	G	38.3333	40	C	M	T	-1	Sb02g020460	0	49701614	49711203	'0/12	0	12	0	'0/12	0	12	0			'18/18	18	18	1	'18/18	18	18	1	38	40	1	0	1	0	0	HKZ([1.00][18][18][38])		B623([0.00][0][12][])
chromosome_2	S_1262162	S	49758631	A	C	39	40	C	L	V	1	Sb02g020475	0	49753566	49761622	'0/6	0	6	0	'0/6	0	6	0			'10/10	10	10	1	'10/10	10	10	1	39	40	1	0	1	0	0	HKZ([1.00][10][10][39])		B623([0.00][0][6][])
chromosome_2	S_1262365	S	50005202	G	A	38	40	0				Sb02g020690	-28	49999856	50005174	'0/64	0	64	0	'0/64	0	64	0			'34/34	34	34	1	'34/34	34	34	1	38	40	1	0	1	0	0	HKZ([1.00][34][34][38])		B623([0.00][0][64][])
chromosome_2	S_1262475	S	50016321	C	T	38.46	40	C	P	L	-3	Sb02g020700	0	50012303	50017233	'0/69	0	69	0	'0/69	0	69	0			'50/50	50	50	1	'50/50	50	50	1	38	40	1	0	1	0	0	HKZ([1.00][50][50][38])		B623([0.00][0][69][])
chromosome_2	S_1262564	S	50016809	C	A	38	40	3				Sb02g020700	0	50012303	50017233	'0/71	0	71	0	'0/71	0	71	0			'57/57	57	57	1	'57/57	57	57	1	38	40	1	0	1	0	0	HKZ([1.00][57][57][38])		B623([0.00][0][71][])
chromosome_2	S_1262612	S	50022986	C	G	38	40	C	H	D	-1	Sb02g020710	0	50018720	50023342	'0/4	0	4	0	'0/4	0	4	0			'5/5	5	5	1	'5/5	5	5	1	38	40	1	0	1	0	0	HKZ([1.00][5][5][38])		B623([0.00][0][4][])
chromosome_2	S_1262869	S	50300883	A	G	39	40	0				Sb02g020740	-31244	50264333	50269639	'0/8	0	8	0	'0/8	0	8	0			'4/5	4	5	0.8	'4/5	4	5	0.8	39	40	1	0	1	0	0	HKZ([0.80][4][5][39])		B623([0.00][0][8][])
chromosome_2	S_1264674	S	51564531	g	C	37	40	C	E	D	2	Sb02g020880	0	51564216	51565141	'1/72	1	72	0.013888889	'1/72	1	72	0.013888889	5	5	'21/21	21	21	1	'21/21	21	21	1	37	40	1	0	1	0	0	HKZ([1.00][21][21][37])		B623([0.01][1][72][5])
chromosome_2	S_1264677	S	51564566	G	A	34.5	40	C	G	E	-2	Sb02g020880	0	51564216	51565141	'0/46	0	46	0	'0/46	0	46	0			'34/34	34	34	1	'34/34	34	34	1	34	40	1	0	1	0	0	HKZ([1.00][34][34][34])		B623([0.00][0][46][])
chromosome_2	S_1264682	S	51564620	G	A	30.7143	40	C	G	D	-1	Sb02g020880	0	51564216	51565141	'0/42	0	42	0	'0/42	0	42	0			'14/14	14	14	1	'14/14	14	14	1	30	40	1	0	1	0	0	HKZ([1.00][14][14][30])		B623([0.00][0][42][])
chromosome_2	S_1264690	S	51564667	T	G	38	40	C	F	V	-1	Sb02g020880	0	51564216	51565141	'0/74	0	74	0	'0/74	0	74	0			'25/25	25	25	1	'25/25	25	25	1	38	40	1	0	1	0	0	HKZ([1.00][25][25][38])		B623([0.00][0][74][])
chromosome_2	S_1264771	S	51707664	T	C	37.6	40	3				Sb02g020940	0	51707581	51714137	'0/9	0	9	0	'0/9	0	9	0			'10/10	10	10	1	'10/10	10	10	1	37	40	1	0	1	0	0	HKZ([1.00][10][10][37])		B623([0.00][0][9][])
chromosome_2	S_1264807	S	51710348	A	G	37.5	40	C				Sb02g020940	0	51707581	51714137	'0/14	0	14	0	'0/14	0	14	0			'6/6	6	6	1	'6/6	6	6	1	37	40	1	0	1	0	0	HKZ([1.00][6][6][37])		B623([0.00][0][14][])
chromosome_2	S_1264915	S	52005006	A	G	37.9412	40	C				Sb02g021030	0	52003704	52007045	'0/22	0	22	0	'0/22	0	22	0			'17/17	17	17	1	'17/17	17	17	1	37	40	1	0	1	0	0	HKZ([1.00][17][17][37])		B623([0.00][0][22][])
chromosome_2	S_1264955	S	52006118	C	T	38.7083	40	C				Sb02g021030	0	52003704	52007045	'0/30	0	30	0	'0/30	0	30	0			'24/24	24	24	1	'24/24	24	24	1	38	40	1	0	1	0	0	HKZ([1.00][24][24][38])		B623([0.00][0][30][])
chromosome_2	S_1264961	S	52006826	A	G	36.5385	40	C				Sb02g021030	0	52003704	52007045	'0/37	0	37	0	'0/37	0	37	0			'39/39	39	39	1	'39/39	39	39	1	36	40	1	0	1	0	0	HKZ([1.00][39][39][36])		B623([0.00][0][37][])
chromosome_2	S_1266391	S	52732016	A	G	39	40	C				Sb02g021226	0	52728488	52736582	'0/19	0	19	0	'0/19	0	19	0			'8/8	8	8	1	'6/6	6	6	1	39	40	1	0	1	0	0	HKZ([1.00][6][6][39])		B623([0.00][0][19][])
chromosome_2	S_1266392	S	52732098	G	A	39	40	C				Sb02g021226	0	52728488	52736582	'0/17	0	17	0	'0/17	0	17	0			'6/6	6	6	1	'6/6	6	6	1	39	40	1	0	1	0	0	HKZ([1.00][6][6][39])		B623([0.00][0][17][])
chromosome_2	S_1266438	S	52733610	T	A	39	40	C				Sb02g021226	0	52728488	52736582	'0/9	0	9	0	'0/9	0	9	0			'5/5	5	5	1	'5/5	5	5	1	39	40	1	0	1	0	0	HKZ([1.00][5][5][39])		B623([0.00][0][9][])
chromosome_2	S_1266559	S	52794830	G	A	40	40	C	E	K	1	Sb02g021250	0	52794764	52797939	'0/7	0	7	0	'0/7	0	7	0			'4/4	4	4	1	'4/4	4	4	1	39	40	1	0	1	0	0	HKZ([1.00][4][4][39])		B623([0.00][0][7][])
chromosome_2	S_1266577	S	52795482	A	G	38	40	C	D	G	-1	Sb02g021250	0	52794764	52797939	'0/12	0	12	0	'0/12	0	12	0			'7/7	7	7	1	'7/7	7	7	1	38	40	1	0	1	0	0	HKZ([1.00][7][7][38])		B623([0.00][0][12][])
chromosome_2	S_1266580	S	52795731	A	G	38.6667	40	C	I	V	3	Sb02g021250	0	52794764	52797939	'0/12	0	12	0	'0/12	0	12	0			'12/12	12	12	1	'5/5	5	5	1	38	40	1	0	1	0	0	HKZ([1.00][5][5][38])		B623([0.00][0][12][])
chromosome_2	S_1266619	S	52797052	g	A	34.875	40	C				Sb02g021250	0	52794764	52797939	'0/18	0	18	0	'0/18	0	18	0			'8/8	8	8	1	'8/8	8	8	1	34	40	1	0	1	0	0	HKZ([1.00][8][8][34])		B623([0.00][0][18][])
chromosome_2	S_1266691	S	53030477	A	G	37.6667	40	C	S	G	0	Sb02g021450	0	53028036	53032850	'0/15	0	15	0	'0/15	0	15	0			'12/12	12	12	1	'12/12	12	12	1	37	40	1	0	1	0	0	HKZ([1.00][12][12][37])		B623([0.00][0][15][])
chromosome_2	S_1266716	S	53032013	G	A	38	40	C	S	N	1	Sb02g021450	0	53028036	53032850	'0/19	0	19	0	'0/19	0	19	0			'20/20	20	20	1	'20/20	20	20	1	38	40	1	0	1	0	0	HKZ([1.00][20][20][38])		B623([0.00][0][19][])
chromosome_2	S_1266735	S	53032530	T	A	37.2	40	3				Sb02g021450	0	53028036	53032850	'0/18	0	18	0	'0/18	0	18	0			'15/15	15	15	1	'15/15	15	15	1	37	40	1	0	1	0	0	HKZ([1.00][15][15][37])		B623([0.00][0][18][])
chromosome_2	S_1266745	S	53032679	C	T	38.125	40	3				Sb02g021450	0	53028036	53032850	'0/18	0	18	0	'0/18	0	18	0			'8/8	8	8	1	'8/8	8	8	1	38	40	1	0	1	0	0	HKZ([1.00][8][8][38])		B623([0.00][0][18][])
chromosome_2	S_1268782	S	55213378	g	T	37	40	C	G	V	-3	Sb02g022290	0	55213197	55214862	'0/44	0	44	0	'0/44	0	44	0			'24/25	24	25	0.96	'24/25	24	25	0.96	37	40	1	0	1	0	0	HKZ([0.96][24][25][37])		B623([0.00][0][44][])
chromosome_2	S_1268795	S	55213568	A	C	38.3103	40	C				Sb02g022290	0	55213197	55214862	'0/34	0	34	0	'0/34	0	34	0			'29/29	29	29	1	'29/29	29	29	1	38	40	1	0	1	0	0	HKZ([1.00][29][29][38])		B623([0.00][0][34][])
chromosome_2	S_1268797	S	55213611	A	G	33	39	C	S	G	0	Sb02g022290	0	55213197	55214862	'0/33	0	33	0	'0/33	0	33	0			'6/6	6	6	1	'6/6	6	6	1	33	39	1	0	1	0	0	HKZ([1.00][6][6][33])		B623([0.00][0][33][])
chromosome_2	S_1268816	S	55213988	C	T	38	40	I				Sb02g022290	0	55213197	55214862	'0/14	0	14	0	'0/14	0	14	0			'12/12	12	12	1	'12/12	12	12	1	38	40	1	0	1	0	0	HKZ([1.00][12][12][38])		B623([0.00][0][14][])
chromosome_2	S_1268820	S	55214116	A	T	39	40	I				Sb02g022290	0	55213197	55214862	'0/13	0	13	0	'0/13	0	13	0			'27/27	27	27	1	'27/27	27	27	1	39	40	1	0	1	0	0	HKZ([1.00][27][27][39])		B623([0.00][0][13][])
chromosome_2	S_1268822	S	55214257	C	T	38.375	40	I				Sb02g022290	0	55213197	55214862	'0/7	0	7	0	'0/7	0	7	0			'16/16	16	16	1	'16/16	16	16	1	38	40	1	0	1	0	0	HKZ([1.00][16][16][38])		B623([0.00][0][7][])
chromosome_2	S_1268845	S	55214583	C	A	35.5714	40	C				Sb02g022290	0	55213197	55214862	'0/74	0	74	0	'0/74	0	74	0			'28/28	28	28	1	'28/28	28	28	1	35	40	1	0	1	0	0	HKZ([1.00][28][28][35])		B623([0.00][0][74][])
chromosome_2	S_1268973	S	55393105	A	C	37.5294	40	3				Sb02g022360	0	55392991	55398325	'0/15	0	15	0	'0/15	0	15	0			'17/17	17	17	1	'17/17	17	17	1	37	40	1	0	1	0	0	HKZ([1.00][17][17][37])		B623([0.00][0][15][])
chromosome_2	S_1268988	S	55393227	G	A	36	40	3				Sb02g022360	0	55392991	55398325	'0/22	0	22	0	'0/22	0	22	0			'15/15	15	15	1	'15/15	15	15	1	36	40	1	0	1	0	0	HKZ([1.00][15][15][36])		B623([0.00][0][22][])
chromosome_2	S_1269122	S	55397993	G	C	37	40	C				Sb02g022360	0	55392991	55398325	'0/19	0	19	0	'0/19	0	19	0			'5/5	5	5	1	'5/5	5	5	1	37	40	1	0	1	0	0	HKZ([1.00][5][5][37])		B623([0.00][0][19][])
chromosome_2	S_1269123	S	55398011	A	G	34	40	C				Sb02g022360	0	55392991	55398325	'0/20	0	20	0	'0/20	0	20	0			'5/5	5	5	1	'5/5	5	5	1	34	40	1	0	1	0	0	HKZ([1.00][5][5][34])		B623([0.00][0][20][])
chromosome_2	S_1269125	S	55398023	T	G	36	40	C				Sb02g022360	0	55392991	55398325	'0/20	0	20	0	'0/20	0	20	0			'4/5	4	5	0.8	'4/5	4	5	0.8	36	40	1	0	1	0	0	HKZ([0.80][4][5][36])		B623([0.00][0][20][])
chromosome_2	S_1269126	S	55398053	A	G	37.4	40	C				Sb02g022360	0	55392991	55398325	'0/20	0	20	0	'0/20	0	20	0			'5/5	5	5	1	'5/5	5	5	1	37	40	1	0	1	0	0	HKZ([1.00][5][5][37])		B623([0.00][0][20][])
chromosome_2	S_1269968	S	55433046	c	G	36.8	40	5				Sb02g022420	0	55433014	55435138	'0/5	0	5	0	'0/5	0	5	0			'5/5	5	5	1	'5/5	5	5	1	36	40	1	0	1	0	0	HKZ([1.00][5][5][36])		B623([0.00][0][5][])
chromosome_2	S_1269992	S	55433276	C	G	37.38	40	C				Sb02g022420	0	55433014	55435138	'0/99	0	99	0	'0/99	0	99	0			'50/50	50	50	1	'50/50	50	50	1	37	40	1	0	1	0	0	HKZ([1.00][50][50][37])		B623([0.00][0][99][])
chromosome_2	S_1270077	S	55433759	G	A	37.3898	40	C				Sb02g022420	0	55433014	55435138	'0/101	0	101	0	'0/101	0	101	0			'59/59	59	59	1	'59/59	59	59	1	37	40	1	0	1	0	0	HKZ([1.00][59][59][37])		B623([0.00][0][101][])
chromosome_2	S_1270240	S	55434353	G	A	36.6061	40	C				Sb02g022420	0	55433014	55435138	'0/99	0	99	0	'0/99	0	99	0			'99/99	99	99	1	'99/99	99	99	1	36	40	1	0	1	0	0	HKZ([1.00][99][99][36])		B623([0.00][0][99][])
chromosome_2	S_1270465	S	55441564	T	C	37.1429	40	C				Sb02g022430	0	55440480	55444067	'0/56	0	56	0	'0/56	0	56	0			'7/7	7	7	1	'7/7	7	7	1	37	40	1	0	1	0	0	HKZ([1.00][7][7][37])		B623([0.00][0][56][])
chromosome_2	S_1270549	S	55443795	C	T	39	40	C	L	F	0	Sb02g022430	0	55440480	55444067	'0/47	0	47	0	'0/47	0	47	0			'16/16	16	16	1	'16/16	16	16	1	39	40	1	0	1	0	0	HKZ([1.00][16][16][39])		B623([0.00][0][47][])
chromosome_2	S_1270756	S	55513556	C	A	37.1429	40	C				Sb02g022440	0	55512659	55514209	'0/86	0	86	0	'0/86	0	86	0			'28/28	28	28	1	'28/28	28	28	1	37	40	1	0	1	0	0	HKZ([1.00][28][28][37])		B623([0.00][0][86][])
chromosome_2	S_1270777	S	55513642	G	T	37.7143	40	C	W	L	-2	Sb02g022440	0	55512659	55514209	'0/52	0	52	0	'0/52	0	52	0			'14/14	14	14	1	'14/14	14	14	1	37	40	1	0	1	0	0	HKZ([1.00][14][14][37])		B623([0.00][0][52][])
chromosome_2	S_1270890	S	55523096	G	A	34	40	0				Sb02g022470	28	55523124	55523672	'0/29	0	29	0	'0/29	0	29	0			'6/6	6	6	1	'6/6	6	6	1	35	40	1	0	1	0	0	HKZ([1.00][6][6][35])		B623([0.00][0][29][])
chromosome_2	S_1270905	S	55523285	C	T	39	40	C				Sb02g022470	0	55523124	55523672	'0/28	0	28	0	'0/28	0	28	0			'9/9	9	9	1	'9/9	9	9	1	39	40	1	0	1	0	0	HKZ([1.00][9][9][39])		B623([0.00][0][28][])
chromosome_2	S_1270918	S	55523669	T	C	39	40	C				Sb02g022470	0	55523124	55523672	'0/34	0	34	0	'0/34	0	34	0			'9/9	9	9	1	'9/9	9	9	1	39	40	1	0	1	0	0	HKZ([1.00][9][9][39])		B623([0.00][0][34][])
chromosome_2	S_1270980	S	55575149	T	G	37.2857	40	5				Sb02g022510	0	55574986	55579612	'0/32	0	32	0	'0/32	0	32	0			'49/49	49	49	1	'49/49	49	49	1	37	40	1	0	1	0	0	HKZ([1.00][49][49][37])		B623([0.00][0][32][])
chromosome_2	S_1270998	S	55575258	A	C	37.3333	40	5				Sb02g022510	0	55574986	55579612	'0/64	0	64	0	'0/64	0	64	0			'57/57	57	57	1	'57/57	57	57	1	37	40	1	0	1	0	0	HKZ([1.00][57][57][37])		B623([0.00][0][64][])
chromosome_2	S_1270999	S	55575260	T	A	37.3214	40	5				Sb02g022510	0	55574986	55579612	'0/71	0	71	0	'0/71	0	71	0			'56/57	56	57	0.98245614	'56/57	56	57	0.98245614	37	40	1	0	1	0	0	HKZ([0.98][56][57][37])		B623([0.00][0][71][])
chromosome_2	S_1271008	S	55575322	G	C	38.4167	40	5				Sb02g022510	0	55574986	55579612	'0/40	0	40	0	'0/40	0	40	0			'24/24	24	24	1	'24/24	24	24	1	38	40	1	0	1	0	0	HKZ([1.00][24][24][38])		B623([0.00][0][40][])
chromosome_2	S_1271494	S	55579530	C	A	37.2667	40	3				Sb02g022510	0	55574986	55579612	'0/11	0	11	0	'0/11	0	11	0			'15/15	15	15	1	'15/15	15	15	1	37	40	1	0	1	0	0	HKZ([1.00][15][15][37])		B623([0.00][0][11][])
chromosome_2	S_1271501	S	55580775	G	A	39	40	C	V	I	3	Sb02g022520	0	55580156	55581444	'0/16	0	16	0	'0/16	0	16	0			'4/4	4	4	1	'4/4	4	4	1	39	40	1	0	1	0	0	HKZ([1.00][4][4][39])		B623([0.00][0][16][])
chromosome_2	S_1273208	S	55798802	T	C	38	39	C				Sb02g022640	0	55798767	55802662	'0/4	0	4	0	'0/4	0	4	0			'4/4	4	4	1	'4/4	4	4	1	38	39	1	0	1	0	0	HKZ([1.00][4][4][38])		B623([0.00][0][4][])
chromosome_2	S_1273216	S	55799997	T	C	38.7273	40	C				Sb02g022640	0	55798767	55802662	'0/7	0	7	0	'0/7	0	7	0			'11/11	11	11	1	'11/11	11	11	1	38	40	1	0	1	0	0	HKZ([1.00][11][11][38])		B623([0.00][0][7][])
chromosome_2	S_1273222	S	55800775	C	G	39	40	C	Q	E	2	Sb02g022640	0	55798767	55802662	'0/12	0	12	0	'0/12	0	12	0			'19/19	19	19	1	'19/19	19	19	1	39	40	1	0	1	0	0	HKZ([1.00][19][19][39])		B623([0.00][0][12][])
chromosome_2	S_1273225	S	55801039	A	G	37.3077	40	C	T	A	0	Sb02g022640	0	55798767	55802662	'0/9	0	9	0	'0/9	0	9	0			'13/13	13	13	1	'13/13	13	13	1	37	40	1	0	1	0	0	HKZ([1.00][13][13][37])		B623([0.00][0][9][])
chromosome_2	S_1273226	S	55801068	C	T	38.2609	40	C				Sb02g022640	0	55798767	55802662	'0/15	0	15	0	'0/15	0	15	0			'23/23	23	23	1	'23/23	23	23	1	38	40	1	0	1	0	0	HKZ([1.00][23][23][38])		B623([0.00][0][15][])
chromosome_2	S_1273231	S	55801622	G	C	38	40	C	V	L	1	Sb02g022640	0	55798767	55802662	'0/14	0	14	0	'0/14	0	14	0			'25/25	25	25	1	'25/25	25	25	1	38	40	1	0	1	0	0	HKZ([1.00][25][25][38])		B623([0.00][0][14][])
chromosome_2	S_1273232	S	55801625	T	C	38	40	C				Sb02g022640	0	55798767	55802662	'0/12	0	12	0	'0/12	0	12	0			'25/25	25	25	1	'25/25	25	25	1	38	40	1	0	1	0	0	HKZ([1.00][25][25][38])		B623([0.00][0][12][])
chromosome_2	S_1273240	S	55802011	G	A	38.5714	40	C				Sb02g022640	0	55798767	55802662	'0/12	0	12	0	'0/12	0	12	0			'7/7	7	7	1	'7/7	7	7	1	38	40	1	0	1	0	0	HKZ([1.00][7][7][38])		B623([0.00][0][12][])
chromosome_2	S_1273241	S	55802037	C	T	38.5	40	C	A	V	0	Sb02g022640	0	55798767	55802662	'0/16	0	16	0	'0/16	0	16	0			'16/16	16	16	1	'16/16	16	16	1	38	40	1	0	1	0	0	HKZ([1.00][16][16][38])		B623([0.00][0][16][])
chromosome_2	S_1273244	S	55802098	C	T	39	40	C				Sb02g022640	0	55798767	55802662	'0/17	0	17	0	'0/17	0	17	0			'16/16	16	16	1	'16/16	16	16	1	39	40	1	0	1	0	0	HKZ([1.00][16][16][39])		B623([0.00][0][17][])
chromosome_2	S_1273245	S	55802104	G	T	38.375	40	C				Sb02g022640	0	55798767	55802662	'0/21	0	21	0	'0/21	0	21	0			'16/16	16	16	1	'16/16	16	16	1	38	40	1	0	1	0	0	HKZ([1.00][16][16][38])		B623([0.00][0][21][])
chromosome_2	S_1273248	S	55802175	C	A	38	40	C	A	D	-2	Sb02g022640	0	55798767	55802662	'0/6	0	6	0	'0/6	0	6	0			'10/10	10	10	1	'10/10	10	10	1	38	40	1	0	1	0	0	HKZ([1.00][10][10][38])		B623([0.00][0][6][])
chromosome_2	S_1273276	S	55802605	T	C	37	40	C				Sb02g022640	0	55798767	55802662	'0/20	0	20	0	'0/20	0	20	0			'16/16	16	16	1	'16/16	16	16	1	37	40	1	0	1	0	0	HKZ([1.00][16][16][37])		B623([0.00][0][20][])
chromosome_2	S_1273280	S	55802629	C	G	37.8947	40	C				Sb02g022640	0	55798767	55802662	'0/39	0	39	0	'0/39	0	39	0			'19/19	19	19	1	'19/19	19	19	1	37	40	1	0	1	0	0	HKZ([1.00][19][19][37])		B623([0.00][0][39][])
chromosome_2	S_1273290	S	55802805	G	A	37.5625	40	0				Sb02g022640	-143	55798767	55802662	'0/8	0	8	0	'0/8	0	8	0			'16/16	16	16	1	'16/16	16	16	1	37	40	1	0	1	0	0	HKZ([1.00][16][16][37])		B623([0.00][0][8][])
chromosome_2	S_1273301	S	55805096	G	A	39	40	0				Sb02g022650	57	55805153	55809767	'0/4	0	4	0	'0/4	0	4	0			'4/4	4	4	1	'4/4	4	4	1	39	40	1	0	1	0	0	HKZ([1.00][4][4][39])		B623([0.00][0][4][])
chromosome_2	S_1274275	S	56053929	T	G	36.6266	40	C				Sb02g022800	0	56052236	56054006	'0/772	0	772	0	'0/2	0	2	0			'233/742	233	742	0.314016173	'5/6	5	6	0.833333333	36	40	1	0	1	0	0	HKZ([0.83][5][6][36])		B623([0.00][0][2][])
chromosome_2	S_1274359	S	56057883	T	C	37	40	0				Sb02g022810	826	56058709	56064996	'0/6	0	6	0	'0/6	0	6	0			'4/4	4	4	1	'2/2	2	2	1	36	40	1	0	1	0	0	HKZ([1.00][2][2][36])		B623([0.00][0][6][])
chromosome_2	S_1274401	S	56059954	T	A	38.8	40	C	L	I	2	Sb02g022810	0	56058709	56064996	'0/6	0	6	0	'0/6	0	6	0			'10/10	10	10	1	'10/10	10	10	1	38	40	1	0	1	0	0	HKZ([1.00][10][10][38])		B623([0.00][0][6][])
chromosome_2	S_1274402	S	56060084	G	A	38.5	40	C	R	K	2	Sb02g022810	0	56058709	56064996	'0/11	0	11	0	'0/11	0	11	0			'4/4	4	4	1	'4/4	4	4	1	38	40	1	0	1	0	0	HKZ([1.00][4][4][38])		B623([0.00][0][11][])
chromosome_2	S_1274447	S	56063401	C	T	39	40	C				Sb02g022810	0	56058709	56064996	'0/8	0	8	0	'0/8	0	8	0			'6/7	6	7	0.857142857	'6/7	6	7	0.857142857	39	40	1	0	1	0	0	HKZ([0.86][6][7][39])		B623([0.00][0][8][])
chromosome_2	S_1274455	S	56063575	C	T	38	40	C				Sb02g022810	0	56058709	56064996	'0/4	0	4	0	'0/4	0	4	0			'12/12	12	12	1	'12/12	12	12	1	38	40	1	0	1	0	0	HKZ([1.00][12][12][38])		B623([0.00][0][4][])
chromosome_2	S_1274487	S	56064123	A	G	38	40	C	D	G	-1	Sb02g022810	0	56058709	56064996	'0/10	0	10	0	'0/10	0	10	0			'17/17	17	17	1	'17/17	17	17	1	38	40	1	0	1	0	0	HKZ([1.00][17][17][38])		B623([0.00][0][10][])
chromosome_2	S_1274707	S	56071091	T	A	38.56	40	3				Sb02g022820	0	56066749	56071207	'0/56	0	56	0	'0/56	0	56	0			'25/26	25	26	0.961538462	'25/26	25	26	0.961538462	38	40	1	0	1	0	0	HKZ([0.96][25][26][38])		B623([0.00][0][56][])
chromosome_2	S_1274760	S	56083944	G	T	37.4722	40	C				Sb02g022830	0	56083527	56085241	'0/45	0	45	0	'0/45	0	45	0			'36/36	36	36	1	'36/36	36	36	1	37	40	1	0	1	0	0	HKZ([1.00][36][36][37])		B623([0.00][0][45][])
chromosome_2	S_1274765	S	56083971	G	C	38	40	C				Sb02g022830	0	56083527	56085241	'0/38	0	38	0	'0/38	0	38	0			'35/36	35	36	0.972222222	'35/36	35	36	0.972222222	38	40	1	0	1	0	0	HKZ([0.97][35][36][38])		B623([0.00][0][38][])
chromosome_2	S_1274780	S	56084064	C	T	37.0303	40	C				Sb02g022830	0	56083527	56085241	'0/42	0	42	0	'0/42	0	42	0			'33/33	33	33	1	'33/33	33	33	1	37	40	1	0	1	0	0	HKZ([1.00][33][33][37])		B623([0.00][0][42][])
chromosome_2	S_1274851	S	56084550	c	G	35.8	40	C				Sb02g022830	0	56083527	56085241	'0/36	0	36	0	'0/36	0	36	0			'25/25	25	25	1	'25/25	25	25	1	35	40	1	0	1	0	0	HKZ([1.00][25][25][35])		B623([0.00][0][36][])
chromosome_2	S_1274867	S	56084616	G	C	38	40	C				Sb02g022830	0	56083527	56085241	'0/47	0	47	0	'0/47	0	47	0			'36/36	36	36	1	'36/36	36	36	1	38	40	1	0	1	0	0	HKZ([1.00][36][36][38])		B623([0.00][0][47][])
chromosome_2	S_1274880	S	56084724	A	G	38.2727	40	C				Sb02g022830	0	56083527	56085241	'0/44	0	44	0	'0/44	0	44	0			'33/33	33	33	1	'33/33	33	33	1	38	40	1	0	1	0	0	HKZ([1.00][33][33][38])		B623([0.00][0][44][])
chromosome_2	S_1274881	S	56084733	C	G	37.7576	40	C				Sb02g022830	0	56083527	56085241	'0/41	0	41	0	'0/41	0	41	0			'33/33	33	33	1	'33/33	33	33	1	37	40	1	0	1	0	0	HKZ([1.00][33][33][37])		B623([0.00][0][41][])
chromosome_2	S_1274898	S	56084877	G	A	37.4667	40	C				Sb02g022830	0	56083527	56085241	'0/18	0	18	0	'0/18	0	18	0			'45/45	45	45	1	'45/45	45	45	1	37	40	1	0	1	0	0	HKZ([1.00][45][45][37])		B623([0.00][0][18][])
chromosome_2	S_1274901	S	56084913	C	G	37.7727	40	C				Sb02g022830	0	56083527	56085241	'0/34	0	34	0	'0/34	0	34	0			'44/44	44	44	1	'44/44	44	44	1	37	40	1	0	1	0	0	HKZ([1.00][44][44][37])		B623([0.00][0][34][])
chromosome_2	D_20769	D	[56085172..56085180]	CTTCCCCCT	-	39	40	5				Sb02g022830	0	56083527	56085241	'0/12	0	12	0	'0/12	0	12	0			'4/4	4	4	1	'4/4	4	4	1	39	40	1	0	1	0	0	HKZ([1.00][4][4][39])		B623([0.00][0][12][])
chromosome_2	S_1274997	S	56145419	T	A	37.4	40	C	F	I	0	Sb02g022870	0	56142759	56148416	'0/7	0	7	0	'0/7	0	7	0			'10/10	10	10	1	'10/10	10	10	1	37	40	1	0	1	0	0	HKZ([1.00][10][10][37])		B623([0.00][0][7][])
chromosome_2	S_1275014	S	56146545	c	T	38	40	C	P	L	-3	Sb02g022870	0	56142759	56148416	'0/11	0	11	0	'0/11	0	11	0			'4/4	4	4	1	'4/4	4	4	1	38	40	1	0	1	0	0	HKZ([1.00][4][4][38])		B623([0.00][0][11][])
[truncated: 39,671 more rows]
