# Supplementary material for: Transcriptome profiling and validation of gene based single nucleotide polymorphisms (SNPs) in sorghum genotypes with contrasting responses to cold stress
Source: BMC Genomics. 2015 Dec 9;16:1040. doi: 10.1186/s12864-015-2268-8 (PMC4673766; doi:10.1186/s12864-015-2268-8)
Supplement: Additional file 5: — Primer sequences and validation of additional variants using KASP technology. (XLSX 14 kb) [file 12864_2015_2268_MOESM5_ESM.xlsx]

## Sheet: Sheet1
Primer_Name	Common	Allele X	Allele Y	BTx623	HKZ	GGL	RTx430
ARS_SbT_031	ATGACCCTGAGTACGCCAAG	TTCTGCTTGCCCCAGGTA	TCTGCTTGCCCCAGGTC	0	1	1	1
ARS_SbT_032	GCGAACGAACTGCTGCAT	GCCGTGTTTGCTCTGGTG	GCCGTGTTTGCTCTGGTC	0	0	0	0
ARS_SbT_033	CTCAACACCACCGGAAGC	GAGGCGTTGTCCGGC	CGAGGCGTTGTCCGGT	0	0/1	0/1	1
ARS_SbT_034	TCACTGCTTTCTGGTCCAGTT	TGCTGAAGCCAAGTGGGA	GCTGAAGCCAAGTGGGG	0	1	1	1
ARS_SbT_035	CACCTCCTCCACCGACAG	GGGGTCCCGGAGTGA	GGGGTCCCGGAGTGC	0	1	1	1
ARS_SbT_036	CACACACAAGATATGACAAGCAAA	TCTACAGGCCGAAACCAATG	CTCTACAGGCCGAAACCAATA	0	1	1	1
ARS_SbT_037	GAAGAATGAAGCAGCATCTGG	CAGGGGTCGTCGCTG	GCAGGGGTCGTCGCTA	0/1	1	1	1
ARS_SbT_038	TCCTTGGCAAGCAGGTGTA	TCGCAGCATCCTCCATTT	CGCAGCATCCTCCATTG	0	1	1	1
ARS_SbT_039	ATCAAGCAGCAGAGGAGCAT	AAGCAGAAGCACGAGACGAT	AAGCAGAAGCACGAGACGAC	0	1	0/1	-
ARS_SbT_040	CAGGGCACAGGAAAGAAGAA	GCGTCAATTCCTCCTCCATA	GCGTCAATTCCTCCTCCATC	0	1	1	1
ARS_SbT_041	GGCGAAGGTATGTGAAGCAG	GGAGCAGGAGCAAGACCAT	GGAGCAGGAGCAAGACCAC	0	1	0	1
ARS_SbT_042	CATTGCTGAATCGTCCAGTG	GGGCCAACAAGCCCTACTAC	GGGCCAACAAGCCCTACTAT	0	1	1	1
ARS_SbT_043	CCACCTGCAGACCCTGAG	GGTACAAGGGCGTGGCT	GTACAAGGGCGTGGCG	0	0	0	0
ARS_SbT_044	AGACGACGACGACGAAGG	GACGCCGTCCACCAA	TGACGCCGTCCACCAC	0	1	1	-
ARS_SbT_045	AGCTGGGACCTGTACTACGC	GGTGGTTCCACGAGCATT	GGTGGTTCCACGAGCATC	0	1	1	1
ARS_SbT_046	GTGCTCGACAAGATCGAGTG	GGCCTGACCGCCTGA	GGCCTGACCGCCTGG	0	1	1	1
ARS_SbT_047	GGTGCGTGTATTGGTGAAGA	GCCCCAACTCGAACACCTAT	GCCCCAACTCGAACACCTAC	0	1	1	1
ARS_SbT_048	CCATATATTGCAACAAACATGC	TTGAAAGAGAGTGAGAATAAAGAGTGAA	TTGAAAGAGAGTGAGAATAAAGAGTGAG	0	1	1	1
ARS_SbT_049	TCCATGTTGGCCATGTAGC	CTGGCCACCGCCTCT	CTGGCCACCGCCTCC	0	1	1	1
ARS_SbT_050	GTCCACGTTCACCAGCTTC	AGCCGCGGATGATGG	AAGCCGCGGATGATGA	0	0	0	0
ARS_SbT_051	TTGTTGAAGGTGCTGTGCTG	GCAGTAGAGAGGGCACACC	GCAGTAGAGAGGGCACACG	0	1	1	0
ARS_SbT_052	CGGCGAAAGAAAAATCAATC	ATTCTTCACCTTGCCTGTTCA	TTCTTCACCTTGCCTGTTCC	0	1	0	1
ARS_SbT_053	AAACAAATCGATCGCCACAT	GAAGGCATGGTTTGTATATTCC	AGGAAGGCATGGTTTGTATATTCT	0	0	0	0
ARS_SbT_054	TGGTACATCGACACGCTGTT	GTGCAGTCGAACCAAATGC	TGTGCAGTCGAACCAAATGT	0	1	1	1
ARS_SbT_055	AAGTAGGCAGTGGAGGTGGA	CAGACAAACAAAACCGAGCA	CAGACAAACAAAACCGAGCC	0	1	0	1
ARS_SbT_056	TTCCCCTCTCTTCCTCAGGT	GAAGAACCAAGAGGGGGG	GAAGAACCAAGAGGGGGC	0	0	0	1
ARS_SbT_057	CCTTTTGACAGAGTAAAGCAAGA	CTAGGTTTAAACATTGCTCCAAGA	AGGTTTAAACATTGCTCCAAGG	0	1	1	1
ARS_SbT_058	CAGCCACTTGTACGCCTTC	GCCACGGAAGGGAACAAG	GCCACGGAAGGGAACAAA	0	0	0	0
ARS_SbT_059	TTGGGTTGTGTGTTGTTTCC	TTCGTACCAACCAAAAAAAGTGT	CGTACCAACCAAAAAAAGTGC	0	1	1	0
ARS_SbT_060	TCATGGACCTCCGCTCGT	CCGAGGTGGCCTTCC	CCGAGGTGGCCTTCG	0	1	1	-
ARS_SbT_061	AACCTTGTTCGCCAATAGGA	CTTCCTCCCATCACCCAA	CTTCCTCCCATCACCCAT	0	1	0	0
ARS_SbT_062	AGTGCTCTTGGATTGCCATT	GGATGAGGTCCTCCCAAGA	CTCTTGGATTGCCATTATTTGA	0	0	0	0
ARS_SbT_063	GTCCCGTCTCATGGTGGT	AACAAACACACACAACAACAACAA	AACAAACACACACAACAACAACAC	0	1	0	1
ARS_SbT_064	AGAGACGGCACTGAATTTGC	GGATTCAGAGGACAGAACCTTG	CGGATTCAGAGGACAGAACCTTA	0	0	0	0
ARS_SbT_065	AACAATGGTGGTTGACACGA	CCTCTTCTCCACCTCCGAT	CCTCTTCTCCACCTCCGAC	0	0	0	0
ARS_SbT_066	CATCGCTGCCATAGTTGCTA	AGCAGCCCCTGGTCG	CAGCAGCCCCTGGTCA	0	1	1	1
ARS_SbT_067	CCATGGCCATTTCTGAGC	CCTGCACACACAGCAACATAC	CCTGCACACACAGCAACATAA	0	1	0	1
ARS_SbT_068	CGCTTCGTGTCCTAAGATCC	AATCTTGTTTTGTGCAGGGG	AATCTTGTTTTGTGCAGGGC	0	1	1	1
ARS_SbT_069	CCCAGTGCTCTGAATGTCAA	CGTTTACCCGCGCTTG	CGTTTACCCGCGCTTC	0	0	0	0
ARS_SbT_070	ATGCCCCCATTGTTGTATGT	TGGAGCAACGGCAAGG	TGGAGCAACGGCAAGC	0	1	0	-
ARS_SbT_071	ATGAAGGAGAGGAGCAGCAT	GCCAGGCTTTGTGCAGT	GCCAGGCTTTGTGCAGC	0	0	0	0
ARS_SbT_072	CTTTCAGGTTGAACGCGATG	TGGCAGGAGAAGAGCTTACG	ATGGCAGGAGAAGAGCTTACA	0	1	0	1
ARS_SbT_073	GGCCGCTACTATGTCGTCAA	CCGGTGTGCTTGCCA	CCGGTGTGCTTGCCG	0	1	1	1
ARS_SbT_074	AGCGTCTCCTTCATGTCGTC	GATGGACAGGACCACTATTTCAG	GATGGACAGGACCACTATTTCAA	0	1	0	1
ARS_SbT_075	ACCTCTCGGACCAAGTAGCC	AGCAAAGGGGAGGACACAT	AGCAAAGGGGAGGACACAC	0	1	1	1
ARS_SbT_076	TCCTCGGATCTGAACCTCCT	TGACGATGTAGAAGGGGGG	TGACGATGTAGAAGGGGGC	0	1	1	1
ARS_SbT_077	CACGCGCTTGACAGGTACT	GGAGCCGCCGTATGAGAT	GGAGCCGCCGTATGAGAC	0	1	1	1
ARS_SbT_078	TTCGGCCTCTACTTCTTCCA	GAGTGCTCCATCTTGGGG	GAGTGCTCCATCTTGGGC	0	1	1	0
ARS_SbT_079	GCCTGAACACCCTGAAGAAC	GTGATGGCGTCCGGC	CGTGATGGCGTCCGGT	0	1	0	-
ARS_SbT_080	TGGCTTAATTCAGTGCACCA	GGGCTAATTAAGCAGATACTACAAAG	GGGCTAATTAAGCAGATACTACAAAC	0	1	1	1
ARS_SbT_081	GCAGGAAGGCAGAAGCTAGA	GGCGACTCATGGTTGCTAATA	GCGACTCATGGTTGCTAATG	0	1	1	-
ARS_SbT_082	GCTGCAGAAAAAGAGGGTAGAA	CCTCTTTTATCAAGGTGGCG	CCTCTTTTATCAAGGTGGCA	0	1	1	1
ARS_SbT_083	GGTTTGGAGGCAGTAGGTGA	CCACCAGCATTCATTCATTG	TCCACCAGCATTCATTCATTC	0	1	1	1
ARS_SbT_084	CCAAGGAAATCATGGACTGG	ACTGGTCGGGTTCAGCTTC	CTGGTCGGGTTCAGCTTG	0	1	1	1
ARS_SbT_085	CACACCACCCTACAAATACCC	GAGCTGGTGCAGTGTTGC	GGAGCTGGTGCAGTGTTGT	-	1	1	0
ARS_SbT_086	GGGGGTGACCACCATGAG	ACAGCCAGGTCCCCG	CACAGCCAGGTCCCCA	0	1	0	1
ARS_SbT_087	CACAACATCAGCCGATCAAG	GGCACCTGGGCACCTTA	GCACCTGGGCACCTTG	0	1	1	1
ARS_SbT_088	GACAAGCTCACGGTGCAGTA	GTGCGCGAACTGGTCC	GTGCGCGAACTGGTCA	0	1	1	1
ARS_SbT_089	GGTGTTCGTCTCGTGAATTG	GCACTCTTCGCACGCTACC	GCACTCTTCGCACGCTACA	0	0/1	0/1	1
ARS_SbT_090	AACCCTCGCGTGTTCTTG	TCGACCCGATCCTGCTC	CGACCCGATCCTGCTG	0	1	1	1
ARS_SbT_091	CAACGCGTATGGACACGAC	GGTGCAGCGTCAGGGTA	GGTGCAGCGTCAGGGTC	0	1	1	1
ARS_SbT_092	TGGCTTGTTGTTTCCGTGTA	GATGTAGTGCCCGTTTTTCG	AGATGTAGTGCCCGTTTTTCA	0	1	1	1
ARS_SbT_093	CATAGGCGTCGTCAGTGTTG	CATCGACCTCTCACCAAACA	ACATCGACCTCTCACCAAACT	-	1	1	1
ARS_SbT_094	CGAGTGGATGACATCTTCTAAAAA	TTAGTAATAGCAAGGAGATATGCTAAGAAA	TTAGTAATAGCAAGGAGATATGCTAAGAAC	0	1	1	1
ARS_SbT_095	CGTAACGATACTTGCGTGCT	CCTAAATATATTGCAACAATCAAACTG	TCCTAAATATATTGCAACAATCAAACTC	0	1	1	1
ARS_SbT_096	GACAGGAGGGACCAAGGAG	GTGGCAACAGTCCTTGGG	GTGGCAACAGTCCTTGGC	0	1	1	1
ARS_SbT_097	GCACATCTCTTGTGCTCCTG	CCCAACCTATGCATTTTGTAAAG	CCCAACCTATGCATTTTGTAAAC	0	0	0	0
ARS_SbT_098	CGATACTTGCCACGTTTTCA	CAATATTTCACGCCTCCAATCTA	AATATTTCACGCCTCCAATCTG	0	1	1	1
ARS_SbT_099	CCTGCCAAGATGAACAATCTC	GCTCTGCTTCGTCTTCACC	CGCTCTGCTTCGTCTTCACT	0	1	1	1
ARS_SbT_100	GCTACCAGAGCTTGCATGTG	AGTGGCCTCACCTTACCAGA	GTGGCCTCACCTTACCAGG	0	1	1	1
ARS_SbT_101	TGCCTACAGATTCAGGACAAAA	CAAGGGAGATGTTGATGTTTTCTA	CAAGGGAGATGTTGATGTTTTCTT	0	1	1	1
ARS_SbT_102	AGGTGTAGCCTCCATGTTCG	AGACGCCGAGGAGCAAT	AGACGCCGAGGAGCAAC	0	1	0	1
ARS_SbT_103	GTGGCCTCCAGTGATCTCC	CCAACAACACCTCTCTGCTCA	CAACAACACCTCTCTGCTCG	0	1	0	1
ARS_SbT_104	CCCAAGGTCTTGAAAATCCA	AACTTGAGAGCTAGAGCAGTTGTG	TGAACTTGAGAGCTAGAGCAGTTGTA	0	1	1	-
ARS_SbT_105	GCTTTTGCTTGATGAGATGGA	TTTTCTGCTTCTCCTTCCCA	ACTTTTCTGCTTCTCCTTCCCT	0	1	1	1
ARS_SbT_106	CCACTGGAACAGCTGGATAC	GACAAAATGCCCTACCTCCAC	GACAAAATGCCCTACCTCCAT	0	1	1	0
ARS_SbT_107	GGCCACAAGTGCACAACTC	CGACGTGCAAAAGTTTCTTCT	CGACGTGCAAAAGTTTCTTCC	0	1	1	-
ARS_SbT_108	TGTGGCTTGACAGTGAGGAG	GGCTGTGAAGACCATGAAGAAG	GGCTGTGAAGACCATGAAGAAA	0	-	0	0
ARS_SbT_109	GGAAAAGGTCAGGTGAATCG	ACGCAAGGAGTGACCGA	CGCAAGGAGTGACCGC	0	1	1	1
ARS_SbT_110	ATCTCCACGAGTCCATGTCA	GCTCTCGCTCGCTCCA	GCTCTCGCTCGCTCCG	0	1	1	0
ARS_SbT_111	GGTGAACCCAAACTGAAACG	AGGGGTAATTCGGTAAGAAGAAG	AGGGGTAATTCGGTAAGAAGAAA	0	1	1	0
ARS_SbT_112	GCGTCCTCCTCCAGGAAC	GATTCCCGTGCCGGTC	GATTCCCGTGCCGGTT	0	-	0	-
ARS_SbT_113	CTGCCGTATTTCATTTGTGG	TCGTACCGGAGTTTGTGTTG	ATTTCGTACCGGAGTTTGTGTTA	0	1	1	1
ARS_SbT_114	TCCCCAACCACTAATTTGTTT	CAACCGTCTTATCTTATGTTCTGGA	AACCGTCTTATCTTATGTTCTGGG	0	-	0	-
