# Supplementary material for: Transcriptome profiling and validation of gene based single nucleotide polymorphisms (SNPs) in sorghum genotypes with contrasting responses to cold stress
Source: BMC Genomics. 2015 Dec 9;16:1040. doi: 10.1186/s12864-015-2268-8 (PMC4673766; doi:10.1186/s12864-015-2268-8)
Supplement: Additional file 9: — Description of transcripts retrieved from sorghum bicolor genome v 1.0. (XLSX 7247 kb) [file 12864_2015_2268_MOESM9_ESM.xlsx]

## Sheet: Sb_Description
Gene Name	Transcript Name	Chromosome Name	Description	Organism Name	Strand	Gene Start (bp)	Gene End (bp)	Peptide Name	PFAM ID	PFAM Description	SMART ID	SMART Description	Panther ID	Panther Description	KOG ID	KOG Desctiption	EC ID	EC Description	KO ID	GO ID	KO Description	GO Description	PAC Transcript ID	Transcript Start (bp)	Transcript End (bp)
Sb01g017490	Sb01g017490.1	chromosome_1	Predicted protein	Sbicolor_v1.0	1	18016371	18017449	1951419_peptide	PF00646	F-box domain	SM00256	A Receptor for Ubiquitination Targets								5515		protein binding	1951419	18016371	18017449
Sb02g039360	Sb02g039360.1	chromosome_2	similar to Ring-H2 zinc finger protein	Sbicolor_v1.0	-1	73476369	73477412	1959410_peptide	PF00097	Zinc finger, C3HC4 type (RING finger)	SM00184	Ring finger	PTHR22764	RING FINGER PROTEIN 11 (SID 1669) (NEDD4 WW DOMAIN-BINDING PROTEIN 2).									1959410	73476369	73477412
Sb01g037620	Sb01g037620.1	chromosome_1	similar to Negatively light-regulated protein, putative, expressed	Sbicolor_v1.0	1	61166491	61168759	1953645_peptide	PF04667	cAMP-regulated phosphoprotein/endosulfine conserved region													1953645	61166491	61168759
Sb03g003880	Sb03g003880.1	chromosome_3	similar to Os01g0242600 protein	Sbicolor_v1.0	1	4126188	4131522	1960464_peptide	PF00168	C2 domain	SM00239	Protein kinase C conserved region 2 (CalB)	PTHR16122	MCTP-RELATED						5515		protein binding	1960464	4126188	4131522
Sb03g003880	Sb03g003880.1	chromosome_3	similar to Os01g0242600 protein	Sbicolor_v1.0	1	4126188	4131522	1960464_peptide	PF00168	C2 domain	SM00239	Protein kinase C conserved region 2 (CalB)	PTHR16122:SF13	SUBFAMILY NOT NAMED						5515		protein binding	1960464	4126188	4131522
Sb01g001330	Sb01g001330.1	chromosome_1	similar to Putative RNA polymerase I, II and III 16.5 kDa subunit	Sbicolor_v1.0	-1	1255429	1258252	1949441_peptide	PF03870	RNA polymerase Rpb8	SM00658	RNA polymerase subunit 8	PTHR10917	DNA-DIRECTED RNA POLYMERASE SUBUNIT RPB8	KOG3400	RNA polymerase subunit 8			K03016	6351	DNA-directed RNA polymerases I, II, and III subunit RPABC3	transcription, DNA-dependent	1949441	1255429	1258252
Sb01g049890	Sb01g049890.1	chromosome_1	similar to LysM domain containing protein, expressed	Sbicolor_v1.0	-1	72881666	72884788	1955138_peptide					PTHR20932	LOC443603 PROTEIN-RELATED						16998		cell wall catabolism	1955138	72881666	72884788
Sb09g030646	Sb09g030646.1	chromosome_9	similar to Chromosome chr6 scaffold_28, whole genome shotgun sequence	Sbicolor_v1.0	-1	59194216	59196841	1982110_peptide	PF00271	Helicase conserved C-terminal domain	SM00490	helicase superfamily c-terminal domain	PTHR10799	ATP-DEPENDENT HELICASE SMARCA (SWI/SNF-RELATED MATRIX-ASSOCIATED ACTIN-DEPENDENT REGULATOR OF CHROMATIN A)-RELATED						3676		nucleic acid binding	1982110	59194216	59196841
Sb09g030646	Sb09g030646.1	chromosome_9	similar to Chromosome chr6 scaffold_28, whole genome shotgun sequence	Sbicolor_v1.0	-1	59194216	59196841	1982110_peptide	PF00271	Helicase conserved C-terminal domain	SM00490	helicase superfamily c-terminal domain	PTHR10799	ATP-DEPENDENT HELICASE SMARCA (SWI/SNF-RELATED MATRIX-ASSOCIATED ACTIN-DEPENDENT REGULATOR OF CHROMATIN A)-RELATED						4386		helicase activity	1982110	59194216	59196841
Sb09g030646	Sb09g030646.1	chromosome_9	similar to Chromosome chr6 scaffold_28, whole genome shotgun sequence	Sbicolor_v1.0	-1	59194216	59196841	1982110_peptide	PF00271	Helicase conserved C-terminal domain	SM00490	helicase superfamily c-terminal domain	PTHR10799	ATP-DEPENDENT HELICASE SMARCA (SWI/SNF-RELATED MATRIX-ASSOCIATED ACTIN-DEPENDENT REGULATOR OF CHROMATIN A)-RELATED						5524		ATP binding	1982110	59194216	59196841
Sb09g030646	Sb09g030646.1	chromosome_9	similar to Chromosome chr6 scaffold_28, whole genome shotgun sequence	Sbicolor_v1.0	-1	59194216	59196841	1982110_peptide	PF00271	Helicase conserved C-terminal domain	SM00490	helicase superfamily c-terminal domain	PTHR10799	ATP-DEPENDENT HELICASE SMARCA (SWI/SNF-RELATED MATRIX-ASSOCIATED ACTIN-DEPENDENT REGULATOR OF CHROMATIN A)-RELATED						3677		DNA binding	1982110	59194216	59196841
Sb09g030646	Sb09g030646.1	chromosome_9	similar to Chromosome chr6 scaffold_28, whole genome shotgun sequence	Sbicolor_v1.0	-1	59194216	59196841	1982110_peptide	PF00176	SNF2 family N-terminal domain	SM00490	helicase superfamily c-terminal domain	PTHR10799	ATP-DEPENDENT HELICASE SMARCA (SWI/SNF-RELATED MATRIX-ASSOCIATED ACTIN-DEPENDENT REGULATOR OF CHROMATIN A)-RELATED						3676		nucleic acid binding	1982110	59194216	59196841
Sb09g030646	Sb09g030646.1	chromosome_9	similar to Chromosome chr6 scaffold_28, whole genome shotgun sequence	Sbicolor_v1.0	-1	59194216	59196841	1982110_peptide	PF00176	SNF2 family N-terminal domain	SM00490	helicase superfamily c-terminal domain	PTHR10799	ATP-DEPENDENT HELICASE SMARCA (SWI/SNF-RELATED MATRIX-ASSOCIATED ACTIN-DEPENDENT REGULATOR OF CHROMATIN A)-RELATED						4386		helicase activity	1982110	59194216	59196841
Sb09g030646	Sb09g030646.1	chromosome_9	similar to Chromosome chr6 scaffold_28, whole genome shotgun sequence	Sbicolor_v1.0	-1	59194216	59196841	1982110_peptide	PF00176	SNF2 family N-terminal domain	SM00490	helicase superfamily c-terminal domain	PTHR10799	ATP-DEPENDENT HELICASE SMARCA (SWI/SNF-RELATED MATRIX-ASSOCIATED ACTIN-DEPENDENT REGULATOR OF CHROMATIN A)-RELATED						5524		ATP binding	1982110	59194216	59196841
Sb09g030646	Sb09g030646.1	chromosome_9	similar to Chromosome chr6 scaffold_28, whole genome shotgun sequence	Sbicolor_v1.0	-1	59194216	59196841	1982110_peptide	PF00176	SNF2 family N-terminal domain	SM00490	helicase superfamily c-terminal domain	PTHR10799	ATP-DEPENDENT HELICASE SMARCA (SWI/SNF-RELATED MATRIX-ASSOCIATED ACTIN-DEPENDENT REGULATOR OF CHROMATIN A)-RELATED						3677		DNA binding	1982110	59194216	59196841
Sb09g030646	Sb09g030646.1	chromosome_9	similar to Chromosome chr6 scaffold_28, whole genome shotgun sequence	Sbicolor_v1.0	-1	59194216	59196841	1982110_peptide	PF00271	Helicase conserved C-terminal domain	SM00490	helicase superfamily c-terminal domain	PTHR10799:SF225	TATA-BINDING PROTEIN-ASSOCIATED FACTOR 172						3676		nucleic acid binding	1982110	59194216	59196841
Sb09g030646	Sb09g030646.1	chromosome_9	similar to Chromosome chr6 scaffold_28, whole genome shotgun sequence	Sbicolor_v1.0	-1	59194216	59196841	1982110_peptide	PF00271	Helicase conserved C-terminal domain	SM00490	helicase superfamily c-terminal domain	PTHR10799:SF225	TATA-BINDING PROTEIN-ASSOCIATED FACTOR 172						4386		helicase activity	1982110	59194216	59196841
Sb09g030646	Sb09g030646.1	chromosome_9	similar to Chromosome chr6 scaffold_28, whole genome shotgun sequence	Sbicolor_v1.0	-1	59194216	59196841	1982110_peptide	PF00271	Helicase conserved C-terminal domain	SM00490	helicase superfamily c-terminal domain	PTHR10799:SF225	TATA-BINDING PROTEIN-ASSOCIATED FACTOR 172						5524		ATP binding	1982110	59194216	59196841
Sb09g030646	Sb09g030646.1	chromosome_9	similar to Chromosome chr6 scaffold_28, whole genome shotgun sequence	Sbicolor_v1.0	-1	59194216	59196841	1982110_peptide	PF00271	Helicase conserved C-terminal domain	SM00490	helicase superfamily c-terminal domain	PTHR10799:SF225	TATA-BINDING PROTEIN-ASSOCIATED FACTOR 172						3677		DNA binding	1982110	59194216	59196841
Sb09g030646	Sb09g030646.1	chromosome_9	similar to Chromosome chr6 scaffold_28, whole genome shotgun sequence	Sbicolor_v1.0	-1	59194216	59196841	1982110_peptide	PF00176	SNF2 family N-terminal domain	SM00490	helicase superfamily c-terminal domain	PTHR10799:SF225	TATA-BINDING PROTEIN-ASSOCIATED FACTOR 172						3676		nucleic acid binding	1982110	59194216	59196841
Sb09g030646	Sb09g030646.1	chromosome_9	similar to Chromosome chr6 scaffold_28, whole genome shotgun sequence	Sbicolor_v1.0	-1	59194216	59196841	1982110_peptide	PF00176	SNF2 family N-terminal domain	SM00490	helicase superfamily c-terminal domain	PTHR10799:SF225	TATA-BINDING PROTEIN-ASSOCIATED FACTOR 172						4386		helicase activity	1982110	59194216	59196841
Sb09g030646	Sb09g030646.1	chromosome_9	similar to Chromosome chr6 scaffold_28, whole genome shotgun sequence	Sbicolor_v1.0	-1	59194216	59196841	1982110_peptide	PF00176	SNF2 family N-terminal domain	SM00490	helicase superfamily c-terminal domain	PTHR10799:SF225	TATA-BINDING PROTEIN-ASSOCIATED FACTOR 172						5524		ATP binding	1982110	59194216	59196841
Sb09g030646	Sb09g030646.1	chromosome_9	similar to Chromosome chr6 scaffold_28, whole genome shotgun sequence	Sbicolor_v1.0	-1	59194216	59196841	1982110_peptide	PF00176	SNF2 family N-terminal domain	SM00490	helicase superfamily c-terminal domain	PTHR10799:SF225	TATA-BINDING PROTEIN-ASSOCIATED FACTOR 172						3677		DNA binding	1982110	59194216	59196841
Sb02g011950	Sb02g011950.1	chromosome_2	similar to Putative inosine-uridine nucleoside N-ribohydrolase	Sbicolor_v1.0	-1	19884051	19887308	1956744_peptide	PF01156	Inosine-uridine preferring nucleoside hydrolase			PTHR12304	INOSINE-URIDINE PREFERRING NUCLEOSIDE HYDROLASE	KOG2938	Predicted inosine-uridine preferring nucleoside hydrolase							1956744	19884051	19887308
Sb04g008540	Sb04g008540.1	chromosome_4	similar to 60S ribosomal protein L11-1	Sbicolor_v1.0	1	9908971	9911432	1965938_peptide	PF00281	Ribosomal protein L5			PTHR11994	60S RIBOSOMAL PROTEIN L11-RELATED	KOG0397	60S ribosomal protein L11				3735		structural constituent of ribosome	1965938	9908971	9911432
Sb04g008540	Sb04g008540.1	chromosome_4	similar to 60S ribosomal protein L11-1	Sbicolor_v1.0	1	9908971	9911432	1965938_peptide	PF00281	Ribosomal protein L5			PTHR11994	60S RIBOSOMAL PROTEIN L11-RELATED	KOG0397	60S ribosomal protein L11				6412		protein biosynthesis	1965938	9908971	9911432
Sb04g008540	Sb04g008540.1	chromosome_4	similar to 60S ribosomal protein L11-1	Sbicolor_v1.0	1	9908971	9911432	1965938_peptide	PF00281	Ribosomal protein L5			PTHR11994	60S RIBOSOMAL PROTEIN L11-RELATED	KOG0397	60S ribosomal protein L11				5622		intracellular	1965938	9908971	9911432
Sb04g008540	Sb04g008540.1	chromosome_4	similar to 60S ribosomal protein L11-1	Sbicolor_v1.0	1	9908971	9911432	1965938_peptide	PF00281	Ribosomal protein L5			PTHR11994	60S RIBOSOMAL PROTEIN L11-RELATED	KOG0397	60S ribosomal protein L11				5840		ribosome	1965938	9908971	9911432
Sb04g008540	Sb04g008540.1	chromosome_4	similar to 60S ribosomal protein L11-1	Sbicolor_v1.0	1	9908971	9911432	1965938_peptide	PF00673	ribosomal L5P family C-terminus			PTHR11994	60S RIBOSOMAL PROTEIN L11-RELATED	KOG0397	60S ribosomal protein L11				3735		structural constituent of ribosome	1965938	9908971	9911432
Sb04g008540	Sb04g008540.1	chromosome_4	similar to 60S ribosomal protein L11-1	Sbicolor_v1.0	1	9908971	9911432	1965938_peptide	PF00673	ribosomal L5P family C-terminus			PTHR11994	60S RIBOSOMAL PROTEIN L11-RELATED	KOG0397	60S ribosomal protein L11				6412		protein biosynthesis	1965938	9908971	9911432
Sb04g008540	Sb04g008540.1	chromosome_4	similar to 60S ribosomal protein L11-1	Sbicolor_v1.0	1	9908971	9911432	1965938_peptide	PF00673	ribosomal L5P family C-terminus			PTHR11994	60S RIBOSOMAL PROTEIN L11-RELATED	KOG0397	60S ribosomal protein L11				5622		intracellular	1965938	9908971	9911432
Sb04g008540	Sb04g008540.1	chromosome_4	similar to 60S ribosomal protein L11-1	Sbicolor_v1.0	1	9908971	9911432	1965938_peptide	PF00673	ribosomal L5P family C-terminus			PTHR11994	60S RIBOSOMAL PROTEIN L11-RELATED	KOG0397	60S ribosomal protein L11				5840		ribosome	1965938	9908971	9911432
Sb02g019488	Sb02g019488.1	chromosome_2	Predicted protein	Sbicolor_v1.0	1	47300162	47302159	1957038_peptide			SM00343	zinc finger								3676		nucleic acid binding	1957038	47300162	47302159
Sb02g019488	Sb02g019488.1	chromosome_2	Predicted protein	Sbicolor_v1.0	1	47300162	47302159	1957038_peptide			SM00343	zinc finger								8270		zinc ion binding	1957038	47300162	47302159
Sb04g028780	Sb04g028780.1	chromosome_4	similar to Putative uncharacterized protein	Sbicolor_v1.0	1	58889266	58889916	1967604_peptide															1967604	58889266	58889916
Sb07g021760	Sb07g021760.1	chromosome_7	similar to Putative uncharacterized protein	Sbicolor_v1.0	-1	55983337	55985173	1976175_peptide	PF02458	Transferase family										16747		transferase activity, transferring groups other than amino-acyl groups	1976175	55983337	55985173
Sb04g031140	Sb04g031140.1	chromosome_4	similar to Putative uncharacterized protein B1053A04.5	Sbicolor_v1.0	1	61123689	61126963	1967892_peptide															1967892	61123689	61126963
Sb01g013730	Sb01g013730.1	chromosome_1	similar to MSI type nucleosome/chromatin assembly factor C	Sbicolor_v1.0	1	12793536	12801939	1950985_peptide	PF12265	Histone-binding protein RBBP4 or subunit C of CAF1 complex	SM00320	WD40 repeats	PTHR22850:SF43	SUBFAMILY NOT NAMED	KOG0264	Nucleosome remodeling factor, subunit CAF1/NURF55/MSI1			K10752	5515	histone-binding protein RBBP4	protein binding	1950985	12793536	12801939
Sb01g013730	Sb01g013730.1	chromosome_1	similar to MSI type nucleosome/chromatin assembly factor C	Sbicolor_v1.0	1	12793536	12801939	1950985_peptide	PF00400	WD domain, G-beta repeat	SM00320	WD40 repeats	PTHR22850:SF43	SUBFAMILY NOT NAMED	KOG0264	Nucleosome remodeling factor, subunit CAF1/NURF55/MSI1			K10752	5515	histone-binding protein RBBP4	protein binding	1950985	12793536	12801939
Sb01g013730	Sb01g013730.1	chromosome_1	similar to MSI type nucleosome/chromatin assembly factor C	Sbicolor_v1.0	1	12793536	12801939	1950985_peptide	PF12265	Histone-binding protein RBBP4 or subunit C of CAF1 complex	SM00320	WD40 repeats	PTHR22850	WD40 REPEAT FAMILY	KOG0264	Nucleosome remodeling factor, subunit CAF1/NURF55/MSI1			K10752	5515	histone-binding protein RBBP4	protein binding	1950985	12793536	12801939
Sb01g013730	Sb01g013730.1	chromosome_1	similar to MSI type nucleosome/chromatin assembly factor C	Sbicolor_v1.0	1	12793536	12801939	1950985_peptide	PF00400	WD domain, G-beta repeat	SM00320	WD40 repeats	PTHR22850	WD40 REPEAT FAMILY	KOG0264	Nucleosome remodeling factor, subunit CAF1/NURF55/MSI1			K10752	5515	histone-binding protein RBBP4	protein binding	1950985	12793536	12801939
Sb01g040390	Sb01g040390.1	chromosome_1	similar to Os03g0262000 protein	Sbicolor_v1.0	-1	63737191	63740422	1953992_peptide	PF01504	Phosphatidylinositol-4-phosphate 5-Kinase	SM00330	Phosphatidylinositol phosphate kinases	PTHR23086:SF6	PHOSPHATIDYLINOSITOL-4-PHOSPHATE 5-KINASE	KOG0229	Phosphatidylinositol-4-phosphate 5-kinase				16307		phosphatidylinositol phosphate kinase activity	1953992	63737191	63740422
Sb01g040390	Sb01g040390.1	chromosome_1	similar to Os03g0262000 protein	Sbicolor_v1.0	-1	63737191	63740422	1953992_peptide	PF01504	Phosphatidylinositol-4-phosphate 5-Kinase	SM00330	Phosphatidylinositol phosphate kinases	PTHR23086:SF6	PHOSPHATIDYLINOSITOL-4-PHOSPHATE 5-KINASE	KOG0229	Phosphatidylinositol-4-phosphate 5-kinase				46488		phosphatidylinositol metabolism	1953992	63737191	63740422
Sb01g040390	Sb01g040390.1	chromosome_1	similar to Os03g0262000 protein	Sbicolor_v1.0	-1	63737191	63740422	1953992_peptide	PF01504	Phosphatidylinositol-4-phosphate 5-Kinase	SM00330	Phosphatidylinositol phosphate kinases	PTHR23086	PHOSPHATIDYLINOSITOL-4-PHOSPHATE 5-KINASE	KOG0229	Phosphatidylinositol-4-phosphate 5-kinase				16307		phosphatidylinositol phosphate kinase activity	1953992	63737191	63740422
Sb01g040390	Sb01g040390.1	chromosome_1	similar to Os03g0262000 protein	Sbicolor_v1.0	-1	63737191	63740422	1953992_peptide	PF01504	Phosphatidylinositol-4-phosphate 5-Kinase	SM00330	Phosphatidylinositol phosphate kinases	PTHR23086	PHOSPHATIDYLINOSITOL-4-PHOSPHATE 5-KINASE	KOG0229	Phosphatidylinositol-4-phosphate 5-kinase				46488		phosphatidylinositol metabolism	1953992	63737191	63740422
Sb09g027720	Sb09g027720.1	chromosome_9	similar to Putative uncharacterized protein	Sbicolor_v1.0	1	56779590	56782217	1981760_peptide	PF00646	F-box domain	SM00256	A Receptor for Ubiquitination Targets								5515		protein binding	1981760	56779590	56782217
Sb06g021860	Sb06g021860.1	chromosome_6	weakly similar to OSJNBa0014K14.20 protein	Sbicolor_v1.0	1	51074983	51079777	1973063_peptide	PF05911	Plant protein of unknown function (DUF869)													1973063	51074983	51079777
Sb01g007580	Sb01g007580.2	chromosome_1	similar to UDP-glucose 6-dehydrogenase	Sbicolor_v1.0	-1	6532009	6536889	1950213_peptide	PF03721	UDP-glucose/GDP-mannose dehydrogenase family, NAD binding domain			PTHR11374	UDP-GLUCOSE DEHYDROGENASE/UDP-MANNAC DEHYDROGENASE	KOG2666	UDP-glucose/GDP-mannose dehydrogenase	1.1.1.22	UDP-glucose 6-dehydrogenase.	K00012	16616	UDPglucose 6-dehydrogenase [EC:1.1.1.22]	oxidoreductase activity, acting on the CH-OH group of donors, NAD or NADP as acceptor	1950213	6532009	6536889
Sb01g007580	Sb01g007580.2	chromosome_1	similar to UDP-glucose 6-dehydrogenase	Sbicolor_v1.0	-1	6532009	6536889	1950213_peptide	PF03721	UDP-glucose/GDP-mannose dehydrogenase family, NAD binding domain			PTHR11374	UDP-GLUCOSE DEHYDROGENASE/UDP-MANNAC DEHYDROGENASE	KOG2666	UDP-glucose/GDP-mannose dehydrogenase	1.1.1.22	UDP-glucose 6-dehydrogenase.	K00012	51287	UDPglucose 6-dehydrogenase [EC:1.1.1.22]	NAD binding	1950213	6532009	6536889
Sb01g007580	Sb01g007580.2	chromosome_1	similar to UDP-glucose 6-dehydrogenase	Sbicolor_v1.0	-1	6532009	6536889	1950213_peptide	PF03721	UDP-glucose/GDP-mannose dehydrogenase family, NAD binding domain			PTHR11374	UDP-GLUCOSE DEHYDROGENASE/UDP-MANNAC DEHYDROGENASE	KOG2666	UDP-glucose/GDP-mannose dehydrogenase	1.1.1.22	UDP-glucose 6-dehydrogenase.	K00012	55114	UDPglucose 6-dehydrogenase [EC:1.1.1.22]	oxidation reduction	1950213	6532009	6536889
Sb01g007580	Sb01g007580.2	chromosome_1	similar to UDP-glucose 6-dehydrogenase	Sbicolor_v1.0	-1	6532009	6536889	1950213_peptide	PF03720	UDP-glucose/GDP-mannose dehydrogenase family, UDP binding domain			PTHR11374	UDP-GLUCOSE DEHYDROGENASE/UDP-MANNAC DEHYDROGENASE	KOG2666	UDP-glucose/GDP-mannose dehydrogenase	1.1.1.22	UDP-glucose 6-dehydrogenase.	K00012	16616	UDPglucose 6-dehydrogenase [EC:1.1.1.22]	oxidoreductase activity, acting on the CH-OH group of donors, NAD or NADP as acceptor	1950213	6532009	6536889
Sb01g007580	Sb01g007580.2	chromosome_1	similar to UDP-glucose 6-dehydrogenase	Sbicolor_v1.0	-1	6532009	6536889	1950213_peptide	PF03720	UDP-glucose/GDP-mannose dehydrogenase family, UDP binding domain			PTHR11374	UDP-GLUCOSE DEHYDROGENASE/UDP-MANNAC DEHYDROGENASE	KOG2666	UDP-glucose/GDP-mannose dehydrogenase	1.1.1.22	UDP-glucose 6-dehydrogenase.	K00012	51287	UDPglucose 6-dehydrogenase [EC:1.1.1.22]	NAD binding	1950213	6532009	6536889
Sb01g007580	Sb01g007580.2	chromosome_1	similar to UDP-glucose 6-dehydrogenase	Sbicolor_v1.0	-1	6532009	6536889	1950213_peptide	PF03720	UDP-glucose/GDP-mannose dehydrogenase family, UDP binding domain			PTHR11374	UDP-GLUCOSE DEHYDROGENASE/UDP-MANNAC DEHYDROGENASE	KOG2666	UDP-glucose/GDP-mannose dehydrogenase	1.1.1.22	UDP-glucose 6-dehydrogenase.	K00012	55114	UDPglucose 6-dehydrogenase [EC:1.1.1.22]	oxidation reduction	1950213	6532009	6536889
Sb01g007580	Sb01g007580.2	chromosome_1	similar to UDP-glucose 6-dehydrogenase	Sbicolor_v1.0	-1	6532009	6536889	1950213_peptide	PF00984	UDP-glucose/GDP-mannose dehydrogenase family, central domain			PTHR11374	UDP-GLUCOSE DEHYDROGENASE/UDP-MANNAC DEHYDROGENASE	KOG2666	UDP-glucose/GDP-mannose dehydrogenase	1.1.1.22	UDP-glucose 6-dehydrogenase.	K00012	16616	UDPglucose 6-dehydrogenase [EC:1.1.1.22]	oxidoreductase activity, acting on the CH-OH group of donors, NAD or NADP as acceptor	1950213	6532009	6536889
Sb01g007580	Sb01g007580.2	chromosome_1	similar to UDP-glucose 6-dehydrogenase	Sbicolor_v1.0	-1	6532009	6536889	1950213_peptide	PF00984	UDP-glucose/GDP-mannose dehydrogenase family, central domain			PTHR11374	UDP-GLUCOSE DEHYDROGENASE/UDP-MANNAC DEHYDROGENASE	KOG2666	UDP-glucose/GDP-mannose dehydrogenase	1.1.1.22	UDP-glucose 6-dehydrogenase.	K00012	51287	UDPglucose 6-dehydrogenase [EC:1.1.1.22]	NAD binding	1950213	6532009	6536889
Sb01g007580	Sb01g007580.2	chromosome_1	similar to UDP-glucose 6-dehydrogenase	Sbicolor_v1.0	-1	6532009	6536889	1950213_peptide	PF00984	UDP-glucose/GDP-mannose dehydrogenase family, central domain			PTHR11374	UDP-GLUCOSE DEHYDROGENASE/UDP-MANNAC DEHYDROGENASE	KOG2666	UDP-glucose/GDP-mannose dehydrogenase	1.1.1.22	UDP-glucose 6-dehydrogenase.	K00012	55114	UDPglucose 6-dehydrogenase [EC:1.1.1.22]	oxidation reduction	1950213	6532009	6536889
Sb02g005900	Sb02g005900.1	chromosome_2	similar to Lipid transfer protein-like	Sbicolor_v1.0	1	7100123	7103454	1956004_peptide	PF00234	Protease inhibitor/seed storage/LTP family	SM00499	Plant lipid transfer protein / seed storage protein / trypsin-alpha amylase inhibitor domain family											1956004	7100123	7103454
Sb04g038070	Sb04g038070.1	chromosome_4	similar to UDP-glucoronosyl/UDP-glucosyl transferase family protein-like	Sbicolor_v1.0	-1	67565666	67567668	1968716_peptide	PF01535	PPR repeat			PTHR24015	FAMILY NOT NAMED									1968716	67565666	67567668
Sb01g045370	Sb01g045370.1	chromosome_1	similar to C3HC4 zinc finger containing protein, putative, expressed	Sbicolor_v1.0	-1	68465849	68469134	1954575_peptide	PF12483	E3 Ubiquitin ligase			PTHR12183	UNCHARACTERIZED RING ZINC FINGER-CONTAINING PROTEIN	KOG4172	Predicted E3 ubiquitin ligase				16881		acid-D-amino acid ligase activity	1954575	68465849	68469134
Sb09g025330	Sb09g025330.1	chromosome_9	similar to Putative uncharacterized protein	Sbicolor_v1.0	1	54777748	54780131	1981474_peptide	PF07983	X8 domain	SM00768	Possibly involved in carbohydrate binding	PTHR16631	GLUCAN 1,3-BETA-GLUCOSIDASE-RELATED									1981474	54777748	54780131
Sb09g025330	Sb09g025330.1	chromosome_9	similar to Putative uncharacterized protein	Sbicolor_v1.0	1	54777748	54780131	1981474_peptide	PF07983	X8 domain	SM00768	Possibly involved in carbohydrate binding	PTHR16631:SF1	GLUCAN 1,3-BETA-GLUCOSIDASE									1981474	54777748	54780131
Sb03g028280	Sb03g028280.1	chromosome_3	similar to Expressed protein	Sbicolor_v1.0	1	56048990	56050568	1962501_peptide															1962501	56048990	56050568
Sb09g027670	Sb09g027670.1	chromosome_9	similar to Os05g0551600 protein	Sbicolor_v1.0	1	56716243	56717127	1981753_peptide	PF07797	Protein of unknown function (DUF1639)													1981753	56716243	56717127
Sb01g033440	Sb01g033440.1	chromosome_1	similar to Putative AT hook-containing MAR binding protein	Sbicolor_v1.0	1	56754108	56755450	1953127_peptide	PF00226	DnaJ domain	SM00271	DnaJ molecular chaperone homology domain	PTHR25040	FAMILY NOT NAMED						31072		heat shock protein binding	1953127	56754108	56755450
Sb01g033440	Sb01g033440.1	chromosome_1	similar to Putative AT hook-containing MAR binding protein	Sbicolor_v1.0	1	56754108	56755450	1953127_peptide	PF00226	DnaJ domain	SM00271	DnaJ molecular chaperone homology domain	PTHR25040:SF41	SUBFAMILY NOT NAMED						31072		heat shock protein binding	1953127	56754108	56755450
Sb02g022690	Sb02g022690.1	chromosome_2	similar to Os09g0356000 protein	Sbicolor_v1.0	-1	55838083	55841858	1957324_peptide	PF00560	Leucine Rich Repeat			PTHR24420:SF417	SUBFAMILY NOT NAMED						5515		protein binding	1957324	55838083	55841858
Sb02g022690	Sb02g022690.1	chromosome_2	similar to Os09g0356000 protein	Sbicolor_v1.0	-1	55838083	55841858	1957324_peptide	PF00560	Leucine Rich Repeat			PTHR24420	FAMILY NOT NAMED						5515		protein binding	1957324	55838083	55841858
Sb03g037685	Sb03g037685.1	chromosome_3	similar to Bicoid-interacting protein 3-like	Sbicolor_v1.0	-1	65647508	65650313	1963666_peptide	PF06325	Ribosomal protein L11 methyltransferase (PrmA)			PTHR12315	BICOID-INTERACTING PROTEIN RELATED	KOG2899	Predicted methyltransferase				8168		methyltransferase activity	1963666	65647508	65650313
Sb03g037685	Sb03g037685.1	chromosome_3	similar to Bicoid-interacting protein 3-like	Sbicolor_v1.0	-1	65647508	65650313	1963666_peptide	PF06325	Ribosomal protein L11 methyltransferase (PrmA)			PTHR12315	BICOID-INTERACTING PROTEIN RELATED	KOG2899	Predicted methyltransferase				8152		metabolism	1963666	65647508	65650313
Sb03g037685	Sb03g037685.1	chromosome_3	similar to Bicoid-interacting protein 3-like	Sbicolor_v1.0	-1	65647508	65650313	1963666_peptide	PF06859	Bicoid-interacting protein 3 (Bin3)			PTHR12315	BICOID-INTERACTING PROTEIN RELATED	KOG2899	Predicted methyltransferase				8168		methyltransferase activity	1963666	65647508	65650313
Sb03g037685	Sb03g037685.1	chromosome_3	similar to Bicoid-interacting protein 3-like	Sbicolor_v1.0	-1	65647508	65650313	1963666_peptide	PF06859	Bicoid-interacting protein 3 (Bin3)			PTHR12315	BICOID-INTERACTING PROTEIN RELATED	KOG2899	Predicted methyltransferase				8152		metabolism	1963666	65647508	65650313
Sb02g005150	Sb02g005150.1	chromosome_2	similar to Os03g0800200 protein	Sbicolor_v1.0	-1	5997121	6005181	1955904_peptide	PF08699	Domain of unknown function (DUF1785)	SM00950		PTHR22891	EUKARYOTIC TRANSLATION INITIATION FACTOR 2C	KOG1041	Translation initiation factor 2C (eIF-2C) and related proteins			K11596	5515	argonaute	protein binding	1955904	5997121	6005181
Sb02g005150	Sb02g005150.1	chromosome_2	similar to Os03g0800200 protein	Sbicolor_v1.0	-1	5997121	6005181	1955904_peptide	PF02171	Piwi domain	SM00950		PTHR22891	EUKARYOTIC TRANSLATION INITIATION FACTOR 2C	KOG1041	Translation initiation factor 2C (eIF-2C) and related proteins			K11596	5515	argonaute	protein binding	1955904	5997121	6005181
Sb02g005150	Sb02g005150.1	chromosome_2	similar to Os03g0800200 protein	Sbicolor_v1.0	-1	5997121	6005181	1955904_peptide	PF02170	PAZ domain	SM00950		PTHR22891	EUKARYOTIC TRANSLATION INITIATION FACTOR 2C	KOG1041	Translation initiation factor 2C (eIF-2C) and related proteins			K11596	5515	argonaute	protein binding	1955904	5997121	6005181
Sb02g005150	Sb02g005150.1	chromosome_2	similar to Os03g0800200 protein	Sbicolor_v1.0	-1	5997121	6005181	1955904_peptide	PF08699	Domain of unknown function (DUF1785)	SM00949		PTHR22891	EUKARYOTIC TRANSLATION INITIATION FACTOR 2C	KOG1041	Translation initiation factor 2C (eIF-2C) and related proteins			K11596	5515	argonaute	protein binding	1955904	5997121	6005181
Sb02g005150	Sb02g005150.1	chromosome_2	similar to Os03g0800200 protein	Sbicolor_v1.0	-1	5997121	6005181	1955904_peptide	PF02171	Piwi domain	SM00949		PTHR22891	EUKARYOTIC TRANSLATION INITIATION FACTOR 2C	KOG1041	Translation initiation factor 2C (eIF-2C) and related proteins			K11596	5515	argonaute	protein binding	1955904	5997121	6005181
Sb02g005150	Sb02g005150.1	chromosome_2	similar to Os03g0800200 protein	Sbicolor_v1.0	-1	5997121	6005181	1955904_peptide	PF02170	PAZ domain	SM00949		PTHR22891	EUKARYOTIC TRANSLATION INITIATION FACTOR 2C	KOG1041	Translation initiation factor 2C (eIF-2C) and related proteins			K11596	5515	argonaute	protein binding	1955904	5997121	6005181
Sb02g012410	Sb02g012410.2	chromosome_2		Sbicolor_v1.0	1	20915723	20920137	1956783_peptide												8270		zinc ion binding	1956783	20915723	20920137
Sb02g012410	Sb02g012410.2	chromosome_2		Sbicolor_v1.0	1	20915723	20920137	1956783_peptide												5622		intracellular	1956783	20915723	20920137
Sb03g009840	Sb03g009840.1	chromosome_3	similar to Putative cinnamoyl-CoA reductase	Sbicolor_v1.0	-1	10606733	10608811	1961214_peptide	PF01370	NAD dependent epimerase/dehydratase family			PTHR10366:SF9	NAD(P)H STEROID DEHYDROGENASE-RELATED	KOG1502	Flavonol reductase/cinnamoyl-CoA reductase				3824		catalytic activity	1961214	10606733	10608811
Sb03g009840	Sb03g009840.1	chromosome_3	similar to Putative cinnamoyl-CoA reductase	Sbicolor_v1.0	-1	10606733	10608811	1961214_peptide	PF01370	NAD dependent epimerase/dehydratase family			PTHR10366:SF9	NAD(P)H STEROID DEHYDROGENASE-RELATED	KOG1502	Flavonol reductase/cinnamoyl-CoA reductase				50662		coenzyme binding	1961214	10606733	10608811
Sb03g009840	Sb03g009840.1	chromosome_3	similar to Putative cinnamoyl-CoA reductase	Sbicolor_v1.0	-1	10606733	10608811	1961214_peptide	PF01370	NAD dependent epimerase/dehydratase family			PTHR10366:SF9	NAD(P)H STEROID DEHYDROGENASE-RELATED	KOG1502	Flavonol reductase/cinnamoyl-CoA reductase				44237		cellular metabolism	1961214	10606733	10608811
Sb03g009840	Sb03g009840.1	chromosome_3	similar to Putative cinnamoyl-CoA reductase	Sbicolor_v1.0	-1	10606733	10608811	1961214_peptide	PF01370	NAD dependent epimerase/dehydratase family			PTHR10366	NAD DEPENDENT EPIMERASE/DEHYDRATASE	KOG1502	Flavonol reductase/cinnamoyl-CoA reductase				3824		catalytic activity	1961214	10606733	10608811
Sb03g009840	Sb03g009840.1	chromosome_3	similar to Putative cinnamoyl-CoA reductase	Sbicolor_v1.0	-1	10606733	10608811	1961214_peptide	PF01370	NAD dependent epimerase/dehydratase family			PTHR10366	NAD DEPENDENT EPIMERASE/DEHYDRATASE	KOG1502	Flavonol reductase/cinnamoyl-CoA reductase				50662		coenzyme binding	1961214	10606733	10608811
Sb03g009840	Sb03g009840.1	chromosome_3	similar to Putative cinnamoyl-CoA reductase	Sbicolor_v1.0	-1	10606733	10608811	1961214_peptide	PF01370	NAD dependent epimerase/dehydratase family			PTHR10366	NAD DEPENDENT EPIMERASE/DEHYDRATASE	KOG1502	Flavonol reductase/cinnamoyl-CoA reductase				44237		cellular metabolism	1961214	10606733	10608811
Sb02g007800	Sb02g007800.1	chromosome_2	similar to OSIGBa0111L12.4 protein	Sbicolor_v1.0	1	9810069	9820176	1956274_peptide	PF00067	Cytochrome P450			PTHR24286:SF19		KOG0157	Cytochrome P450 CYP4/CYP19/CYP26 subfamilies				5506		iron ion binding	1956274	9810069	9820176
Sb02g007800	Sb02g007800.1	chromosome_2	similar to OSIGBa0111L12.4 protein	Sbicolor_v1.0	1	9810069	9820176	1956274_peptide	PF00067	Cytochrome P450			PTHR24286:SF19		KOG0157	Cytochrome P450 CYP4/CYP19/CYP26 subfamilies				9055		electron carrier activity	1956274	9810069	9820176
Sb02g007800	Sb02g007800.1	chromosome_2	similar to OSIGBa0111L12.4 protein	Sbicolor_v1.0	1	9810069	9820176	1956274_peptide	PF00067	Cytochrome P450			PTHR24286:SF19		KOG0157	Cytochrome P450 CYP4/CYP19/CYP26 subfamilies				16705		oxidoreductase activity, acting on paired donors, with incorporation or reduction of molecular oxygen	1956274	9810069	9820176
Sb02g007800	Sb02g007800.1	chromosome_2	similar to OSIGBa0111L12.4 protein	Sbicolor_v1.0	1	9810069	9820176	1956274_peptide	PF00067	Cytochrome P450			PTHR24286:SF19		KOG0157	Cytochrome P450 CYP4/CYP19/CYP26 subfamilies				20037		heme binding	1956274	9810069	9820176
Sb02g007800	Sb02g007800.1	chromosome_2	similar to OSIGBa0111L12.4 protein	Sbicolor_v1.0	1	9810069	9820176	1956274_peptide	PF00067	Cytochrome P450			PTHR24286:SF19		KOG0157	Cytochrome P450 CYP4/CYP19/CYP26 subfamilies				55114		oxidation reduction	1956274	9810069	9820176
Sb02g007800	Sb02g007800.1	chromosome_2	similar to OSIGBa0111L12.4 protein	Sbicolor_v1.0	1	9810069	9820176	1956274_peptide	PF00067	Cytochrome P450			PTHR24286	FAMILY NOT NAMED	KOG0157	Cytochrome P450 CYP4/CYP19/CYP26 subfamilies				5506		iron ion binding	1956274	9810069	9820176
Sb02g007800	Sb02g007800.1	chromosome_2	similar to OSIGBa0111L12.4 protein	Sbicolor_v1.0	1	9810069	9820176	1956274_peptide	PF00067	Cytochrome P450			PTHR24286	FAMILY NOT NAMED	KOG0157	Cytochrome P450 CYP4/CYP19/CYP26 subfamilies				9055		electron carrier activity	1956274	9810069	9820176
Sb02g007800	Sb02g007800.1	chromosome_2	similar to OSIGBa0111L12.4 protein	Sbicolor_v1.0	1	9810069	9820176	1956274_peptide	PF00067	Cytochrome P450			PTHR24286	FAMILY NOT NAMED	KOG0157	Cytochrome P450 CYP4/CYP19/CYP26 subfamilies				16705		oxidoreductase activity, acting on paired donors, with incorporation or reduction of molecular oxygen	1956274	9810069	9820176
Sb02g007800	Sb02g007800.1	chromosome_2	similar to OSIGBa0111L12.4 protein	Sbicolor_v1.0	1	9810069	9820176	1956274_peptide	PF00067	Cytochrome P450			PTHR24286	FAMILY NOT NAMED	KOG0157	Cytochrome P450 CYP4/CYP19/CYP26 subfamilies				20037		heme binding	1956274	9810069	9820176
Sb02g007800	Sb02g007800.1	chromosome_2	similar to OSIGBa0111L12.4 protein	Sbicolor_v1.0	1	9810069	9820176	1956274_peptide	PF00067	Cytochrome P450			PTHR24286	FAMILY NOT NAMED	KOG0157	Cytochrome P450 CYP4/CYP19/CYP26 subfamilies				55114		oxidation reduction	1956274	9810069	9820176
Sb02g039860	Sb02g039860.1	chromosome_2	similar to Non-specific lipid-transfer protein	Sbicolor_v1.0	-1	74005754	74008032	1959478_peptide															1959478	74005754	74008032
Sb01g047400	Sb01g047400.1	chromosome_1	similar to Expressed protein	Sbicolor_v1.0	1	70480298	70485063	1954842_peptide	PF10294	Putative methyltransferase			PTHR22809	METHYLTRANSFERASE-RELATED	KOG2361	Predicted methyltransferase				8168		methyltransferase activity	1954842	70480298	70485063
Sb01g047400	Sb01g047400.1	chromosome_1	similar to Expressed protein	Sbicolor_v1.0	1	70480298	70485063	1954842_peptide	PF10294	Putative methyltransferase			PTHR22809	METHYLTRANSFERASE-RELATED	KOG2361	Predicted methyltransferase				8152		metabolism	1954842	70480298	70485063
Sb01g047400	Sb01g047400.1	chromosome_1	similar to Expressed protein	Sbicolor_v1.0	1	70480298	70485063	1954842_peptide	PF08242	Methyltransferase domain			PTHR22809	METHYLTRANSFERASE-RELATED	KOG2361	Predicted methyltransferase				8168		methyltransferase activity	1954842	70480298	70485063
Sb01g047400	Sb01g047400.1	chromosome_1	similar to Expressed protein	Sbicolor_v1.0	1	70480298	70485063	1954842_peptide	PF08242	Methyltransferase domain			PTHR22809	METHYLTRANSFERASE-RELATED	KOG2361	Predicted methyltransferase				8152		metabolism	1954842	70480298	70485063
Sb04g031850	Sb04g031850.1	chromosome_4	similar to Putative Ste24p	Sbicolor_v1.0	-1	61767915	61773209	1967987_peptide	PF01435	Peptidase family M48			PTHR10120	CAAX PRENYL PROTEASE STE24	KOG2719	Metalloprotease	3.4.24.84	3.4.24.85	K06013	4222	STE24 endopeptidase [EC:3.4.24.84]	metalloendopeptidase activity	1967987	61767915	61773209
Sb04g031850	Sb04g031850.1	chromosome_4	similar to Putative Ste24p	Sbicolor_v1.0	-1	61767915	61773209	1967987_peptide	PF01435	Peptidase family M48			PTHR10120	CAAX PRENYL PROTEASE STE24	KOG2719	Metalloprotease	3.4.24.84	3.4.24.85	K06013	6508	STE24 endopeptidase [EC:3.4.24.84]	proteolysis and peptidolysis	1967987	61767915	61773209
Sb04g031850	Sb04g031850.1	chromosome_4	similar to Putative Ste24p	Sbicolor_v1.0	-1	61767915	61773209	1967987_peptide	PF01435	Peptidase family M48			PTHR10120	CAAX PRENYL PROTEASE STE24	KOG2719	Metalloprotease	3.4.24.84	3.4.24.85	K06013	16020	STE24 endopeptidase [EC:3.4.24.84]	membrane	1967987	61767915	61773209
Sb02g011890	Sb02g011890.3	chromosome_2		Sbicolor_v1.0	1	19811104	19815868	1956734_peptide	PF00070	Pyridine nucleotide-disulphide oxidoreductase			PTHR22912:SF37	SUBFAMILY NOT NAMED	KOG2755	Oxidoreductase				16491		oxidoreductase activity	1956734	19811104	19815868
Sb02g011890	Sb02g011890.3	chromosome_2		Sbicolor_v1.0	1	19811104	19815868	1956734_peptide	PF00070	Pyridine nucleotide-disulphide oxidoreductase			PTHR22912:SF37	SUBFAMILY NOT NAMED	KOG2755	Oxidoreductase				50660		FAD binding	1956734	19811104	19815868
Sb02g011890	Sb02g011890.3	chromosome_2		Sbicolor_v1.0	1	19811104	19815868	1956734_peptide	PF00070	Pyridine nucleotide-disulphide oxidoreductase			PTHR22912:SF37	SUBFAMILY NOT NAMED	KOG2755	Oxidoreductase				55114		oxidation reduction	1956734	19811104	19815868
Sb02g011890	Sb02g011890.3	chromosome_2		Sbicolor_v1.0	1	19811104	19815868	1956734_peptide	PF07992	Pyridine nucleotide-disulphide oxidoreductase			PTHR22912:SF37	SUBFAMILY NOT NAMED	KOG2755	Oxidoreductase				16491		oxidoreductase activity	1956734	19811104	19815868
Sb02g011890	Sb02g011890.3	chromosome_2		Sbicolor_v1.0	1	19811104	19815868	1956734_peptide	PF07992	Pyridine nucleotide-disulphide oxidoreductase			PTHR22912:SF37	SUBFAMILY NOT NAMED	KOG2755	Oxidoreductase				50660		FAD binding	1956734	19811104	19815868
Sb02g011890	Sb02g011890.3	chromosome_2		Sbicolor_v1.0	1	19811104	19815868	1956734_peptide	PF07992	Pyridine nucleotide-disulphide oxidoreductase			PTHR22912:SF37	SUBFAMILY NOT NAMED	KOG2755	Oxidoreductase				55114		oxidation reduction	1956734	19811104	19815868
Sb02g011890	Sb02g011890.3	chromosome_2		Sbicolor_v1.0	1	19811104	19815868	1956734_peptide	PF00070	Pyridine nucleotide-disulphide oxidoreductase			PTHR22912	DISULFIDE OXIDOREDUCTASE	KOG2755	Oxidoreductase				16491		oxidoreductase activity	1956734	19811104	19815868
Sb02g011890	Sb02g011890.3	chromosome_2		Sbicolor_v1.0	1	19811104	19815868	1956734_peptide	PF00070	Pyridine nucleotide-disulphide oxidoreductase			PTHR22912	DISULFIDE OXIDOREDUCTASE	KOG2755	Oxidoreductase				50660		FAD binding	1956734	19811104	19815868
Sb02g011890	Sb02g011890.3	chromosome_2		Sbicolor_v1.0	1	19811104	19815868	1956734_peptide	PF00070	Pyridine nucleotide-disulphide oxidoreductase			PTHR22912	DISULFIDE OXIDOREDUCTASE	KOG2755	Oxidoreductase				55114		oxidation reduction	1956734	19811104	19815868
Sb02g011890	Sb02g011890.3	chromosome_2		Sbicolor_v1.0	1	19811104	19815868	1956734_peptide	PF07992	Pyridine nucleotide-disulphide oxidoreductase			PTHR22912	DISULFIDE OXIDOREDUCTASE	KOG2755	Oxidoreductase				16491		oxidoreductase activity	1956734	19811104	19815868
Sb02g011890	Sb02g011890.3	chromosome_2		Sbicolor_v1.0	1	19811104	19815868	1956734_peptide	PF07992	Pyridine nucleotide-disulphide oxidoreductase			PTHR22912	DISULFIDE OXIDOREDUCTASE	KOG2755	Oxidoreductase				50660		FAD binding	1956734	19811104	19815868
Sb02g011890	Sb02g011890.3	chromosome_2		Sbicolor_v1.0	1	19811104	19815868	1956734_peptide	PF07992	Pyridine nucleotide-disulphide oxidoreductase			PTHR22912	DISULFIDE OXIDOREDUCTASE	KOG2755	Oxidoreductase				55114		oxidation reduction	1956734	19811104	19815868
Sb02g038060	Sb02g038060.1	chromosome_2	similar to Os07g0589600 protein	Sbicolor_v1.0	-1	72373688	72374551	1959242_peptide															1959242	72373688	72374551
Sb05g004040	Sb05g004040.1	chromosome_5	weakly similar to H0607F01.6 protein	Sbicolor_v1.0	-1	4765604	4770645	1969297_peptide	PF00069	Protein kinase domain	SM00219	Tyrosine kinase, catalytic domain	PTHR24420:SF444	SUBFAMILY NOT NAMED	KOG1187	Serine/threonine protein kinase				4672		protein kinase activity	1969297	4765604	4770645
Sb05g004040	Sb05g004040.1	chromosome_5	weakly similar to H0607F01.6 protein	Sbicolor_v1.0	-1	4765604	4770645	1969297_peptide	PF00069	Protein kinase domain	SM00219	Tyrosine kinase, catalytic domain	PTHR24420:SF444	SUBFAMILY NOT NAMED	KOG1187	Serine/threonine protein kinase				5524		ATP binding	1969297	4765604	4770645
Sb05g004040	Sb05g004040.1	chromosome_5	weakly similar to H0607F01.6 protein	Sbicolor_v1.0	-1	4765604	4770645	1969297_peptide	PF00069	Protein kinase domain	SM00219	Tyrosine kinase, catalytic domain	PTHR24420:SF444	SUBFAMILY NOT NAMED	KOG1187	Serine/threonine protein kinase				6468		protein amino acid phosphorylation	1969297	4765604	4770645
Sb05g004040	Sb05g004040.1	chromosome_5	weakly similar to H0607F01.6 protein	Sbicolor_v1.0	-1	4765604	4770645	1969297_peptide	PF00069	Protein kinase domain	SM00219	Tyrosine kinase, catalytic domain	PTHR24420:SF444	SUBFAMILY NOT NAMED	KOG1187	Serine/threonine protein kinase				5509		calcium ion binding	1969297	4765604	4770645
Sb05g004040	Sb05g004040.1	chromosome_5	weakly similar to H0607F01.6 protein	Sbicolor_v1.0	-1	4765604	4770645	1969297_peptide	PF07645	Calcium-binding EGF domain	SM00219	Tyrosine kinase, catalytic domain	PTHR24420:SF444	SUBFAMILY NOT NAMED	KOG1187	Serine/threonine protein kinase				4672		protein kinase activity	1969297	4765604	4770645
Sb05g004040	Sb05g004040.1	chromosome_5	weakly similar to H0607F01.6 protein	Sbicolor_v1.0	-1	4765604	4770645	1969297_peptide	PF07645	Calcium-binding EGF domain	SM00219	Tyrosine kinase, catalytic domain	PTHR24420:SF444	SUBFAMILY NOT NAMED	KOG1187	Serine/threonine protein kinase				5524		ATP binding	1969297	4765604	4770645
Sb05g004040	Sb05g004040.1	chromosome_5	weakly similar to H0607F01.6 protein	Sbicolor_v1.0	-1	4765604	4770645	1969297_peptide	PF07645	Calcium-binding EGF domain	SM00219	Tyrosine kinase, catalytic domain	PTHR24420:SF444	SUBFAMILY NOT NAMED	KOG1187	Serine/threonine protein kinase				6468		protein amino acid phosphorylation	1969297	4765604	4770645
Sb05g004040	Sb05g004040.1	chromosome_5	weakly similar to H0607F01.6 protein	Sbicolor_v1.0	-1	4765604	4770645	1969297_peptide	PF07645	Calcium-binding EGF domain	SM00219	Tyrosine kinase, catalytic domain	PTHR24420:SF444	SUBFAMILY NOT NAMED	KOG1187	Serine/threonine protein kinase				5509		calcium ion binding	1969297	4765604	4770645
Sb05g004040	Sb05g004040.1	chromosome_5	weakly similar to H0607F01.6 protein	Sbicolor_v1.0	-1	4765604	4770645	1969297_peptide	PF00069	Protein kinase domain	SM00219	Tyrosine kinase, catalytic domain	PTHR24420	FAMILY NOT NAMED	KOG1187	Serine/threonine protein kinase				4672		protein kinase activity	1969297	4765604	4770645
Sb05g004040	Sb05g004040.1	chromosome_5	weakly similar to H0607F01.6 protein	Sbicolor_v1.0	-1	4765604	4770645	1969297_peptide	PF00069	Protein kinase domain	SM00219	Tyrosine kinase, catalytic domain	PTHR24420	FAMILY NOT NAMED	KOG1187	Serine/threonine protein kinase				5524		ATP binding	1969297	4765604	4770645
Sb05g004040	Sb05g004040.1	chromosome_5	weakly similar to H0607F01.6 protein	Sbicolor_v1.0	-1	4765604	4770645	1969297_peptide	PF00069	Protein kinase domain	SM00219	Tyrosine kinase, catalytic domain	PTHR24420	FAMILY NOT NAMED	KOG1187	Serine/threonine protein kinase				6468		protein amino acid phosphorylation	1969297	4765604	4770645
Sb05g004040	Sb05g004040.1	chromosome_5	weakly similar to H0607F01.6 protein	Sbicolor_v1.0	-1	4765604	4770645	1969297_peptide	PF00069	Protein kinase domain	SM00219	Tyrosine kinase, catalytic domain	PTHR24420	FAMILY NOT NAMED	KOG1187	Serine/threonine protein kinase				5509		calcium ion binding	1969297	4765604	4770645
Sb05g004040	Sb05g004040.1	chromosome_5	weakly similar to H0607F01.6 protein	Sbicolor_v1.0	-1	4765604	4770645	1969297_peptide	PF07645	Calcium-binding EGF domain	SM00219	Tyrosine kinase, catalytic domain	PTHR24420	FAMILY NOT NAMED	KOG1187	Serine/threonine protein kinase				4672		protein kinase activity	1969297	4765604	4770645
Sb05g004040	Sb05g004040.1	chromosome_5	weakly similar to H0607F01.6 protein	Sbicolor_v1.0	-1	4765604	4770645	1969297_peptide	PF07645	Calcium-binding EGF domain	SM00219	Tyrosine kinase, catalytic domain	PTHR24420	FAMILY NOT NAMED	KOG1187	Serine/threonine protein kinase				5524		ATP binding	1969297	4765604	4770645
Sb05g004040	Sb05g004040.1	chromosome_5	weakly similar to H0607F01.6 protein	Sbicolor_v1.0	-1	4765604	4770645	1969297_peptide	PF07645	Calcium-binding EGF domain	SM00219	Tyrosine kinase, catalytic domain	PTHR24420	FAMILY NOT NAMED	KOG1187	Serine/threonine protein kinase				6468		protein amino acid phosphorylation	1969297	4765604	4770645
Sb05g004040	Sb05g004040.1	chromosome_5	weakly similar to H0607F01.6 protein	Sbicolor_v1.0	-1	4765604	4770645	1969297_peptide	PF07645	Calcium-binding EGF domain	SM00219	Tyrosine kinase, catalytic domain	PTHR24420	FAMILY NOT NAMED	KOG1187	Serine/threonine protein kinase				5509		calcium ion binding	1969297	4765604	4770645
Sb05g004040	Sb05g004040.1	chromosome_5	weakly similar to H0607F01.6 protein	Sbicolor_v1.0	-1	4765604	4770645	1969297_peptide	PF00069	Protein kinase domain	SM00220	Serine/Threonine protein kinases, catalytic domain	PTHR24420:SF444	SUBFAMILY NOT NAMED	KOG1187	Serine/threonine protein kinase				4672		protein kinase activity	1969297	4765604	4770645
Sb05g004040	Sb05g004040.1	chromosome_5	weakly similar to H0607F01.6 protein	Sbicolor_v1.0	-1	4765604	4770645	1969297_peptide	PF00069	Protein kinase domain	SM00220	Serine/Threonine protein kinases, catalytic domain	PTHR24420:SF444	SUBFAMILY NOT NAMED	KOG1187	Serine/threonine protein kinase				5524		ATP binding	1969297	4765604	4770645
Sb05g004040	Sb05g004040.1	chromosome_5	weakly similar to H0607F01.6 protein	Sbicolor_v1.0	-1	4765604	4770645	1969297_peptide	PF00069	Protein kinase domain	SM00220	Serine/Threonine protein kinases, catalytic domain	PTHR24420:SF444	SUBFAMILY NOT NAMED	KOG1187	Serine/threonine protein kinase				6468		protein amino acid phosphorylation	1969297	4765604	4770645
Sb05g004040	Sb05g004040.1	chromosome_5	weakly similar to H0607F01.6 protein	Sbicolor_v1.0	-1	4765604	4770645	1969297_peptide	PF00069	Protein kinase domain	SM00220	Serine/Threonine protein kinases, catalytic domain	PTHR24420:SF444	SUBFAMILY NOT NAMED	KOG1187	Serine/threonine protein kinase				5509		calcium ion binding	1969297	4765604	4770645
Sb05g004040	Sb05g004040.1	chromosome_5	weakly similar to H0607F01.6 protein	Sbicolor_v1.0	-1	4765604	4770645	1969297_peptide	PF07645	Calcium-binding EGF domain	SM00220	Serine/Threonine protein kinases, catalytic domain	PTHR24420:SF444	SUBFAMILY NOT NAMED	KOG1187	Serine/threonine protein kinase				4672		protein kinase activity	1969297	4765604	4770645
Sb05g004040	Sb05g004040.1	chromosome_5	weakly similar to H0607F01.6 protein	Sbicolor_v1.0	-1	4765604	4770645	1969297_peptide	PF07645	Calcium-binding EGF domain	SM00220	Serine/Threonine protein kinases, catalytic domain	PTHR24420:SF444	SUBFAMILY NOT NAMED	KOG1187	Serine/threonine protein kinase				5524		ATP binding	1969297	4765604	4770645
Sb05g004040	Sb05g004040.1	chromosome_5	weakly similar to H0607F01.6 protein	Sbicolor_v1.0	-1	4765604	4770645	1969297_peptide	PF07645	Calcium-binding EGF domain	SM00220	Serine/Threonine protein kinases, catalytic domain	PTHR24420:SF444	SUBFAMILY NOT NAMED	KOG1187	Serine/threonine protein kinase				6468		protein amino acid phosphorylation	1969297	4765604	4770645
Sb05g004040	Sb05g004040.1	chromosome_5	weakly similar to H0607F01.6 protein	Sbicolor_v1.0	-1	4765604	4770645	1969297_peptide	PF07645	Calcium-binding EGF domain	SM00220	Serine/Threonine protein kinases, catalytic domain	PTHR24420:SF444	SUBFAMILY NOT NAMED	KOG1187	Serine/threonine protein kinase				5509		calcium ion binding	1969297	4765604	4770645
Sb05g004040	Sb05g004040.1	chromosome_5	weakly similar to H0607F01.6 protein	Sbicolor_v1.0	-1	4765604	4770645	1969297_peptide	PF00069	Protein kinase domain	SM00220	Serine/Threonine protein kinases, catalytic domain	PTHR24420	FAMILY NOT NAMED	KOG1187	Serine/threonine protein kinase				4672		protein kinase activity	1969297	4765604	4770645
Sb05g004040	Sb05g004040.1	chromosome_5	weakly similar to H0607F01.6 protein	Sbicolor_v1.0	-1	4765604	4770645	1969297_peptide	PF00069	Protein kinase domain	SM00220	Serine/Threonine protein kinases, catalytic domain	PTHR24420	FAMILY NOT NAMED	KOG1187	Serine/threonine protein kinase				5524		ATP binding	1969297	4765604	4770645
Sb05g004040	Sb05g004040.1	chromosome_5	weakly similar to H0607F01.6 protein	Sbicolor_v1.0	-1	4765604	4770645	1969297_peptide	PF00069	Protein kinase domain	SM00220	Serine/Threonine protein kinases, catalytic domain	PTHR24420	FAMILY NOT NAMED	KOG1187	Serine/threonine protein kinase				6468		protein amino acid phosphorylation	1969297	4765604	4770645
Sb05g004040	Sb05g004040.1	chromosome_5	weakly similar to H0607F01.6 protein	Sbicolor_v1.0	-1	4765604	4770645	1969297_peptide	PF00069	Protein kinase domain	SM00220	Serine/Threonine protein kinases, catalytic domain	PTHR24420	FAMILY NOT NAMED	KOG1187	Serine/threonine protein kinase				5509		calcium ion binding	1969297	4765604	4770645
Sb05g004040	Sb05g004040.1	chromosome_5	weakly similar to H0607F01.6 protein	Sbicolor_v1.0	-1	4765604	4770645	1969297_peptide	PF07645	Calcium-binding EGF domain	SM00220	Serine/Threonine protein kinases, catalytic domain	PTHR24420	FAMILY NOT NAMED	KOG1187	Serine/threonine protein kinase				4672		protein kinase activity	1969297	4765604	4770645
Sb05g004040	Sb05g004040.1	chromosome_5	weakly similar to H0607F01.6 protein	Sbicolor_v1.0	-1	4765604	4770645	1969297_peptide	PF07645	Calcium-binding EGF domain	SM00220	Serine/Threonine protein kinases, catalytic domain	PTHR24420	FAMILY NOT NAMED	KOG1187	Serine/threonine protein kinase				5524		ATP binding	1969297	4765604	4770645
Sb05g004040	Sb05g004040.1	chromosome_5	weakly similar to H0607F01.6 protein	Sbicolor_v1.0	-1	4765604	4770645	1969297_peptide	PF07645	Calcium-binding EGF domain	SM00220	Serine/Threonine protein kinases, catalytic domain	PTHR24420	FAMILY NOT NAMED	KOG1187	Serine/threonine protein kinase				6468		protein amino acid phosphorylation	1969297	4765604	4770645
Sb05g004040	Sb05g004040.1	chromosome_5	weakly similar to H0607F01.6 protein	Sbicolor_v1.0	-1	4765604	4770645	1969297_peptide	PF07645	Calcium-binding EGF domain	SM00220	Serine/Threonine protein kinases, catalytic domain	PTHR24420	FAMILY NOT NAMED	KOG1187	Serine/threonine protein kinase				5509		calcium ion binding	1969297	4765604	4770645
Sb01g012580	Sb01g012580.1	chromosome_1	weakly similar to Putative uncharacterized protein	Sbicolor_v1.0	-1	11609756	11610666	1950850_peptide	PF00583	Acetyltransferase (GNAT) family										8080		N-acetyltransferase activity	1950850	11609756	11610666
Sb08g006520	Sb08g006520.1	chromosome_8	similar to ATPase, AAA family protein, expressed	Sbicolor_v1.0	-1	10166284	10171083	1977907_peptide	PF00004	ATPase family associated with various cellular activities (AAA)			PTHR11669	REPLICATION FACTOR C / DNA POLYMERASE III GAMMA-TAU SUBUNIT	KOG0989	Replication factor C, subunit RFC4				5524		ATP binding	1977907	10166284	10171083
Sb01g050166	Sb01g050166.1	chromosome_1	similar to Putative uncharacterized protein	Sbicolor_v1.0	-1	73158715	73162325	1955175_peptide	PF00122	E1-E2 ATPase			PTHR24093	FAMILY NOT NAMED						166		nucleotide binding	1955175	73158715	73162325
Sb01g050166	Sb01g050166.1	chromosome_1	similar to Putative uncharacterized protein	Sbicolor_v1.0	-1	73158715	73162325	1955175_peptide	PF00122	E1-E2 ATPase			PTHR24093	FAMILY NOT NAMED						46872		metal ion binding	1955175	73158715	73162325
Sb01g050166	Sb01g050166.1	chromosome_1	similar to Putative uncharacterized protein	Sbicolor_v1.0	-1	73158715	73162325	1955175_peptide	PF00122	E1-E2 ATPase			PTHR24093:SF61	SUBFAMILY NOT NAMED						166		nucleotide binding	1955175	73158715	73162325
Sb01g050166	Sb01g050166.1	chromosome_1	similar to Putative uncharacterized protein	Sbicolor_v1.0	-1	73158715	73162325	1955175_peptide	PF00122	E1-E2 ATPase			PTHR24093:SF61	SUBFAMILY NOT NAMED						46872		metal ion binding	1955175	73158715	73162325
Sb09g001660	Sb09g001660.1	chromosome_9	similar to MAP kinase phosphatase	Sbicolor_v1.0	-1	1609158	1613617	1979501_peptide	PF00782	Dual specificity phosphatase, catalytic domain	SM00195	Dual specificity phosphatase, catalytic domain	PTHR10159	DUAL SPECIFICITY PROTEIN PHOSPHATASE	KOG1716	Dual specificity phosphatase				8138		protein tyrosine/serine/threonine phosphatase activity	1979501	1609158	1613617
Sb09g001660	Sb09g001660.1	chromosome_9	similar to MAP kinase phosphatase	Sbicolor_v1.0	-1	1609158	1613617	1979501_peptide	PF00782	Dual specificity phosphatase, catalytic domain	SM00195	Dual specificity phosphatase, catalytic domain	PTHR10159	DUAL SPECIFICITY PROTEIN PHOSPHATASE	KOG1716	Dual specificity phosphatase				6470		protein amino acid dephosphorylation	1979501	1609158	1613617
Sb07g002570	Sb07g002570.1	chromosome_7	similar to Putative uncharacterized protein	Sbicolor_v1.0	1	2814211	2818030	1974882_peptide															1974882	2814211	2818030
Sb03g001140	Sb03g001140.1	chromosome_3		Sbicolor_v1.0	-1	965400	967579	1960125_peptide	PF02453	Reticulon			PTHR10994	RETICULON/NOGO	KOG1792	Reticulon				5783		endoplasmic reticulum	1960125	965400	967579
Sb0284s002010	Sb0284s002010.1	super_284		Sbicolor_v1.0	1	9991	15015	1955256_peptide															1955256	9991	15015
Sb03g027470	Sb03g027470.1	chromosome_3	similar to ATP synthase epsilon chain, mitochondrial	Sbicolor_v1.0	1	55070976	55073610	1962410_peptide	PF04627	Mitochondrial ATP synthase epsilon chain			PTHR12448	ATP SYNTHASE EPSILON CHAIN, MITOCHONDRIAL	KOG3495	Mitochondrial F1F0-ATP synthase, subunit epsilon/ATP15	3.6.3.14	H(+)-transporting two-sector ATPase.	K02135	46933	F-type H+-transporting ATPase subunit epsilon [EC:3.6.3.14]	hydrogen-transporting ATP synthase activity, rotational mechanism	1962410	55070976	55073610
Sb03g027470	Sb03g027470.1	chromosome_3	similar to ATP synthase epsilon chain, mitochondrial	Sbicolor_v1.0	1	55070976	55073610	1962410_peptide	PF04627	Mitochondrial ATP synthase epsilon chain			PTHR12448	ATP SYNTHASE EPSILON CHAIN, MITOCHONDRIAL	KOG3495	Mitochondrial F1F0-ATP synthase, subunit epsilon/ATP15	3.6.3.14	H(+)-transporting two-sector ATPase.	K02135	46961	F-type H+-transporting ATPase subunit epsilon [EC:3.6.3.14]	hydrogen-transporting ATPase activity, rotational mechanism	1962410	55070976	55073610
Sb03g027470	Sb03g027470.1	chromosome_3	similar to ATP synthase epsilon chain, mitochondrial	Sbicolor_v1.0	1	55070976	55073610	1962410_peptide	PF04627	Mitochondrial ATP synthase epsilon chain			PTHR12448	ATP SYNTHASE EPSILON CHAIN, MITOCHONDRIAL	KOG3495	Mitochondrial F1F0-ATP synthase, subunit epsilon/ATP15	3.6.3.14	H(+)-transporting two-sector ATPase.	K02135	15986	F-type H+-transporting ATPase subunit epsilon [EC:3.6.3.14]	ATP synthesis coupled proton transport	1962410	55070976	55073610
Sb03g027470	Sb03g027470.1	chromosome_3	similar to ATP synthase epsilon chain, mitochondrial	Sbicolor_v1.0	1	55070976	55073610	1962410_peptide	PF04627	Mitochondrial ATP synthase epsilon chain			PTHR12448	ATP SYNTHASE EPSILON CHAIN, MITOCHONDRIAL	KOG3495	Mitochondrial F1F0-ATP synthase, subunit epsilon/ATP15	3.6.3.14	H(+)-transporting two-sector ATPase.	K02135	275	F-type H+-transporting ATPase subunit epsilon [EC:3.6.3.14]	proton-transporting ATP synthase complex, catalytic core F(1) (sensu Eukarya)	1962410	55070976	55073610
Sb02g006090	Sb02g006090.1	chromosome_2	similar to Putative stationary phase survival protein SurE	Sbicolor_v1.0	-1	7380096	7384610	1956033_peptide	PF01975	Survival protein SurE							3.1.3.5	5'-nucleotidase.	K03787	16787	5'-nucleotidase [EC:3.1.3.5]	hydrolase activity	1956033	7380096	7384610
Sb02g043370	Sb02g043370.1	chromosome_2	similar to Carbonyl reductase-like protein	Sbicolor_v1.0	1	77188574	77190733	1959902_peptide	PF00106	short chain dehydrogenase			PTHR24322	FAMILY NOT NAMED	KOG1208	Dehydrogenases with different specificities (related to short-chain alcohol dehydrogenases)				16491		oxidoreductase activity	1959902	77188574	77190733
Sb02g043370	Sb02g043370.1	chromosome_2	similar to Carbonyl reductase-like protein	Sbicolor_v1.0	1	77188574	77190733	1959902_peptide	PF00106	short chain dehydrogenase			PTHR24322	FAMILY NOT NAMED	KOG1208	Dehydrogenases with different specificities (related to short-chain alcohol dehydrogenases)				8152		metabolism	1959902	77188574	77190733
Sb02g043370	Sb02g043370.1	chromosome_2	similar to Carbonyl reductase-like protein	Sbicolor_v1.0	1	77188574	77190733	1959902_peptide	PF00106	short chain dehydrogenase			PTHR24322:SF19	SUBFAMILY NOT NAMED	KOG1208	Dehydrogenases with different specificities (related to short-chain alcohol dehydrogenases)				16491		oxidoreductase activity	1959902	77188574	77190733
Sb02g043370	Sb02g043370.1	chromosome_2	similar to Carbonyl reductase-like protein	Sbicolor_v1.0	1	77188574	77190733	1959902_peptide	PF00106	short chain dehydrogenase			PTHR24322:SF19	SUBFAMILY NOT NAMED	KOG1208	Dehydrogenases with different specificities (related to short-chain alcohol dehydrogenases)				8152		metabolism	1959902	77188574	77190733
Sb05g026170	Sb05g026170.1	chromosome_5	similar to Chromosome chr7 scaffold_42, whole genome shotgun sequence	Sbicolor_v1.0	-1	59840065	59850365	1971170_peptide	PF00004	ATPase family associated with various cellular activities (AAA)	SM00382	ATPases associated with a variety of cellular activities	PTHR23074:SF20	AAA-FAMILY ATPASE	KOG0737	AAA+-type ATPase				5524		ATP binding	1971170	59840065	59850365
Sb05g026170	Sb05g026170.1	chromosome_5	similar to Chromosome chr7 scaffold_42, whole genome shotgun sequence	Sbicolor_v1.0	-1	59840065	59850365	1971170_peptide	PF00004	ATPase family associated with various cellular activities (AAA)	SM00382	ATPases associated with a variety of cellular activities	PTHR23074:SF20	AAA-FAMILY ATPASE	KOG0737	AAA+-type ATPase				16887		ATPase activity	1971170	59840065	59850365
Sb05g026170	Sb05g026170.1	chromosome_5	similar to Chromosome chr7 scaffold_42, whole genome shotgun sequence	Sbicolor_v1.0	-1	59840065	59850365	1971170_peptide	PF00004	ATPase family associated with various cellular activities (AAA)	SM00382	ATPases associated with a variety of cellular activities	PTHR23074	AAA ATPASE	KOG0737	AAA+-type ATPase				5524		ATP binding	1971170	59840065	59850365
Sb05g026170	Sb05g026170.1	chromosome_5	similar to Chromosome chr7 scaffold_42, whole genome shotgun sequence	Sbicolor_v1.0	-1	59840065	59850365	1971170_peptide	PF00004	ATPase family associated with various cellular activities (AAA)	SM00382	ATPases associated with a variety of cellular activities	PTHR23074	AAA ATPASE	KOG0737	AAA+-type ATPase				16887		ATPase activity	1971170	59840065	59850365
Sb07g023770	Sb07g023770.1	chromosome_7	similar to Peptidyl-prolyl cis-trans isomerase	Sbicolor_v1.0	1	58722654	58723477	1976428_peptide	PF00160	Cyclophilin type peptidyl-prolyl cis-trans isomerase/CLD			PTHR11071	CYCLOPHILIN	KOG0880	Peptidyl-prolyl cis-trans isomerase				3755		peptidyl-prolyl cis-trans isomerase activity	1976428	58722654	58723477
Sb07g023770	Sb07g023770.1	chromosome_7	similar to Peptidyl-prolyl cis-trans isomerase	Sbicolor_v1.0	1	58722654	58723477	1976428_peptide	PF00160	Cyclophilin type peptidyl-prolyl cis-trans isomerase/CLD			PTHR11071	CYCLOPHILIN	KOG0880	Peptidyl-prolyl cis-trans isomerase				6457		protein folding	1976428	58722654	58723477
Sb06g000230	Sb06g000230.1	chromosome_6	similar to Putative uncharacterized protein	Sbicolor_v1.0	-1	35170	35993	1971434_peptide	PF00069	Protein kinase domain	SM00219	Tyrosine kinase, catalytic domain	PTHR24420	FAMILY NOT NAMED									1971434	35170	35993
Sb06g000230	Sb06g000230.1	chromosome_6	similar to Putative uncharacterized protein	Sbicolor_v1.0	-1	35170	35993	1971434_peptide	PF00069	Protein kinase domain	SM00219	Tyrosine kinase, catalytic domain	PTHR24420:SF772										1971434	35170	35993
Sb06g000230	Sb06g000230.1	chromosome_6	similar to Putative uncharacterized protein	Sbicolor_v1.0	-1	35170	35993	1971434_peptide	PF00069	Protein kinase domain	SM00220	Serine/Threonine protein kinases, catalytic domain	PTHR24420	FAMILY NOT NAMED									1971434	35170	35993
Sb06g000230	Sb06g000230.1	chromosome_6	similar to Putative uncharacterized protein	Sbicolor_v1.0	-1	35170	35993	1971434_peptide	PF00069	Protein kinase domain	SM00220	Serine/Threonine protein kinases, catalytic domain	PTHR24420:SF772										1971434	35170	35993
Sb04g026500	Sb04g026500.2	chromosome_4	similar to Adenosine kinase	Sbicolor_v1.0	-1	56321652	56327084	1967305_peptide	PF00294	pfkB family carbohydrate kinase			PTHR10584	SUGAR KINASE RELATED	KOG2854	Possible pfkB family carbohydrate kinase							1967305	56321652	56327084
Sb04g026500	Sb04g026500.2	chromosome_4	similar to Adenosine kinase	Sbicolor_v1.0	-1	56321652	56327084	1967305_peptide	PF00294	pfkB family carbohydrate kinase			PTHR10584:SF24	RIBOKINASE	KOG2854	Possible pfkB family carbohydrate kinase							1967305	56321652	56327084
Sb03g035520	Sb03g035520.1	chromosome_3	similar to Os01g0764900 protein	Sbicolor_v1.0	-1	63591362	63595077	1963403_peptide	PF03069	Acetamidase/Formamidase family							3.5.1.49	Formamidase.	K01455	16811	formamidase [EC:3.5.1.49]	hydrolase activity, acting on carbon-nitrogen (but not peptide) bonds, in linear amides	1963403	63591362	63595077
Sb03g035520	Sb03g035520.1	chromosome_3	similar to Os01g0764900 protein	Sbicolor_v1.0	-1	63591362	63595077	1963403_peptide	PF03069	Acetamidase/Formamidase family							3.5.1.49	Formamidase.	K01455	8152	formamidase [EC:3.5.1.49]	metabolism	1963403	63591362	63595077
Sb06g022800	Sb06g022800.1	chromosome_6	similar to Putative uncharacterized protein	Sbicolor_v1.0	-1	52017022	52019322	1973178_peptide	PF01535	PPR repeat			PTHR24015:SF80	SUBFAMILY NOT NAMED									1973178	52017022	52019322
Sb06g022800	Sb06g022800.1	chromosome_6	similar to Putative uncharacterized protein	Sbicolor_v1.0	-1	52017022	52019322	1973178_peptide	PF01535	PPR repeat			PTHR24015	FAMILY NOT NAMED									1973178	52017022	52019322
Sb05g022745	Sb05g022745.1	chromosome_5	similar to Cycloartenol synthase, putative, expressed	Sbicolor_v1.0	1	54965936	54981388	1970743_peptide	PF00432	Prenyltransferase and squalene oxidase repeat			PTHR11764:SF3	CYCLOARTENOL SYNTHASE-RELATED	KOG0497	Oxidosqualene-lanosterol cyclase and related proteins				3824		catalytic activity	1970743	54965936	54981388
Sb05g022745	Sb05g022745.1	chromosome_5	similar to Cycloartenol synthase, putative, expressed	Sbicolor_v1.0	1	54965936	54981388	1970743_peptide	PF00432	Prenyltransferase and squalene oxidase repeat			PTHR11764	SQUALENE CYCLASES-RELATED	KOG0497	Oxidosqualene-lanosterol cyclase and related proteins				3824		catalytic activity	1970743	54965936	54981388
Sb07g022155	Sb07g022155.1	chromosome_7	similar to Os08g0451400 protein	Sbicolor_v1.0	-1	56485801	56493183	1976225_peptide	PF01388	ARID/BRIGHT DNA binding domain			PTHR22970:SF1	SUBFAMILY NOT NAMED						3677		DNA binding	1976225	56485801	56493183
Sb07g022155	Sb07g022155.1	chromosome_7	similar to Os08g0451400 protein	Sbicolor_v1.0	-1	56485801	56493183	1976225_peptide	PF01388	ARID/BRIGHT DNA binding domain			PTHR22970:SF1	SUBFAMILY NOT NAMED						5622		intracellular	1976225	56485801	56493183
Sb07g022155	Sb07g022155.1	chromosome_7	similar to Os08g0451400 protein	Sbicolor_v1.0	-1	56485801	56493183	1976225_peptide	PF01388	ARID/BRIGHT DNA binding domain			PTHR22970:SF1	SUBFAMILY NOT NAMED						5515		protein binding	1976225	56485801	56493183
Sb07g022155	Sb07g022155.1	chromosome_7	similar to Os08g0451400 protein	Sbicolor_v1.0	-1	56485801	56493183	1976225_peptide	PF01388	ARID/BRIGHT DNA binding domain			PTHR22970	FAMILY NOT NAMED						3677		DNA binding	1976225	56485801	56493183
Sb07g022155	Sb07g022155.1	chromosome_7	similar to Os08g0451400 protein	Sbicolor_v1.0	-1	56485801	56493183	1976225_peptide	PF01388	ARID/BRIGHT DNA binding domain			PTHR22970	FAMILY NOT NAMED						5622		intracellular	1976225	56485801	56493183
Sb07g022155	Sb07g022155.1	chromosome_7	similar to Os08g0451400 protein	Sbicolor_v1.0	-1	56485801	56493183	1976225_peptide	PF01388	ARID/BRIGHT DNA binding domain			PTHR22970	FAMILY NOT NAMED						5515		protein binding	1976225	56485801	56493183
Sb10g026950	Sb10g026950.1	chromosome_10	similar to Peptidyl-prolyl cis-trans isomerase	Sbicolor_v1.0	1	56352660	56353683	1984677_peptide	PF00160	Cyclophilin type peptidyl-prolyl cis-trans isomerase/CLD			PTHR11071	CYCLOPHILIN						3755		peptidyl-prolyl cis-trans isomerase activity	1984677	56352660	56353683
Sb10g026950	Sb10g026950.1	chromosome_10	similar to Peptidyl-prolyl cis-trans isomerase	Sbicolor_v1.0	1	56352660	56353683	1984677_peptide	PF00160	Cyclophilin type peptidyl-prolyl cis-trans isomerase/CLD			PTHR11071	CYCLOPHILIN						6457		protein folding	1984677	56352660	56353683
Sb10g026950	Sb10g026950.1	chromosome_10	similar to Peptidyl-prolyl cis-trans isomerase	Sbicolor_v1.0	1	56352660	56353683	1984677_peptide	PF00160	Cyclophilin type peptidyl-prolyl cis-trans isomerase/CLD			PTHR11071:SF25	TRANSMEMBRANE PROTEIN TMP21-RELATED						3755		peptidyl-prolyl cis-trans isomerase activity	1984677	56352660	56353683
Sb10g026950	Sb10g026950.1	chromosome_10	similar to Peptidyl-prolyl cis-trans isomerase	Sbicolor_v1.0	1	56352660	56353683	1984677_peptide	PF00160	Cyclophilin type peptidyl-prolyl cis-trans isomerase/CLD			PTHR11071:SF25	TRANSMEMBRANE PROTEIN TMP21-RELATED						6457		protein folding	1984677	56352660	56353683
Sb01g044470	Sb01g044470.2	chromosome_1		Sbicolor_v1.0	1	67568809	67573214	1954470_peptide	PF00153	Mitochondrial carrier protein			PTHR24089:SF87	SUBFAMILY NOT NAMED	KOG0752	Mitochondrial solute carrier protein							1954470	67568809	67573214
Sb01g044470	Sb01g044470.2	chromosome_1		Sbicolor_v1.0	1	67568809	67573214	1954470_peptide	PF00153	Mitochondrial carrier protein			PTHR24089	FAMILY NOT NAMED	KOG0752	Mitochondrial solute carrier protein							1954470	67568809	67573214
Sb01g046080	Sb01g046080.1	chromosome_1	similar to Non-specific lipid-transfer protein	Sbicolor_v1.0	-1	69137652	69139150	1954670_peptide	PF00234	Protease inhibitor/seed storage/LTP family	SM00499	Plant lipid transfer protein / seed storage protein / trypsin-alpha amylase inhibitor domain family											1954670	69137652	69139150
Sb05g024210	Sb05g024210.1	chromosome_5	similar to Putative Pib	Sbicolor_v1.0	-1	57277360	57280327	1970925_peptide	PF00931	NB-ARC domain			PTHR23155:SF212	OS11G0609700 PROTEIN									1970925	57277360	57280327
Sb05g024210	Sb05g024210.1	chromosome_5	similar to Putative Pib	Sbicolor_v1.0	-1	57277360	57280327	1970925_peptide	PF00931	NB-ARC domain			PTHR23155	LEUCINE-RICH REPEAT-CONTAINING PROTEIN									1970925	57277360	57280327
Sb02g043560	Sb02g043560.1	chromosome_2	similar to Putative uncharacterized protein	Sbicolor_v1.0	-1	77357765	77361137	1959924_peptide	PF04437	RINT-1 / TIP-1 family			PTHR13520	RAD50-INTERACTING PROTEIN 1 (PROTEIN RINT-1)	KOG2218	ER to golgi transport protein/RAD50-interacting protein 1							1959924	77357765	77361137
Sb01g021380	Sb01g021380.1	chromosome_1	weakly similar to BTB/POZ domain containing protein	Sbicolor_v1.0	-1	24957004	24958767	1951882_peptide	PF00651	BTB/POZ domain	SM00225	Broad-Complex, Tramtrack and Bric a brac	PTHR26379:SF218							5515		protein binding	1951882	24957004	24958767
Sb01g021380	Sb01g021380.1	chromosome_1	weakly similar to BTB/POZ domain containing protein	Sbicolor_v1.0	-1	24957004	24958767	1951882_peptide	PF00917	MATH domain	SM00225	Broad-Complex, Tramtrack and Bric a brac	PTHR26379:SF218							5515		protein binding	1951882	24957004	24958767
Sb01g021380	Sb01g021380.1	chromosome_1	weakly similar to BTB/POZ domain containing protein	Sbicolor_v1.0	-1	24957004	24958767	1951882_peptide	PF00651	BTB/POZ domain	SM00225	Broad-Complex, Tramtrack and Bric a brac	PTHR26379	FAMILY NOT NAMED						5515		protein binding	1951882	24957004	24958767
Sb01g021380	Sb01g021380.1	chromosome_1	weakly similar to BTB/POZ domain containing protein	Sbicolor_v1.0	-1	24957004	24958767	1951882_peptide	PF00917	MATH domain	SM00225	Broad-Complex, Tramtrack and Bric a brac	PTHR26379	FAMILY NOT NAMED						5515		protein binding	1951882	24957004	24958767
Sb05g027370	Sb05g027370.1	chromosome_5	similar to Myb-related protein MYBAS1	Sbicolor_v1.0	-1	61646717	61648088	1971346_peptide	PF00249	Myb-like DNA-binding domain	SM00717	SANT SWI3, ADA2, N-CoR and TFIIIB'' DNA-binding domains	PTHR10641	MYB-RELATED						3677		DNA binding	1971346	61646717	61648088
Sb08g021660	Sb08g021660.1	chromosome_8	similar to Transducin family protein, putative, expressed	Sbicolor_v1.0	1	53309789	53312901	1979095_peptide	PF00400	WD domain, G-beta repeat	SM00320	WD40 repeats	PTHR22847	WD40 REPEAT PROTEIN	KOG0294	WD40 repeat-containing protein				5515		protein binding	1979095	53309789	53312901
Sb08g021660	Sb08g021660.1	chromosome_8	similar to Transducin family protein, putative, expressed	Sbicolor_v1.0	1	53309789	53312901	1979095_peptide	PF00400	WD domain, G-beta repeat	SM00320	WD40 repeats	PTHR22847:SF162	SUBFAMILY NOT NAMED	KOG0294	WD40 repeat-containing protein				5515		protein binding	1979095	53309789	53312901
Sb08g016700	Sb08g016700.1	chromosome_8	similar to PHD-finger family protein, expressed	Sbicolor_v1.0	-1	44729151	44732162	1978435_peptide					PTHR10615:SF5	ZINC FINGER PROTEIN MYST FAMILY-RELATED									1978435	44729151	44732162
Sb08g016700	Sb08g016700.1	chromosome_8	similar to PHD-finger family protein, expressed	Sbicolor_v1.0	-1	44729151	44732162	1978435_peptide					PTHR10615	MYST-RELATED PROTEINS									1978435	44729151	44732162
Sb09g019200	Sb09g019200.1	chromosome_9	similar to Putative uncharacterized protein	Sbicolor_v1.0	-1	47919642	47921334	1980731_peptide	PF01423	LSM domain	SM00651	snRNP Sm proteins	PTHR20971	U6 SNRNA-ASSOCIATED PROTEIN	KOG1775	U6 snRNA-associated Sm-like protein			K12624		U6 snRNA-associated Sm-like protein LSm5		1980731	47919642	47921334
Sb09g019630	Sb09g019630.1	chromosome_9	similar to Os05g0399100 protein	Sbicolor_v1.0	1	48482898	48486658	1980782_peptide	PF01738	Dienelactone hydrolase family			PTHR17630:SF19	ENDO-1,3-1,4-BETA-D-GLUCANASE	KOG3043	Predicted hydrolase related to dienelactone hydrolase				16787		hydrolase activity	1980782	48482898	48486658
Sb09g019630	Sb09g019630.1	chromosome_9	similar to Os05g0399100 protein	Sbicolor_v1.0	1	48482898	48486658	1980782_peptide	PF01738	Dienelactone hydrolase family			PTHR17630	DIENELACTONE HYDROLASE	KOG3043	Predicted hydrolase related to dienelactone hydrolase				16787		hydrolase activity	1980782	48482898	48486658
Sb02g020940	Sb02g020940.1	chromosome_2	similar to Putative uncharacterized protein OJ1568_D07.5-1	Sbicolor_v1.0	-1	51707581	51714137	1957151_peptide	PF00046	Homeobox domain	SM00389	Homeodomain											1957151	51707581	51714137
Sb02g004800	Sb02g004800.1	chromosome_2	similar to Putative seed specific protein	Sbicolor_v1.0	1	5548907	5552510	1955852_peptide	PF06886	Targeting protein for Xklp2 (TPX2)													1955852	5548907	5552510
Sb04g007540	Sb04g007540.1	chromosome_4	similar to Os02g0216300 protein	Sbicolor_v1.0	-1	7908717	7909118	1965806_peptide															1965806	7908717	7909118
Sb03g045680	Sb03g045680.1	chromosome_3	similar to Rho-GTPase-activating protein-like	Sbicolor_v1.0	1	72899412	72901910	1964607_peptide			SM00516	Domain in homologues of a S. cerevisiae phosphatidylinositol transfer protein (Sec14p)	PTHR11106	GANGLIOSIDE INDUCED DIFFERENTIATION ASSOCIATED PROTEIN 2-RELATED	KOG2633	Hismacro and SEC14 domain-containing proteins							1964607	72899412	72901910
Sb03g045680	Sb03g045680.1	chromosome_3	similar to Rho-GTPase-activating protein-like	Sbicolor_v1.0	1	72899412	72901910	1964607_peptide			SM00516	Domain in homologues of a S. cerevisiae phosphatidylinositol transfer protein (Sec14p)	PTHR11106:SF1	gb def: cdna flj12480 fis, clone nt2rm1001066. 3/101 [dictyostelium discoideum]	KOG2633	Hismacro and SEC14 domain-containing proteins							1964607	72899412	72901910
Sb10g027160	Sb10g027160.1	chromosome_10	Predicted protein	Sbicolor_v1.0	1	56880896	56881450	1984703_peptide															1984703	56880896	56881450
Sb06g028900	Sb06g028900.2	chromosome_6		Sbicolor_v1.0	1	57646667	57654076	1973913_peptide	PF04499	SIT4 phosphatase-associated protein			PTHR12634	SIT4(YEAST)-ASSOCIATING PROTEIN-RELATED									1973913	57646667	57654076
Sb03g007950	Sb03g007950.1	chromosome_3	similar to Glycosyltransferase	Sbicolor_v1.0	1	8350719	8356281	1960987_peptide	PF04577	Protein of unknown function (DUF563)			PTHR20961	GLYCOSYLTRANSFERASE	KOG4698	Uncharacterized conserved protein				16757		transferase activity, transferring glycosyl groups	1960987	8350719	8356281
Sb07g001472	Sb07g001472.1	chromosome_7	weakly similar to Putative uncharacterized protein	Sbicolor_v1.0	-1	1560613	1562647	1974735_peptide	PF03004	Plant transposase (Ptta/En/Spm family)													1974735	1560613	1562647
Sb04g022220	Sb04g022220.1	chromosome_4	similar to Putative uncharacterized protein	Sbicolor_v1.0	-1	51652925	51653594	1966769_peptide	PF02496	ABA/WDS induced protein										6950		response to stress	1966769	51652925	51653594
Sb02g039130	Sb02g039130.1	chromosome_2	similar to ABC transporter permease protein-like protein	Sbicolor_v1.0	1	73255405	73257357	1959379_peptide	PF03088	Strictosidine synthase			PTHR10426	STRICTOSIDINE SYNTHASE-RELATED	KOG1520	Predicted alkaloid synthase/Surface mucin Hemomucin				16844		strictosidine synthase activity	1959379	73255405	73257357
Sb02g039130	Sb02g039130.1	chromosome_2	similar to ABC transporter permease protein-like protein	Sbicolor_v1.0	1	73255405	73257357	1959379_peptide	PF03088	Strictosidine synthase			PTHR10426	STRICTOSIDINE SYNTHASE-RELATED	KOG1520	Predicted alkaloid synthase/Surface mucin Hemomucin				9058		biosynthesis	1959379	73255405	73257357
Sb02g039130	Sb02g039130.1	chromosome_2	similar to ABC transporter permease protein-like protein	Sbicolor_v1.0	1	73255405	73257357	1959379_peptide	PF03088	Strictosidine synthase			PTHR10426:SF19	SUBFAMILY NOT NAMED	KOG1520	Predicted alkaloid synthase/Surface mucin Hemomucin				16844		strictosidine synthase activity	1959379	73255405	73257357
Sb02g039130	Sb02g039130.1	chromosome_2	similar to ABC transporter permease protein-like protein	Sbicolor_v1.0	1	73255405	73257357	1959379_peptide	PF03088	Strictosidine synthase			PTHR10426:SF19	SUBFAMILY NOT NAMED	KOG1520	Predicted alkaloid synthase/Surface mucin Hemomucin				9058		biosynthesis	1959379	73255405	73257357
Sb01g017700	Sb01g017700.1	chromosome_1	similar to Nonspecific lipid-transfer protein 2, putative, expressed	Sbicolor_v1.0	1	18272382	18273147	1951445_peptide			SM00499	Plant lipid transfer protein / seed storage protein / trypsin-alpha amylase inhibitor domain family											1951445	18272382	18273147
Sb02g032400	Sb02g032400.1	chromosome_2	similar to INDETERMINATE-related protein 7	Sbicolor_v1.0	-1	67148373	67152771	1958546_peptide	PF12171	Zinc-finger double-stranded RNA-binding	SM00355	zinc finger	PTHR10593	SERINE/THREONINE-PROTEIN KINASE RIO						8270		zinc ion binding	1958546	67148373	67152771
Sb02g032400	Sb02g032400.1	chromosome_2	similar to INDETERMINATE-related protein 7	Sbicolor_v1.0	-1	67148373	67152771	1958546_peptide	PF12171	Zinc-finger double-stranded RNA-binding	SM00355	zinc finger	PTHR10593	SERINE/THREONINE-PROTEIN KINASE RIO						5622		intracellular	1958546	67148373	67152771
Sb02g036530	Sb02g036530.1	chromosome_2	similar to Putative uncharacterized protein	Sbicolor_v1.0	-1	70937653	70942103	1959054_peptide	PF00439	Bromodomain	SM00297	bromo domain	PTHR22880	FALZ-RELATED BROMODOMAIN-CONTAINING PROTEINS						5515		protein binding	1959054	70937653	70942103
Sb02g036530	Sb02g036530.1	chromosome_2	similar to Putative uncharacterized protein	Sbicolor_v1.0	-1	70937653	70942103	1959054_peptide	PF00439	Bromodomain	SM00297	bromo domain	PTHR22880:SF85	BRD4 (BROMODOMAIN 4), DNA BINDING						5515		protein binding	1959054	70937653	70942103
Sb02g037800	Sb02g037800.1	chromosome_2	similar to Putative uncharacterized protein	Sbicolor_v1.0	-1	72064271	72067355	1959209_peptide					PTHR12484	B-LYMPHOCYTE ANTIGEN-RELATED									1959209	72064271	72067355
Sb10g029700	Sb10g029700.1	chromosome_10	similar to Putative calcium/calmodulin-dependent protein kinase	Sbicolor_v1.0	1	59435635	59439144	1985033_peptide	PF00036	EF hand	SM00219	Tyrosine kinase, catalytic domain	PTHR24349	SERINE/THREONINE-PROTEIN KINASE	KOG0032	Ca2+/calmodulin-dependent protein kinase, EF-Hand protein superfamily				4672		protein kinase activity	1985033	59435635	59439144
Sb10g029700	Sb10g029700.1	chromosome_10	similar to Putative calcium/calmodulin-dependent protein kinase	Sbicolor_v1.0	1	59435635	59439144	1985033_peptide	PF00036	EF hand	SM00219	Tyrosine kinase, catalytic domain	PTHR24349	SERINE/THREONINE-PROTEIN KINASE	KOG0032	Ca2+/calmodulin-dependent protein kinase, EF-Hand protein superfamily				5524		ATP binding	1985033	59435635	59439144
Sb10g029700	Sb10g029700.1	chromosome_10	similar to Putative calcium/calmodulin-dependent protein kinase	Sbicolor_v1.0	1	59435635	59439144	1985033_peptide	PF00036	EF hand	SM00219	Tyrosine kinase, catalytic domain	PTHR24349	SERINE/THREONINE-PROTEIN KINASE	KOG0032	Ca2+/calmodulin-dependent protein kinase, EF-Hand protein superfamily				6468		protein amino acid phosphorylation	1985033	59435635	59439144
Sb10g029700	Sb10g029700.1	chromosome_10	similar to Putative calcium/calmodulin-dependent protein kinase	Sbicolor_v1.0	1	59435635	59439144	1985033_peptide	PF00069	Protein kinase domain	SM00219	Tyrosine kinase, catalytic domain	PTHR24349	SERINE/THREONINE-PROTEIN KINASE	KOG0032	Ca2+/calmodulin-dependent protein kinase, EF-Hand protein superfamily				4672		protein kinase activity	1985033	59435635	59439144
Sb10g029700	Sb10g029700.1	chromosome_10	similar to Putative calcium/calmodulin-dependent protein kinase	Sbicolor_v1.0	1	59435635	59439144	1985033_peptide	PF00069	Protein kinase domain	SM00219	Tyrosine kinase, catalytic domain	PTHR24349	SERINE/THREONINE-PROTEIN KINASE	KOG0032	Ca2+/calmodulin-dependent protein kinase, EF-Hand protein superfamily				5524		ATP binding	1985033	59435635	59439144
Sb10g029700	Sb10g029700.1	chromosome_10	similar to Putative calcium/calmodulin-dependent protein kinase	Sbicolor_v1.0	1	59435635	59439144	1985033_peptide	PF00069	Protein kinase domain	SM00219	Tyrosine kinase, catalytic domain	PTHR24349	SERINE/THREONINE-PROTEIN KINASE	KOG0032	Ca2+/calmodulin-dependent protein kinase, EF-Hand protein superfamily				6468		protein amino acid phosphorylation	1985033	59435635	59439144
Sb10g029700	Sb10g029700.1	chromosome_10	similar to Putative calcium/calmodulin-dependent protein kinase	Sbicolor_v1.0	1	59435635	59439144	1985033_peptide	PF00036	EF hand	SM00220	Serine/Threonine protein kinases, catalytic domain	PTHR24349	SERINE/THREONINE-PROTEIN KINASE	KOG0032	Ca2+/calmodulin-dependent protein kinase, EF-Hand protein superfamily				4672		protein kinase activity	1985033	59435635	59439144
Sb10g029700	Sb10g029700.1	chromosome_10	similar to Putative calcium/calmodulin-dependent protein kinase	Sbicolor_v1.0	1	59435635	59439144	1985033_peptide	PF00036	EF hand	SM00220	Serine/Threonine protein kinases, catalytic domain	PTHR24349	SERINE/THREONINE-PROTEIN KINASE	KOG0032	Ca2+/calmodulin-dependent protein kinase, EF-Hand protein superfamily				5524		ATP binding	1985033	59435635	59439144
Sb10g029700	Sb10g029700.1	chromosome_10	similar to Putative calcium/calmodulin-dependent protein kinase	Sbicolor_v1.0	1	59435635	59439144	1985033_peptide	PF00036	EF hand	SM00220	Serine/Threonine protein kinases, catalytic domain	PTHR24349	SERINE/THREONINE-PROTEIN KINASE	KOG0032	Ca2+/calmodulin-dependent protein kinase, EF-Hand protein superfamily				6468		protein amino acid phosphorylation	1985033	59435635	59439144
Sb10g029700	Sb10g029700.1	chromosome_10	similar to Putative calcium/calmodulin-dependent protein kinase	Sbicolor_v1.0	1	59435635	59439144	1985033_peptide	PF00069	Protein kinase domain	SM00220	Serine/Threonine protein kinases, catalytic domain	PTHR24349	SERINE/THREONINE-PROTEIN KINASE	KOG0032	Ca2+/calmodulin-dependent protein kinase, EF-Hand protein superfamily				4672		protein kinase activity	1985033	59435635	59439144
Sb10g029700	Sb10g029700.1	chromosome_10	similar to Putative calcium/calmodulin-dependent protein kinase	Sbicolor_v1.0	1	59435635	59439144	1985033_peptide	PF00069	Protein kinase domain	SM00220	Serine/Threonine protein kinases, catalytic domain	PTHR24349	SERINE/THREONINE-PROTEIN KINASE	KOG0032	Ca2+/calmodulin-dependent protein kinase, EF-Hand protein superfamily				5524		ATP binding	1985033	59435635	59439144
Sb10g029700	Sb10g029700.1	chromosome_10	similar to Putative calcium/calmodulin-dependent protein kinase	Sbicolor_v1.0	1	59435635	59439144	1985033_peptide	PF00069	Protein kinase domain	SM00220	Serine/Threonine protein kinases, catalytic domain	PTHR24349	SERINE/THREONINE-PROTEIN KINASE	KOG0032	Ca2+/calmodulin-dependent protein kinase, EF-Hand protein superfamily				6468		protein amino acid phosphorylation	1985033	59435635	59439144
Sb10g029700	Sb10g029700.1	chromosome_10	similar to Putative calcium/calmodulin-dependent protein kinase	Sbicolor_v1.0	1	59435635	59439144	1985033_peptide	PF00036	EF hand	SM00054	EF-hand, calcium binding motif	PTHR24349	SERINE/THREONINE-PROTEIN KINASE	KOG0032	Ca2+/calmodulin-dependent protein kinase, EF-Hand protein superfamily				4672		protein kinase activity	1985033	59435635	59439144
Sb10g029700	Sb10g029700.1	chromosome_10	similar to Putative calcium/calmodulin-dependent protein kinase	Sbicolor_v1.0	1	59435635	59439144	1985033_peptide	PF00036	EF hand	SM00054	EF-hand, calcium binding motif	PTHR24349	SERINE/THREONINE-PROTEIN KINASE	KOG0032	Ca2+/calmodulin-dependent protein kinase, EF-Hand protein superfamily				5524		ATP binding	1985033	59435635	59439144
Sb10g029700	Sb10g029700.1	chromosome_10	similar to Putative calcium/calmodulin-dependent protein kinase	Sbicolor_v1.0	1	59435635	59439144	1985033_peptide	PF00036	EF hand	SM00054	EF-hand, calcium binding motif	PTHR24349	SERINE/THREONINE-PROTEIN KINASE	KOG0032	Ca2+/calmodulin-dependent protein kinase, EF-Hand protein superfamily				6468		protein amino acid phosphorylation	1985033	59435635	59439144
Sb10g029700	Sb10g029700.1	chromosome_10	similar to Putative calcium/calmodulin-dependent protein kinase	Sbicolor_v1.0	1	59435635	59439144	1985033_peptide	PF00069	Protein kinase domain	SM00054	EF-hand, calcium binding motif	PTHR24349	SERINE/THREONINE-PROTEIN KINASE	KOG0032	Ca2+/calmodulin-dependent protein kinase, EF-Hand protein superfamily				4672		protein kinase activity	1985033	59435635	59439144
Sb10g029700	Sb10g029700.1	chromosome_10	similar to Putative calcium/calmodulin-dependent protein kinase	Sbicolor_v1.0	1	59435635	59439144	1985033_peptide	PF00069	Protein kinase domain	SM00054	EF-hand, calcium binding motif	PTHR24349	SERINE/THREONINE-PROTEIN KINASE	KOG0032	Ca2+/calmodulin-dependent protein kinase, EF-Hand protein superfamily				5524		ATP binding	1985033	59435635	59439144
Sb10g029700	Sb10g029700.1	chromosome_10	similar to Putative calcium/calmodulin-dependent protein kinase	Sbicolor_v1.0	1	59435635	59439144	1985033_peptide	PF00069	Protein kinase domain	SM00054	EF-hand, calcium binding motif	PTHR24349	SERINE/THREONINE-PROTEIN KINASE	KOG0032	Ca2+/calmodulin-dependent protein kinase, EF-Hand protein superfamily				6468		protein amino acid phosphorylation	1985033	59435635	59439144
Sb04g027140	Sb04g027140.1	chromosome_4	weakly similar to Putative uncharacterized protein	Sbicolor_v1.0	-1	57010248	57012294	1967380_peptide															1967380	57010248	57012294
Sb09g001990	Sb09g001990.1	chromosome_9	similar to Unknow protein	Sbicolor_v1.0	-1	2084916	2086258	1979544_peptide	PF03649	Uncharacterised protein family (UPF0014)													1979544	2084916	2086258
Sb03g026500	Sb03g026500.1	chromosome_3	similar to Putative uncharacterized protein	Sbicolor_v1.0	1	53304479	53306978	1962274_peptide															1962274	53304479	53306978
Sb01g009350	Sb01g009350.1	chromosome_1	similar to Putative uncharacterized protein	Sbicolor_v1.0	1	8066606	8069037	1950444_peptide	PF00578	AhpC/TSA family					KOG4498	Uncharacterized conserved protein							1950444	8066606	8069037
Sb03g035300	Sb03g035300.1	chromosome_3	similar to Os05g0513200 protein	Sbicolor_v1.0	-1	63460265	63467097	1963380_peptide	PF03031	NLI interacting factor-like phosphatase	SM00577	catalytic domain of ctd-like phosphatases	PTHR12210:SF3	PLASMA MEMBRANE SODIUM RESPONSE PROTEIN	KOG2832	TFIIF-interacting CTD phosphatase, including NLI-interacting factor (involved in RNA polymerase II regulation)				5515		protein binding	1963380	63460265	63467097
Sb03g035300	Sb03g035300.1	chromosome_3	similar to Os05g0513200 protein	Sbicolor_v1.0	-1	63460265	63467097	1963380_peptide	PF03031	NLI interacting factor-like phosphatase	SM00577	catalytic domain of ctd-like phosphatases	PTHR12210	NUCLEAR LIM INTERACTOR-INTERACTING FACTOR-RELATED	KOG2832	TFIIF-interacting CTD phosphatase, including NLI-interacting factor (involved in RNA polymerase II regulation)				5515		protein binding	1963380	63460265	63467097
Sb03g028100	Sb03g028100.1	chromosome_3	similar to DEAD-box ATP-dependent RNA helicase 26	Sbicolor_v1.0	1	55880440	55883180	1962483_peptide	PF00270	DEAD/DEAH box helicase	SM00487	DEAD-like helicases superfamily	PTHR24031:SF28	SUBFAMILY NOT NAMED	KOG0342	ATP-dependent RNA helicase pitchoune				3676		nucleic acid binding	1962483	55880440	55883180
Sb03g028100	Sb03g028100.1	chromosome_3	similar to DEAD-box ATP-dependent RNA helicase 26	Sbicolor_v1.0	1	55880440	55883180	1962483_peptide	PF00270	DEAD/DEAH box helicase	SM00487	DEAD-like helicases superfamily	PTHR24031:SF28	SUBFAMILY NOT NAMED	KOG0342	ATP-dependent RNA helicase pitchoune				5524		ATP binding	1962483	55880440	55883180
Sb03g028100	Sb03g028100.1	chromosome_3	similar to DEAD-box ATP-dependent RNA helicase 26	Sbicolor_v1.0	1	55880440	55883180	1962483_peptide	PF00270	DEAD/DEAH box helicase	SM00487	DEAD-like helicases superfamily	PTHR24031:SF28	SUBFAMILY NOT NAMED	KOG0342	ATP-dependent RNA helicase pitchoune				8026		ATP dependent helicase activity	1962483	55880440	55883180
Sb03g028100	Sb03g028100.1	chromosome_3	similar to DEAD-box ATP-dependent RNA helicase 26	Sbicolor_v1.0	1	55880440	55883180	1962483_peptide	PF00270	DEAD/DEAH box helicase	SM00487	DEAD-like helicases superfamily	PTHR24031:SF28	SUBFAMILY NOT NAMED	KOG0342	ATP-dependent RNA helicase pitchoune				4386		helicase activity	1962483	55880440	55883180
Sb03g028100	Sb03g028100.1	chromosome_3	similar to DEAD-box ATP-dependent RNA helicase 26	Sbicolor_v1.0	1	55880440	55883180	1962483_peptide	PF00271	Helicase conserved C-terminal domain	SM00487	DEAD-like helicases superfamily	PTHR24031:SF28	SUBFAMILY NOT NAMED	KOG0342	ATP-dependent RNA helicase pitchoune				3676		nucleic acid binding	1962483	55880440	55883180
Sb03g028100	Sb03g028100.1	chromosome_3	similar to DEAD-box ATP-dependent RNA helicase 26	Sbicolor_v1.0	1	55880440	55883180	1962483_peptide	PF00271	Helicase conserved C-terminal domain	SM00487	DEAD-like helicases superfamily	PTHR24031:SF28	SUBFAMILY NOT NAMED	KOG0342	ATP-dependent RNA helicase pitchoune				5524		ATP binding	1962483	55880440	55883180
Sb03g028100	Sb03g028100.1	chromosome_3	similar to DEAD-box ATP-dependent RNA helicase 26	Sbicolor_v1.0	1	55880440	55883180	1962483_peptide	PF00271	Helicase conserved C-terminal domain	SM00487	DEAD-like helicases superfamily	PTHR24031:SF28	SUBFAMILY NOT NAMED	KOG0342	ATP-dependent RNA helicase pitchoune				8026		ATP dependent helicase activity	1962483	55880440	55883180
Sb03g028100	Sb03g028100.1	chromosome_3	similar to DEAD-box ATP-dependent RNA helicase 26	Sbicolor_v1.0	1	55880440	55883180	1962483_peptide	PF00271	Helicase conserved C-terminal domain	SM00487	DEAD-like helicases superfamily	PTHR24031:SF28	SUBFAMILY NOT NAMED	KOG0342	ATP-dependent RNA helicase pitchoune				4386		helicase activity	1962483	55880440	55883180
Sb03g028100	Sb03g028100.1	chromosome_3	similar to DEAD-box ATP-dependent RNA helicase 26	Sbicolor_v1.0	1	55880440	55883180	1962483_peptide	PF00270	DEAD/DEAH box helicase	SM00487	DEAD-like helicases superfamily	PTHR24031	FAMILY NOT NAMED	KOG0342	ATP-dependent RNA helicase pitchoune				3676		nucleic acid binding	1962483	55880440	55883180
Sb03g028100	Sb03g028100.1	chromosome_3	similar to DEAD-box ATP-dependent RNA helicase 26	Sbicolor_v1.0	1	55880440	55883180	1962483_peptide	PF00270	DEAD/DEAH box helicase	SM00487	DEAD-like helicases superfamily	PTHR24031	FAMILY NOT NAMED	KOG0342	ATP-dependent RNA helicase pitchoune				5524		ATP binding	1962483	55880440	55883180
Sb03g028100	Sb03g028100.1	chromosome_3	similar to DEAD-box ATP-dependent RNA helicase 26	Sbicolor_v1.0	1	55880440	55883180	1962483_peptide	PF00270	DEAD/DEAH box helicase	SM00487	DEAD-like helicases superfamily	PTHR24031	FAMILY NOT NAMED	KOG0342	ATP-dependent RNA helicase pitchoune				8026		ATP dependent helicase activity	1962483	55880440	55883180
Sb03g028100	Sb03g028100.1	chromosome_3	similar to DEAD-box ATP-dependent RNA helicase 26	Sbicolor_v1.0	1	55880440	55883180	1962483_peptide	PF00270	DEAD/DEAH box helicase	SM00487	DEAD-like helicases superfamily	PTHR24031	FAMILY NOT NAMED	KOG0342	ATP-dependent RNA helicase pitchoune				4386		helicase activity	1962483	55880440	55883180
Sb03g028100	Sb03g028100.1	chromosome_3	similar to DEAD-box ATP-dependent RNA helicase 26	Sbicolor_v1.0	1	55880440	55883180	1962483_peptide	PF00271	Helicase conserved C-terminal domain	SM00487	DEAD-like helicases superfamily	PTHR24031	FAMILY NOT NAMED	KOG0342	ATP-dependent RNA helicase pitchoune				3676		nucleic acid binding	1962483	55880440	55883180
Sb03g028100	Sb03g028100.1	chromosome_3	similar to DEAD-box ATP-dependent RNA helicase 26	Sbicolor_v1.0	1	55880440	55883180	1962483_peptide	PF00271	Helicase conserved C-terminal domain	SM00487	DEAD-like helicases superfamily	PTHR24031	FAMILY NOT NAMED	KOG0342	ATP-dependent RNA helicase pitchoune				5524		ATP binding	1962483	55880440	55883180
Sb03g028100	Sb03g028100.1	chromosome_3	similar to DEAD-box ATP-dependent RNA helicase 26	Sbicolor_v1.0	1	55880440	55883180	1962483_peptide	PF00271	Helicase conserved C-terminal domain	SM00487	DEAD-like helicases superfamily	PTHR24031	FAMILY NOT NAMED	KOG0342	ATP-dependent RNA helicase pitchoune				8026		ATP dependent helicase activity	1962483	55880440	55883180
Sb03g028100	Sb03g028100.1	chromosome_3	similar to DEAD-box ATP-dependent RNA helicase 26	Sbicolor_v1.0	1	55880440	55883180	1962483_peptide	PF00271	Helicase conserved C-terminal domain	SM00487	DEAD-like helicases superfamily	PTHR24031	FAMILY NOT NAMED	KOG0342	ATP-dependent RNA helicase pitchoune				4386		helicase activity	1962483	55880440	55883180
Sb03g028100	Sb03g028100.1	chromosome_3	similar to DEAD-box ATP-dependent RNA helicase 26	Sbicolor_v1.0	1	55880440	55883180	1962483_peptide	PF00270	DEAD/DEAH box helicase	SM00490	helicase superfamily c-terminal domain	PTHR24031:SF28	SUBFAMILY NOT NAMED	KOG0342	ATP-dependent RNA helicase pitchoune				3676		nucleic acid binding	1962483	55880440	55883180
Sb03g028100	Sb03g028100.1	chromosome_3	similar to DEAD-box ATP-dependent RNA helicase 26	Sbicolor_v1.0	1	55880440	55883180	1962483_peptide	PF00270	DEAD/DEAH box helicase	SM00490	helicase superfamily c-terminal domain	PTHR24031:SF28	SUBFAMILY NOT NAMED	KOG0342	ATP-dependent RNA helicase pitchoune				5524		ATP binding	1962483	55880440	55883180
Sb03g028100	Sb03g028100.1	chromosome_3	similar to DEAD-box ATP-dependent RNA helicase 26	Sbicolor_v1.0	1	55880440	55883180	1962483_peptide	PF00270	DEAD/DEAH box helicase	SM00490	helicase superfamily c-terminal domain	PTHR24031:SF28	SUBFAMILY NOT NAMED	KOG0342	ATP-dependent RNA helicase pitchoune				8026		ATP dependent helicase activity	1962483	55880440	55883180
Sb03g028100	Sb03g028100.1	chromosome_3	similar to DEAD-box ATP-dependent RNA helicase 26	Sbicolor_v1.0	1	55880440	55883180	1962483_peptide	PF00270	DEAD/DEAH box helicase	SM00490	helicase superfamily c-terminal domain	PTHR24031:SF28	SUBFAMILY NOT NAMED	KOG0342	ATP-dependent RNA helicase pitchoune				4386		helicase activity	1962483	55880440	55883180
Sb03g028100	Sb03g028100.1	chromosome_3	similar to DEAD-box ATP-dependent RNA helicase 26	Sbicolor_v1.0	1	55880440	55883180	1962483_peptide	PF00271	Helicase conserved C-terminal domain	SM00490	helicase superfamily c-terminal domain	PTHR24031:SF28	SUBFAMILY NOT NAMED	KOG0342	ATP-dependent RNA helicase pitchoune				3676		nucleic acid binding	1962483	55880440	55883180
Sb03g028100	Sb03g028100.1	chromosome_3	similar to DEAD-box ATP-dependent RNA helicase 26	Sbicolor_v1.0	1	55880440	55883180	1962483_peptide	PF00271	Helicase conserved C-terminal domain	SM00490	helicase superfamily c-terminal domain	PTHR24031:SF28	SUBFAMILY NOT NAMED	KOG0342	ATP-dependent RNA helicase pitchoune				5524		ATP binding	1962483	55880440	55883180
Sb03g028100	Sb03g028100.1	chromosome_3	similar to DEAD-box ATP-dependent RNA helicase 26	Sbicolor_v1.0	1	55880440	55883180	1962483_peptide	PF00271	Helicase conserved C-terminal domain	SM00490	helicase superfamily c-terminal domain	PTHR24031:SF28	SUBFAMILY NOT NAMED	KOG0342	ATP-dependent RNA helicase pitchoune				8026		ATP dependent helicase activity	1962483	55880440	55883180
Sb03g028100	Sb03g028100.1	chromosome_3	similar to DEAD-box ATP-dependent RNA helicase 26	Sbicolor_v1.0	1	55880440	55883180	1962483_peptide	PF00271	Helicase conserved C-terminal domain	SM00490	helicase superfamily c-terminal domain	PTHR24031:SF28	SUBFAMILY NOT NAMED	KOG0342	ATP-dependent RNA helicase pitchoune				4386		helicase activity	1962483	55880440	55883180
Sb03g028100	Sb03g028100.1	chromosome_3	similar to DEAD-box ATP-dependent RNA helicase 26	Sbicolor_v1.0	1	55880440	55883180	1962483_peptide	PF00270	DEAD/DEAH box helicase	SM00490	helicase superfamily c-terminal domain	PTHR24031	FAMILY NOT NAMED	KOG0342	ATP-dependent RNA helicase pitchoune				3676		nucleic acid binding	1962483	55880440	55883180
Sb03g028100	Sb03g028100.1	chromosome_3	similar to DEAD-box ATP-dependent RNA helicase 26	Sbicolor_v1.0	1	55880440	55883180	1962483_peptide	PF00270	DEAD/DEAH box helicase	SM00490	helicase superfamily c-terminal domain	PTHR24031	FAMILY NOT NAMED	KOG0342	ATP-dependent RNA helicase pitchoune				5524		ATP binding	1962483	55880440	55883180
Sb03g028100	Sb03g028100.1	chromosome_3	similar to DEAD-box ATP-dependent RNA helicase 26	Sbicolor_v1.0	1	55880440	55883180	1962483_peptide	PF00270	DEAD/DEAH box helicase	SM00490	helicase superfamily c-terminal domain	PTHR24031	FAMILY NOT NAMED	KOG0342	ATP-dependent RNA helicase pitchoune				8026		ATP dependent helicase activity	1962483	55880440	55883180
Sb03g028100	Sb03g028100.1	chromosome_3	similar to DEAD-box ATP-dependent RNA helicase 26	Sbicolor_v1.0	1	55880440	55883180	1962483_peptide	PF00270	DEAD/DEAH box helicase	SM00490	helicase superfamily c-terminal domain	PTHR24031	FAMILY NOT NAMED	KOG0342	ATP-dependent RNA helicase pitchoune				4386		helicase activity	1962483	55880440	55883180
Sb03g028100	Sb03g028100.1	chromosome_3	similar to DEAD-box ATP-dependent RNA helicase 26	Sbicolor_v1.0	1	55880440	55883180	1962483_peptide	PF00271	Helicase conserved C-terminal domain	SM00490	helicase superfamily c-terminal domain	PTHR24031	FAMILY NOT NAMED	KOG0342	ATP-dependent RNA helicase pitchoune				3676		nucleic acid binding	1962483	55880440	55883180
Sb03g028100	Sb03g028100.1	chromosome_3	similar to DEAD-box ATP-dependent RNA helicase 26	Sbicolor_v1.0	1	55880440	55883180	1962483_peptide	PF00271	Helicase conserved C-terminal domain	SM00490	helicase superfamily c-terminal domain	PTHR24031	FAMILY NOT NAMED	KOG0342	ATP-dependent RNA helicase pitchoune				5524		ATP binding	1962483	55880440	55883180
Sb03g028100	Sb03g028100.1	chromosome_3	similar to DEAD-box ATP-dependent RNA helicase 26	Sbicolor_v1.0	1	55880440	55883180	1962483_peptide	PF00271	Helicase conserved C-terminal domain	SM00490	helicase superfamily c-terminal domain	PTHR24031	FAMILY NOT NAMED	KOG0342	ATP-dependent RNA helicase pitchoune				8026		ATP dependent helicase activity	1962483	55880440	55883180
Sb03g028100	Sb03g028100.1	chromosome_3	similar to DEAD-box ATP-dependent RNA helicase 26	Sbicolor_v1.0	1	55880440	55883180	1962483_peptide	PF00271	Helicase conserved C-terminal domain	SM00490	helicase superfamily c-terminal domain	PTHR24031	FAMILY NOT NAMED	KOG0342	ATP-dependent RNA helicase pitchoune				4386		helicase activity	1962483	55880440	55883180
Sb01g017620	Sb01g017620.1	chromosome_1	weakly similar to Putative uncharacterized protein OSJNBb0015K05.12	Sbicolor_v1.0	1	18163382	18163750	1951436_peptide															1951436	18163382	18163750
Sb01g006770	Sb01g006770.1	chromosome_1	similar to OSIGBa0125M19.6 protein	Sbicolor_v1.0	-1	5700310	5702349	1950118_peptide	PF00139	Legume lectin domain	SM00219	Tyrosine kinase, catalytic domain	PTHR24420:SF435	SUBFAMILY NOT NAMED	KOG1187	Serine/threonine protein kinase				4672		protein kinase activity	1950118	5700310	5702349
Sb01g006770	Sb01g006770.1	chromosome_1	similar to OSIGBa0125M19.6 protein	Sbicolor_v1.0	-1	5700310	5702349	1950118_peptide	PF00139	Legume lectin domain	SM00219	Tyrosine kinase, catalytic domain	PTHR24420:SF435	SUBFAMILY NOT NAMED	KOG1187	Serine/threonine protein kinase				5524		ATP binding	1950118	5700310	5702349
Sb01g006770	Sb01g006770.1	chromosome_1	similar to OSIGBa0125M19.6 protein	Sbicolor_v1.0	-1	5700310	5702349	1950118_peptide	PF00139	Legume lectin domain	SM00219	Tyrosine kinase, catalytic domain	PTHR24420:SF435	SUBFAMILY NOT NAMED	KOG1187	Serine/threonine protein kinase				6468		protein amino acid phosphorylation	1950118	5700310	5702349
Sb01g006770	Sb01g006770.1	chromosome_1	similar to OSIGBa0125M19.6 protein	Sbicolor_v1.0	-1	5700310	5702349	1950118_peptide	PF00139	Legume lectin domain	SM00219	Tyrosine kinase, catalytic domain	PTHR24420:SF435	SUBFAMILY NOT NAMED	KOG1187	Serine/threonine protein kinase				5488		binding	1950118	5700310	5702349
Sb01g006770	Sb01g006770.1	chromosome_1	similar to OSIGBa0125M19.6 protein	Sbicolor_v1.0	-1	5700310	5702349	1950118_peptide	PF00069	Protein kinase domain	SM00219	Tyrosine kinase, catalytic domain	PTHR24420:SF435	SUBFAMILY NOT NAMED	KOG1187	Serine/threonine protein kinase				4672		protein kinase activity	1950118	5700310	5702349
Sb01g006770	Sb01g006770.1	chromosome_1	similar to OSIGBa0125M19.6 protein	Sbicolor_v1.0	-1	5700310	5702349	1950118_peptide	PF00069	Protein kinase domain	SM00219	Tyrosine kinase, catalytic domain	PTHR24420:SF435	SUBFAMILY NOT NAMED	KOG1187	Serine/threonine protein kinase				5524		ATP binding	1950118	5700310	5702349
Sb01g006770	Sb01g006770.1	chromosome_1	similar to OSIGBa0125M19.6 protein	Sbicolor_v1.0	-1	5700310	5702349	1950118_peptide	PF00069	Protein kinase domain	SM00219	Tyrosine kinase, catalytic domain	PTHR24420:SF435	SUBFAMILY NOT NAMED	KOG1187	Serine/threonine protein kinase				6468		protein amino acid phosphorylation	1950118	5700310	5702349
Sb01g006770	Sb01g006770.1	chromosome_1	similar to OSIGBa0125M19.6 protein	Sbicolor_v1.0	-1	5700310	5702349	1950118_peptide	PF00069	Protein kinase domain	SM00219	Tyrosine kinase, catalytic domain	PTHR24420:SF435	SUBFAMILY NOT NAMED	KOG1187	Serine/threonine protein kinase				5488		binding	1950118	5700310	5702349
Sb01g006770	Sb01g006770.1	chromosome_1	similar to OSIGBa0125M19.6 protein	Sbicolor_v1.0	-1	5700310	5702349	1950118_peptide	PF00139	Legume lectin domain	SM00219	Tyrosine kinase, catalytic domain	PTHR24420	FAMILY NOT NAMED	KOG1187	Serine/threonine protein kinase				4672		protein kinase activity	1950118	5700310	5702349
Sb01g006770	Sb01g006770.1	chromosome_1	similar to OSIGBa0125M19.6 protein	Sbicolor_v1.0	-1	5700310	5702349	1950118_peptide	PF00139	Legume lectin domain	SM00219	Tyrosine kinase, catalytic domain	PTHR24420	FAMILY NOT NAMED	KOG1187	Serine/threonine protein kinase				5524		ATP binding	1950118	5700310	5702349
Sb01g006770	Sb01g006770.1	chromosome_1	similar to OSIGBa0125M19.6 protein	Sbicolor_v1.0	-1	5700310	5702349	1950118_peptide	PF00139	Legume lectin domain	SM00219	Tyrosine kinase, catalytic domain	PTHR24420	FAMILY NOT NAMED	KOG1187	Serine/threonine protein kinase				6468		protein amino acid phosphorylation	1950118	5700310	5702349
Sb01g006770	Sb01g006770.1	chromosome_1	similar to OSIGBa0125M19.6 protein	Sbicolor_v1.0	-1	5700310	5702349	1950118_peptide	PF00139	Legume lectin domain	SM00219	Tyrosine kinase, catalytic domain	PTHR24420	FAMILY NOT NAMED	KOG1187	Serine/threonine protein kinase				5488		binding	1950118	5700310	5702349
Sb01g006770	Sb01g006770.1	chromosome_1	similar to OSIGBa0125M19.6 protein	Sbicolor_v1.0	-1	5700310	5702349	1950118_peptide	PF00069	Protein kinase domain	SM00219	Tyrosine kinase, catalytic domain	PTHR24420	FAMILY NOT NAMED	KOG1187	Serine/threonine protein kinase				4672		protein kinase activity	1950118	5700310	5702349
Sb01g006770	Sb01g006770.1	chromosome_1	similar to OSIGBa0125M19.6 protein	Sbicolor_v1.0	-1	5700310	5702349	1950118_peptide	PF00069	Protein kinase domain	SM00219	Tyrosine kinase, catalytic domain	PTHR24420	FAMILY NOT NAMED	KOG1187	Serine/threonine protein kinase				5524		ATP binding	1950118	5700310	5702349
Sb01g006770	Sb01g006770.1	chromosome_1	similar to OSIGBa0125M19.6 protein	Sbicolor_v1.0	-1	5700310	5702349	1950118_peptide	PF00069	Protein kinase domain	SM00219	Tyrosine kinase, catalytic domain	PTHR24420	FAMILY NOT NAMED	KOG1187	Serine/threonine protein kinase				6468		protein amino acid phosphorylation	1950118	5700310	5702349
Sb01g006770	Sb01g006770.1	chromosome_1	similar to OSIGBa0125M19.6 protein	Sbicolor_v1.0	-1	5700310	5702349	1950118_peptide	PF00069	Protein kinase domain	SM00219	Tyrosine kinase, catalytic domain	PTHR24420	FAMILY NOT NAMED	KOG1187	Serine/threonine protein kinase				5488		binding	1950118	5700310	5702349
Sb01g006770	Sb01g006770.1	chromosome_1	similar to OSIGBa0125M19.6 protein	Sbicolor_v1.0	-1	5700310	5702349	1950118_peptide	PF00139	Legume lectin domain	SM00220	Serine/Threonine protein kinases, catalytic domain	PTHR24420:SF435	SUBFAMILY NOT NAMED	KOG1187	Serine/threonine protein kinase				4672		protein kinase activity	1950118	5700310	5702349
Sb01g006770	Sb01g006770.1	chromosome_1	similar to OSIGBa0125M19.6 protein	Sbicolor_v1.0	-1	5700310	5702349	1950118_peptide	PF00139	Legume lectin domain	SM00220	Serine/Threonine protein kinases, catalytic domain	PTHR24420:SF435	SUBFAMILY NOT NAMED	KOG1187	Serine/threonine protein kinase				5524		ATP binding	1950118	5700310	5702349
Sb01g006770	Sb01g006770.1	chromosome_1	similar to OSIGBa0125M19.6 protein	Sbicolor_v1.0	-1	5700310	5702349	1950118_peptide	PF00139	Legume lectin domain	SM00220	Serine/Threonine protein kinases, catalytic domain	PTHR24420:SF435	SUBFAMILY NOT NAMED	KOG1187	Serine/threonine protein kinase				6468		protein amino acid phosphorylation	1950118	5700310	5702349
Sb01g006770	Sb01g006770.1	chromosome_1	similar to OSIGBa0125M19.6 protein	Sbicolor_v1.0	-1	5700310	5702349	1950118_peptide	PF00139	Legume lectin domain	SM00220	Serine/Threonine protein kinases, catalytic domain	PTHR24420:SF435	SUBFAMILY NOT NAMED	KOG1187	Serine/threonine protein kinase				5488		binding	1950118	5700310	5702349
Sb01g006770	Sb01g006770.1	chromosome_1	similar to OSIGBa0125M19.6 protein	Sbicolor_v1.0	-1	5700310	5702349	1950118_peptide	PF00069	Protein kinase domain	SM00220	Serine/Threonine protein kinases, catalytic domain	PTHR24420:SF435	SUBFAMILY NOT NAMED	KOG1187	Serine/threonine protein kinase				4672		protein kinase activity	1950118	5700310	5702349
Sb01g006770	Sb01g006770.1	chromosome_1	similar to OSIGBa0125M19.6 protein	Sbicolor_v1.0	-1	5700310	5702349	1950118_peptide	PF00069	Protein kinase domain	SM00220	Serine/Threonine protein kinases, catalytic domain	PTHR24420:SF435	SUBFAMILY NOT NAMED	KOG1187	Serine/threonine protein kinase				5524		ATP binding	1950118	5700310	5702349
Sb01g006770	Sb01g006770.1	chromosome_1	similar to OSIGBa0125M19.6 protein	Sbicolor_v1.0	-1	5700310	5702349	1950118_peptide	PF00069	Protein kinase domain	SM00220	Serine/Threonine protein kinases, catalytic domain	PTHR24420:SF435	SUBFAMILY NOT NAMED	KOG1187	Serine/threonine protein kinase				6468		protein amino acid phosphorylation	1950118	5700310	5702349
Sb01g006770	Sb01g006770.1	chromosome_1	similar to OSIGBa0125M19.6 protein	Sbicolor_v1.0	-1	5700310	5702349	1950118_peptide	PF00069	Protein kinase domain	SM00220	Serine/Threonine protein kinases, catalytic domain	PTHR24420:SF435	SUBFAMILY NOT NAMED	KOG1187	Serine/threonine protein kinase				5488		binding	1950118	5700310	5702349
Sb01g006770	Sb01g006770.1	chromosome_1	similar to OSIGBa0125M19.6 protein	Sbicolor_v1.0	-1	5700310	5702349	1950118_peptide	PF00139	Legume lectin domain	SM00220	Serine/Threonine protein kinases, catalytic domain	PTHR24420	FAMILY NOT NAMED	KOG1187	Serine/threonine protein kinase				4672		protein kinase activity	1950118	5700310	5702349
Sb01g006770	Sb01g006770.1	chromosome_1	similar to OSIGBa0125M19.6 protein	Sbicolor_v1.0	-1	5700310	5702349	1950118_peptide	PF00139	Legume lectin domain	SM00220	Serine/Threonine protein kinases, catalytic domain	PTHR24420	FAMILY NOT NAMED	KOG1187	Serine/threonine protein kinase				5524		ATP binding	1950118	5700310	5702349
Sb01g006770	Sb01g006770.1	chromosome_1	similar to OSIGBa0125M19.6 protein	Sbicolor_v1.0	-1	5700310	5702349	1950118_peptide	PF00139	Legume lectin domain	SM00220	Serine/Threonine protein kinases, catalytic domain	PTHR24420	FAMILY NOT NAMED	KOG1187	Serine/threonine protein kinase				6468		protein amino acid phosphorylation	1950118	5700310	5702349
Sb01g006770	Sb01g006770.1	chromosome_1	similar to OSIGBa0125M19.6 protein	Sbicolor_v1.0	-1	5700310	5702349	1950118_peptide	PF00139	Legume lectin domain	SM00220	Serine/Threonine protein kinases, catalytic domain	PTHR24420	FAMILY NOT NAMED	KOG1187	Serine/threonine protein kinase				5488		binding	1950118	5700310	5702349
Sb01g006770	Sb01g006770.1	chromosome_1	similar to OSIGBa0125M19.6 protein	Sbicolor_v1.0	-1	5700310	5702349	1950118_peptide	PF00069	Protein kinase domain	SM00220	Serine/Threonine protein kinases, catalytic domain	PTHR24420	FAMILY NOT NAMED	KOG1187	Serine/threonine protein kinase				4672		protein kinase activity	1950118	5700310	5702349
Sb01g006770	Sb01g006770.1	chromosome_1	similar to OSIGBa0125M19.6 protein	Sbicolor_v1.0	-1	5700310	5702349	1950118_peptide	PF00069	Protein kinase domain	SM00220	Serine/Threonine protein kinases, catalytic domain	PTHR24420	FAMILY NOT NAMED	KOG1187	Serine/threonine protein kinase				5524		ATP binding	1950118	5700310	5702349
Sb01g006770	Sb01g006770.1	chromosome_1	similar to OSIGBa0125M19.6 protein	Sbicolor_v1.0	-1	5700310	5702349	1950118_peptide	PF00069	Protein kinase domain	SM00220	Serine/Threonine protein kinases, catalytic domain	PTHR24420	FAMILY NOT NAMED	KOG1187	Serine/threonine protein kinase				6468		protein amino acid phosphorylation	1950118	5700310	5702349
Sb01g006770	Sb01g006770.1	chromosome_1	similar to OSIGBa0125M19.6 protein	Sbicolor_v1.0	-1	5700310	5702349	1950118_peptide	PF00069	Protein kinase domain	SM00220	Serine/Threonine protein kinases, catalytic domain	PTHR24420	FAMILY NOT NAMED	KOG1187	Serine/threonine protein kinase				5488		binding	1950118	5700310	5702349
Sb01g033130	Sb01g033130.1	chromosome_1	similar to Putative uncharacterized protein	Sbicolor_v1.0	1	56245403	56247249	1953081_peptide	PF00646	F-box domain	SM00256	A Receptor for Ubiquitination Targets								5515		protein binding	1953081	56245403	56247249
Sb01g035950	Sb01g035950.2	chromosome_1		Sbicolor_v1.0	-1	59589670	59599741	1953435_peptide	PF00206	Lyase			PTHR11444:SF1	FUMARATE HYDRATASE CLASS II	KOG1317	Fumarase	4.2.1.2	Fumarate hydratase.	K01679	16829	fumarate hydratase, class II [EC:4.2.1.2]	lyase activity	1953435	59589670	59599741
Sb01g035950	Sb01g035950.2	chromosome_1		Sbicolor_v1.0	-1	59589670	59599741	1953435_peptide	PF00206	Lyase			PTHR11444:SF1	FUMARATE HYDRATASE CLASS II	KOG1317	Fumarase	4.2.1.2	Fumarate hydratase.	K01679	6099	fumarate hydratase, class II [EC:4.2.1.2]	tricarboxylic acid cycle	1953435	59589670	59599741
Sb01g035950	Sb01g035950.2	chromosome_1		Sbicolor_v1.0	-1	59589670	59599741	1953435_peptide	PF10415	Fumarase C C-terminus			PTHR11444:SF1	FUMARATE HYDRATASE CLASS II	KOG1317	Fumarase	4.2.1.2	Fumarate hydratase.	K01679	16829	fumarate hydratase, class II [EC:4.2.1.2]	lyase activity	1953435	59589670	59599741
Sb01g035950	Sb01g035950.2	chromosome_1		Sbicolor_v1.0	-1	59589670	59599741	1953435_peptide	PF10415	Fumarase C C-terminus			PTHR11444:SF1	FUMARATE HYDRATASE CLASS II	KOG1317	Fumarase	4.2.1.2	Fumarate hydratase.	K01679	6099	fumarate hydratase, class II [EC:4.2.1.2]	tricarboxylic acid cycle	1953435	59589670	59599741
Sb01g035950	Sb01g035950.2	chromosome_1		Sbicolor_v1.0	-1	59589670	59599741	1953435_peptide	PF00206	Lyase			PTHR11444	ASPARTATEAMMONIA/ARGININOSUCCINATE/ADENYLOSUCCINATE LYASE	KOG1317	Fumarase	4.2.1.2	Fumarate hydratase.	K01679	16829	fumarate hydratase, class II [EC:4.2.1.2]	lyase activity	1953435	59589670	59599741
Sb01g035950	Sb01g035950.2	chromosome_1		Sbicolor_v1.0	-1	59589670	59599741	1953435_peptide	PF00206	Lyase			PTHR11444	ASPARTATEAMMONIA/ARGININOSUCCINATE/ADENYLOSUCCINATE LYASE	KOG1317	Fumarase	4.2.1.2	Fumarate hydratase.	K01679	6099	fumarate hydratase, class II [EC:4.2.1.2]	tricarboxylic acid cycle	1953435	59589670	59599741
Sb01g035950	Sb01g035950.2	chromosome_1		Sbicolor_v1.0	-1	59589670	59599741	1953435_peptide	PF10415	Fumarase C C-terminus			PTHR11444	ASPARTATEAMMONIA/ARGININOSUCCINATE/ADENYLOSUCCINATE LYASE	KOG1317	Fumarase	4.2.1.2	Fumarate hydratase.	K01679	16829	fumarate hydratase, class II [EC:4.2.1.2]	lyase activity	1953435	59589670	59599741
Sb01g035950	Sb01g035950.2	chromosome_1		Sbicolor_v1.0	-1	59589670	59599741	1953435_peptide	PF10415	Fumarase C C-terminus			PTHR11444	ASPARTATEAMMONIA/ARGININOSUCCINATE/ADENYLOSUCCINATE LYASE	KOG1317	Fumarase	4.2.1.2	Fumarate hydratase.	K01679	6099	fumarate hydratase, class II [EC:4.2.1.2]	tricarboxylic acid cycle	1953435	59589670	59599741
Sb02g013030	Sb02g013030.1	chromosome_2	similar to Putative uncharacterized protein	Sbicolor_v1.0	-1	23056066	23057538	1956845_peptide	PF00888	Cullin family			PTHR11932	CULLIN						31625		ubiquitin protein ligase binding	1956845	23056066	23057538
Sb02g013030	Sb02g013030.1	chromosome_2	similar to Putative uncharacterized protein	Sbicolor_v1.0	-1	23056066	23057538	1956845_peptide	PF00888	Cullin family			PTHR11932	CULLIN						6511		ubiquitin-dependent protein catabolism	1956845	23056066	23057538
Sb02g013030	Sb02g013030.1	chromosome_2	similar to Putative uncharacterized protein	Sbicolor_v1.0	-1	23056066	23057538	1956845_peptide	PF00888	Cullin family			PTHR11932	CULLIN						31461		cullin-RING ubiquitin ligase complex	1956845	23056066	23057538
Sb02g013030	Sb02g013030.1	chromosome_2	similar to Putative uncharacterized protein	Sbicolor_v1.0	-1	23056066	23057538	1956845_peptide	PF00888	Cullin family			PTHR11932:SF21	CULLIN-RELATED						31625		ubiquitin protein ligase binding	1956845	23056066	23057538
Sb02g013030	Sb02g013030.1	chromosome_2	similar to Putative uncharacterized protein	Sbicolor_v1.0	-1	23056066	23057538	1956845_peptide	PF00888	Cullin family			PTHR11932:SF21	CULLIN-RELATED						6511		ubiquitin-dependent protein catabolism	1956845	23056066	23057538
Sb02g013030	Sb02g013030.1	chromosome_2	similar to Putative uncharacterized protein	Sbicolor_v1.0	-1	23056066	23057538	1956845_peptide	PF00888	Cullin family			PTHR11932:SF21	CULLIN-RELATED						31461		cullin-RING ubiquitin ligase complex	1956845	23056066	23057538
Sb01g015800	Sb01g015800.1	chromosome_1	similar to Expressed protein	Sbicolor_v1.0	-1	15412525	15414836	1951231_peptide															1951231	15412525	15414836
Sb05g000706	Sb05g000706.1	chromosome_5	weakly similar to Putative uncharacterized protein	Sbicolor_v1.0	-1	558812	569489	1968865_peptide	PF03348	Serine incorporator (Serinc)			PTHR10383:SF2	UNCHARACTERIZED	KOG2592	Tumor differentially expressed (TDE) protein							1968865	558812	569489
Sb05g000706	Sb05g000706.1	chromosome_5	weakly similar to Putative uncharacterized protein	Sbicolor_v1.0	-1	558812	569489	1968865_peptide	PF03348	Serine incorporator (Serinc)			PTHR10383	TUMOR DIFFERENTIALLY EXPRESSED PROTEIN-RELATED	KOG2592	Tumor differentially expressed (TDE) protein							1968865	558812	569489
Sb02g020830	Sb02g020830.1	chromosome_2	similar to Os09g0307300 protein	Sbicolor_v1.0	1	51194999	51198803	1957131_peptide	PF06886	Targeting protein for Xklp2 (TPX2)			PTHR14326:SF10										1957131	51194999	51198803
Sb02g020830	Sb02g020830.1	chromosome_2	similar to Os09g0307300 protein	Sbicolor_v1.0	1	51194999	51198803	1957131_peptide	PF06886	Targeting protein for Xklp2 (TPX2)			PTHR14326	TARGETING PROTEIN FOR XKLP2									1957131	51194999	51198803
Sb09g005200	Sb09g005200.1	chromosome_9	similar to Putative uncharacterized protein	Sbicolor_v1.0	-1	6664084	6667408	1979952_peptide	PF04379	Protein of unknown function (DUF525)			PTHR14289	F-BOX ONLY PROTEIN 3						5515		protein binding	1979952	6664084	6667408
Sb09g005200	Sb09g005200.1	chromosome_9	similar to Putative uncharacterized protein	Sbicolor_v1.0	-1	6664084	6667408	1979952_peptide	PF04379	Protein of unknown function (DUF525)			PTHR14289	F-BOX ONLY PROTEIN 3						3677		DNA binding	1979952	6664084	6667408
Sb09g005200	Sb09g005200.1	chromosome_9	similar to Putative uncharacterized protein	Sbicolor_v1.0	-1	6664084	6667408	1979952_peptide	PF04379	Protein of unknown function (DUF525)			PTHR14289	F-BOX ONLY PROTEIN 3						4518		nuclease activity	1979952	6664084	6667408
Sb09g005200	Sb09g005200.1	chromosome_9	similar to Putative uncharacterized protein	Sbicolor_v1.0	-1	6664084	6667408	1979952_peptide	PF04379	Protein of unknown function (DUF525)			PTHR14289	F-BOX ONLY PROTEIN 3						6289		nucleotide-excision repair	1979952	6664084	6667408
Sb09g005200	Sb09g005200.1	chromosome_9	similar to Putative uncharacterized protein	Sbicolor_v1.0	-1	6664084	6667408	1979952_peptide	PF02151	UvrB/uvrC motif			PTHR14289	F-BOX ONLY PROTEIN 3						5515		protein binding	1979952	6664084	6667408
Sb09g005200	Sb09g005200.1	chromosome_9	similar to Putative uncharacterized protein	Sbicolor_v1.0	-1	6664084	6667408	1979952_peptide	PF02151	UvrB/uvrC motif			PTHR14289	F-BOX ONLY PROTEIN 3						3677		DNA binding	1979952	6664084	6667408
Sb09g005200	Sb09g005200.1	chromosome_9	similar to Putative uncharacterized protein	Sbicolor_v1.0	-1	6664084	6667408	1979952_peptide	PF02151	UvrB/uvrC motif			PTHR14289	F-BOX ONLY PROTEIN 3						4518		nuclease activity	1979952	6664084	6667408
Sb09g005200	Sb09g005200.1	chromosome_9	similar to Putative uncharacterized protein	Sbicolor_v1.0	-1	6664084	6667408	1979952_peptide	PF02151	UvrB/uvrC motif			PTHR14289	F-BOX ONLY PROTEIN 3						6289		nucleotide-excision repair	1979952	6664084	6667408
Sb09g005200	Sb09g005200.1	chromosome_9	similar to Putative uncharacterized protein	Sbicolor_v1.0	-1	6664084	6667408	1979952_peptide	PF04379	Protein of unknown function (DUF525)			PTHR14289:SF12	SUBFAMILY NOT NAMED						5515		protein binding	1979952	6664084	6667408
Sb09g005200	Sb09g005200.1	chromosome_9	similar to Putative uncharacterized protein	Sbicolor_v1.0	-1	6664084	6667408	1979952_peptide	PF04379	Protein of unknown function (DUF525)			PTHR14289:SF12	SUBFAMILY NOT NAMED						3677		DNA binding	1979952	6664084	6667408
Sb09g005200	Sb09g005200.1	chromosome_9	similar to Putative uncharacterized protein	Sbicolor_v1.0	-1	6664084	6667408	1979952_peptide	PF04379	Protein of unknown function (DUF525)			PTHR14289:SF12	SUBFAMILY NOT NAMED						4518		nuclease activity	1979952	6664084	6667408
Sb09g005200	Sb09g005200.1	chromosome_9	similar to Putative uncharacterized protein	Sbicolor_v1.0	-1	6664084	6667408	1979952_peptide	PF04379	Protein of unknown function (DUF525)			PTHR14289:SF12	SUBFAMILY NOT NAMED						6289		nucleotide-excision repair	1979952	6664084	6667408
Sb09g005200	Sb09g005200.1	chromosome_9	similar to Putative uncharacterized protein	Sbicolor_v1.0	-1	6664084	6667408	1979952_peptide	PF02151	UvrB/uvrC motif			PTHR14289:SF12	SUBFAMILY NOT NAMED						5515		protein binding	1979952	6664084	6667408
Sb09g005200	Sb09g005200.1	chromosome_9	similar to Putative uncharacterized protein	Sbicolor_v1.0	-1	6664084	6667408	1979952_peptide	PF02151	UvrB/uvrC motif			PTHR14289:SF12	SUBFAMILY NOT NAMED						3677		DNA binding	1979952	6664084	6667408
Sb09g005200	Sb09g005200.1	chromosome_9	similar to Putative uncharacterized protein	Sbicolor_v1.0	-1	6664084	6667408	1979952_peptide	PF02151	UvrB/uvrC motif			PTHR14289:SF12	SUBFAMILY NOT NAMED						4518		nuclease activity	1979952	6664084	6667408
Sb09g005200	Sb09g005200.1	chromosome_9	similar to Putative uncharacterized protein	Sbicolor_v1.0	-1	6664084	6667408	1979952_peptide	PF02151	UvrB/uvrC motif			PTHR14289:SF12	SUBFAMILY NOT NAMED						6289		nucleotide-excision repair	1979952	6664084	6667408
Sb05g026380	Sb05g026380.1	chromosome_5	similar to P0648C09.9 protein	Sbicolor_v1.0	-1	60245693	60248061	1971205_peptide	PF00650	CRAL/TRIO domain	SM00516	Domain in homologues of a S. cerevisiae phosphatidylinositol transfer protein (Sec14p)	PTHR23324	SEC14 RELATED PROTEIN	KOG1471	Phosphatidylinositol transfer protein SEC14 and related proteins							1971205	60245693	60248061
Sb05g026380	Sb05g026380.1	chromosome_5	similar to P0648C09.9 protein	Sbicolor_v1.0	-1	60245693	60248061	1971205_peptide	PF03765	CRAL/TRIO, N-terminus	SM00516	Domain in homologues of a S. cerevisiae phosphatidylinositol transfer protein (Sec14p)	PTHR23324	SEC14 RELATED PROTEIN	KOG1471	Phosphatidylinositol transfer protein SEC14 and related proteins							1971205	60245693	60248061
Sb05g026380	Sb05g026380.1	chromosome_5	similar to P0648C09.9 protein	Sbicolor_v1.0	-1	60245693	60248061	1971205_peptide	PF00650	CRAL/TRIO domain	SM00516	Domain in homologues of a S. cerevisiae phosphatidylinositol transfer protein (Sec14p)	PTHR23324:SF4	SEC14 CYTOSOLIC FACTOR-RELATED	KOG1471	Phosphatidylinositol transfer protein SEC14 and related proteins							1971205	60245693	60248061
Sb05g026380	Sb05g026380.1	chromosome_5	similar to P0648C09.9 protein	Sbicolor_v1.0	-1	60245693	60248061	1971205_peptide	PF03765	CRAL/TRIO, N-terminus	SM00516	Domain in homologues of a S. cerevisiae phosphatidylinositol transfer protein (Sec14p)	PTHR23324:SF4	SEC14 CYTOSOLIC FACTOR-RELATED	KOG1471	Phosphatidylinositol transfer protein SEC14 and related proteins							1971205	60245693	60248061
Sb03g035240	Sb03g035240.1	chromosome_3	similar to Putative uncharacterized protein	Sbicolor_v1.0	-1	63398364	63404658	1963373_peptide	PF03638	Tesmin/TSO1-like CXC domain			PTHR12446	TESMIN/TSO1-RELATED									1963373	63398364	63404658
Sb03g035240	Sb03g035240.1	chromosome_3	similar to Putative uncharacterized protein	Sbicolor_v1.0	-1	63398364	63404658	1963373_peptide	PF03638	Tesmin/TSO1-like CXC domain			PTHR12446:SF7	TSO1-RELATED									1963373	63398364	63404658
Sb10g028940	Sb10g028940.1	chromosome_10	similar to Eukaryotic initiation factor 4A-1	Sbicolor_v1.0	-1	58765319	58769332	1984939_peptide	PF00270	DEAD/DEAH box helicase	SM00487	DEAD-like helicases superfamily	PTHR24031:SF2	SUBFAMILY NOT NAMED	KOG0328	Predicted ATP-dependent RNA helicase FAL1, involved in rRNA maturation, DEAD-box superfamily			K03257	3676	translation initiation factor eIF-4A	nucleic acid binding	1984939	58765319	58769332
Sb10g028940	Sb10g028940.1	chromosome_10	similar to Eukaryotic initiation factor 4A-1	Sbicolor_v1.0	-1	58765319	58769332	1984939_peptide	PF00270	DEAD/DEAH box helicase	SM00487	DEAD-like helicases superfamily	PTHR24031:SF2	SUBFAMILY NOT NAMED	KOG0328	Predicted ATP-dependent RNA helicase FAL1, involved in rRNA maturation, DEAD-box superfamily			K03257	5524	translation initiation factor eIF-4A	ATP binding	1984939	58765319	58769332
Sb10g028940	Sb10g028940.1	chromosome_10	similar to Eukaryotic initiation factor 4A-1	Sbicolor_v1.0	-1	58765319	58769332	1984939_peptide	PF00270	DEAD/DEAH box helicase	SM00487	DEAD-like helicases superfamily	PTHR24031:SF2	SUBFAMILY NOT NAMED	KOG0328	Predicted ATP-dependent RNA helicase FAL1, involved in rRNA maturation, DEAD-box superfamily			K03257	8026	translation initiation factor eIF-4A	ATP dependent helicase activity	1984939	58765319	58769332
Sb10g028940	Sb10g028940.1	chromosome_10	similar to Eukaryotic initiation factor 4A-1	Sbicolor_v1.0	-1	58765319	58769332	1984939_peptide	PF00270	DEAD/DEAH box helicase	SM00487	DEAD-like helicases superfamily	PTHR24031:SF2	SUBFAMILY NOT NAMED	KOG0328	Predicted ATP-dependent RNA helicase FAL1, involved in rRNA maturation, DEAD-box superfamily			K03257	4386	translation initiation factor eIF-4A	helicase activity	1984939	58765319	58769332
Sb10g028940	Sb10g028940.1	chromosome_10	similar to Eukaryotic initiation factor 4A-1	Sbicolor_v1.0	-1	58765319	58769332	1984939_peptide	PF00271	Helicase conserved C-terminal domain	SM00487	DEAD-like helicases superfamily	PTHR24031:SF2	SUBFAMILY NOT NAMED	KOG0328	Predicted ATP-dependent RNA helicase FAL1, involved in rRNA maturation, DEAD-box superfamily			K03257	3676	translation initiation factor eIF-4A	nucleic acid binding	1984939	58765319	58769332
Sb10g028940	Sb10g028940.1	chromosome_10	similar to Eukaryotic initiation factor 4A-1	Sbicolor_v1.0	-1	58765319	58769332	1984939_peptide	PF00271	Helicase conserved C-terminal domain	SM00487	DEAD-like helicases superfamily	PTHR24031:SF2	SUBFAMILY NOT NAMED	KOG0328	Predicted ATP-dependent RNA helicase FAL1, involved in rRNA maturation, DEAD-box superfamily			K03257	5524	translation initiation factor eIF-4A	ATP binding	1984939	58765319	58769332
Sb10g028940	Sb10g028940.1	chromosome_10	similar to Eukaryotic initiation factor 4A-1	Sbicolor_v1.0	-1	58765319	58769332	1984939_peptide	PF00271	Helicase conserved C-terminal domain	SM00487	DEAD-like helicases superfamily	PTHR24031:SF2	SUBFAMILY NOT NAMED	KOG0328	Predicted ATP-dependent RNA helicase FAL1, involved in rRNA maturation, DEAD-box superfamily			K03257	8026	translation initiation factor eIF-4A	ATP dependent helicase activity	1984939	58765319	58769332
Sb10g028940	Sb10g028940.1	chromosome_10	similar to Eukaryotic initiation factor 4A-1	Sbicolor_v1.0	-1	58765319	58769332	1984939_peptide	PF00271	Helicase conserved C-terminal domain	SM00487	DEAD-like helicases superfamily	PTHR24031:SF2	SUBFAMILY NOT NAMED	KOG0328	Predicted ATP-dependent RNA helicase FAL1, involved in rRNA maturation, DEAD-box superfamily			K03257	4386	translation initiation factor eIF-4A	helicase activity	1984939	58765319	58769332
Sb10g028940	Sb10g028940.1	chromosome_10	similar to Eukaryotic initiation factor 4A-1	Sbicolor_v1.0	-1	58765319	58769332	1984939_peptide	PF00270	DEAD/DEAH box helicase	SM00487	DEAD-like helicases superfamily	PTHR24031	FAMILY NOT NAMED	KOG0328	Predicted ATP-dependent RNA helicase FAL1, involved in rRNA maturation, DEAD-box superfamily			K03257	3676	translation initiation factor eIF-4A	nucleic acid binding	1984939	58765319	58769332
Sb10g028940	Sb10g028940.1	chromosome_10	similar to Eukaryotic initiation factor 4A-1	Sbicolor_v1.0	-1	58765319	58769332	1984939_peptide	PF00270	DEAD/DEAH box helicase	SM00487	DEAD-like helicases superfamily	PTHR24031	FAMILY NOT NAMED	KOG0328	Predicted ATP-dependent RNA helicase FAL1, involved in rRNA maturation, DEAD-box superfamily			K03257	5524	translation initiation factor eIF-4A	ATP binding	1984939	58765319	58769332
Sb10g028940	Sb10g028940.1	chromosome_10	similar to Eukaryotic initiation factor 4A-1	Sbicolor_v1.0	-1	58765319	58769332	1984939_peptide	PF00270	DEAD/DEAH box helicase	SM00487	DEAD-like helicases superfamily	PTHR24031	FAMILY NOT NAMED	KOG0328	Predicted ATP-dependent RNA helicase FAL1, involved in rRNA maturation, DEAD-box superfamily			K03257	8026	translation initiation factor eIF-4A	ATP dependent helicase activity	1984939	58765319	58769332
Sb10g028940	Sb10g028940.1	chromosome_10	similar to Eukaryotic initiation factor 4A-1	Sbicolor_v1.0	-1	58765319	58769332	1984939_peptide	PF00270	DEAD/DEAH box helicase	SM00487	DEAD-like helicases superfamily	PTHR24031	FAMILY NOT NAMED	KOG0328	Predicted ATP-dependent RNA helicase FAL1, involved in rRNA maturation, DEAD-box superfamily			K03257	4386	translation initiation factor eIF-4A	helicase activity	1984939	58765319	58769332
Sb10g028940	Sb10g028940.1	chromosome_10	similar to Eukaryotic initiation factor 4A-1	Sbicolor_v1.0	-1	58765319	58769332	1984939_peptide	PF00271	Helicase conserved C-terminal domain	SM00487	DEAD-like helicases superfamily	PTHR24031	FAMILY NOT NAMED	KOG0328	Predicted ATP-dependent RNA helicase FAL1, involved in rRNA maturation, DEAD-box superfamily			K03257	3676	translation initiation factor eIF-4A	nucleic acid binding	1984939	58765319	58769332
Sb10g028940	Sb10g028940.1	chromosome_10	similar to Eukaryotic initiation factor 4A-1	Sbicolor_v1.0	-1	58765319	58769332	1984939_peptide	PF00271	Helicase conserved C-terminal domain	SM00487	DEAD-like helicases superfamily	PTHR24031	FAMILY NOT NAMED	KOG0328	Predicted ATP-dependent RNA helicase FAL1, involved in rRNA maturation, DEAD-box superfamily			K03257	5524	translation initiation factor eIF-4A	ATP binding	1984939	58765319	58769332
Sb10g028940	Sb10g028940.1	chromosome_10	similar to Eukaryotic initiation factor 4A-1	Sbicolor_v1.0	-1	58765319	58769332	1984939_peptide	PF00271	Helicase conserved C-terminal domain	SM00487	DEAD-like helicases superfamily	PTHR24031	FAMILY NOT NAMED	KOG0328	Predicted ATP-dependent RNA helicase FAL1, involved in rRNA maturation, DEAD-box superfamily			K03257	8026	translation initiation factor eIF-4A	ATP dependent helicase activity	1984939	58765319	58769332
Sb10g028940	Sb10g028940.1	chromosome_10	similar to Eukaryotic initiation factor 4A-1	Sbicolor_v1.0	-1	58765319	58769332	1984939_peptide	PF00271	Helicase conserved C-terminal domain	SM00487	DEAD-like helicases superfamily	PTHR24031	FAMILY NOT NAMED	KOG0328	Predicted ATP-dependent RNA helicase FAL1, involved in rRNA maturation, DEAD-box superfamily			K03257	4386	translation initiation factor eIF-4A	helicase activity	1984939	58765319	58769332
Sb10g028940	Sb10g028940.1	chromosome_10	similar to Eukaryotic initiation factor 4A-1	Sbicolor_v1.0	-1	58765319	58769332	1984939_peptide	PF00270	DEAD/DEAH box helicase	SM00490	helicase superfamily c-terminal domain	PTHR24031:SF2	SUBFAMILY NOT NAMED	KOG0328	Predicted ATP-dependent RNA helicase FAL1, involved in rRNA maturation, DEAD-box superfamily			K03257	3676	translation initiation factor eIF-4A	nucleic acid binding	1984939	58765319	58769332
Sb10g028940	Sb10g028940.1	chromosome_10	similar to Eukaryotic initiation factor 4A-1	Sbicolor_v1.0	-1	58765319	58769332	1984939_peptide	PF00270	DEAD/DEAH box helicase	SM00490	helicase superfamily c-terminal domain	PTHR24031:SF2	SUBFAMILY NOT NAMED	KOG0328	Predicted ATP-dependent RNA helicase FAL1, involved in rRNA maturation, DEAD-box superfamily			K03257	5524	translation initiation factor eIF-4A	ATP binding	1984939	58765319	58769332
Sb10g028940	Sb10g028940.1	chromosome_10	similar to Eukaryotic initiation factor 4A-1	Sbicolor_v1.0	-1	58765319	58769332	1984939_peptide	PF00270	DEAD/DEAH box helicase	SM00490	helicase superfamily c-terminal domain	PTHR24031:SF2	SUBFAMILY NOT NAMED	KOG0328	Predicted ATP-dependent RNA helicase FAL1, involved in rRNA maturation, DEAD-box superfamily			K03257	8026	translation initiation factor eIF-4A	ATP dependent helicase activity	1984939	58765319	58769332
Sb10g028940	Sb10g028940.1	chromosome_10	similar to Eukaryotic initiation factor 4A-1	Sbicolor_v1.0	-1	58765319	58769332	1984939_peptide	PF00270	DEAD/DEAH box helicase	SM00490	helicase superfamily c-terminal domain	PTHR24031:SF2	SUBFAMILY NOT NAMED	KOG0328	Predicted ATP-dependent RNA helicase FAL1, involved in rRNA maturation, DEAD-box superfamily			K03257	4386	translation initiation factor eIF-4A	helicase activity	1984939	58765319	58769332
Sb10g028940	Sb10g028940.1	chromosome_10	similar to Eukaryotic initiation factor 4A-1	Sbicolor_v1.0	-1	58765319	58769332	1984939_peptide	PF00271	Helicase conserved C-terminal domain	SM00490	helicase superfamily c-terminal domain	PTHR24031:SF2	SUBFAMILY NOT NAMED	KOG0328	Predicted ATP-dependent RNA helicase FAL1, involved in rRNA maturation, DEAD-box superfamily			K03257	3676	translation initiation factor eIF-4A	nucleic acid binding	1984939	58765319	58769332
Sb10g028940	Sb10g028940.1	chromosome_10	similar to Eukaryotic initiation factor 4A-1	Sbicolor_v1.0	-1	58765319	58769332	1984939_peptide	PF00271	Helicase conserved C-terminal domain	SM00490	helicase superfamily c-terminal domain	PTHR24031:SF2	SUBFAMILY NOT NAMED	KOG0328	Predicted ATP-dependent RNA helicase FAL1, involved in rRNA maturation, DEAD-box superfamily			K03257	5524	translation initiation factor eIF-4A	ATP binding	1984939	58765319	58769332
Sb10g028940	Sb10g028940.1	chromosome_10	similar to Eukaryotic initiation factor 4A-1	Sbicolor_v1.0	-1	58765319	58769332	1984939_peptide	PF00271	Helicase conserved C-terminal domain	SM00490	helicase superfamily c-terminal domain	PTHR24031:SF2	SUBFAMILY NOT NAMED	KOG0328	Predicted ATP-dependent RNA helicase FAL1, involved in rRNA maturation, DEAD-box superfamily			K03257	8026	translation initiation factor eIF-4A	ATP dependent helicase activity	1984939	58765319	58769332
Sb10g028940	Sb10g028940.1	chromosome_10	similar to Eukaryotic initiation factor 4A-1	Sbicolor_v1.0	-1	58765319	58769332	1984939_peptide	PF00271	Helicase conserved C-terminal domain	SM00490	helicase superfamily c-terminal domain	PTHR24031:SF2	SUBFAMILY NOT NAMED	KOG0328	Predicted ATP-dependent RNA helicase FAL1, involved in rRNA maturation, DEAD-box superfamily			K03257	4386	translation initiation factor eIF-4A	helicase activity	1984939	58765319	58769332
Sb10g028940	Sb10g028940.1	chromosome_10	similar to Eukaryotic initiation factor 4A-1	Sbicolor_v1.0	-1	58765319	58769332	1984939_peptide	PF00270	DEAD/DEAH box helicase	SM00490	helicase superfamily c-terminal domain	PTHR24031	FAMILY NOT NAMED	KOG0328	Predicted ATP-dependent RNA helicase FAL1, involved in rRNA maturation, DEAD-box superfamily			K03257	3676	translation initiation factor eIF-4A	nucleic acid binding	1984939	58765319	58769332
Sb10g028940	Sb10g028940.1	chromosome_10	similar to Eukaryotic initiation factor 4A-1	Sbicolor_v1.0	-1	58765319	58769332	1984939_peptide	PF00270	DEAD/DEAH box helicase	SM00490	helicase superfamily c-terminal domain	PTHR24031	FAMILY NOT NAMED	KOG0328	Predicted ATP-dependent RNA helicase FAL1, involved in rRNA maturation, DEAD-box superfamily			K03257	5524	translation initiation factor eIF-4A	ATP binding	1984939	58765319	58769332
Sb10g028940	Sb10g028940.1	chromosome_10	similar to Eukaryotic initiation factor 4A-1	Sbicolor_v1.0	-1	58765319	58769332	1984939_peptide	PF00270	DEAD/DEAH box helicase	SM00490	helicase superfamily c-terminal domain	PTHR24031	FAMILY NOT NAMED	KOG0328	Predicted ATP-dependent RNA helicase FAL1, involved in rRNA maturation, DEAD-box superfamily			K03257	8026	translation initiation factor eIF-4A	ATP dependent helicase activity	1984939	58765319	58769332
Sb10g028940	Sb10g028940.1	chromosome_10	similar to Eukaryotic initiation factor 4A-1	Sbicolor_v1.0	-1	58765319	58769332	1984939_peptide	PF00270	DEAD/DEAH box helicase	SM00490	helicase superfamily c-terminal domain	PTHR24031	FAMILY NOT NAMED	KOG0328	Predicted ATP-dependent RNA helicase FAL1, involved in rRNA maturation, DEAD-box superfamily			K03257	4386	translation initiation factor eIF-4A	helicase activity	1984939	58765319	58769332
Sb10g028940	Sb10g028940.1	chromosome_10	similar to Eukaryotic initiation factor 4A-1	Sbicolor_v1.0	-1	58765319	58769332	1984939_peptide	PF00271	Helicase conserved C-terminal domain	SM00490	helicase superfamily c-terminal domain	PTHR24031	FAMILY NOT NAMED	KOG0328	Predicted ATP-dependent RNA helicase FAL1, involved in rRNA maturation, DEAD-box superfamily			K03257	3676	translation initiation factor eIF-4A	nucleic acid binding	1984939	58765319	58769332
Sb10g028940	Sb10g028940.1	chromosome_10	similar to Eukaryotic initiation factor 4A-1	Sbicolor_v1.0	-1	58765319	58769332	1984939_peptide	PF00271	Helicase conserved C-terminal domain	SM00490	helicase superfamily c-terminal domain	PTHR24031	FAMILY NOT NAMED	KOG0328	Predicted ATP-dependent RNA helicase FAL1, involved in rRNA maturation, DEAD-box superfamily			K03257	5524	translation initiation factor eIF-4A	ATP binding	1984939	58765319	58769332
Sb10g028940	Sb10g028940.1	chromosome_10	similar to Eukaryotic initiation factor 4A-1	Sbicolor_v1.0	-1	58765319	58769332	1984939_peptide	PF00271	Helicase conserved C-terminal domain	SM00490	helicase superfamily c-terminal domain	PTHR24031	FAMILY NOT NAMED	KOG0328	Predicted ATP-dependent RNA helicase FAL1, involved in rRNA maturation, DEAD-box superfamily			K03257	8026	translation initiation factor eIF-4A	ATP dependent helicase activity	1984939	58765319	58769332
Sb10g028940	Sb10g028940.1	chromosome_10	similar to Eukaryotic initiation factor 4A-1	Sbicolor_v1.0	-1	58765319	58769332	1984939_peptide	PF00271	Helicase conserved C-terminal domain	SM00490	helicase superfamily c-terminal domain	PTHR24031	FAMILY NOT NAMED	KOG0328	Predicted ATP-dependent RNA helicase FAL1, involved in rRNA maturation, DEAD-box superfamily			K03257	4386	translation initiation factor eIF-4A	helicase activity	1984939	58765319	58769332
Sb10g023070	Sb10g023070.1	chromosome_10	similar to Putative anthocyanin 5-O-glucosyltransferase	Sbicolor_v1.0	-1	51433898	51435376	1984193_peptide	PF00201	UDP-glucoronosyl and UDP-glucosyl transferase			PTHR11926:SF15	UDP-GLUCURONOSYLTRANSFERASE RELATED	KOG1192	UDP-glucuronosyl and UDP-glucosyl transferase				8152		metabolism	1984193	51433898	51435376
Sb10g023070	Sb10g023070.1	chromosome_10	similar to Putative anthocyanin 5-O-glucosyltransferase	Sbicolor_v1.0	-1	51433898	51435376	1984193_peptide	PF00201	UDP-glucoronosyl and UDP-glucosyl transferase			PTHR11926:SF15	UDP-GLUCURONOSYLTRANSFERASE RELATED	KOG1192	UDP-glucuronosyl and UDP-glucosyl transferase				16758		transferase activity, transferring hexosyl groups	1984193	51433898	51435376
Sb10g023070	Sb10g023070.1	chromosome_10	similar to Putative anthocyanin 5-O-glucosyltransferase	Sbicolor_v1.0	-1	51433898	51435376	1984193_peptide	PF00201	UDP-glucoronosyl and UDP-glucosyl transferase			PTHR11926	GLUCOSYL/GLUCURONOSYL TRANSFERASES	KOG1192	UDP-glucuronosyl and UDP-glucosyl transferase				8152		metabolism	1984193	51433898	51435376
Sb10g023070	Sb10g023070.1	chromosome_10	similar to Putative anthocyanin 5-O-glucosyltransferase	Sbicolor_v1.0	-1	51433898	51435376	1984193_peptide	PF00201	UDP-glucoronosyl and UDP-glucosyl transferase			PTHR11926	GLUCOSYL/GLUCURONOSYL TRANSFERASES	KOG1192	UDP-glucuronosyl and UDP-glucosyl transferase				16758		transferase activity, transferring hexosyl groups	1984193	51433898	51435376
Sb02g027630	Sb02g027630.1	chromosome_2	similar to Putative uncharacterized protein	Sbicolor_v1.0	1	62916174	62919496	1957961_peptide	PF00069	Protein kinase domain	SM00219	Tyrosine kinase, catalytic domain	PTHR24351:SF88		KOG0610	Putative serine/threonine protein kinase	2.7.11.-		K08286	4672	protein-serine/threonine kinase [EC:2.7.11.-]	protein kinase activity	1957961	62916174	62919496
Sb02g027630	Sb02g027630.1	chromosome_2	similar to Putative uncharacterized protein	Sbicolor_v1.0	1	62916174	62919496	1957961_peptide	PF00069	Protein kinase domain	SM00219	Tyrosine kinase, catalytic domain	PTHR24351:SF88		KOG0610	Putative serine/threonine protein kinase	2.7.11.-		K08286	5524	protein-serine/threonine kinase [EC:2.7.11.-]	ATP binding	1957961	62916174	62919496
Sb02g027630	Sb02g027630.1	chromosome_2	similar to Putative uncharacterized protein	Sbicolor_v1.0	1	62916174	62919496	1957961_peptide	PF00069	Protein kinase domain	SM00219	Tyrosine kinase, catalytic domain	PTHR24351:SF88		KOG0610	Putative serine/threonine protein kinase	2.7.11.-		K08286	6468	protein-serine/threonine kinase [EC:2.7.11.-]	protein amino acid phosphorylation	1957961	62916174	62919496
Sb02g027630	Sb02g027630.1	chromosome_2	similar to Putative uncharacterized protein	Sbicolor_v1.0	1	62916174	62919496	1957961_peptide	PF00069	Protein kinase domain	SM00219	Tyrosine kinase, catalytic domain	PTHR24351	RIBOSOMAL PROTEIN S6 KINASE	KOG0610	Putative serine/threonine protein kinase	2.7.11.-		K08286	4672	protein-serine/threonine kinase [EC:2.7.11.-]	protein kinase activity	1957961	62916174	62919496
Sb02g027630	Sb02g027630.1	chromosome_2	similar to Putative uncharacterized protein	Sbicolor_v1.0	1	62916174	62919496	1957961_peptide	PF00069	Protein kinase domain	SM00219	Tyrosine kinase, catalytic domain	PTHR24351	RIBOSOMAL PROTEIN S6 KINASE	KOG0610	Putative serine/threonine protein kinase	2.7.11.-		K08286	5524	protein-serine/threonine kinase [EC:2.7.11.-]	ATP binding	1957961	62916174	62919496
Sb02g027630	Sb02g027630.1	chromosome_2	similar to Putative uncharacterized protein	Sbicolor_v1.0	1	62916174	62919496	1957961_peptide	PF00069	Protein kinase domain	SM00219	Tyrosine kinase, catalytic domain	PTHR24351	RIBOSOMAL PROTEIN S6 KINASE	KOG0610	Putative serine/threonine protein kinase	2.7.11.-		K08286	6468	protein-serine/threonine kinase [EC:2.7.11.-]	protein amino acid phosphorylation	1957961	62916174	62919496
Sb02g027630	Sb02g027630.1	chromosome_2	similar to Putative uncharacterized protein	Sbicolor_v1.0	1	62916174	62919496	1957961_peptide	PF00069	Protein kinase domain	SM00220	Serine/Threonine protein kinases, catalytic domain	PTHR24351:SF88		KOG0610	Putative serine/threonine protein kinase	2.7.11.-		K08286	4672	protein-serine/threonine kinase [EC:2.7.11.-]	protein kinase activity	1957961	62916174	62919496
Sb02g027630	Sb02g027630.1	chromosome_2	similar to Putative uncharacterized protein	Sbicolor_v1.0	1	62916174	62919496	1957961_peptide	PF00069	Protein kinase domain	SM00220	Serine/Threonine protein kinases, catalytic domain	PTHR24351:SF88		KOG0610	Putative serine/threonine protein kinase	2.7.11.-		K08286	5524	protein-serine/threonine kinase [EC:2.7.11.-]	ATP binding	1957961	62916174	62919496
Sb02g027630	Sb02g027630.1	chromosome_2	similar to Putative uncharacterized protein	Sbicolor_v1.0	1	62916174	62919496	1957961_peptide	PF00069	Protein kinase domain	SM00220	Serine/Threonine protein kinases, catalytic domain	PTHR24351:SF88		KOG0610	Putative serine/threonine protein kinase	2.7.11.-		K08286	6468	protein-serine/threonine kinase [EC:2.7.11.-]	protein amino acid phosphorylation	1957961	62916174	62919496
Sb02g027630	Sb02g027630.1	chromosome_2	similar to Putative uncharacterized protein	Sbicolor_v1.0	1	62916174	62919496	1957961_peptide	PF00069	Protein kinase domain	SM00220	Serine/Threonine protein kinases, catalytic domain	PTHR24351	RIBOSOMAL PROTEIN S6 KINASE	KOG0610	Putative serine/threonine protein kinase	2.7.11.-		K08286	4672	protein-serine/threonine kinase [EC:2.7.11.-]	protein kinase activity	1957961	62916174	62919496
Sb02g027630	Sb02g027630.1	chromosome_2	similar to Putative uncharacterized protein	Sbicolor_v1.0	1	62916174	62919496	1957961_peptide	PF00069	Protein kinase domain	SM00220	Serine/Threonine protein kinases, catalytic domain	PTHR24351	RIBOSOMAL PROTEIN S6 KINASE	KOG0610	Putative serine/threonine protein kinase	2.7.11.-		K08286	5524	protein-serine/threonine kinase [EC:2.7.11.-]	ATP binding	1957961	62916174	62919496
Sb02g027630	Sb02g027630.1	chromosome_2	similar to Putative uncharacterized protein	Sbicolor_v1.0	1	62916174	62919496	1957961_peptide	PF00069	Protein kinase domain	SM00220	Serine/Threonine protein kinases, catalytic domain	PTHR24351	RIBOSOMAL PROTEIN S6 KINASE	KOG0610	Putative serine/threonine protein kinase	2.7.11.-		K08286	6468	protein-serine/threonine kinase [EC:2.7.11.-]	protein amino acid phosphorylation	1957961	62916174	62919496
Sb03g047340	Sb03g047340.1	chromosome_3	similar to Zinc transporter	Sbicolor_v1.0	-1	74216346	74217976	1964806_peptide	PF02535	ZIP Zinc transporter			PTHR11040:SF25		KOG1558	Fe2+/Zn2+ regulated transporter				46873		metal ion transporter activity	1964806	74216346	74217976
Sb03g047340	Sb03g047340.1	chromosome_3	similar to Zinc transporter	Sbicolor_v1.0	-1	74216346	74217976	1964806_peptide	PF02535	ZIP Zinc transporter			PTHR11040:SF25		KOG1558	Fe2+/Zn2+ regulated transporter				30001		metal ion transport	1964806	74216346	74217976
Sb03g047340	Sb03g047340.1	chromosome_3	similar to Zinc transporter	Sbicolor_v1.0	-1	74216346	74217976	1964806_peptide	PF02535	ZIP Zinc transporter			PTHR11040:SF25		KOG1558	Fe2+/Zn2+ regulated transporter				55085		transmembrane transport	1964806	74216346	74217976
Sb03g047340	Sb03g047340.1	chromosome_3	similar to Zinc transporter	Sbicolor_v1.0	-1	74216346	74217976	1964806_peptide	PF02535	ZIP Zinc transporter			PTHR11040:SF25		KOG1558	Fe2+/Zn2+ regulated transporter				16020		membrane	1964806	74216346	74217976
Sb03g047340	Sb03g047340.1	chromosome_3	similar to Zinc transporter	Sbicolor_v1.0	-1	74216346	74217976	1964806_peptide	PF02535	ZIP Zinc transporter			PTHR11040	ZINC-IRON TRANSPORTER	KOG1558	Fe2+/Zn2+ regulated transporter				46873		metal ion transporter activity	1964806	74216346	74217976
Sb03g047340	Sb03g047340.1	chromosome_3	similar to Zinc transporter	Sbicolor_v1.0	-1	74216346	74217976	1964806_peptide	PF02535	ZIP Zinc transporter			PTHR11040	ZINC-IRON TRANSPORTER	KOG1558	Fe2+/Zn2+ regulated transporter				30001		metal ion transport	1964806	74216346	74217976
Sb03g047340	Sb03g047340.1	chromosome_3	similar to Zinc transporter	Sbicolor_v1.0	-1	74216346	74217976	1964806_peptide	PF02535	ZIP Zinc transporter			PTHR11040	ZINC-IRON TRANSPORTER	KOG1558	Fe2+/Zn2+ regulated transporter				55085		transmembrane transport	1964806	74216346	74217976
Sb03g047340	Sb03g047340.1	chromosome_3	similar to Zinc transporter	Sbicolor_v1.0	-1	74216346	74217976	1964806_peptide	PF02535	ZIP Zinc transporter			PTHR11040	ZINC-IRON TRANSPORTER	KOG1558	Fe2+/Zn2+ regulated transporter				16020		membrane	1964806	74216346	74217976
Sb09g006340	Sb09g006340.1	chromosome_9	similar to Putative uncharacterized protein	Sbicolor_v1.0	1	9700714	9701508	1980107_peptide	PF10604	Polyketide cyclase / dehydrase and lipid transport													1980107	9700714	9701508
Sb04g038330	Sb04g038330.1	chromosome_4	similar to DEAD-box ATP-dependent RNA helicase 2	Sbicolor_v1.0	-1	67765908	67769284	1968747_peptide	PF00270	DEAD/DEAH box helicase	SM00487	DEAD-like helicases superfamily	PTHR24031	FAMILY NOT NAMED	KOG0328	Predicted ATP-dependent RNA helicase FAL1, involved in rRNA maturation, DEAD-box superfamily	3.6.4.13		K13025	3676	ATP-dependent RNA helicase [EC:3.6.4.13]	nucleic acid binding	1968747	67765908	67769284
Sb04g038330	Sb04g038330.1	chromosome_4	similar to DEAD-box ATP-dependent RNA helicase 2	Sbicolor_v1.0	-1	67765908	67769284	1968747_peptide	PF00270	DEAD/DEAH box helicase	SM00487	DEAD-like helicases superfamily	PTHR24031	FAMILY NOT NAMED	KOG0328	Predicted ATP-dependent RNA helicase FAL1, involved in rRNA maturation, DEAD-box superfamily	3.6.4.13		K13025	5524	ATP-dependent RNA helicase [EC:3.6.4.13]	ATP binding	1968747	67765908	67769284
Sb04g038330	Sb04g038330.1	chromosome_4	similar to DEAD-box ATP-dependent RNA helicase 2	Sbicolor_v1.0	-1	67765908	67769284	1968747_peptide	PF00270	DEAD/DEAH box helicase	SM00487	DEAD-like helicases superfamily	PTHR24031	FAMILY NOT NAMED	KOG0328	Predicted ATP-dependent RNA helicase FAL1, involved in rRNA maturation, DEAD-box superfamily	3.6.4.13		K13025	8026	ATP-dependent RNA helicase [EC:3.6.4.13]	ATP dependent helicase activity	1968747	67765908	67769284
Sb04g038330	Sb04g038330.1	chromosome_4	similar to DEAD-box ATP-dependent RNA helicase 2	Sbicolor_v1.0	-1	67765908	67769284	1968747_peptide	PF00270	DEAD/DEAH box helicase	SM00487	DEAD-like helicases superfamily	PTHR24031	FAMILY NOT NAMED	KOG0328	Predicted ATP-dependent RNA helicase FAL1, involved in rRNA maturation, DEAD-box superfamily	3.6.4.13		K13025	4386	ATP-dependent RNA helicase [EC:3.6.4.13]	helicase activity	1968747	67765908	67769284
Sb04g038330	Sb04g038330.1	chromosome_4	similar to DEAD-box ATP-dependent RNA helicase 2	Sbicolor_v1.0	-1	67765908	67769284	1968747_peptide	PF00271	Helicase conserved C-terminal domain	SM00487	DEAD-like helicases superfamily	PTHR24031	FAMILY NOT NAMED	KOG0328	Predicted ATP-dependent RNA helicase FAL1, involved in rRNA maturation, DEAD-box superfamily	3.6.4.13		K13025	3676	ATP-dependent RNA helicase [EC:3.6.4.13]	nucleic acid binding	1968747	67765908	67769284
Sb04g038330	Sb04g038330.1	chromosome_4	similar to DEAD-box ATP-dependent RNA helicase 2	Sbicolor_v1.0	-1	67765908	67769284	1968747_peptide	PF00271	Helicase conserved C-terminal domain	SM00487	DEAD-like helicases superfamily	PTHR24031	FAMILY NOT NAMED	KOG0328	Predicted ATP-dependent RNA helicase FAL1, involved in rRNA maturation, DEAD-box superfamily	3.6.4.13		K13025	5524	ATP-dependent RNA helicase [EC:3.6.4.13]	ATP binding	1968747	67765908	67769284
Sb04g038330	Sb04g038330.1	chromosome_4	similar to DEAD-box ATP-dependent RNA helicase 2	Sbicolor_v1.0	-1	67765908	67769284	1968747_peptide	PF00271	Helicase conserved C-terminal domain	SM00487	DEAD-like helicases superfamily	PTHR24031	FAMILY NOT NAMED	KOG0328	Predicted ATP-dependent RNA helicase FAL1, involved in rRNA maturation, DEAD-box superfamily	3.6.4.13		K13025	8026	ATP-dependent RNA helicase [EC:3.6.4.13]	ATP dependent helicase activity	1968747	67765908	67769284
Sb04g038330	Sb04g038330.1	chromosome_4	similar to DEAD-box ATP-dependent RNA helicase 2	Sbicolor_v1.0	-1	67765908	67769284	1968747_peptide	PF00271	Helicase conserved C-terminal domain	SM00487	DEAD-like helicases superfamily	PTHR24031	FAMILY NOT NAMED	KOG0328	Predicted ATP-dependent RNA helicase FAL1, involved in rRNA maturation, DEAD-box superfamily	3.6.4.13		K13025	4386	ATP-dependent RNA helicase [EC:3.6.4.13]	helicase activity	1968747	67765908	67769284
Sb04g038330	Sb04g038330.1	chromosome_4	similar to DEAD-box ATP-dependent RNA helicase 2	Sbicolor_v1.0	-1	67765908	67769284	1968747_peptide	PF00270	DEAD/DEAH box helicase	SM00487	DEAD-like helicases superfamily	PTHR24031:SF143		KOG0328	Predicted ATP-dependent RNA helicase FAL1, involved in rRNA maturation, DEAD-box superfamily	3.6.4.13		K13025	3676	ATP-dependent RNA helicase [EC:3.6.4.13]	nucleic acid binding	1968747	67765908	67769284
Sb04g038330	Sb04g038330.1	chromosome_4	similar to DEAD-box ATP-dependent RNA helicase 2	Sbicolor_v1.0	-1	67765908	67769284	1968747_peptide	PF00270	DEAD/DEAH box helicase	SM00487	DEAD-like helicases superfamily	PTHR24031:SF143		KOG0328	Predicted ATP-dependent RNA helicase FAL1, involved in rRNA maturation, DEAD-box superfamily	3.6.4.13		K13025	5524	ATP-dependent RNA helicase [EC:3.6.4.13]	ATP binding	1968747	67765908	67769284
Sb04g038330	Sb04g038330.1	chromosome_4	similar to DEAD-box ATP-dependent RNA helicase 2	Sbicolor_v1.0	-1	67765908	67769284	1968747_peptide	PF00270	DEAD/DEAH box helicase	SM00487	DEAD-like helicases superfamily	PTHR24031:SF143		KOG0328	Predicted ATP-dependent RNA helicase FAL1, involved in rRNA maturation, DEAD-box superfamily	3.6.4.13		K13025	8026	ATP-dependent RNA helicase [EC:3.6.4.13]	ATP dependent helicase activity	1968747	67765908	67769284
Sb04g038330	Sb04g038330.1	chromosome_4	similar to DEAD-box ATP-dependent RNA helicase 2	Sbicolor_v1.0	-1	67765908	67769284	1968747_peptide	PF00270	DEAD/DEAH box helicase	SM00487	DEAD-like helicases superfamily	PTHR24031:SF143		KOG0328	Predicted ATP-dependent RNA helicase FAL1, involved in rRNA maturation, DEAD-box superfamily	3.6.4.13		K13025	4386	ATP-dependent RNA helicase [EC:3.6.4.13]	helicase activity	1968747	67765908	67769284
Sb04g038330	Sb04g038330.1	chromosome_4	similar to DEAD-box ATP-dependent RNA helicase 2	Sbicolor_v1.0	-1	67765908	67769284	1968747_peptide	PF00271	Helicase conserved C-terminal domain	SM00487	DEAD-like helicases superfamily	PTHR24031:SF143		KOG0328	Predicted ATP-dependent RNA helicase FAL1, involved in rRNA maturation, DEAD-box superfamily	3.6.4.13		K13025	3676	ATP-dependent RNA helicase [EC:3.6.4.13]	nucleic acid binding	1968747	67765908	67769284
Sb04g038330	Sb04g038330.1	chromosome_4	similar to DEAD-box ATP-dependent RNA helicase 2	Sbicolor_v1.0	-1	67765908	67769284	1968747_peptide	PF00271	Helicase conserved C-terminal domain	SM00487	DEAD-like helicases superfamily	PTHR24031:SF143		KOG0328	Predicted ATP-dependent RNA helicase FAL1, involved in rRNA maturation, DEAD-box superfamily	3.6.4.13		K13025	5524	ATP-dependent RNA helicase [EC:3.6.4.13]	ATP binding	1968747	67765908	67769284
Sb04g038330	Sb04g038330.1	chromosome_4	similar to DEAD-box ATP-dependent RNA helicase 2	Sbicolor_v1.0	-1	67765908	67769284	1968747_peptide	PF00271	Helicase conserved C-terminal domain	SM00487	DEAD-like helicases superfamily	PTHR24031:SF143		KOG0328	Predicted ATP-dependent RNA helicase FAL1, involved in rRNA maturation, DEAD-box superfamily	3.6.4.13		K13025	8026	ATP-dependent RNA helicase [EC:3.6.4.13]	ATP dependent helicase activity	1968747	67765908	67769284
Sb04g038330	Sb04g038330.1	chromosome_4	similar to DEAD-box ATP-dependent RNA helicase 2	Sbicolor_v1.0	-1	67765908	67769284	1968747_peptide	PF00271	Helicase conserved C-terminal domain	SM00487	DEAD-like helicases superfamily	PTHR24031:SF143		KOG0328	Predicted ATP-dependent RNA helicase FAL1, involved in rRNA maturation, DEAD-box superfamily	3.6.4.13		K13025	4386	ATP-dependent RNA helicase [EC:3.6.4.13]	helicase activity	1968747	67765908	67769284
Sb04g038330	Sb04g038330.1	chromosome_4	similar to DEAD-box ATP-dependent RNA helicase 2	Sbicolor_v1.0	-1	67765908	67769284	1968747_peptide	PF00270	DEAD/DEAH box helicase	SM00490	helicase superfamily c-terminal domain	PTHR24031	FAMILY NOT NAMED	KOG0328	Predicted ATP-dependent RNA helicase FAL1, involved in rRNA maturation, DEAD-box superfamily	3.6.4.13		K13025	3676	ATP-dependent RNA helicase [EC:3.6.4.13]	nucleic acid binding	1968747	67765908	67769284
Sb04g038330	Sb04g038330.1	chromosome_4	similar to DEAD-box ATP-dependent RNA helicase 2	Sbicolor_v1.0	-1	67765908	67769284	1968747_peptide	PF00270	DEAD/DEAH box helicase	SM00490	helicase superfamily c-terminal domain	PTHR24031	FAMILY NOT NAMED	KOG0328	Predicted ATP-dependent RNA helicase FAL1, involved in rRNA maturation, DEAD-box superfamily	3.6.4.13		K13025	5524	ATP-dependent RNA helicase [EC:3.6.4.13]	ATP binding	1968747	67765908	67769284
Sb04g038330	Sb04g038330.1	chromosome_4	similar to DEAD-box ATP-dependent RNA helicase 2	Sbicolor_v1.0	-1	67765908	67769284	1968747_peptide	PF00270	DEAD/DEAH box helicase	SM00490	helicase superfamily c-terminal domain	PTHR24031	FAMILY NOT NAMED	KOG0328	Predicted ATP-dependent RNA helicase FAL1, involved in rRNA maturation, DEAD-box superfamily	3.6.4.13		K13025	8026	ATP-dependent RNA helicase [EC:3.6.4.13]	ATP dependent helicase activity	1968747	67765908	67769284
Sb04g038330	Sb04g038330.1	chromosome_4	similar to DEAD-box ATP-dependent RNA helicase 2	Sbicolor_v1.0	-1	67765908	67769284	1968747_peptide	PF00270	DEAD/DEAH box helicase	SM00490	helicase superfamily c-terminal domain	PTHR24031	FAMILY NOT NAMED	KOG0328	Predicted ATP-dependent RNA helicase FAL1, involved in rRNA maturation, DEAD-box superfamily	3.6.4.13		K13025	4386	ATP-dependent RNA helicase [EC:3.6.4.13]	helicase activity	1968747	67765908	67769284
Sb04g038330	Sb04g038330.1	chromosome_4	similar to DEAD-box ATP-dependent RNA helicase 2	Sbicolor_v1.0	-1	67765908	67769284	1968747_peptide	PF00271	Helicase conserved C-terminal domain	SM00490	helicase superfamily c-terminal domain	PTHR24031	FAMILY NOT NAMED	KOG0328	Predicted ATP-dependent RNA helicase FAL1, involved in rRNA maturation, DEAD-box superfamily	3.6.4.13		K13025	3676	ATP-dependent RNA helicase [EC:3.6.4.13]	nucleic acid binding	1968747	67765908	67769284
Sb04g038330	Sb04g038330.1	chromosome_4	similar to DEAD-box ATP-dependent RNA helicase 2	Sbicolor_v1.0	-1	67765908	67769284	1968747_peptide	PF00271	Helicase conserved C-terminal domain	SM00490	helicase superfamily c-terminal domain	PTHR24031	FAMILY NOT NAMED	KOG0328	Predicted ATP-dependent RNA helicase FAL1, involved in rRNA maturation, DEAD-box superfamily	3.6.4.13		K13025	5524	ATP-dependent RNA helicase [EC:3.6.4.13]	ATP binding	1968747	67765908	67769284
Sb04g038330	Sb04g038330.1	chromosome_4	similar to DEAD-box ATP-dependent RNA helicase 2	Sbicolor_v1.0	-1	67765908	67769284	1968747_peptide	PF00271	Helicase conserved C-terminal domain	SM00490	helicase superfamily c-terminal domain	PTHR24031	FAMILY NOT NAMED	KOG0328	Predicted ATP-dependent RNA helicase FAL1, involved in rRNA maturation, DEAD-box superfamily	3.6.4.13		K13025	8026	ATP-dependent RNA helicase [EC:3.6.4.13]	ATP dependent helicase activity	1968747	67765908	67769284
Sb04g038330	Sb04g038330.1	chromosome_4	similar to DEAD-box ATP-dependent RNA helicase 2	Sbicolor_v1.0	-1	67765908	67769284	1968747_peptide	PF00271	Helicase conserved C-terminal domain	SM00490	helicase superfamily c-terminal domain	PTHR24031	FAMILY NOT NAMED	KOG0328	Predicted ATP-dependent RNA helicase FAL1, involved in rRNA maturation, DEAD-box superfamily	3.6.4.13		K13025	4386	ATP-dependent RNA helicase [EC:3.6.4.13]	helicase activity	1968747	67765908	67769284
Sb04g038330	Sb04g038330.1	chromosome_4	similar to DEAD-box ATP-dependent RNA helicase 2	Sbicolor_v1.0	-1	67765908	67769284	1968747_peptide	PF00270	DEAD/DEAH box helicase	SM00490	helicase superfamily c-terminal domain	PTHR24031:SF143		KOG0328	Predicted ATP-dependent RNA helicase FAL1, involved in rRNA maturation, DEAD-box superfamily	3.6.4.13		K13025	3676	ATP-dependent RNA helicase [EC:3.6.4.13]	nucleic acid binding	1968747	67765908	67769284
Sb04g038330	Sb04g038330.1	chromosome_4	similar to DEAD-box ATP-dependent RNA helicase 2	Sbicolor_v1.0	-1	67765908	67769284	1968747_peptide	PF00270	DEAD/DEAH box helicase	SM00490	helicase superfamily c-terminal domain	PTHR24031:SF143		KOG0328	Predicted ATP-dependent RNA helicase FAL1, involved in rRNA maturation, DEAD-box superfamily	3.6.4.13		K13025	5524	ATP-dependent RNA helicase [EC:3.6.4.13]	ATP binding	1968747	67765908	67769284
Sb04g038330	Sb04g038330.1	chromosome_4	similar to DEAD-box ATP-dependent RNA helicase 2	Sbicolor_v1.0	-1	67765908	67769284	1968747_peptide	PF00270	DEAD/DEAH box helicase	SM00490	helicase superfamily c-terminal domain	PTHR24031:SF143		KOG0328	Predicted ATP-dependent RNA helicase FAL1, involved in rRNA maturation, DEAD-box superfamily	3.6.4.13		K13025	8026	ATP-dependent RNA helicase [EC:3.6.4.13]	ATP dependent helicase activity	1968747	67765908	67769284
Sb04g038330	Sb04g038330.1	chromosome_4	similar to DEAD-box ATP-dependent RNA helicase 2	Sbicolor_v1.0	-1	67765908	67769284	1968747_peptide	PF00270	DEAD/DEAH box helicase	SM00490	helicase superfamily c-terminal domain	PTHR24031:SF143		KOG0328	Predicted ATP-dependent RNA helicase FAL1, involved in rRNA maturation, DEAD-box superfamily	3.6.4.13		K13025	4386	ATP-dependent RNA helicase [EC:3.6.4.13]	helicase activity	1968747	67765908	67769284
Sb04g038330	Sb04g038330.1	chromosome_4	similar to DEAD-box ATP-dependent RNA helicase 2	Sbicolor_v1.0	-1	67765908	67769284	1968747_peptide	PF00271	Helicase conserved C-terminal domain	SM00490	helicase superfamily c-terminal domain	PTHR24031:SF143		KOG0328	Predicted ATP-dependent RNA helicase FAL1, involved in rRNA maturation, DEAD-box superfamily	3.6.4.13		K13025	3676	ATP-dependent RNA helicase [EC:3.6.4.13]	nucleic acid binding	1968747	67765908	67769284
Sb04g038330	Sb04g038330.1	chromosome_4	similar to DEAD-box ATP-dependent RNA helicase 2	Sbicolor_v1.0	-1	67765908	67769284	1968747_peptide	PF00271	Helicase conserved C-terminal domain	SM00490	helicase superfamily c-terminal domain	PTHR24031:SF143		KOG0328	Predicted ATP-dependent RNA helicase FAL1, involved in rRNA maturation, DEAD-box superfamily	3.6.4.13		K13025	5524	ATP-dependent RNA helicase [EC:3.6.4.13]	ATP binding	1968747	67765908	67769284
Sb04g038330	Sb04g038330.1	chromosome_4	similar to DEAD-box ATP-dependent RNA helicase 2	Sbicolor_v1.0	-1	67765908	67769284	1968747_peptide	PF00271	Helicase conserved C-terminal domain	SM00490	helicase superfamily c-terminal domain	PTHR24031:SF143		KOG0328	Predicted ATP-dependent RNA helicase FAL1, involved in rRNA maturation, DEAD-box superfamily	3.6.4.13		K13025	8026	ATP-dependent RNA helicase [EC:3.6.4.13]	ATP dependent helicase activity	1968747	67765908	67769284
Sb04g038330	Sb04g038330.1	chromosome_4	similar to DEAD-box ATP-dependent RNA helicase 2	Sbicolor_v1.0	-1	67765908	67769284	1968747_peptide	PF00271	Helicase conserved C-terminal domain	SM00490	helicase superfamily c-terminal domain	PTHR24031:SF143		KOG0328	Predicted ATP-dependent RNA helicase FAL1, involved in rRNA maturation, DEAD-box superfamily	3.6.4.13		K13025	4386	ATP-dependent RNA helicase [EC:3.6.4.13]	helicase activity	1968747	67765908	67769284
Sb02g006870	Sb02g006870.1	chromosome_2	similar to Putative uncharacterized protein pk8-a	Sbicolor_v1.0	1	8746105	8750369	1956137_peptide	PF00069	Protein kinase domain	SM00219	Tyrosine kinase, catalytic domain	PTHR24420	FAMILY NOT NAMED	KOG1187	Serine/threonine protein kinase				4672		protein kinase activity	1956137	8746105	8750369
Sb02g006870	Sb02g006870.1	chromosome_2	similar to Putative uncharacterized protein pk8-a	Sbicolor_v1.0	1	8746105	8750369	1956137_peptide	PF00069	Protein kinase domain	SM00219	Tyrosine kinase, catalytic domain	PTHR24420	FAMILY NOT NAMED	KOG1187	Serine/threonine protein kinase				5524		ATP binding	1956137	8746105	8750369
Sb02g006870	Sb02g006870.1	chromosome_2	similar to Putative uncharacterized protein pk8-a	Sbicolor_v1.0	1	8746105	8750369	1956137_peptide	PF00069	Protein kinase domain	SM00219	Tyrosine kinase, catalytic domain	PTHR24420	FAMILY NOT NAMED	KOG1187	Serine/threonine protein kinase				6468		protein amino acid phosphorylation	1956137	8746105	8750369
Sb02g006870	Sb02g006870.1	chromosome_2	similar to Putative uncharacterized protein pk8-a	Sbicolor_v1.0	1	8746105	8750369	1956137_peptide	PF00069	Protein kinase domain	SM00219	Tyrosine kinase, catalytic domain	PTHR24420:SF937		KOG1187	Serine/threonine protein kinase				4672		protein kinase activity	1956137	8746105	8750369
Sb02g006870	Sb02g006870.1	chromosome_2	similar to Putative uncharacterized protein pk8-a	Sbicolor_v1.0	1	8746105	8750369	1956137_peptide	PF00069	Protein kinase domain	SM00219	Tyrosine kinase, catalytic domain	PTHR24420:SF937		KOG1187	Serine/threonine protein kinase				5524		ATP binding	1956137	8746105	8750369
Sb02g006870	Sb02g006870.1	chromosome_2	similar to Putative uncharacterized protein pk8-a	Sbicolor_v1.0	1	8746105	8750369	1956137_peptide	PF00069	Protein kinase domain	SM00219	Tyrosine kinase, catalytic domain	PTHR24420:SF937		KOG1187	Serine/threonine protein kinase				6468		protein amino acid phosphorylation	1956137	8746105	8750369
Sb02g006870	Sb02g006870.1	chromosome_2	similar to Putative uncharacterized protein pk8-a	Sbicolor_v1.0	1	8746105	8750369	1956137_peptide	PF00069	Protein kinase domain	SM00220	Serine/Threonine protein kinases, catalytic domain	PTHR24420	FAMILY NOT NAMED	KOG1187	Serine/threonine protein kinase				4672		protein kinase activity	1956137	8746105	8750369
Sb02g006870	Sb02g006870.1	chromosome_2	similar to Putative uncharacterized protein pk8-a	Sbicolor_v1.0	1	8746105	8750369	1956137_peptide	PF00069	Protein kinase domain	SM00220	Serine/Threonine protein kinases, catalytic domain	PTHR24420	FAMILY NOT NAMED	KOG1187	Serine/threonine protein kinase				5524		ATP binding	1956137	8746105	8750369
Sb02g006870	Sb02g006870.1	chromosome_2	similar to Putative uncharacterized protein pk8-a	Sbicolor_v1.0	1	8746105	8750369	1956137_peptide	PF00069	Protein kinase domain	SM00220	Serine/Threonine protein kinases, catalytic domain	PTHR24420	FAMILY NOT NAMED	KOG1187	Serine/threonine protein kinase				6468		protein amino acid phosphorylation	1956137	8746105	8750369
Sb02g006870	Sb02g006870.1	chromosome_2	similar to Putative uncharacterized protein pk8-a	Sbicolor_v1.0	1	8746105	8750369	1956137_peptide	PF00069	Protein kinase domain	SM00220	Serine/Threonine protein kinases, catalytic domain	PTHR24420:SF937		KOG1187	Serine/threonine protein kinase				4672		protein kinase activity	1956137	8746105	8750369
Sb02g006870	Sb02g006870.1	chromosome_2	similar to Putative uncharacterized protein pk8-a	Sbicolor_v1.0	1	8746105	8750369	1956137_peptide	PF00069	Protein kinase domain	SM00220	Serine/Threonine protein kinases, catalytic domain	PTHR24420:SF937		KOG1187	Serine/threonine protein kinase				5524		ATP binding	1956137	8746105	8750369
Sb02g006870	Sb02g006870.1	chromosome_2	similar to Putative uncharacterized protein pk8-a	Sbicolor_v1.0	1	8746105	8750369	1956137_peptide	PF00069	Protein kinase domain	SM00220	Serine/Threonine protein kinases, catalytic domain	PTHR24420:SF937		KOG1187	Serine/threonine protein kinase				6468		protein amino acid phosphorylation	1956137	8746105	8750369
Sb02g039710	Sb02g039710.1	chromosome_2	similar to Putative uncharacterized protein	Sbicolor_v1.0	-1	73763662	73770810	1959459_peptide	PF03859	CG-1 domain	SM00248	ankyrin repeats	PTHR23335	IQ CALMODULIN-BINDING MOTIF PROTEINS	KOG0520	Uncharacterized conserved protein, contains IPT/TIG domain				5515		protein binding	1959459	73763662	73770810
Sb02g039710	Sb02g039710.1	chromosome_2	similar to Putative uncharacterized protein	Sbicolor_v1.0	-1	73763662	73770810	1959459_peptide	PF03859	CG-1 domain	SM00248	ankyrin repeats	PTHR23335	IQ CALMODULIN-BINDING MOTIF PROTEINS	KOG0520	Uncharacterized conserved protein, contains IPT/TIG domain				5634		nucleus	1959459	73763662	73770810
Sb02g039710	Sb02g039710.1	chromosome_2	similar to Putative uncharacterized protein	Sbicolor_v1.0	-1	73763662	73770810	1959459_peptide	PF03859	CG-1 domain	SM00248	ankyrin repeats	PTHR23335	IQ CALMODULIN-BINDING MOTIF PROTEINS	KOG0520	Uncharacterized conserved protein, contains IPT/TIG domain				3677		DNA binding	1959459	73763662	73770810
Sb02g039710	Sb02g039710.1	chromosome_2	similar to Putative uncharacterized protein	Sbicolor_v1.0	-1	73763662	73770810	1959459_peptide	PF01833	IPT/TIG domain	SM00248	ankyrin repeats	PTHR23335	IQ CALMODULIN-BINDING MOTIF PROTEINS	KOG0520	Uncharacterized conserved protein, contains IPT/TIG domain				5515		protein binding	1959459	73763662	73770810
Sb02g039710	Sb02g039710.1	chromosome_2	similar to Putative uncharacterized protein	Sbicolor_v1.0	-1	73763662	73770810	1959459_peptide	PF01833	IPT/TIG domain	SM00248	ankyrin repeats	PTHR23335	IQ CALMODULIN-BINDING MOTIF PROTEINS	KOG0520	Uncharacterized conserved protein, contains IPT/TIG domain				5634		nucleus	1959459	73763662	73770810
Sb02g039710	Sb02g039710.1	chromosome_2	similar to Putative uncharacterized protein	Sbicolor_v1.0	-1	73763662	73770810	1959459_peptide	PF01833	IPT/TIG domain	SM00248	ankyrin repeats	PTHR23335	IQ CALMODULIN-BINDING MOTIF PROTEINS	KOG0520	Uncharacterized conserved protein, contains IPT/TIG domain				3677		DNA binding	1959459	73763662	73770810
Sb02g039710	Sb02g039710.1	chromosome_2	similar to Putative uncharacterized protein	Sbicolor_v1.0	-1	73763662	73770810	1959459_peptide	PF00612	IQ calmodulin-binding motif	SM00248	ankyrin repeats	PTHR23335	IQ CALMODULIN-BINDING MOTIF PROTEINS	KOG0520	Uncharacterized conserved protein, contains IPT/TIG domain				5515		protein binding	1959459	73763662	73770810
Sb02g039710	Sb02g039710.1	chromosome_2	similar to Putative uncharacterized protein	Sbicolor_v1.0	-1	73763662	73770810	1959459_peptide	PF00612	IQ calmodulin-binding motif	SM00248	ankyrin repeats	PTHR23335	IQ CALMODULIN-BINDING MOTIF PROTEINS	KOG0520	Uncharacterized conserved protein, contains IPT/TIG domain				5634		nucleus	1959459	73763662	73770810
Sb02g039710	Sb02g039710.1	chromosome_2	similar to Putative uncharacterized protein	Sbicolor_v1.0	-1	73763662	73770810	1959459_peptide	PF00612	IQ calmodulin-binding motif	SM00248	ankyrin repeats	PTHR23335	IQ CALMODULIN-BINDING MOTIF PROTEINS	KOG0520	Uncharacterized conserved protein, contains IPT/TIG domain				3677		DNA binding	1959459	73763662	73770810
Sb02g039710	Sb02g039710.1	chromosome_2	similar to Putative uncharacterized protein	Sbicolor_v1.0	-1	73763662	73770810	1959459_peptide	PF00023	Ankyrin repeat	SM00248	ankyrin repeats	PTHR23335	IQ CALMODULIN-BINDING MOTIF PROTEINS	KOG0520	Uncharacterized conserved protein, contains IPT/TIG domain				5515		protein binding	1959459	73763662	73770810
Sb02g039710	Sb02g039710.1	chromosome_2	similar to Putative uncharacterized protein	Sbicolor_v1.0	-1	73763662	73770810	1959459_peptide	PF00023	Ankyrin repeat	SM00248	ankyrin repeats	PTHR23335	IQ CALMODULIN-BINDING MOTIF PROTEINS	KOG0520	Uncharacterized conserved protein, contains IPT/TIG domain				5634		nucleus	1959459	73763662	73770810
Sb02g039710	Sb02g039710.1	chromosome_2	similar to Putative uncharacterized protein	Sbicolor_v1.0	-1	73763662	73770810	1959459_peptide	PF00023	Ankyrin repeat	SM00248	ankyrin repeats	PTHR23335	IQ CALMODULIN-BINDING MOTIF PROTEINS	KOG0520	Uncharacterized conserved protein, contains IPT/TIG domain				3677		DNA binding	1959459	73763662	73770810
Sb02g039710	Sb02g039710.1	chromosome_2	similar to Putative uncharacterized protein	Sbicolor_v1.0	-1	73763662	73770810	1959459_peptide	PF03859	CG-1 domain	SM00015	Short calmodulin-binding motif containing conserved Ile and Gln residues.	PTHR23335	IQ CALMODULIN-BINDING MOTIF PROTEINS	KOG0520	Uncharacterized conserved protein, contains IPT/TIG domain				5515		protein binding	1959459	73763662	73770810
Sb02g039710	Sb02g039710.1	chromosome_2	similar to Putative uncharacterized protein	Sbicolor_v1.0	-1	73763662	73770810	1959459_peptide	PF03859	CG-1 domain	SM00015	Short calmodulin-binding motif containing conserved Ile and Gln residues.	PTHR23335	IQ CALMODULIN-BINDING MOTIF PROTEINS	KOG0520	Uncharacterized conserved protein, contains IPT/TIG domain				5634		nucleus	1959459	73763662	73770810
Sb02g039710	Sb02g039710.1	chromosome_2	similar to Putative uncharacterized protein	Sbicolor_v1.0	-1	73763662	73770810	1959459_peptide	PF03859	CG-1 domain	SM00015	Short calmodulin-binding motif containing conserved Ile and Gln residues.	PTHR23335	IQ CALMODULIN-BINDING MOTIF PROTEINS	KOG0520	Uncharacterized conserved protein, contains IPT/TIG domain				3677		DNA binding	1959459	73763662	73770810
Sb02g039710	Sb02g039710.1	chromosome_2	similar to Putative uncharacterized protein	Sbicolor_v1.0	-1	73763662	73770810	1959459_peptide	PF01833	IPT/TIG domain	SM00015	Short calmodulin-binding motif containing conserved Ile and Gln residues.	PTHR23335	IQ CALMODULIN-BINDING MOTIF PROTEINS	KOG0520	Uncharacterized conserved protein, contains IPT/TIG domain				5515		protein binding	1959459	73763662	73770810
Sb02g039710	Sb02g039710.1	chromosome_2	similar to Putative uncharacterized protein	Sbicolor_v1.0	-1	73763662	73770810	1959459_peptide	PF01833	IPT/TIG domain	SM00015	Short calmodulin-binding motif containing conserved Ile and Gln residues.	PTHR23335	IQ CALMODULIN-BINDING MOTIF PROTEINS	KOG0520	Uncharacterized conserved protein, contains IPT/TIG domain				5634		nucleus	1959459	73763662	73770810
Sb02g039710	Sb02g039710.1	chromosome_2	similar to Putative uncharacterized protein	Sbicolor_v1.0	-1	73763662	73770810	1959459_peptide	PF01833	IPT/TIG domain	SM00015	Short calmodulin-binding motif containing conserved Ile and Gln residues.	PTHR23335	IQ CALMODULIN-BINDING MOTIF PROTEINS	KOG0520	Uncharacterized conserved protein, contains IPT/TIG domain				3677		DNA binding	1959459	73763662	73770810
Sb02g039710	Sb02g039710.1	chromosome_2	similar to Putative uncharacterized protein	Sbicolor_v1.0	-1	73763662	73770810	1959459_peptide	PF00612	IQ calmodulin-binding motif	SM00015	Short calmodulin-binding motif containing conserved Ile and Gln residues.	PTHR23335	IQ CALMODULIN-BINDING MOTIF PROTEINS	KOG0520	Uncharacterized conserved protein, contains IPT/TIG domain				5515		protein binding	1959459	73763662	73770810
Sb02g039710	Sb02g039710.1	chromosome_2	similar to Putative uncharacterized protein	Sbicolor_v1.0	-1	73763662	73770810	1959459_peptide	PF00612	IQ calmodulin-binding motif	SM00015	Short calmodulin-binding motif containing conserved Ile and Gln residues.	PTHR23335	IQ CALMODULIN-BINDING MOTIF PROTEINS	KOG0520	Uncharacterized conserved protein, contains IPT/TIG domain				5634		nucleus	1959459	73763662	73770810
Sb02g039710	Sb02g039710.1	chromosome_2	similar to Putative uncharacterized protein	Sbicolor_v1.0	-1	73763662	73770810	1959459_peptide	PF00612	IQ calmodulin-binding motif	SM00015	Short calmodulin-binding motif containing conserved Ile and Gln residues.	PTHR23335	IQ CALMODULIN-BINDING MOTIF PROTEINS	KOG0520	Uncharacterized conserved protein, contains IPT/TIG domain				3677		DNA binding	1959459	73763662	73770810
Sb02g039710	Sb02g039710.1	chromosome_2	similar to Putative uncharacterized protein	Sbicolor_v1.0	-1	73763662	73770810	1959459_peptide	PF00023	Ankyrin repeat	SM00015	Short calmodulin-binding motif containing conserved Ile and Gln residues.	PTHR23335	IQ CALMODULIN-BINDING MOTIF PROTEINS	KOG0520	Uncharacterized conserved protein, contains IPT/TIG domain				5515		protein binding	1959459	73763662	73770810
Sb02g039710	Sb02g039710.1	chromosome_2	similar to Putative uncharacterized protein	Sbicolor_v1.0	-1	73763662	73770810	1959459_peptide	PF00023	Ankyrin repeat	SM00015	Short calmodulin-binding motif containing conserved Ile and Gln residues.	PTHR23335	IQ CALMODULIN-BINDING MOTIF PROTEINS	KOG0520	Uncharacterized conserved protein, contains IPT/TIG domain				5634		nucleus	1959459	73763662	73770810
Sb02g039710	Sb02g039710.1	chromosome_2	similar to Putative uncharacterized protein	Sbicolor_v1.0	-1	73763662	73770810	1959459_peptide	PF00023	Ankyrin repeat	SM00015	Short calmodulin-binding motif containing conserved Ile and Gln residues.	PTHR23335	IQ CALMODULIN-BINDING MOTIF PROTEINS	KOG0520	Uncharacterized conserved protein, contains IPT/TIG domain				3677		DNA binding	1959459	73763662	73770810
Sb06g025780	Sb06g025780.1	chromosome_6	similar to OSIGBa0139P06.9 protein	Sbicolor_v1.0	-1	54817451	54821698	1973536_peptide	PF03141	Putative methyltransferase			PTHR10108:SF58	DEHYDRATION-RESPONSIVE PROTEIN-RELATED						8168		methyltransferase activity	1973536	54817451	54821698
Sb06g025780	Sb06g025780.1	chromosome_6	similar to OSIGBa0139P06.9 protein	Sbicolor_v1.0	-1	54817451	54821698	1973536_peptide	PF03141	Putative methyltransferase			PTHR10108:SF58	DEHYDRATION-RESPONSIVE PROTEIN-RELATED						8152		metabolism	1973536	54817451	54821698
Sb06g025780	Sb06g025780.1	chromosome_6	similar to OSIGBa0139P06.9 protein	Sbicolor_v1.0	-1	54817451	54821698	1973536_peptide	PF03141	Putative methyltransferase			PTHR10108	METHYLTRANSFERASE						8168		methyltransferase activity	1973536	54817451	54821698
Sb06g025780	Sb06g025780.1	chromosome_6	similar to OSIGBa0139P06.9 protein	Sbicolor_v1.0	-1	54817451	54821698	1973536_peptide	PF03141	Putative methyltransferase			PTHR10108	METHYLTRANSFERASE						8152		metabolism	1973536	54817451	54821698
Sb06g018610	Sb06g018610.1	chromosome_6	similar to H0505F09.6 protein	Sbicolor_v1.0	-1	48191781	48196142	1972662_peptide	PF00083	Sugar (and other) transporter			PTHR24063:SF213		KOG0254	Predicted transporter (major facilitator superfamily)				22857		transmembrane transporter activity	1972662	48191781	48196142
Sb06g018610	Sb06g018610.1	chromosome_6	similar to H0505F09.6 protein	Sbicolor_v1.0	-1	48191781	48196142	1972662_peptide	PF00083	Sugar (and other) transporter			PTHR24063:SF213		KOG0254	Predicted transporter (major facilitator superfamily)				55085		transmembrane transport	1972662	48191781	48196142
Sb06g018610	Sb06g018610.1	chromosome_6	similar to H0505F09.6 protein	Sbicolor_v1.0	-1	48191781	48196142	1972662_peptide	PF00083	Sugar (and other) transporter			PTHR24063:SF213		KOG0254	Predicted transporter (major facilitator superfamily)				16021		integral to membrane	1972662	48191781	48196142
Sb06g018610	Sb06g018610.1	chromosome_6	similar to H0505F09.6 protein	Sbicolor_v1.0	-1	48191781	48196142	1972662_peptide	PF00083	Sugar (and other) transporter			PTHR24063	FAMILY NOT NAMED	KOG0254	Predicted transporter (major facilitator superfamily)				22857		transmembrane transporter activity	1972662	48191781	48196142
Sb06g018610	Sb06g018610.1	chromosome_6	similar to H0505F09.6 protein	Sbicolor_v1.0	-1	48191781	48196142	1972662_peptide	PF00083	Sugar (and other) transporter			PTHR24063	FAMILY NOT NAMED	KOG0254	Predicted transporter (major facilitator superfamily)				55085		transmembrane transport	1972662	48191781	48196142
Sb06g018610	Sb06g018610.1	chromosome_6	similar to H0505F09.6 protein	Sbicolor_v1.0	-1	48191781	48196142	1972662_peptide	PF00083	Sugar (and other) transporter			PTHR24063	FAMILY NOT NAMED	KOG0254	Predicted transporter (major facilitator superfamily)				16021		integral to membrane	1972662	48191781	48196142
Sb02g033030	Sb02g033030.1	chromosome_2	similar to Putative uncharacterized protein	Sbicolor_v1.0	-1	67663716	67665441	1958621_peptide	PF00069	Protein kinase domain	SM00219	Tyrosine kinase, catalytic domain	PTHR24055	MITOGEN-ACTIVATED PROTEIN KINASE									1958621	67663716	67665441
Sb02g033030	Sb02g033030.1	chromosome_2	similar to Putative uncharacterized protein	Sbicolor_v1.0	-1	67663716	67665441	1958621_peptide	PF00069	Protein kinase domain	SM00219	Tyrosine kinase, catalytic domain	PTHR24055:SF118										1958621	67663716	67665441
Sb02g033030	Sb02g033030.1	chromosome_2	similar to Putative uncharacterized protein	Sbicolor_v1.0	-1	67663716	67665441	1958621_peptide	PF00069	Protein kinase domain	SM00220	Serine/Threonine protein kinases, catalytic domain	PTHR24055	MITOGEN-ACTIVATED PROTEIN KINASE									1958621	67663716	67665441
Sb02g033030	Sb02g033030.1	chromosome_2	similar to Putative uncharacterized protein	Sbicolor_v1.0	-1	67663716	67665441	1958621_peptide	PF00069	Protein kinase domain	SM00220	Serine/Threonine protein kinases, catalytic domain	PTHR24055:SF118										1958621	67663716	67665441
Sb02g011360	Sb02g011360.2	chromosome_2		Sbicolor_v1.0	-1	18841285	18846186	1956703_peptide	PF00069	Protein kinase domain	SM00219	Tyrosine kinase, catalytic domain	PTHR24058	DUAL SPECIFICITY PROTEIN KINASE	KOG0671	LAMMER dual specificity kinases				4672		protein kinase activity	1956703	18841285	18846186
Sb02g011360	Sb02g011360.2	chromosome_2		Sbicolor_v1.0	-1	18841285	18846186	1956703_peptide	PF00069	Protein kinase domain	SM00219	Tyrosine kinase, catalytic domain	PTHR24058	DUAL SPECIFICITY PROTEIN KINASE	KOG0671	LAMMER dual specificity kinases				5524		ATP binding	1956703	18841285	18846186
Sb02g011360	Sb02g011360.2	chromosome_2		Sbicolor_v1.0	-1	18841285	18846186	1956703_peptide	PF00069	Protein kinase domain	SM00219	Tyrosine kinase, catalytic domain	PTHR24058	DUAL SPECIFICITY PROTEIN KINASE	KOG0671	LAMMER dual specificity kinases				6468		protein amino acid phosphorylation	1956703	18841285	18846186
Sb02g011360	Sb02g011360.2	chromosome_2		Sbicolor_v1.0	-1	18841285	18846186	1956703_peptide	PF00069	Protein kinase domain	SM00220	Serine/Threonine protein kinases, catalytic domain	PTHR24058	DUAL SPECIFICITY PROTEIN KINASE	KOG0671	LAMMER dual specificity kinases				4672		protein kinase activity	1956703	18841285	18846186
Sb02g011360	Sb02g011360.2	chromosome_2		Sbicolor_v1.0	-1	18841285	18846186	1956703_peptide	PF00069	Protein kinase domain	SM00220	Serine/Threonine protein kinases, catalytic domain	PTHR24058	DUAL SPECIFICITY PROTEIN KINASE	KOG0671	LAMMER dual specificity kinases				5524		ATP binding	1956703	18841285	18846186
Sb02g011360	Sb02g011360.2	chromosome_2		Sbicolor_v1.0	-1	18841285	18846186	1956703_peptide	PF00069	Protein kinase domain	SM00220	Serine/Threonine protein kinases, catalytic domain	PTHR24058	DUAL SPECIFICITY PROTEIN KINASE	KOG0671	LAMMER dual specificity kinases				6468		protein amino acid phosphorylation	1956703	18841285	18846186
Sb09g024020	Sb09g024020.1	chromosome_9	similar to Putative uncharacterized protein OSJNBa0088I06.7	Sbicolor_v1.0	-1	53608467	53609202	1981320_peptide															1981320	53608467	53609202
Sb03g026970	Sb03g026970.1	chromosome_3	similar to Nucleoid DNA-binding protein cnd41-like	Sbicolor_v1.0	1	54109239	54111144	1962341_peptide	PF00026	Eukaryotic aspartyl protease			PTHR13683:SF98	CHLOROPLAST NUCLEIOD DNA-BINDING-RELATED	KOG1339	Aspartyl protease							1962341	54109239	54111144
Sb03g026970	Sb03g026970.1	chromosome_3	similar to Nucleoid DNA-binding protein cnd41-like	Sbicolor_v1.0	1	54109239	54111144	1962341_peptide	PF00026	Eukaryotic aspartyl protease			PTHR13683	ASPARTYL PROTEASES	KOG1339	Aspartyl protease							1962341	54109239	54111144
Sb06g034050	Sb06g034050.1	chromosome_6	similar to Os04g0691500 protein	Sbicolor_v1.0	1	61939343	61950465	1974528_peptide	PF02985	HEAT repeat	SM00913		PTHR10527	IMPORTIN BETA	KOG2023	Nuclear transport receptor Karyopherin-beta2/Transportin (importin beta superfamily)				5515		protein binding	1974528	61939343	61950465
Sb06g034050	Sb06g034050.1	chromosome_6	similar to Os04g0691500 protein	Sbicolor_v1.0	1	61939343	61950465	1974528_peptide	PF02985	HEAT repeat	SM00913		PTHR10527	IMPORTIN BETA	KOG2023	Nuclear transport receptor Karyopherin-beta2/Transportin (importin beta superfamily)				8565		protein transporter activity	1974528	61939343	61950465
Sb06g034050	Sb06g034050.1	chromosome_6	similar to Os04g0691500 protein	Sbicolor_v1.0	1	61939343	61950465	1974528_peptide	PF02985	HEAT repeat	SM00913		PTHR10527	IMPORTIN BETA	KOG2023	Nuclear transport receptor Karyopherin-beta2/Transportin (importin beta superfamily)				6886		intracellular protein transport	1974528	61939343	61950465
Sb06g034050	Sb06g034050.1	chromosome_6	similar to Os04g0691500 protein	Sbicolor_v1.0	1	61939343	61950465	1974528_peptide	PF03810	Importin-beta N-terminal domain	SM00913		PTHR10527	IMPORTIN BETA	KOG2023	Nuclear transport receptor Karyopherin-beta2/Transportin (importin beta superfamily)				5515		protein binding	1974528	61939343	61950465
Sb06g034050	Sb06g034050.1	chromosome_6	similar to Os04g0691500 protein	Sbicolor_v1.0	1	61939343	61950465	1974528_peptide	PF03810	Importin-beta N-terminal domain	SM00913		PTHR10527	IMPORTIN BETA	KOG2023	Nuclear transport receptor Karyopherin-beta2/Transportin (importin beta superfamily)				8565		protein transporter activity	1974528	61939343	61950465
Sb06g034050	Sb06g034050.1	chromosome_6	similar to Os04g0691500 protein	Sbicolor_v1.0	1	61939343	61950465	1974528_peptide	PF03810	Importin-beta N-terminal domain	SM00913		PTHR10527	IMPORTIN BETA	KOG2023	Nuclear transport receptor Karyopherin-beta2/Transportin (importin beta superfamily)				6886		intracellular protein transport	1974528	61939343	61950465
Sb06g034050	Sb06g034050.1	chromosome_6	similar to Os04g0691500 protein	Sbicolor_v1.0	1	61939343	61950465	1974528_peptide	PF02985	HEAT repeat	SM00913		PTHR10527:SF3	IMPORTIN BETA-3 SUBUNIT	KOG2023	Nuclear transport receptor Karyopherin-beta2/Transportin (importin beta superfamily)				5515		protein binding	1974528	61939343	61950465
Sb06g034050	Sb06g034050.1	chromosome_6	similar to Os04g0691500 protein	Sbicolor_v1.0	1	61939343	61950465	1974528_peptide	PF02985	HEAT repeat	SM00913		PTHR10527:SF3	IMPORTIN BETA-3 SUBUNIT	KOG2023	Nuclear transport receptor Karyopherin-beta2/Transportin (importin beta superfamily)				8565		protein transporter activity	1974528	61939343	61950465
Sb06g034050	Sb06g034050.1	chromosome_6	similar to Os04g0691500 protein	Sbicolor_v1.0	1	61939343	61950465	1974528_peptide	PF02985	HEAT repeat	SM00913		PTHR10527:SF3	IMPORTIN BETA-3 SUBUNIT	KOG2023	Nuclear transport receptor Karyopherin-beta2/Transportin (importin beta superfamily)				6886		intracellular protein transport	1974528	61939343	61950465
Sb06g034050	Sb06g034050.1	chromosome_6	similar to Os04g0691500 protein	Sbicolor_v1.0	1	61939343	61950465	1974528_peptide	PF03810	Importin-beta N-terminal domain	SM00913		PTHR10527:SF3	IMPORTIN BETA-3 SUBUNIT	KOG2023	Nuclear transport receptor Karyopherin-beta2/Transportin (importin beta superfamily)				5515		protein binding	1974528	61939343	61950465
Sb06g034050	Sb06g034050.1	chromosome_6	similar to Os04g0691500 protein	Sbicolor_v1.0	1	61939343	61950465	1974528_peptide	PF03810	Importin-beta N-terminal domain	SM00913		PTHR10527:SF3	IMPORTIN BETA-3 SUBUNIT	KOG2023	Nuclear transport receptor Karyopherin-beta2/Transportin (importin beta superfamily)				8565		protein transporter activity	1974528	61939343	61950465
Sb06g034050	Sb06g034050.1	chromosome_6	similar to Os04g0691500 protein	Sbicolor_v1.0	1	61939343	61950465	1974528_peptide	PF03810	Importin-beta N-terminal domain	SM00913		PTHR10527:SF3	IMPORTIN BETA-3 SUBUNIT	KOG2023	Nuclear transport receptor Karyopherin-beta2/Transportin (importin beta superfamily)				6886		intracellular protein transport	1974528	61939343	61950465
Sb04g034665	Sb04g034665.1	chromosome_4	Predicted protein	Sbicolor_v1.0	-1	64501979	64504340	1968313_peptide	PF08879	WRC										5515		protein binding	1968313	64501979	64504340
Sb03g011440	Sb03g011440.1	chromosome_3	similar to Cyclin type B-like	Sbicolor_v1.0	-1	12748549	12751836	1961405_peptide	PF02984	Cyclin, C-terminal domain	SM00385	domain present in cyclins, TFIIB and Retinoblastoma	PTHR10177:SF24	G2/MITOTIC-SPECIFIC CYCLIN B	KOG0653	Cyclin B and related kinase-activating proteins				5634		nucleus	1961405	12748549	12751836
Sb03g011440	Sb03g011440.1	chromosome_3	similar to Cyclin type B-like	Sbicolor_v1.0	-1	12748549	12751836	1961405_peptide	PF00134	Cyclin, N-terminal domain	SM00385	domain present in cyclins, TFIIB and Retinoblastoma	PTHR10177:SF24	G2/MITOTIC-SPECIFIC CYCLIN B	KOG0653	Cyclin B and related kinase-activating proteins				5634		nucleus	1961405	12748549	12751836
Sb03g011440	Sb03g011440.1	chromosome_3	similar to Cyclin type B-like	Sbicolor_v1.0	-1	12748549	12751836	1961405_peptide	PF02984	Cyclin, C-terminal domain	SM00385	domain present in cyclins, TFIIB and Retinoblastoma	PTHR10177	CYCLINS	KOG0653	Cyclin B and related kinase-activating proteins				5634		nucleus	1961405	12748549	12751836
Sb03g011440	Sb03g011440.1	chromosome_3	similar to Cyclin type B-like	Sbicolor_v1.0	-1	12748549	12751836	1961405_peptide	PF00134	Cyclin, N-terminal domain	SM00385	domain present in cyclins, TFIIB and Retinoblastoma	PTHR10177	CYCLINS	KOG0653	Cyclin B and related kinase-activating proteins				5634		nucleus	1961405	12748549	12751836
Sb09g006430	Sb09g006430.1	chromosome_9	similar to Os05g0206600 protein	Sbicolor_v1.0	-1	10208888	10210423	1980124_peptide	PF04859	Plant protein of unknown function (DUF641)													1980124	10208888	10210423
Sb04g004760	Sb04g004760.1	chromosome_4	weakly similar to Cytokinin inducibl protein-like	Sbicolor_v1.0	1	4578103	4579200	1965454_peptide															1965454	4578103	4579200
Sb09g010420	Sb09g010420.1	chromosome_9	weakly similar to Putative uncharacterized protein	Sbicolor_v1.0	1	21370199	21371256	1980327_peptide															1980327	21370199	21371256
Sb01g004840	Sb01g004840.1	chromosome_1	similar to Chromosome chr18 scaffold_1, whole genome shotgun sequence	Sbicolor_v1.0	-1	3883377	3892825	1949876_peptide	PF03635	Vacuolar protein sorting-associated protein 35			PTHR11099	VACUOLAR SORTING PROTEIN 35	KOG1107	Membrane coat complex Retromer, subunit VPS35							1949876	3883377	3892825
Sb09g018890	Sb09g018890.1	chromosome_9	similar to Putative uncharacterized protein	Sbicolor_v1.0	1	47292487	47292992	1980687_peptide	PF07839	Plant calmodulin-binding domain										5516		calmodulin binding	1980687	47292487	47292992
Sb09g028900	Sb09g028900.1	chromosome_9	similar to Putative uncharacterized protein	Sbicolor_v1.0	1	57688223	57688588	1981898_peptide															1981898	57688223	57688588
Sb04g008860	Sb04g008860.1	chromosome_4	similar to H0102C09.4 protein	Sbicolor_v1.0	1	10467798	10469603	1965978_peptide	PF00067	Cytochrome P450			PTHR24298	FAMILY NOT NAMED	KOG0156	Cytochrome P450 CYP2 subfamily				5506		iron ion binding	1965978	10467798	10469603
Sb04g008860	Sb04g008860.1	chromosome_4	similar to H0102C09.4 protein	Sbicolor_v1.0	1	10467798	10469603	1965978_peptide	PF00067	Cytochrome P450			PTHR24298	FAMILY NOT NAMED	KOG0156	Cytochrome P450 CYP2 subfamily				9055		electron carrier activity	1965978	10467798	10469603
Sb04g008860	Sb04g008860.1	chromosome_4	similar to H0102C09.4 protein	Sbicolor_v1.0	1	10467798	10469603	1965978_peptide	PF00067	Cytochrome P450			PTHR24298	FAMILY NOT NAMED	KOG0156	Cytochrome P450 CYP2 subfamily				16705		oxidoreductase activity, acting on paired donors, with incorporation or reduction of molecular oxygen	1965978	10467798	10469603
Sb04g008860	Sb04g008860.1	chromosome_4	similar to H0102C09.4 protein	Sbicolor_v1.0	1	10467798	10469603	1965978_peptide	PF00067	Cytochrome P450			PTHR24298	FAMILY NOT NAMED	KOG0156	Cytochrome P450 CYP2 subfamily				20037		heme binding	1965978	10467798	10469603
Sb04g008860	Sb04g008860.1	chromosome_4	similar to H0102C09.4 protein	Sbicolor_v1.0	1	10467798	10469603	1965978_peptide	PF00067	Cytochrome P450			PTHR24298	FAMILY NOT NAMED	KOG0156	Cytochrome P450 CYP2 subfamily				55114		oxidation reduction	1965978	10467798	10469603
Sb04g008860	Sb04g008860.1	chromosome_4	similar to H0102C09.4 protein	Sbicolor_v1.0	1	10467798	10469603	1965978_peptide	PF00067	Cytochrome P450			PTHR24298:SF35		KOG0156	Cytochrome P450 CYP2 subfamily				5506		iron ion binding	1965978	10467798	10469603
Sb04g008860	Sb04g008860.1	chromosome_4	similar to H0102C09.4 protein	Sbicolor_v1.0	1	10467798	10469603	1965978_peptide	PF00067	Cytochrome P450			PTHR24298:SF35		KOG0156	Cytochrome P450 CYP2 subfamily				9055		electron carrier activity	1965978	10467798	10469603
Sb04g008860	Sb04g008860.1	chromosome_4	similar to H0102C09.4 protein	Sbicolor_v1.0	1	10467798	10469603	1965978_peptide	PF00067	Cytochrome P450			PTHR24298:SF35		KOG0156	Cytochrome P450 CYP2 subfamily				16705		oxidoreductase activity, acting on paired donors, with incorporation or reduction of molecular oxygen	1965978	10467798	10469603
Sb04g008860	Sb04g008860.1	chromosome_4	similar to H0102C09.4 protein	Sbicolor_v1.0	1	10467798	10469603	1965978_peptide	PF00067	Cytochrome P450			PTHR24298:SF35		KOG0156	Cytochrome P450 CYP2 subfamily				20037		heme binding	1965978	10467798	10469603
Sb04g008860	Sb04g008860.1	chromosome_4	similar to H0102C09.4 protein	Sbicolor_v1.0	1	10467798	10469603	1965978_peptide	PF00067	Cytochrome P450			PTHR24298:SF35		KOG0156	Cytochrome P450 CYP2 subfamily				55114		oxidation reduction	1965978	10467798	10469603
Sb02g024320	Sb02g024320.1	chromosome_2	similar to Putative uncharacterized protein P0479C08.115	Sbicolor_v1.0	-1	58608673	58609311	1957528_peptide															1957528	58608673	58609311
Sb06g022920	Sb06g022920.1	chromosome_6	similar to Putative uncharacterized protein	Sbicolor_v1.0	-1	52132625	52133212	1973192_peptide	PF04050	Up-frameshift suppressor 2			PTHR12839	NONSENSE-MEDIATED MRNA DECAY PROTEIN 2 (UP-FRAMESHIFT SUPPRESSOR 2)									1973192	52132625	52133212
Sb02g002100	Sb02g002100.1	chromosome_2	similar to Os09g0562600 protein	Sbicolor_v1.0	1	2132182	2134156	1955509_peptide	PF07714	Protein tyrosine kinase	SM00219	Tyrosine kinase, catalytic domain	PTHR24420:SF444	SUBFAMILY NOT NAMED	KOG1187	Serine/threonine protein kinase				5515		protein binding	1955509	2132182	2134156
Sb02g002100	Sb02g002100.1	chromosome_2	similar to Os09g0562600 protein	Sbicolor_v1.0	1	2132182	2134156	1955509_peptide	PF07714	Protein tyrosine kinase	SM00219	Tyrosine kinase, catalytic domain	PTHR24420:SF444	SUBFAMILY NOT NAMED	KOG1187	Serine/threonine protein kinase				4672		protein kinase activity	1955509	2132182	2134156
Sb02g002100	Sb02g002100.1	chromosome_2	similar to Os09g0562600 protein	Sbicolor_v1.0	1	2132182	2134156	1955509_peptide	PF07714	Protein tyrosine kinase	SM00219	Tyrosine kinase, catalytic domain	PTHR24420:SF444	SUBFAMILY NOT NAMED	KOG1187	Serine/threonine protein kinase				5524		ATP binding	1955509	2132182	2134156
Sb02g002100	Sb02g002100.1	chromosome_2	similar to Os09g0562600 protein	Sbicolor_v1.0	1	2132182	2134156	1955509_peptide	PF07714	Protein tyrosine kinase	SM00219	Tyrosine kinase, catalytic domain	PTHR24420:SF444	SUBFAMILY NOT NAMED	KOG1187	Serine/threonine protein kinase				6468		protein amino acid phosphorylation	1955509	2132182	2134156
Sb02g002100	Sb02g002100.1	chromosome_2	similar to Os09g0562600 protein	Sbicolor_v1.0	1	2132182	2134156	1955509_peptide	PF07714	Protein tyrosine kinase	SM00219	Tyrosine kinase, catalytic domain	PTHR24420:SF444	SUBFAMILY NOT NAMED	KOG1187	Serine/threonine protein kinase				5509		calcium ion binding	1955509	2132182	2134156
Sb02g002100	Sb02g002100.1	chromosome_2	similar to Os09g0562600 protein	Sbicolor_v1.0	1	2132182	2134156	1955509_peptide	PF07645	Calcium-binding EGF domain	SM00219	Tyrosine kinase, catalytic domain	PTHR24420:SF444	SUBFAMILY NOT NAMED	KOG1187	Serine/threonine protein kinase				5515		protein binding	1955509	2132182	2134156
Sb02g002100	Sb02g002100.1	chromosome_2	similar to Os09g0562600 protein	Sbicolor_v1.0	1	2132182	2134156	1955509_peptide	PF07645	Calcium-binding EGF domain	SM00219	Tyrosine kinase, catalytic domain	PTHR24420:SF444	SUBFAMILY NOT NAMED	KOG1187	Serine/threonine protein kinase				4672		protein kinase activity	1955509	2132182	2134156
Sb02g002100	Sb02g002100.1	chromosome_2	similar to Os09g0562600 protein	Sbicolor_v1.0	1	2132182	2134156	1955509_peptide	PF07645	Calcium-binding EGF domain	SM00219	Tyrosine kinase, catalytic domain	PTHR24420:SF444	SUBFAMILY NOT NAMED	KOG1187	Serine/threonine protein kinase				5524		ATP binding	1955509	2132182	2134156
Sb02g002100	Sb02g002100.1	chromosome_2	similar to Os09g0562600 protein	Sbicolor_v1.0	1	2132182	2134156	1955509_peptide	PF07645	Calcium-binding EGF domain	SM00219	Tyrosine kinase, catalytic domain	PTHR24420:SF444	SUBFAMILY NOT NAMED	KOG1187	Serine/threonine protein kinase				6468		protein amino acid phosphorylation	1955509	2132182	2134156
Sb02g002100	Sb02g002100.1	chromosome_2	similar to Os09g0562600 protein	Sbicolor_v1.0	1	2132182	2134156	1955509_peptide	PF07645	Calcium-binding EGF domain	SM00219	Tyrosine kinase, catalytic domain	PTHR24420:SF444	SUBFAMILY NOT NAMED	KOG1187	Serine/threonine protein kinase				5509		calcium ion binding	1955509	2132182	2134156
Sb02g002100	Sb02g002100.1	chromosome_2	similar to Os09g0562600 protein	Sbicolor_v1.0	1	2132182	2134156	1955509_peptide	PF07714	Protein tyrosine kinase	SM00219	Tyrosine kinase, catalytic domain	PTHR24420	FAMILY NOT NAMED	KOG1187	Serine/threonine protein kinase				5515		protein binding	1955509	2132182	2134156
Sb02g002100	Sb02g002100.1	chromosome_2	similar to Os09g0562600 protein	Sbicolor_v1.0	1	2132182	2134156	1955509_peptide	PF07714	Protein tyrosine kinase	SM00219	Tyrosine kinase, catalytic domain	PTHR24420	FAMILY NOT NAMED	KOG1187	Serine/threonine protein kinase				4672		protein kinase activity	1955509	2132182	2134156
Sb02g002100	Sb02g002100.1	chromosome_2	similar to Os09g0562600 protein	Sbicolor_v1.0	1	2132182	2134156	1955509_peptide	PF07714	Protein tyrosine kinase	SM00219	Tyrosine kinase, catalytic domain	PTHR24420	FAMILY NOT NAMED	KOG1187	Serine/threonine protein kinase				5524		ATP binding	1955509	2132182	2134156
Sb02g002100	Sb02g002100.1	chromosome_2	similar to Os09g0562600 protein	Sbicolor_v1.0	1	2132182	2134156	1955509_peptide	PF07714	Protein tyrosine kinase	SM00219	Tyrosine kinase, catalytic domain	PTHR24420	FAMILY NOT NAMED	KOG1187	Serine/threonine protein kinase				6468		protein amino acid phosphorylation	1955509	2132182	2134156
Sb02g002100	Sb02g002100.1	chromosome_2	similar to Os09g0562600 protein	Sbicolor_v1.0	1	2132182	2134156	1955509_peptide	PF07714	Protein tyrosine kinase	SM00219	Tyrosine kinase, catalytic domain	PTHR24420	FAMILY NOT NAMED	KOG1187	Serine/threonine protein kinase				5509		calcium ion binding	1955509	2132182	2134156
Sb02g002100	Sb02g002100.1	chromosome_2	similar to Os09g0562600 protein	Sbicolor_v1.0	1	2132182	2134156	1955509_peptide	PF07645	Calcium-binding EGF domain	SM00219	Tyrosine kinase, catalytic domain	PTHR24420	FAMILY NOT NAMED	KOG1187	Serine/threonine protein kinase				5515		protein binding	1955509	2132182	2134156
Sb02g002100	Sb02g002100.1	chromosome_2	similar to Os09g0562600 protein	Sbicolor_v1.0	1	2132182	2134156	1955509_peptide	PF07645	Calcium-binding EGF domain	SM00219	Tyrosine kinase, catalytic domain	PTHR24420	FAMILY NOT NAMED	KOG1187	Serine/threonine protein kinase				4672		protein kinase activity	1955509	2132182	2134156
Sb02g002100	Sb02g002100.1	chromosome_2	similar to Os09g0562600 protein	Sbicolor_v1.0	1	2132182	2134156	1955509_peptide	PF07645	Calcium-binding EGF domain	SM00219	Tyrosine kinase, catalytic domain	PTHR24420	FAMILY NOT NAMED	KOG1187	Serine/threonine protein kinase				5524		ATP binding	1955509	2132182	2134156
Sb02g002100	Sb02g002100.1	chromosome_2	similar to Os09g0562600 protein	Sbicolor_v1.0	1	2132182	2134156	1955509_peptide	PF07645	Calcium-binding EGF domain	SM00219	Tyrosine kinase, catalytic domain	PTHR24420	FAMILY NOT NAMED	KOG1187	Serine/threonine protein kinase				6468		protein amino acid phosphorylation	1955509	2132182	2134156
Sb02g002100	Sb02g002100.1	chromosome_2	similar to Os09g0562600 protein	Sbicolor_v1.0	1	2132182	2134156	1955509_peptide	PF07645	Calcium-binding EGF domain	SM00219	Tyrosine kinase, catalytic domain	PTHR24420	FAMILY NOT NAMED	KOG1187	Serine/threonine protein kinase				5509		calcium ion binding	1955509	2132182	2134156
Sb02g002100	Sb02g002100.1	chromosome_2	similar to Os09g0562600 protein	Sbicolor_v1.0	1	2132182	2134156	1955509_peptide	PF07714	Protein tyrosine kinase	SM00181	Epidermal growth factor-like domain.	PTHR24420:SF444	SUBFAMILY NOT NAMED	KOG1187	Serine/threonine protein kinase				5515		protein binding	1955509	2132182	2134156
Sb02g002100	Sb02g002100.1	chromosome_2	similar to Os09g0562600 protein	Sbicolor_v1.0	1	2132182	2134156	1955509_peptide	PF07714	Protein tyrosine kinase	SM00181	Epidermal growth factor-like domain.	PTHR24420:SF444	SUBFAMILY NOT NAMED	KOG1187	Serine/threonine protein kinase				4672		protein kinase activity	1955509	2132182	2134156
Sb02g002100	Sb02g002100.1	chromosome_2	similar to Os09g0562600 protein	Sbicolor_v1.0	1	2132182	2134156	1955509_peptide	PF07714	Protein tyrosine kinase	SM00181	Epidermal growth factor-like domain.	PTHR24420:SF444	SUBFAMILY NOT NAMED	KOG1187	Serine/threonine protein kinase				5524		ATP binding	1955509	2132182	2134156
Sb02g002100	Sb02g002100.1	chromosome_2	similar to Os09g0562600 protein	Sbicolor_v1.0	1	2132182	2134156	1955509_peptide	PF07714	Protein tyrosine kinase	SM00181	Epidermal growth factor-like domain.	PTHR24420:SF444	SUBFAMILY NOT NAMED	KOG1187	Serine/threonine protein kinase				6468		protein amino acid phosphorylation	1955509	2132182	2134156
Sb02g002100	Sb02g002100.1	chromosome_2	similar to Os09g0562600 protein	Sbicolor_v1.0	1	2132182	2134156	1955509_peptide	PF07714	Protein tyrosine kinase	SM00181	Epidermal growth factor-like domain.	PTHR24420:SF444	SUBFAMILY NOT NAMED	KOG1187	Serine/threonine protein kinase				5509		calcium ion binding	1955509	2132182	2134156
Sb02g002100	Sb02g002100.1	chromosome_2	similar to Os09g0562600 protein	Sbicolor_v1.0	1	2132182	2134156	1955509_peptide	PF07645	Calcium-binding EGF domain	SM00181	Epidermal growth factor-like domain.	PTHR24420:SF444	SUBFAMILY NOT NAMED	KOG1187	Serine/threonine protein kinase				5515		protein binding	1955509	2132182	2134156
Sb02g002100	Sb02g002100.1	chromosome_2	similar to Os09g0562600 protein	Sbicolor_v1.0	1	2132182	2134156	1955509_peptide	PF07645	Calcium-binding EGF domain	SM00181	Epidermal growth factor-like domain.	PTHR24420:SF444	SUBFAMILY NOT NAMED	KOG1187	Serine/threonine protein kinase				4672		protein kinase activity	1955509	2132182	2134156
Sb02g002100	Sb02g002100.1	chromosome_2	similar to Os09g0562600 protein	Sbicolor_v1.0	1	2132182	2134156	1955509_peptide	PF07645	Calcium-binding EGF domain	SM00181	Epidermal growth factor-like domain.	PTHR24420:SF444	SUBFAMILY NOT NAMED	KOG1187	Serine/threonine protein kinase				5524		ATP binding	1955509	2132182	2134156
Sb02g002100	Sb02g002100.1	chromosome_2	similar to Os09g0562600 protein	Sbicolor_v1.0	1	2132182	2134156	1955509_peptide	PF07645	Calcium-binding EGF domain	SM00181	Epidermal growth factor-like domain.	PTHR24420:SF444	SUBFAMILY NOT NAMED	KOG1187	Serine/threonine protein kinase				6468		protein amino acid phosphorylation	1955509	2132182	2134156
Sb02g002100	Sb02g002100.1	chromosome_2	similar to Os09g0562600 protein	Sbicolor_v1.0	1	2132182	2134156	1955509_peptide	PF07645	Calcium-binding EGF domain	SM00181	Epidermal growth factor-like domain.	PTHR24420:SF444	SUBFAMILY NOT NAMED	KOG1187	Serine/threonine protein kinase				5509		calcium ion binding	1955509	2132182	2134156
Sb02g002100	Sb02g002100.1	chromosome_2	similar to Os09g0562600 protein	Sbicolor_v1.0	1	2132182	2134156	1955509_peptide	PF07714	Protein tyrosine kinase	SM00181	Epidermal growth factor-like domain.	PTHR24420	FAMILY NOT NAMED	KOG1187	Serine/threonine protein kinase				5515		protein binding	1955509	2132182	2134156
Sb02g002100	Sb02g002100.1	chromosome_2	similar to Os09g0562600 protein	Sbicolor_v1.0	1	2132182	2134156	1955509_peptide	PF07714	Protein tyrosine kinase	SM00181	Epidermal growth factor-like domain.	PTHR24420	FAMILY NOT NAMED	KOG1187	Serine/threonine protein kinase				4672		protein kinase activity	1955509	2132182	2134156
Sb02g002100	Sb02g002100.1	chromosome_2	similar to Os09g0562600 protein	Sbicolor_v1.0	1	2132182	2134156	1955509_peptide	PF07714	Protein tyrosine kinase	SM00181	Epidermal growth factor-like domain.	PTHR24420	FAMILY NOT NAMED	KOG1187	Serine/threonine protein kinase				5524		ATP binding	1955509	2132182	2134156
Sb02g002100	Sb02g002100.1	chromosome_2	similar to Os09g0562600 protein	Sbicolor_v1.0	1	2132182	2134156	1955509_peptide	PF07714	Protein tyrosine kinase	SM00181	Epidermal growth factor-like domain.	PTHR24420	FAMILY NOT NAMED	KOG1187	Serine/threonine protein kinase				6468		protein amino acid phosphorylation	1955509	2132182	2134156
Sb02g002100	Sb02g002100.1	chromosome_2	similar to Os09g0562600 protein	Sbicolor_v1.0	1	2132182	2134156	1955509_peptide	PF07714	Protein tyrosine kinase	SM00181	Epidermal growth factor-like domain.	PTHR24420	FAMILY NOT NAMED	KOG1187	Serine/threonine protein kinase				5509		calcium ion binding	1955509	2132182	2134156
Sb02g002100	Sb02g002100.1	chromosome_2	similar to Os09g0562600 protein	Sbicolor_v1.0	1	2132182	2134156	1955509_peptide	PF07645	Calcium-binding EGF domain	SM00181	Epidermal growth factor-like domain.	PTHR24420	FAMILY NOT NAMED	KOG1187	Serine/threonine protein kinase				5515		protein binding	1955509	2132182	2134156
Sb02g002100	Sb02g002100.1	chromosome_2	similar to Os09g0562600 protein	Sbicolor_v1.0	1	2132182	2134156	1955509_peptide	PF07645	Calcium-binding EGF domain	SM00181	Epidermal growth factor-like domain.	PTHR24420	FAMILY NOT NAMED	KOG1187	Serine/threonine protein kinase				4672		protein kinase activity	1955509	2132182	2134156
Sb02g002100	Sb02g002100.1	chromosome_2	similar to Os09g0562600 protein	Sbicolor_v1.0	1	2132182	2134156	1955509_peptide	PF07645	Calcium-binding EGF domain	SM00181	Epidermal growth factor-like domain.	PTHR24420	FAMILY NOT NAMED	KOG1187	Serine/threonine protein kinase				5524		ATP binding	1955509	2132182	2134156
Sb02g002100	Sb02g002100.1	chromosome_2	similar to Os09g0562600 protein	Sbicolor_v1.0	1	2132182	2134156	1955509_peptide	PF07645	Calcium-binding EGF domain	SM00181	Epidermal growth factor-like domain.	PTHR24420	FAMILY NOT NAMED	KOG1187	Serine/threonine protein kinase				6468		protein amino acid phosphorylation	1955509	2132182	2134156
Sb02g002100	Sb02g002100.1	chromosome_2	similar to Os09g0562600 protein	Sbicolor_v1.0	1	2132182	2134156	1955509_peptide	PF07645	Calcium-binding EGF domain	SM00181	Epidermal growth factor-like domain.	PTHR24420	FAMILY NOT NAMED	KOG1187	Serine/threonine protein kinase				5509		calcium ion binding	1955509	2132182	2134156
Sb02g002100	Sb02g002100.1	chromosome_2	similar to Os09g0562600 protein	Sbicolor_v1.0	1	2132182	2134156	1955509_peptide	PF07714	Protein tyrosine kinase	SM00220	Serine/Threonine protein kinases, catalytic domain	PTHR24420:SF444	SUBFAMILY NOT NAMED	KOG1187	Serine/threonine protein kinase				5515		protein binding	1955509	2132182	2134156
Sb02g002100	Sb02g002100.1	chromosome_2	similar to Os09g0562600 protein	Sbicolor_v1.0	1	2132182	2134156	1955509_peptide	PF07714	Protein tyrosine kinase	SM00220	Serine/Threonine protein kinases, catalytic domain	PTHR24420:SF444	SUBFAMILY NOT NAMED	KOG1187	Serine/threonine protein kinase				4672		protein kinase activity	1955509	2132182	2134156
Sb02g002100	Sb02g002100.1	chromosome_2	similar to Os09g0562600 protein	Sbicolor_v1.0	1	2132182	2134156	1955509_peptide	PF07714	Protein tyrosine kinase	SM00220	Serine/Threonine protein kinases, catalytic domain	PTHR24420:SF444	SUBFAMILY NOT NAMED	KOG1187	Serine/threonine protein kinase				5524		ATP binding	1955509	2132182	2134156
Sb02g002100	Sb02g002100.1	chromosome_2	similar to Os09g0562600 protein	Sbicolor_v1.0	1	2132182	2134156	1955509_peptide	PF07714	Protein tyrosine kinase	SM00220	Serine/Threonine protein kinases, catalytic domain	PTHR24420:SF444	SUBFAMILY NOT NAMED	KOG1187	Serine/threonine protein kinase				6468		protein amino acid phosphorylation	1955509	2132182	2134156
Sb02g002100	Sb02g002100.1	chromosome_2	similar to Os09g0562600 protein	Sbicolor_v1.0	1	2132182	2134156	1955509_peptide	PF07714	Protein tyrosine kinase	SM00220	Serine/Threonine protein kinases, catalytic domain	PTHR24420:SF444	SUBFAMILY NOT NAMED	KOG1187	Serine/threonine protein kinase				5509		calcium ion binding	1955509	2132182	2134156
Sb02g002100	Sb02g002100.1	chromosome_2	similar to Os09g0562600 protein	Sbicolor_v1.0	1	2132182	2134156	1955509_peptide	PF07645	Calcium-binding EGF domain	SM00220	Serine/Threonine protein kinases, catalytic domain	PTHR24420:SF444	SUBFAMILY NOT NAMED	KOG1187	Serine/threonine protein kinase				5515		protein binding	1955509	2132182	2134156
Sb02g002100	Sb02g002100.1	chromosome_2	similar to Os09g0562600 protein	Sbicolor_v1.0	1	2132182	2134156	1955509_peptide	PF07645	Calcium-binding EGF domain	SM00220	Serine/Threonine protein kinases, catalytic domain	PTHR24420:SF444	SUBFAMILY NOT NAMED	KOG1187	Serine/threonine protein kinase				4672		protein kinase activity	1955509	2132182	2134156
Sb02g002100	Sb02g002100.1	chromosome_2	similar to Os09g0562600 protein	Sbicolor_v1.0	1	2132182	2134156	1955509_peptide	PF07645	Calcium-binding EGF domain	SM00220	Serine/Threonine protein kinases, catalytic domain	PTHR24420:SF444	SUBFAMILY NOT NAMED	KOG1187	Serine/threonine protein kinase				5524		ATP binding	1955509	2132182	2134156
Sb02g002100	Sb02g002100.1	chromosome_2	similar to Os09g0562600 protein	Sbicolor_v1.0	1	2132182	2134156	1955509_peptide	PF07645	Calcium-binding EGF domain	SM00220	Serine/Threonine protein kinases, catalytic domain	PTHR24420:SF444	SUBFAMILY NOT NAMED	KOG1187	Serine/threonine protein kinase				6468		protein amino acid phosphorylation	1955509	2132182	2134156
Sb02g002100	Sb02g002100.1	chromosome_2	similar to Os09g0562600 protein	Sbicolor_v1.0	1	2132182	2134156	1955509_peptide	PF07645	Calcium-binding EGF domain	SM00220	Serine/Threonine protein kinases, catalytic domain	PTHR24420:SF444	SUBFAMILY NOT NAMED	KOG1187	Serine/threonine protein kinase				5509		calcium ion binding	1955509	2132182	2134156
Sb02g002100	Sb02g002100.1	chromosome_2	similar to Os09g0562600 protein	Sbicolor_v1.0	1	2132182	2134156	1955509_peptide	PF07714	Protein tyrosine kinase	SM00220	Serine/Threonine protein kinases, catalytic domain	PTHR24420	FAMILY NOT NAMED	KOG1187	Serine/threonine protein kinase				5515		protein binding	1955509	2132182	2134156
Sb02g002100	Sb02g002100.1	chromosome_2	similar to Os09g0562600 protein	Sbicolor_v1.0	1	2132182	2134156	1955509_peptide	PF07714	Protein tyrosine kinase	SM00220	Serine/Threonine protein kinases, catalytic domain	PTHR24420	FAMILY NOT NAMED	KOG1187	Serine/threonine protein kinase				4672		protein kinase activity	1955509	2132182	2134156
Sb02g002100	Sb02g002100.1	chromosome_2	similar to Os09g0562600 protein	Sbicolor_v1.0	1	2132182	2134156	1955509_peptide	PF07714	Protein tyrosine kinase	SM00220	Serine/Threonine protein kinases, catalytic domain	PTHR24420	FAMILY NOT NAMED	KOG1187	Serine/threonine protein kinase				5524		ATP binding	1955509	2132182	2134156
Sb02g002100	Sb02g002100.1	chromosome_2	similar to Os09g0562600 protein	Sbicolor_v1.0	1	2132182	2134156	1955509_peptide	PF07714	Protein tyrosine kinase	SM00220	Serine/Threonine protein kinases, catalytic domain	PTHR24420	FAMILY NOT NAMED	KOG1187	Serine/threonine protein kinase				6468		protein amino acid phosphorylation	1955509	2132182	2134156
Sb02g002100	Sb02g002100.1	chromosome_2	similar to Os09g0562600 protein	Sbicolor_v1.0	1	2132182	2134156	1955509_peptide	PF07714	Protein tyrosine kinase	SM00220	Serine/Threonine protein kinases, catalytic domain	PTHR24420	FAMILY NOT NAMED	KOG1187	Serine/threonine protein kinase				5509		calcium ion binding	1955509	2132182	2134156
Sb02g002100	Sb02g002100.1	chromosome_2	similar to Os09g0562600 protein	Sbicolor_v1.0	1	2132182	2134156	1955509_peptide	PF07645	Calcium-binding EGF domain	SM00220	Serine/Threonine protein kinases, catalytic domain	PTHR24420	FAMILY NOT NAMED	KOG1187	Serine/threonine protein kinase				5515		protein binding	1955509	2132182	2134156
Sb02g002100	Sb02g002100.1	chromosome_2	similar to Os09g0562600 protein	Sbicolor_v1.0	1	2132182	2134156	1955509_peptide	PF07645	Calcium-binding EGF domain	SM00220	Serine/Threonine protein kinases, catalytic domain	PTHR24420	FAMILY NOT NAMED	KOG1187	Serine/threonine protein kinase				4672		protein kinase activity	1955509	2132182	2134156
Sb02g002100	Sb02g002100.1	chromosome_2	similar to Os09g0562600 protein	Sbicolor_v1.0	1	2132182	2134156	1955509_peptide	PF07645	Calcium-binding EGF domain	SM00220	Serine/Threonine protein kinases, catalytic domain	PTHR24420	FAMILY NOT NAMED	KOG1187	Serine/threonine protein kinase				5524		ATP binding	1955509	2132182	2134156
Sb02g002100	Sb02g002100.1	chromosome_2	similar to Os09g0562600 protein	Sbicolor_v1.0	1	2132182	2134156	1955509_peptide	PF07645	Calcium-binding EGF domain	SM00220	Serine/Threonine protein kinases, catalytic domain	PTHR24420	FAMILY NOT NAMED	KOG1187	Serine/threonine protein kinase				6468		protein amino acid phosphorylation	1955509	2132182	2134156
Sb02g002100	Sb02g002100.1	chromosome_2	similar to Os09g0562600 protein	Sbicolor_v1.0	1	2132182	2134156	1955509_peptide	PF07645	Calcium-binding EGF domain	SM00220	Serine/Threonine protein kinases, catalytic domain	PTHR24420	FAMILY NOT NAMED	KOG1187	Serine/threonine protein kinase				5509		calcium ion binding	1955509	2132182	2134156
Sb02g002100	Sb02g002100.1	chromosome_2	similar to Os09g0562600 protein	Sbicolor_v1.0	1	2132182	2134156	1955509_peptide	PF07714	Protein tyrosine kinase	SM00179	Calcium-binding EGF-like domain	PTHR24420:SF444	SUBFAMILY NOT NAMED	KOG1187	Serine/threonine protein kinase				5515		protein binding	1955509	2132182	2134156
Sb02g002100	Sb02g002100.1	chromosome_2	similar to Os09g0562600 protein	Sbicolor_v1.0	1	2132182	2134156	1955509_peptide	PF07714	Protein tyrosine kinase	SM00179	Calcium-binding EGF-like domain	PTHR24420:SF444	SUBFAMILY NOT NAMED	KOG1187	Serine/threonine protein kinase				4672		protein kinase activity	1955509	2132182	2134156
Sb02g002100	Sb02g002100.1	chromosome_2	similar to Os09g0562600 protein	Sbicolor_v1.0	1	2132182	2134156	1955509_peptide	PF07714	Protein tyrosine kinase	SM00179	Calcium-binding EGF-like domain	PTHR24420:SF444	SUBFAMILY NOT NAMED	KOG1187	Serine/threonine protein kinase				5524		ATP binding	1955509	2132182	2134156
Sb02g002100	Sb02g002100.1	chromosome_2	similar to Os09g0562600 protein	Sbicolor_v1.0	1	2132182	2134156	1955509_peptide	PF07714	Protein tyrosine kinase	SM00179	Calcium-binding EGF-like domain	PTHR24420:SF444	SUBFAMILY NOT NAMED	KOG1187	Serine/threonine protein kinase				6468		protein amino acid phosphorylation	1955509	2132182	2134156
Sb02g002100	Sb02g002100.1	chromosome_2	similar to Os09g0562600 protein	Sbicolor_v1.0	1	2132182	2134156	1955509_peptide	PF07714	Protein tyrosine kinase	SM00179	Calcium-binding EGF-like domain	PTHR24420:SF444	SUBFAMILY NOT NAMED	KOG1187	Serine/threonine protein kinase				5509		calcium ion binding	1955509	2132182	2134156
Sb02g002100	Sb02g002100.1	chromosome_2	similar to Os09g0562600 protein	Sbicolor_v1.0	1	2132182	2134156	1955509_peptide	PF07645	Calcium-binding EGF domain	SM00179	Calcium-binding EGF-like domain	PTHR24420:SF444	SUBFAMILY NOT NAMED	KOG1187	Serine/threonine protein kinase				5515		protein binding	1955509	2132182	2134156
Sb02g002100	Sb02g002100.1	chromosome_2	similar to Os09g0562600 protein	Sbicolor_v1.0	1	2132182	2134156	1955509_peptide	PF07645	Calcium-binding EGF domain	SM00179	Calcium-binding EGF-like domain	PTHR24420:SF444	SUBFAMILY NOT NAMED	KOG1187	Serine/threonine protein kinase				4672		protein kinase activity	1955509	2132182	2134156
Sb02g002100	Sb02g002100.1	chromosome_2	similar to Os09g0562600 protein	Sbicolor_v1.0	1	2132182	2134156	1955509_peptide	PF07645	Calcium-binding EGF domain	SM00179	Calcium-binding EGF-like domain	PTHR24420:SF444	SUBFAMILY NOT NAMED	KOG1187	Serine/threonine protein kinase				5524		ATP binding	1955509	2132182	2134156
Sb02g002100	Sb02g002100.1	chromosome_2	similar to Os09g0562600 protein	Sbicolor_v1.0	1	2132182	2134156	1955509_peptide	PF07645	Calcium-binding EGF domain	SM00179	Calcium-binding EGF-like domain	PTHR24420:SF444	SUBFAMILY NOT NAMED	KOG1187	Serine/threonine protein kinase				6468		protein amino acid phosphorylation	1955509	2132182	2134156
Sb02g002100	Sb02g002100.1	chromosome_2	similar to Os09g0562600 protein	Sbicolor_v1.0	1	2132182	2134156	1955509_peptide	PF07645	Calcium-binding EGF domain	SM00179	Calcium-binding EGF-like domain	PTHR24420:SF444	SUBFAMILY NOT NAMED	KOG1187	Serine/threonine protein kinase				5509		calcium ion binding	1955509	2132182	2134156
Sb02g002100	Sb02g002100.1	chromosome_2	similar to Os09g0562600 protein	Sbicolor_v1.0	1	2132182	2134156	1955509_peptide	PF07714	Protein tyrosine kinase	SM00179	Calcium-binding EGF-like domain	PTHR24420	FAMILY NOT NAMED	KOG1187	Serine/threonine protein kinase				5515		protein binding	1955509	2132182	2134156
Sb02g002100	Sb02g002100.1	chromosome_2	similar to Os09g0562600 protein	Sbicolor_v1.0	1	2132182	2134156	1955509_peptide	PF07714	Protein tyrosine kinase	SM00179	Calcium-binding EGF-like domain	PTHR24420	FAMILY NOT NAMED	KOG1187	Serine/threonine protein kinase				4672		protein kinase activity	1955509	2132182	2134156
Sb02g002100	Sb02g002100.1	chromosome_2	similar to Os09g0562600 protein	Sbicolor_v1.0	1	2132182	2134156	1955509_peptide	PF07714	Protein tyrosine kinase	SM00179	Calcium-binding EGF-like domain	PTHR24420	FAMILY NOT NAMED	KOG1187	Serine/threonine protein kinase				5524		ATP binding	1955509	2132182	2134156
Sb02g002100	Sb02g002100.1	chromosome_2	similar to Os09g0562600 protein	Sbicolor_v1.0	1	2132182	2134156	1955509_peptide	PF07714	Protein tyrosine kinase	SM00179	Calcium-binding EGF-like domain	PTHR24420	FAMILY NOT NAMED	KOG1187	Serine/threonine protein kinase				6468		protein amino acid phosphorylation	1955509	2132182	2134156
Sb02g002100	Sb02g002100.1	chromosome_2	similar to Os09g0562600 protein	Sbicolor_v1.0	1	2132182	2134156	1955509_peptide	PF07714	Protein tyrosine kinase	SM00179	Calcium-binding EGF-like domain	PTHR24420	FAMILY NOT NAMED	KOG1187	Serine/threonine protein kinase				5509		calcium ion binding	1955509	2132182	2134156
Sb02g002100	Sb02g002100.1	chromosome_2	similar to Os09g0562600 protein	Sbicolor_v1.0	1	2132182	2134156	1955509_peptide	PF07645	Calcium-binding EGF domain	SM00179	Calcium-binding EGF-like domain	PTHR24420	FAMILY NOT NAMED	KOG1187	Serine/threonine protein kinase				5515		protein binding	1955509	2132182	2134156
Sb02g002100	Sb02g002100.1	chromosome_2	similar to Os09g0562600 protein	Sbicolor_v1.0	1	2132182	2134156	1955509_peptide	PF07645	Calcium-binding EGF domain	SM00179	Calcium-binding EGF-like domain	PTHR24420	FAMILY NOT NAMED	KOG1187	Serine/threonine protein kinase				4672		protein kinase activity	1955509	2132182	2134156
Sb02g002100	Sb02g002100.1	chromosome_2	similar to Os09g0562600 protein	Sbicolor_v1.0	1	2132182	2134156	1955509_peptide	PF07645	Calcium-binding EGF domain	SM00179	Calcium-binding EGF-like domain	PTHR24420	FAMILY NOT NAMED	KOG1187	Serine/threonine protein kinase				5524		ATP binding	1955509	2132182	2134156
Sb02g002100	Sb02g002100.1	chromosome_2	similar to Os09g0562600 protein	Sbicolor_v1.0	1	2132182	2134156	1955509_peptide	PF07645	Calcium-binding EGF domain	SM00179	Calcium-binding EGF-like domain	PTHR24420	FAMILY NOT NAMED	KOG1187	Serine/threonine protein kinase				6468		protein amino acid phosphorylation	1955509	2132182	2134156
Sb02g002100	Sb02g002100.1	chromosome_2	similar to Os09g0562600 protein	Sbicolor_v1.0	1	2132182	2134156	1955509_peptide	PF07645	Calcium-binding EGF domain	SM00179	Calcium-binding EGF-like domain	PTHR24420	FAMILY NOT NAMED	KOG1187	Serine/threonine protein kinase				5509		calcium ion binding	1955509	2132182	2134156
Sb05g002040	Sb05g002040.1	chromosome_5	weakly similar to PPR protein	Sbicolor_v1.0	-1	2222303	2224891	1969050_peptide	PF01535	PPR repeat			PTHR24015	FAMILY NOT NAMED									1969050	2222303	2224891
Sb03g043740	Sb03g043740.1	chromosome_3	similar to Os01g0916300 protein	Sbicolor_v1.0	-1	71003912	71009270	1964375_peptide	PF00397	WW domain	SM00456	Domain with 2 conserved Trp (W) residues	PTHR21737	POLYGLUTAMINE BINDING PROTEIN 1/MARVEL (MEMBRANE-ASSOCIATING) DOMAIN CONTAINING 3	KOG3427	Polyglutamine tract-binding protein PQBP-1			K12865	5515	polyglutamine-binding protein 1	protein binding	1964375	71003912	71009270
Sb03g043740	Sb03g043740.1	chromosome_3	similar to Os01g0916300 protein	Sbicolor_v1.0	-1	71003912	71009270	1964375_peptide	PF00397	WW domain	SM00456	Domain with 2 conserved Trp (W) residues	PTHR21737:SF3	POLYGLUTAMINE BINDING PROTEIN 1	KOG3427	Polyglutamine tract-binding protein PQBP-1			K12865	5515	polyglutamine-binding protein 1	protein binding	1964375	71003912	71009270
Sb01g046800	Sb01g046800.1	chromosome_1	similar to Class III peroxidase 36 precursor	Sbicolor_v1.0	-1	69934633	69936210	1954760_peptide	PF00141	Peroxidase							1.11.1.7	Peroxidase.	K00430	4601	peroxidase [EC:1.11.1.7]	peroxidase activity	1954760	69934633	69936210
Sb01g046800	Sb01g046800.1	chromosome_1	similar to Class III peroxidase 36 precursor	Sbicolor_v1.0	-1	69934633	69936210	1954760_peptide	PF00141	Peroxidase							1.11.1.7	Peroxidase.	K00430	20037	peroxidase [EC:1.11.1.7]	heme binding	1954760	69934633	69936210
Sb01g046800	Sb01g046800.1	chromosome_1	similar to Class III peroxidase 36 precursor	Sbicolor_v1.0	-1	69934633	69936210	1954760_peptide	PF00141	Peroxidase							1.11.1.7	Peroxidase.	K00430	6979	peroxidase [EC:1.11.1.7]	response to oxidative stress	1954760	69934633	69936210
Sb01g046800	Sb01g046800.1	chromosome_1	similar to Class III peroxidase 36 precursor	Sbicolor_v1.0	-1	69934633	69936210	1954760_peptide	PF00141	Peroxidase							1.11.1.7	Peroxidase.	K00430	55114	peroxidase [EC:1.11.1.7]	oxidation reduction	1954760	69934633	69936210
Sb06g007940	Sb06g007940.1	chromosome_6	similar to OSIGBa0148D14.7 protein	Sbicolor_v1.0	1	19103532	19145123	1971921_peptide	PF02518	Histidine kinase-, DNA gyrase B-, and HSP90-like ATPase			PTHR23336:SF7	SUBFAMILY NOT NAMED	KOG1845	MORC family ATPases				5524		ATP binding	1971921	19103532	19145123
Sb06g007940	Sb06g007940.1	chromosome_6	similar to OSIGBa0148D14.7 protein	Sbicolor_v1.0	1	19103532	19145123	1971921_peptide	PF02518	Histidine kinase-, DNA gyrase B-, and HSP90-like ATPase			PTHR23336	ZINC FINGER CW-TYPE COILED-COIL DOMAIN PROTEIN 3.	KOG1845	MORC family ATPases				5524		ATP binding	1971921	19103532	19145123
Sb04g002580	Sb04g002580.1	chromosome_4	similar to Putative uncharacterized protein	Sbicolor_v1.0	1	2341448	2347856	1965174_peptide	PF01915	Glycosyl hydrolase family 3 C terminal domain										4553		hydrolase activity, hydrolyzing O-glycosyl compounds	1965174	2341448	2347856
Sb04g002580	Sb04g002580.1	chromosome_4	similar to Putative uncharacterized protein	Sbicolor_v1.0	1	2341448	2347856	1965174_peptide	PF01915	Glycosyl hydrolase family 3 C terminal domain										5975		carbohydrate metabolism	1965174	2341448	2347856
Sb04g002580	Sb04g002580.1	chromosome_4	similar to Putative uncharacterized protein	Sbicolor_v1.0	1	2341448	2347856	1965174_peptide	PF00933	Glycosyl hydrolase family 3 N terminal domain										4553		hydrolase activity, hydrolyzing O-glycosyl compounds	1965174	2341448	2347856
Sb04g002580	Sb04g002580.1	chromosome_4	similar to Putative uncharacterized protein	Sbicolor_v1.0	1	2341448	2347856	1965174_peptide	PF00933	Glycosyl hydrolase family 3 N terminal domain										5975		carbohydrate metabolism	1965174	2341448	2347856
Sb06g001110	Sb06g001110.1	chromosome_6	weakly similar to H0716A07.5 protein	Sbicolor_v1.0	1	1563825	1564533	1971557_peptide															1971557	1563825	1564533
Sb06g030640	Sb06g030640.1	chromosome_6	weakly similar to Putative uncharacterized protein	Sbicolor_v1.0	1	59053590	59058153	1974122_peptide	PF02732	ERCC4 domain										3677		DNA binding	1974122	59053590	59058153
Sb06g030640	Sb06g030640.1	chromosome_6	weakly similar to Putative uncharacterized protein	Sbicolor_v1.0	1	59053590	59058153	1974122_peptide	PF02732	ERCC4 domain										4518		nuclease activity	1974122	59053590	59058153
Sb06g030640	Sb06g030640.1	chromosome_6	weakly similar to Putative uncharacterized protein	Sbicolor_v1.0	1	59053590	59058153	1974122_peptide	PF02732	ERCC4 domain										6259		DNA metabolism	1974122	59053590	59058153
Sb02g036080	Sb02g036080.1	chromosome_2	similar to Putative uncharacterized protein	Sbicolor_v1.0	-1	70468655	70471678	1958997_peptide	PF04749	PLAC8 family													1958997	70468655	70471678
Sb10g022480	Sb10g022480.1	chromosome_10	weakly similar to Cytokinin inducibl protein-like protein	Sbicolor_v1.0	-1	50356425	50358988	1984116_peptide															1984116	50356425	50358988
Sb02g002495	Sb02g002495.1	chromosome_2	similar to Alpha-amylase inhibitor 4	Sbicolor_v1.0	1	2634270	2634584	1955552_peptide	PF00234	Protease inhibitor/seed storage/LTP family													1955552	2634270	2634584
Sb04g004250	Sb04g004250.1	chromosome_4	similar to Class III peroxidase 24 precursor	Sbicolor_v1.0	-1	4048092	4050699	1965386_peptide	PF00141	Peroxidase										4601		peroxidase activity	1965386	4048092	4050699
Sb04g004250	Sb04g004250.1	chromosome_4	similar to Class III peroxidase 24 precursor	Sbicolor_v1.0	-1	4048092	4050699	1965386_peptide	PF00141	Peroxidase										20037		heme binding	1965386	4048092	4050699
Sb04g004250	Sb04g004250.1	chromosome_4	similar to Class III peroxidase 24 precursor	Sbicolor_v1.0	-1	4048092	4050699	1965386_peptide	PF00141	Peroxidase										6979		response to oxidative stress	1965386	4048092	4050699
Sb04g004250	Sb04g004250.1	chromosome_4	similar to Class III peroxidase 24 precursor	Sbicolor_v1.0	-1	4048092	4050699	1965386_peptide	PF00141	Peroxidase										55114		oxidation reduction	1965386	4048092	4050699
Sb02g035220	Sb02g035220.1	chromosome_2	similar to Putative uncharacterized protein	Sbicolor_v1.0	-1	69683007	69685000	1958890_peptide															1958890	69683007	69685000
Sb03g008030	Sb03g008030.1	chromosome_3	similar to Chromosome chr1 scaffold_5, whole genome shotgun sequence	Sbicolor_v1.0	-1	8478509	8483908	1960997_peptide	PF03034	Phosphatidyl serine synthase			PTHR12615	PHOSPHATIDYLSERINE SYNTHASE	KOG2735	Phosphatidylserine synthase	2.7.8.-	Transferases for other substituted phosphate groups.	K08730	6659	phosphatidylserine synthase 2 [EC:2.7.8.-]	phosphatidylserine biosynthesis	1960997	8478509	8483908
Sb10g001220	Sb10g001220.1	chromosome_10	similar to Putative uncharacterized protein P0541H01.30	Sbicolor_v1.0	-1	1041853	1044662	1982289_peptide	PF06749	Protein of unknown function (DUF1218)													1982289	1041853	1044662
Sb01g017270	Sb01g017270.1	chromosome_1	similar to Cytochrome P450 84A1, putative, expressed	Sbicolor_v1.0	1	17757119	17761789	1951393_peptide	PF00067	Cytochrome P450			PTHR24298	FAMILY NOT NAMED	KOG0156	Cytochrome P450 CYP2 subfamily	1.14.-.-	Acting on paired donors, with incorporation or reduction of	K09755	5506	ferulate-5-hydroxylase [EC:1.14.-.-]	iron ion binding	1951393	17757119	17761789
Sb01g017270	Sb01g017270.1	chromosome_1	similar to Cytochrome P450 84A1, putative, expressed	Sbicolor_v1.0	1	17757119	17761789	1951393_peptide	PF00067	Cytochrome P450			PTHR24298	FAMILY NOT NAMED	KOG0156	Cytochrome P450 CYP2 subfamily	1.14.-.-	Acting on paired donors, with incorporation or reduction of	K09755	9055	ferulate-5-hydroxylase [EC:1.14.-.-]	electron carrier activity	1951393	17757119	17761789
Sb01g017270	Sb01g017270.1	chromosome_1	similar to Cytochrome P450 84A1, putative, expressed	Sbicolor_v1.0	1	17757119	17761789	1951393_peptide	PF00067	Cytochrome P450			PTHR24298	FAMILY NOT NAMED	KOG0156	Cytochrome P450 CYP2 subfamily	1.14.-.-	Acting on paired donors, with incorporation or reduction of	K09755	16705	ferulate-5-hydroxylase [EC:1.14.-.-]	oxidoreductase activity, acting on paired donors, with incorporation or reduction of molecular oxygen	1951393	17757119	17761789
Sb01g017270	Sb01g017270.1	chromosome_1	similar to Cytochrome P450 84A1, putative, expressed	Sbicolor_v1.0	1	17757119	17761789	1951393_peptide	PF00067	Cytochrome P450			PTHR24298	FAMILY NOT NAMED	KOG0156	Cytochrome P450 CYP2 subfamily	1.14.-.-	Acting on paired donors, with incorporation or reduction of	K09755	20037	ferulate-5-hydroxylase [EC:1.14.-.-]	heme binding	1951393	17757119	17761789
Sb01g017270	Sb01g017270.1	chromosome_1	similar to Cytochrome P450 84A1, putative, expressed	Sbicolor_v1.0	1	17757119	17761789	1951393_peptide	PF00067	Cytochrome P450			PTHR24298	FAMILY NOT NAMED	KOG0156	Cytochrome P450 CYP2 subfamily	1.14.-.-	Acting on paired donors, with incorporation or reduction of	K09755	55114	ferulate-5-hydroxylase [EC:1.14.-.-]	oxidation reduction	1951393	17757119	17761789
Sb01g017270	Sb01g017270.1	chromosome_1	similar to Cytochrome P450 84A1, putative, expressed	Sbicolor_v1.0	1	17757119	17761789	1951393_peptide	PF00067	Cytochrome P450			PTHR24298:SF44		KOG0156	Cytochrome P450 CYP2 subfamily	1.14.-.-	Acting on paired donors, with incorporation or reduction of	K09755	5506	ferulate-5-hydroxylase [EC:1.14.-.-]	iron ion binding	1951393	17757119	17761789
Sb01g017270	Sb01g017270.1	chromosome_1	similar to Cytochrome P450 84A1, putative, expressed	Sbicolor_v1.0	1	17757119	17761789	1951393_peptide	PF00067	Cytochrome P450			PTHR24298:SF44		KOG0156	Cytochrome P450 CYP2 subfamily	1.14.-.-	Acting on paired donors, with incorporation or reduction of	K09755	9055	ferulate-5-hydroxylase [EC:1.14.-.-]	electron carrier activity	1951393	17757119	17761789
Sb01g017270	Sb01g017270.1	chromosome_1	similar to Cytochrome P450 84A1, putative, expressed	Sbicolor_v1.0	1	17757119	17761789	1951393_peptide	PF00067	Cytochrome P450			PTHR24298:SF44		KOG0156	Cytochrome P450 CYP2 subfamily	1.14.-.-	Acting on paired donors, with incorporation or reduction of	K09755	16705	ferulate-5-hydroxylase [EC:1.14.-.-]	oxidoreductase activity, acting on paired donors, with incorporation or reduction of molecular oxygen	1951393	17757119	17761789
Sb01g017270	Sb01g017270.1	chromosome_1	similar to Cytochrome P450 84A1, putative, expressed	Sbicolor_v1.0	1	17757119	17761789	1951393_peptide	PF00067	Cytochrome P450			PTHR24298:SF44		KOG0156	Cytochrome P450 CYP2 subfamily	1.14.-.-	Acting on paired donors, with incorporation or reduction of	K09755	20037	ferulate-5-hydroxylase [EC:1.14.-.-]	heme binding	1951393	17757119	17761789
Sb01g017270	Sb01g017270.1	chromosome_1	similar to Cytochrome P450 84A1, putative, expressed	Sbicolor_v1.0	1	17757119	17761789	1951393_peptide	PF00067	Cytochrome P450			PTHR24298:SF44		KOG0156	Cytochrome P450 CYP2 subfamily	1.14.-.-	Acting on paired donors, with incorporation or reduction of	K09755	55114	ferulate-5-hydroxylase [EC:1.14.-.-]	oxidation reduction	1951393	17757119	17761789
Sb09g023090	Sb09g023090.1	chromosome_9	weakly similar to Os05g0470900 protein	Sbicolor_v1.0	1	52719723	52721099	1981209_peptide	PF05097	Protein of unknown function (DUF688)													1981209	52719723	52721099
Sb05g002980	Sb05g002980.1	chromosome_5	Predicted protein	Sbicolor_v1.0	1	3293814	3294698	1969168_peptide	PF00097	Zinc finger, C3HC4 type (RING finger)	SM00184	Ring finger	PTHR22766:SF21	SUBFAMILY NOT NAMED	KOG1493	Anaphase-promoting complex (APC), subunit 11							1969168	3293814	3294698
Sb05g002980	Sb05g002980.1	chromosome_5	Predicted protein	Sbicolor_v1.0	1	3293814	3294698	1969168_peptide	PF00097	Zinc finger, C3HC4 type (RING finger)	SM00184	Ring finger	PTHR22766	RING FINGER PROTEIN 24-RELATED	KOG1493	Anaphase-promoting complex (APC), subunit 11							1969168	3293814	3294698
Sb10g022890	Sb10g022890.1	chromosome_10	weakly similar to Chromosome chr1 scaffold_46, whole genome shotgun sequence	Sbicolor_v1.0	1	51220115	51224797	1984171_peptide	PF00560	Leucine Rich Repeat	SM00219	Tyrosine kinase, catalytic domain	PTHR24420:SF465	SUBFAMILY NOT NAMED	KOG1187	Serine/threonine protein kinase				5515		protein binding	1984171	51220115	51224797
Sb10g022890	Sb10g022890.1	chromosome_10	weakly similar to Chromosome chr1 scaffold_46, whole genome shotgun sequence	Sbicolor_v1.0	1	51220115	51224797	1984171_peptide	PF00560	Leucine Rich Repeat	SM00219	Tyrosine kinase, catalytic domain	PTHR24420:SF465	SUBFAMILY NOT NAMED	KOG1187	Serine/threonine protein kinase				4672		protein kinase activity	1984171	51220115	51224797
Sb10g022890	Sb10g022890.1	chromosome_10	weakly similar to Chromosome chr1 scaffold_46, whole genome shotgun sequence	Sbicolor_v1.0	1	51220115	51224797	1984171_peptide	PF00560	Leucine Rich Repeat	SM00219	Tyrosine kinase, catalytic domain	PTHR24420:SF465	SUBFAMILY NOT NAMED	KOG1187	Serine/threonine protein kinase				6468		protein amino acid phosphorylation	1984171	51220115	51224797
Sb10g022890	Sb10g022890.1	chromosome_10	weakly similar to Chromosome chr1 scaffold_46, whole genome shotgun sequence	Sbicolor_v1.0	1	51220115	51224797	1984171_peptide	PF07714	Protein tyrosine kinase	SM00219	Tyrosine kinase, catalytic domain	PTHR24420:SF465	SUBFAMILY NOT NAMED	KOG1187	Serine/threonine protein kinase				5515		protein binding	1984171	51220115	51224797
Sb10g022890	Sb10g022890.1	chromosome_10	weakly similar to Chromosome chr1 scaffold_46, whole genome shotgun sequence	Sbicolor_v1.0	1	51220115	51224797	1984171_peptide	PF07714	Protein tyrosine kinase	SM00219	Tyrosine kinase, catalytic domain	PTHR24420:SF465	SUBFAMILY NOT NAMED	KOG1187	Serine/threonine protein kinase				4672		protein kinase activity	1984171	51220115	51224797
Sb10g022890	Sb10g022890.1	chromosome_10	weakly similar to Chromosome chr1 scaffold_46, whole genome shotgun sequence	Sbicolor_v1.0	1	51220115	51224797	1984171_peptide	PF07714	Protein tyrosine kinase	SM00219	Tyrosine kinase, catalytic domain	PTHR24420:SF465	SUBFAMILY NOT NAMED	KOG1187	Serine/threonine protein kinase				6468		protein amino acid phosphorylation	1984171	51220115	51224797
Sb10g022890	Sb10g022890.1	chromosome_10	weakly similar to Chromosome chr1 scaffold_46, whole genome shotgun sequence	Sbicolor_v1.0	1	51220115	51224797	1984171_peptide	PF00560	Leucine Rich Repeat	SM00219	Tyrosine kinase, catalytic domain	PTHR24420	FAMILY NOT NAMED	KOG1187	Serine/threonine protein kinase				5515		protein binding	1984171	51220115	51224797
Sb10g022890	Sb10g022890.1	chromosome_10	weakly similar to Chromosome chr1 scaffold_46, whole genome shotgun sequence	Sbicolor_v1.0	1	51220115	51224797	1984171_peptide	PF00560	Leucine Rich Repeat	SM00219	Tyrosine kinase, catalytic domain	PTHR24420	FAMILY NOT NAMED	KOG1187	Serine/threonine protein kinase				4672		protein kinase activity	1984171	51220115	51224797
Sb10g022890	Sb10g022890.1	chromosome_10	weakly similar to Chromosome chr1 scaffold_46, whole genome shotgun sequence	Sbicolor_v1.0	1	51220115	51224797	1984171_peptide	PF00560	Leucine Rich Repeat	SM00219	Tyrosine kinase, catalytic domain	PTHR24420	FAMILY NOT NAMED	KOG1187	Serine/threonine protein kinase				6468		protein amino acid phosphorylation	1984171	51220115	51224797
Sb10g022890	Sb10g022890.1	chromosome_10	weakly similar to Chromosome chr1 scaffold_46, whole genome shotgun sequence	Sbicolor_v1.0	1	51220115	51224797	1984171_peptide	PF07714	Protein tyrosine kinase	SM00219	Tyrosine kinase, catalytic domain	PTHR24420	FAMILY NOT NAMED	KOG1187	Serine/threonine protein kinase				5515		protein binding	1984171	51220115	51224797
Sb10g022890	Sb10g022890.1	chromosome_10	weakly similar to Chromosome chr1 scaffold_46, whole genome shotgun sequence	Sbicolor_v1.0	1	51220115	51224797	1984171_peptide	PF07714	Protein tyrosine kinase	SM00219	Tyrosine kinase, catalytic domain	PTHR24420	FAMILY NOT NAMED	KOG1187	Serine/threonine protein kinase				4672		protein kinase activity	1984171	51220115	51224797
Sb10g022890	Sb10g022890.1	chromosome_10	weakly similar to Chromosome chr1 scaffold_46, whole genome shotgun sequence	Sbicolor_v1.0	1	51220115	51224797	1984171_peptide	PF07714	Protein tyrosine kinase	SM00219	Tyrosine kinase, catalytic domain	PTHR24420	FAMILY NOT NAMED	KOG1187	Serine/threonine protein kinase				6468		protein amino acid phosphorylation	1984171	51220115	51224797
Sb10g022890	Sb10g022890.1	chromosome_10	weakly similar to Chromosome chr1 scaffold_46, whole genome shotgun sequence	Sbicolor_v1.0	1	51220115	51224797	1984171_peptide	PF00560	Leucine Rich Repeat	SM00220	Serine/Threonine protein kinases, catalytic domain	PTHR24420:SF465	SUBFAMILY NOT NAMED	KOG1187	Serine/threonine protein kinase				5515		protein binding	1984171	51220115	51224797
Sb10g022890	Sb10g022890.1	chromosome_10	weakly similar to Chromosome chr1 scaffold_46, whole genome shotgun sequence	Sbicolor_v1.0	1	51220115	51224797	1984171_peptide	PF00560	Leucine Rich Repeat	SM00220	Serine/Threonine protein kinases, catalytic domain	PTHR24420:SF465	SUBFAMILY NOT NAMED	KOG1187	Serine/threonine protein kinase				4672		protein kinase activity	1984171	51220115	51224797
Sb10g022890	Sb10g022890.1	chromosome_10	weakly similar to Chromosome chr1 scaffold_46, whole genome shotgun sequence	Sbicolor_v1.0	1	51220115	51224797	1984171_peptide	PF00560	Leucine Rich Repeat	SM00220	Serine/Threonine protein kinases, catalytic domain	PTHR24420:SF465	SUBFAMILY NOT NAMED	KOG1187	Serine/threonine protein kinase				6468		protein amino acid phosphorylation	1984171	51220115	51224797
Sb10g022890	Sb10g022890.1	chromosome_10	weakly similar to Chromosome chr1 scaffold_46, whole genome shotgun sequence	Sbicolor_v1.0	1	51220115	51224797	1984171_peptide	PF07714	Protein tyrosine kinase	SM00220	Serine/Threonine protein kinases, catalytic domain	PTHR24420:SF465	SUBFAMILY NOT NAMED	KOG1187	Serine/threonine protein kinase				5515		protein binding	1984171	51220115	51224797
Sb10g022890	Sb10g022890.1	chromosome_10	weakly similar to Chromosome chr1 scaffold_46, whole genome shotgun sequence	Sbicolor_v1.0	1	51220115	51224797	1984171_peptide	PF07714	Protein tyrosine kinase	SM00220	Serine/Threonine protein kinases, catalytic domain	PTHR24420:SF465	SUBFAMILY NOT NAMED	KOG1187	Serine/threonine protein kinase				4672		protein kinase activity	1984171	51220115	51224797
Sb10g022890	Sb10g022890.1	chromosome_10	weakly similar to Chromosome chr1 scaffold_46, whole genome shotgun sequence	Sbicolor_v1.0	1	51220115	51224797	1984171_peptide	PF07714	Protein tyrosine kinase	SM00220	Serine/Threonine protein kinases, catalytic domain	PTHR24420:SF465	SUBFAMILY NOT NAMED	KOG1187	Serine/threonine protein kinase				6468		protein amino acid phosphorylation	1984171	51220115	51224797
Sb10g022890	Sb10g022890.1	chromosome_10	weakly similar to Chromosome chr1 scaffold_46, whole genome shotgun sequence	Sbicolor_v1.0	1	51220115	51224797	1984171_peptide	PF00560	Leucine Rich Repeat	SM00220	Serine/Threonine protein kinases, catalytic domain	PTHR24420	FAMILY NOT NAMED	KOG1187	Serine/threonine protein kinase				5515		protein binding	1984171	51220115	51224797
Sb10g022890	Sb10g022890.1	chromosome_10	weakly similar to Chromosome chr1 scaffold_46, whole genome shotgun sequence	Sbicolor_v1.0	1	51220115	51224797	1984171_peptide	PF00560	Leucine Rich Repeat	SM00220	Serine/Threonine protein kinases, catalytic domain	PTHR24420	FAMILY NOT NAMED	KOG1187	Serine/threonine protein kinase				4672		protein kinase activity	1984171	51220115	51224797
Sb10g022890	Sb10g022890.1	chromosome_10	weakly similar to Chromosome chr1 scaffold_46, whole genome shotgun sequence	Sbicolor_v1.0	1	51220115	51224797	1984171_peptide	PF00560	Leucine Rich Repeat	SM00220	Serine/Threonine protein kinases, catalytic domain	PTHR24420	FAMILY NOT NAMED	KOG1187	Serine/threonine protein kinase				6468		protein amino acid phosphorylation	1984171	51220115	51224797
Sb10g022890	Sb10g022890.1	chromosome_10	weakly similar to Chromosome chr1 scaffold_46, whole genome shotgun sequence	Sbicolor_v1.0	1	51220115	51224797	1984171_peptide	PF07714	Protein tyrosine kinase	SM00220	Serine/Threonine protein kinases, catalytic domain	PTHR24420	FAMILY NOT NAMED	KOG1187	Serine/threonine protein kinase				5515		protein binding	1984171	51220115	51224797
Sb10g022890	Sb10g022890.1	chromosome_10	weakly similar to Chromosome chr1 scaffold_46, whole genome shotgun sequence	Sbicolor_v1.0	1	51220115	51224797	1984171_peptide	PF07714	Protein tyrosine kinase	SM00220	Serine/Threonine protein kinases, catalytic domain	PTHR24420	FAMILY NOT NAMED	KOG1187	Serine/threonine protein kinase				4672		protein kinase activity	1984171	51220115	51224797
Sb10g022890	Sb10g022890.1	chromosome_10	weakly similar to Chromosome chr1 scaffold_46, whole genome shotgun sequence	Sbicolor_v1.0	1	51220115	51224797	1984171_peptide	PF07714	Protein tyrosine kinase	SM00220	Serine/Threonine protein kinases, catalytic domain	PTHR24420	FAMILY NOT NAMED	KOG1187	Serine/threonine protein kinase				6468		protein amino acid phosphorylation	1984171	51220115	51224797
Sb04g006636	Sb04g006636.1	chromosome_4	similar to Protein MONOCULM 1	Sbicolor_v1.0	-1	6644200	6644469	1965690_peptide	PF03514	GRAS family transcription factor													1965690	6644200	6644469
Sb01g027040	Sb01g027040.1	chromosome_1	similar to Nitrate transporter	Sbicolor_v1.0	1	46403832	46406893	1952322_peptide	PF00854	POT family			PTHR11654	OLIGOPEPTIDE TRANSPORTER-RELATED	KOG1237	H+/oligopeptide symporter				5215		transporter activity	1952322	46403832	46406893
Sb01g027040	Sb01g027040.1	chromosome_1	similar to Nitrate transporter	Sbicolor_v1.0	1	46403832	46406893	1952322_peptide	PF00854	POT family			PTHR11654	OLIGOPEPTIDE TRANSPORTER-RELATED	KOG1237	H+/oligopeptide symporter				6857		oligopeptide transport	1952322	46403832	46406893
Sb01g027040	Sb01g027040.1	chromosome_1	similar to Nitrate transporter	Sbicolor_v1.0	1	46403832	46406893	1952322_peptide	PF00854	POT family			PTHR11654	OLIGOPEPTIDE TRANSPORTER-RELATED	KOG1237	H+/oligopeptide symporter				16020		membrane	1952322	46403832	46406893
Sb01g027040	Sb01g027040.1	chromosome_1	similar to Nitrate transporter	Sbicolor_v1.0	1	46403832	46406893	1952322_peptide	PF00854	POT family			PTHR11654	OLIGOPEPTIDE TRANSPORTER-RELATED	KOG1237	H+/oligopeptide symporter				55085		transmembrane transport	1952322	46403832	46406893
Sb01g027040	Sb01g027040.1	chromosome_1	similar to Nitrate transporter	Sbicolor_v1.0	1	46403832	46406893	1952322_peptide	PF00854	POT family			PTHR11654	OLIGOPEPTIDE TRANSPORTER-RELATED	KOG1237	H+/oligopeptide symporter				16021		integral to membrane	1952322	46403832	46406893
Sb01g027040	Sb01g027040.1	chromosome_1	similar to Nitrate transporter	Sbicolor_v1.0	1	46403832	46406893	1952322_peptide	PF00854	POT family			PTHR11654:SF37	OLIGOPEPTIDE TRANSPORTER-RELATED	KOG1237	H+/oligopeptide symporter				5215		transporter activity	1952322	46403832	46406893
Sb01g027040	Sb01g027040.1	chromosome_1	similar to Nitrate transporter	Sbicolor_v1.0	1	46403832	46406893	1952322_peptide	PF00854	POT family			PTHR11654:SF37	OLIGOPEPTIDE TRANSPORTER-RELATED	KOG1237	H+/oligopeptide symporter				6857		oligopeptide transport	1952322	46403832	46406893
Sb01g027040	Sb01g027040.1	chromosome_1	similar to Nitrate transporter	Sbicolor_v1.0	1	46403832	46406893	1952322_peptide	PF00854	POT family			PTHR11654:SF37	OLIGOPEPTIDE TRANSPORTER-RELATED	KOG1237	H+/oligopeptide symporter				16020		membrane	1952322	46403832	46406893
Sb01g027040	Sb01g027040.1	chromosome_1	similar to Nitrate transporter	Sbicolor_v1.0	1	46403832	46406893	1952322_peptide	PF00854	POT family			PTHR11654:SF37	OLIGOPEPTIDE TRANSPORTER-RELATED	KOG1237	H+/oligopeptide symporter				55085		transmembrane transport	1952322	46403832	46406893
Sb01g027040	Sb01g027040.1	chromosome_1	similar to Nitrate transporter	Sbicolor_v1.0	1	46403832	46406893	1952322_peptide	PF00854	POT family			PTHR11654:SF37	OLIGOPEPTIDE TRANSPORTER-RELATED	KOG1237	H+/oligopeptide symporter				16021		integral to membrane	1952322	46403832	46406893
Sb02g043160	Sb02g043160.1	chromosome_2	similar to Putative ATP-dependent DNA helicase recQ	Sbicolor_v1.0	1	76910414	76919317	1959872_peptide	PF00270	DEAD/DEAH box helicase	SM00956		PTHR13710	DNA HELICASE RECQ FAMILY MEMBER	KOG0353	ATP-dependent DNA helicase	3.6.4.12		K10900	3676	werner syndrome ATP-dependent helicase [EC:3.6.4.12]	nucleic acid binding	1959872	76910414	76919317
Sb02g043160	Sb02g043160.1	chromosome_2	similar to Putative ATP-dependent DNA helicase recQ	Sbicolor_v1.0	1	76910414	76919317	1959872_peptide	PF00270	DEAD/DEAH box helicase	SM00956		PTHR13710	DNA HELICASE RECQ FAMILY MEMBER	KOG0353	ATP-dependent DNA helicase	3.6.4.12		K10900	5524	werner syndrome ATP-dependent helicase [EC:3.6.4.12]	ATP binding	1959872	76910414	76919317
Sb02g043160	Sb02g043160.1	chromosome_2	similar to Putative ATP-dependent DNA helicase recQ	Sbicolor_v1.0	1	76910414	76919317	1959872_peptide	PF00270	DEAD/DEAH box helicase	SM00956		PTHR13710	DNA HELICASE RECQ FAMILY MEMBER	KOG0353	ATP-dependent DNA helicase	3.6.4.12		K10900	8026	werner syndrome ATP-dependent helicase [EC:3.6.4.12]	ATP dependent helicase activity	1959872	76910414	76919317
Sb02g043160	Sb02g043160.1	chromosome_2	similar to Putative ATP-dependent DNA helicase recQ	Sbicolor_v1.0	1	76910414	76919317	1959872_peptide	PF00270	DEAD/DEAH box helicase	SM00956		PTHR13710	DNA HELICASE RECQ FAMILY MEMBER	KOG0353	ATP-dependent DNA helicase	3.6.4.12		K10900	4386	werner syndrome ATP-dependent helicase [EC:3.6.4.12]	helicase activity	1959872	76910414	76919317
Sb02g043160	Sb02g043160.1	chromosome_2	similar to Putative ATP-dependent DNA helicase recQ	Sbicolor_v1.0	1	76910414	76919317	1959872_peptide	PF00270	DEAD/DEAH box helicase	SM00956		PTHR13710	DNA HELICASE RECQ FAMILY MEMBER	KOG0353	ATP-dependent DNA helicase	3.6.4.12		K10900	5622	werner syndrome ATP-dependent helicase [EC:3.6.4.12]	intracellular	1959872	76910414	76919317
Sb02g043160	Sb02g043160.1	chromosome_2	similar to Putative ATP-dependent DNA helicase recQ	Sbicolor_v1.0	1	76910414	76919317	1959872_peptide	PF00270	DEAD/DEAH box helicase	SM00956		PTHR13710	DNA HELICASE RECQ FAMILY MEMBER	KOG0353	ATP-dependent DNA helicase	3.6.4.12		K10900	43140	werner syndrome ATP-dependent helicase [EC:3.6.4.12]	ATP-dependent 3' to 5' DNA helicase activity	1959872	76910414	76919317
Sb02g043160	Sb02g043160.1	chromosome_2	similar to Putative ATP-dependent DNA helicase recQ	Sbicolor_v1.0	1	76910414	76919317	1959872_peptide	PF00270	DEAD/DEAH box helicase	SM00956		PTHR13710	DNA HELICASE RECQ FAMILY MEMBER	KOG0353	ATP-dependent DNA helicase	3.6.4.12		K10900	6260	werner syndrome ATP-dependent helicase [EC:3.6.4.12]	DNA replication	1959872	76910414	76919317
Sb02g043160	Sb02g043160.1	chromosome_2	similar to Putative ATP-dependent DNA helicase recQ	Sbicolor_v1.0	1	76910414	76919317	1959872_peptide	PF00270	DEAD/DEAH box helicase	SM00956		PTHR13710	DNA HELICASE RECQ FAMILY MEMBER	KOG0353	ATP-dependent DNA helicase	3.6.4.12		K10900	6281	werner syndrome ATP-dependent helicase [EC:3.6.4.12]	DNA repair	1959872	76910414	76919317
Sb02g043160	Sb02g043160.1	chromosome_2	similar to Putative ATP-dependent DNA helicase recQ	Sbicolor_v1.0	1	76910414	76919317	1959872_peptide	PF09382	RQC domain	SM00956		PTHR13710	DNA HELICASE RECQ FAMILY MEMBER	KOG0353	ATP-dependent DNA helicase	3.6.4.12		K10900	3676	werner syndrome ATP-dependent helicase [EC:3.6.4.12]	nucleic acid binding	1959872	76910414	76919317
Sb02g043160	Sb02g043160.1	chromosome_2	similar to Putative ATP-dependent DNA helicase recQ	Sbicolor_v1.0	1	76910414	76919317	1959872_peptide	PF09382	RQC domain	SM00956		PTHR13710	DNA HELICASE RECQ FAMILY MEMBER	KOG0353	ATP-dependent DNA helicase	3.6.4.12		K10900	5524	werner syndrome ATP-dependent helicase [EC:3.6.4.12]	ATP binding	1959872	76910414	76919317
Sb02g043160	Sb02g043160.1	chromosome_2	similar to Putative ATP-dependent DNA helicase recQ	Sbicolor_v1.0	1	76910414	76919317	1959872_peptide	PF09382	RQC domain	SM00956		PTHR13710	DNA HELICASE RECQ FAMILY MEMBER	KOG0353	ATP-dependent DNA helicase	3.6.4.12		K10900	8026	werner syndrome ATP-dependent helicase [EC:3.6.4.12]	ATP dependent helicase activity	1959872	76910414	76919317
Sb02g043160	Sb02g043160.1	chromosome_2	similar to Putative ATP-dependent DNA helicase recQ	Sbicolor_v1.0	1	76910414	76919317	1959872_peptide	PF09382	RQC domain	SM00956		PTHR13710	DNA HELICASE RECQ FAMILY MEMBER	KOG0353	ATP-dependent DNA helicase	3.6.4.12		K10900	4386	werner syndrome ATP-dependent helicase [EC:3.6.4.12]	helicase activity	1959872	76910414	76919317
Sb02g043160	Sb02g043160.1	chromosome_2	similar to Putative ATP-dependent DNA helicase recQ	Sbicolor_v1.0	1	76910414	76919317	1959872_peptide	PF09382	RQC domain	SM00956		PTHR13710	DNA HELICASE RECQ FAMILY MEMBER	KOG0353	ATP-dependent DNA helicase	3.6.4.12		K10900	5622	werner syndrome ATP-dependent helicase [EC:3.6.4.12]	intracellular	1959872	76910414	76919317
Sb02g043160	Sb02g043160.1	chromosome_2	similar to Putative ATP-dependent DNA helicase recQ	Sbicolor_v1.0	1	76910414	76919317	1959872_peptide	PF09382	RQC domain	SM00956		PTHR13710	DNA HELICASE RECQ FAMILY MEMBER	KOG0353	ATP-dependent DNA helicase	3.6.4.12		K10900	43140	werner syndrome ATP-dependent helicase [EC:3.6.4.12]	ATP-dependent 3' to 5' DNA helicase activity	1959872	76910414	76919317
Sb02g043160	Sb02g043160.1	chromosome_2	similar to Putative ATP-dependent DNA helicase recQ	Sbicolor_v1.0	1	76910414	76919317	1959872_peptide	PF09382	RQC domain	SM00956		PTHR13710	DNA HELICASE RECQ FAMILY MEMBER	KOG0353	ATP-dependent DNA helicase	3.6.4.12		K10900	6260	werner syndrome ATP-dependent helicase [EC:3.6.4.12]	DNA replication	1959872	76910414	76919317
Sb02g043160	Sb02g043160.1	chromosome_2	similar to Putative ATP-dependent DNA helicase recQ	Sbicolor_v1.0	1	76910414	76919317	1959872_peptide	PF09382	RQC domain	SM00956		PTHR13710	DNA HELICASE RECQ FAMILY MEMBER	KOG0353	ATP-dependent DNA helicase	3.6.4.12		K10900	6281	werner syndrome ATP-dependent helicase [EC:3.6.4.12]	DNA repair	1959872	76910414	76919317
Sb02g043160	Sb02g043160.1	chromosome_2	similar to Putative ATP-dependent DNA helicase recQ	Sbicolor_v1.0	1	76910414	76919317	1959872_peptide	PF00271	Helicase conserved C-terminal domain	SM00956		PTHR13710	DNA HELICASE RECQ FAMILY MEMBER	KOG0353	ATP-dependent DNA helicase	3.6.4.12		K10900	3676	werner syndrome ATP-dependent helicase [EC:3.6.4.12]	nucleic acid binding	1959872	76910414	76919317
Sb02g043160	Sb02g043160.1	chromosome_2	similar to Putative ATP-dependent DNA helicase recQ	Sbicolor_v1.0	1	76910414	76919317	1959872_peptide	PF00271	Helicase conserved C-terminal domain	SM00956		PTHR13710	DNA HELICASE RECQ FAMILY MEMBER	KOG0353	ATP-dependent DNA helicase	3.6.4.12		K10900	5524	werner syndrome ATP-dependent helicase [EC:3.6.4.12]	ATP binding	1959872	76910414	76919317
Sb02g043160	Sb02g043160.1	chromosome_2	similar to Putative ATP-dependent DNA helicase recQ	Sbicolor_v1.0	1	76910414	76919317	1959872_peptide	PF00271	Helicase conserved C-terminal domain	SM00956		PTHR13710	DNA HELICASE RECQ FAMILY MEMBER	KOG0353	ATP-dependent DNA helicase	3.6.4.12		K10900	8026	werner syndrome ATP-dependent helicase [EC:3.6.4.12]	ATP dependent helicase activity	1959872	76910414	76919317
Sb02g043160	Sb02g043160.1	chromosome_2	similar to Putative ATP-dependent DNA helicase recQ	Sbicolor_v1.0	1	76910414	76919317	1959872_peptide	PF00271	Helicase conserved C-terminal domain	SM00956		PTHR13710	DNA HELICASE RECQ FAMILY MEMBER	KOG0353	ATP-dependent DNA helicase	3.6.4.12		K10900	4386	werner syndrome ATP-dependent helicase [EC:3.6.4.12]	helicase activity	1959872	76910414	76919317
Sb02g043160	Sb02g043160.1	chromosome_2	similar to Putative ATP-dependent DNA helicase recQ	Sbicolor_v1.0	1	76910414	76919317	1959872_peptide	PF00271	Helicase conserved C-terminal domain	SM00956		PTHR13710	DNA HELICASE RECQ FAMILY MEMBER	KOG0353	ATP-dependent DNA helicase	3.6.4.12		K10900	5622	werner syndrome ATP-dependent helicase [EC:3.6.4.12]	intracellular	1959872	76910414	76919317
Sb02g043160	Sb02g043160.1	chromosome_2	similar to Putative ATP-dependent DNA helicase recQ	Sbicolor_v1.0	1	76910414	76919317	1959872_peptide	PF00271	Helicase conserved C-terminal domain	SM00956		PTHR13710	DNA HELICASE RECQ FAMILY MEMBER	KOG0353	ATP-dependent DNA helicase	3.6.4.12		K10900	43140	werner syndrome ATP-dependent helicase [EC:3.6.4.12]	ATP-dependent 3' to 5' DNA helicase activity	1959872	76910414	76919317
Sb02g043160	Sb02g043160.1	chromosome_2	similar to Putative ATP-dependent DNA helicase recQ	Sbicolor_v1.0	1	76910414	76919317	1959872_peptide	PF00271	Helicase conserved C-terminal domain	SM00956		PTHR13710	DNA HELICASE RECQ FAMILY MEMBER	KOG0353	ATP-dependent DNA helicase	3.6.4.12		K10900	6260	werner syndrome ATP-dependent helicase [EC:3.6.4.12]	DNA replication	1959872	76910414	76919317
Sb02g043160	Sb02g043160.1	chromosome_2	similar to Putative ATP-dependent DNA helicase recQ	Sbicolor_v1.0	1	76910414	76919317	1959872_peptide	PF00271	Helicase conserved C-terminal domain	SM00956		PTHR13710	DNA HELICASE RECQ FAMILY MEMBER	KOG0353	ATP-dependent DNA helicase	3.6.4.12		K10900	6281	werner syndrome ATP-dependent helicase [EC:3.6.4.12]	DNA repair	1959872	76910414	76919317
Sb02g043160	Sb02g043160.1	chromosome_2	similar to Putative ATP-dependent DNA helicase recQ	Sbicolor_v1.0	1	76910414	76919317	1959872_peptide	PF00570	HRDC domain	SM00956		PTHR13710	DNA HELICASE RECQ FAMILY MEMBER	KOG0353	ATP-dependent DNA helicase	3.6.4.12		K10900	3676	werner syndrome ATP-dependent helicase [EC:3.6.4.12]	nucleic acid binding	1959872	76910414	76919317
Sb02g043160	Sb02g043160.1	chromosome_2	similar to Putative ATP-dependent DNA helicase recQ	Sbicolor_v1.0	1	76910414	76919317	1959872_peptide	PF00570	HRDC domain	SM00956		PTHR13710	DNA HELICASE RECQ FAMILY MEMBER	KOG0353	ATP-dependent DNA helicase	3.6.4.12		K10900	5524	werner syndrome ATP-dependent helicase [EC:3.6.4.12]	ATP binding	1959872	76910414	76919317
Sb02g043160	Sb02g043160.1	chromosome_2	similar to Putative ATP-dependent DNA helicase recQ	Sbicolor_v1.0	1	76910414	76919317	1959872_peptide	PF00570	HRDC domain	SM00956		PTHR13710	DNA HELICASE RECQ FAMILY MEMBER	KOG0353	ATP-dependent DNA helicase	3.6.4.12		K10900	8026	werner syndrome ATP-dependent helicase [EC:3.6.4.12]	ATP dependent helicase activity	1959872	76910414	76919317
Sb02g043160	Sb02g043160.1	chromosome_2	similar to Putative ATP-dependent DNA helicase recQ	Sbicolor_v1.0	1	76910414	76919317	1959872_peptide	PF00570	HRDC domain	SM00956		PTHR13710	DNA HELICASE RECQ FAMILY MEMBER	KOG0353	ATP-dependent DNA helicase	3.6.4.12		K10900	4386	werner syndrome ATP-dependent helicase [EC:3.6.4.12]	helicase activity	1959872	76910414	76919317
Sb02g043160	Sb02g043160.1	chromosome_2	similar to Putative ATP-dependent DNA helicase recQ	Sbicolor_v1.0	1	76910414	76919317	1959872_peptide	PF00570	HRDC domain	SM00956		PTHR13710	DNA HELICASE RECQ FAMILY MEMBER	KOG0353	ATP-dependent DNA helicase	3.6.4.12		K10900	5622	werner syndrome ATP-dependent helicase [EC:3.6.4.12]	intracellular	1959872	76910414	76919317
Sb02g043160	Sb02g043160.1	chromosome_2	similar to Putative ATP-dependent DNA helicase recQ	Sbicolor_v1.0	1	76910414	76919317	1959872_peptide	PF00570	HRDC domain	SM00956		PTHR13710	DNA HELICASE RECQ FAMILY MEMBER	KOG0353	ATP-dependent DNA helicase	3.6.4.12		K10900	43140	werner syndrome ATP-dependent helicase [EC:3.6.4.12]	ATP-dependent 3' to 5' DNA helicase activity	1959872	76910414	76919317
Sb02g043160	Sb02g043160.1	chromosome_2	similar to Putative ATP-dependent DNA helicase recQ	Sbicolor_v1.0	1	76910414	76919317	1959872_peptide	PF00570	HRDC domain	SM00956		PTHR13710	DNA HELICASE RECQ FAMILY MEMBER	KOG0353	ATP-dependent DNA helicase	3.6.4.12		K10900	6260	werner syndrome ATP-dependent helicase [EC:3.6.4.12]	DNA replication	1959872	76910414	76919317
Sb02g043160	Sb02g043160.1	chromosome_2	similar to Putative ATP-dependent DNA helicase recQ	Sbicolor_v1.0	1	76910414	76919317	1959872_peptide	PF00570	HRDC domain	SM00956		PTHR13710	DNA HELICASE RECQ FAMILY MEMBER	KOG0353	ATP-dependent DNA helicase	3.6.4.12		K10900	6281	werner syndrome ATP-dependent helicase [EC:3.6.4.12]	DNA repair	1959872	76910414	76919317
Sb02g043160	Sb02g043160.1	chromosome_2	similar to Putative ATP-dependent DNA helicase recQ	Sbicolor_v1.0	1	76910414	76919317	1959872_peptide	PF00270	DEAD/DEAH box helicase	SM00956		PTHR13710:SF19	BLOOMS SYNDROME PROTEIN	KOG0353	ATP-dependent DNA helicase	3.6.4.12		K10900	3676	werner syndrome ATP-dependent helicase [EC:3.6.4.12]	nucleic acid binding	1959872	76910414	76919317
Sb02g043160	Sb02g043160.1	chromosome_2	similar to Putative ATP-dependent DNA helicase recQ	Sbicolor_v1.0	1	76910414	76919317	1959872_peptide	PF00270	DEAD/DEAH box helicase	SM00956		PTHR13710:SF19	BLOOMS SYNDROME PROTEIN	KOG0353	ATP-dependent DNA helicase	3.6.4.12		K10900	5524	werner syndrome ATP-dependent helicase [EC:3.6.4.12]	ATP binding	1959872	76910414	76919317
Sb02g043160	Sb02g043160.1	chromosome_2	similar to Putative ATP-dependent DNA helicase recQ	Sbicolor_v1.0	1	76910414	76919317	1959872_peptide	PF00270	DEAD/DEAH box helicase	SM00956		PTHR13710:SF19	BLOOMS SYNDROME PROTEIN	KOG0353	ATP-dependent DNA helicase	3.6.4.12		K10900	8026	werner syndrome ATP-dependent helicase [EC:3.6.4.12]	ATP dependent helicase activity	1959872	76910414	76919317
Sb02g043160	Sb02g043160.1	chromosome_2	similar to Putative ATP-dependent DNA helicase recQ	Sbicolor_v1.0	1	76910414	76919317	1959872_peptide	PF00270	DEAD/DEAH box helicase	SM00956		PTHR13710:SF19	BLOOMS SYNDROME PROTEIN	KOG0353	ATP-dependent DNA helicase	3.6.4.12		K10900	4386	werner syndrome ATP-dependent helicase [EC:3.6.4.12]	helicase activity	1959872	76910414	76919317
Sb02g043160	Sb02g043160.1	chromosome_2	similar to Putative ATP-dependent DNA helicase recQ	Sbicolor_v1.0	1	76910414	76919317	1959872_peptide	PF00270	DEAD/DEAH box helicase	SM00956		PTHR13710:SF19	BLOOMS SYNDROME PROTEIN	KOG0353	ATP-dependent DNA helicase	3.6.4.12		K10900	5622	werner syndrome ATP-dependent helicase [EC:3.6.4.12]	intracellular	1959872	76910414	76919317
Sb02g043160	Sb02g043160.1	chromosome_2	similar to Putative ATP-dependent DNA helicase recQ	Sbicolor_v1.0	1	76910414	76919317	1959872_peptide	PF00270	DEAD/DEAH box helicase	SM00956		PTHR13710:SF19	BLOOMS SYNDROME PROTEIN	KOG0353	ATP-dependent DNA helicase	3.6.4.12		K10900	43140	werner syndrome ATP-dependent helicase [EC:3.6.4.12]	ATP-dependent 3' to 5' DNA helicase activity	1959872	76910414	76919317
Sb02g043160	Sb02g043160.1	chromosome_2	similar to Putative ATP-dependent DNA helicase recQ	Sbicolor_v1.0	1	76910414	76919317	1959872_peptide	PF00270	DEAD/DEAH box helicase	SM00956		PTHR13710:SF19	BLOOMS SYNDROME PROTEIN	KOG0353	ATP-dependent DNA helicase	3.6.4.12		K10900	6260	werner syndrome ATP-dependent helicase [EC:3.6.4.12]	DNA replication	1959872	76910414	76919317
Sb02g043160	Sb02g043160.1	chromosome_2	similar to Putative ATP-dependent DNA helicase recQ	Sbicolor_v1.0	1	76910414	76919317	1959872_peptide	PF00270	DEAD/DEAH box helicase	SM00956		PTHR13710:SF19	BLOOMS SYNDROME PROTEIN	KOG0353	ATP-dependent DNA helicase	3.6.4.12		K10900	6281	werner syndrome ATP-dependent helicase [EC:3.6.4.12]	DNA repair	1959872	76910414	76919317
Sb02g043160	Sb02g043160.1	chromosome_2	similar to Putative ATP-dependent DNA helicase recQ	Sbicolor_v1.0	1	76910414	76919317	1959872_peptide	PF09382	RQC domain	SM00956		PTHR13710:SF19	BLOOMS SYNDROME PROTEIN	KOG0353	ATP-dependent DNA helicase	3.6.4.12		K10900	3676	werner syndrome ATP-dependent helicase [EC:3.6.4.12]	nucleic acid binding	1959872	76910414	76919317
Sb02g043160	Sb02g043160.1	chromosome_2	similar to Putative ATP-dependent DNA helicase recQ	Sbicolor_v1.0	1	76910414	76919317	1959872_peptide	PF09382	RQC domain	SM00956		PTHR13710:SF19	BLOOMS SYNDROME PROTEIN	KOG0353	ATP-dependent DNA helicase	3.6.4.12		K10900	5524	werner syndrome ATP-dependent helicase [EC:3.6.4.12]	ATP binding	1959872	76910414	76919317
Sb02g043160	Sb02g043160.1	chromosome_2	similar to Putative ATP-dependent DNA helicase recQ	Sbicolor_v1.0	1	76910414	76919317	1959872_peptide	PF09382	RQC domain	SM00956		PTHR13710:SF19	BLOOMS SYNDROME PROTEIN	KOG0353	ATP-dependent DNA helicase	3.6.4.12		K10900	8026	werner syndrome ATP-dependent helicase [EC:3.6.4.12]	ATP dependent helicase activity	1959872	76910414	76919317
Sb02g043160	Sb02g043160.1	chromosome_2	similar to Putative ATP-dependent DNA helicase recQ	Sbicolor_v1.0	1	76910414	76919317	1959872_peptide	PF09382	RQC domain	SM00956		PTHR13710:SF19	BLOOMS SYNDROME PROTEIN	KOG0353	ATP-dependent DNA helicase	3.6.4.12		K10900	4386	werner syndrome ATP-dependent helicase [EC:3.6.4.12]	helicase activity	1959872	76910414	76919317
Sb02g043160	Sb02g043160.1	chromosome_2	similar to Putative ATP-dependent DNA helicase recQ	Sbicolor_v1.0	1	76910414	76919317	1959872_peptide	PF09382	RQC domain	SM00956		PTHR13710:SF19	BLOOMS SYNDROME PROTEIN	KOG0353	ATP-dependent DNA helicase	3.6.4.12		K10900	5622	werner syndrome ATP-dependent helicase [EC:3.6.4.12]	intracellular	1959872	76910414	76919317
Sb02g043160	Sb02g043160.1	chromosome_2	similar to Putative ATP-dependent DNA helicase recQ	Sbicolor_v1.0	1	76910414	76919317	1959872_peptide	PF09382	RQC domain	SM00956		PTHR13710:SF19	BLOOMS SYNDROME PROTEIN	KOG0353	ATP-dependent DNA helicase	3.6.4.12		K10900	43140	werner syndrome ATP-dependent helicase [EC:3.6.4.12]	ATP-dependent 3' to 5' DNA helicase activity	1959872	76910414	76919317
Sb02g043160	Sb02g043160.1	chromosome_2	similar to Putative ATP-dependent DNA helicase recQ	Sbicolor_v1.0	1	76910414	76919317	1959872_peptide	PF09382	RQC domain	SM00956		PTHR13710:SF19	BLOOMS SYNDROME PROTEIN	KOG0353	ATP-dependent DNA helicase	3.6.4.12		K10900	6260	werner syndrome ATP-dependent helicase [EC:3.6.4.12]	DNA replication	1959872	76910414	76919317
Sb02g043160	Sb02g043160.1	chromosome_2	similar to Putative ATP-dependent DNA helicase recQ	Sbicolor_v1.0	1	76910414	76919317	1959872_peptide	PF09382	RQC domain	SM00956		PTHR13710:SF19	BLOOMS SYNDROME PROTEIN	KOG0353	ATP-dependent DNA helicase	3.6.4.12		K10900	6281	werner syndrome ATP-dependent helicase [EC:3.6.4.12]	DNA repair	1959872	76910414	76919317
Sb02g043160	Sb02g043160.1	chromosome_2	similar to Putative ATP-dependent DNA helicase recQ	Sbicolor_v1.0	1	76910414	76919317	1959872_peptide	PF00271	Helicase conserved C-terminal domain	SM00956		PTHR13710:SF19	BLOOMS SYNDROME PROTEIN	KOG0353	ATP-dependent DNA helicase	3.6.4.12		K10900	3676	werner syndrome ATP-dependent helicase [EC:3.6.4.12]	nucleic acid binding	1959872	76910414	76919317
Sb02g043160	Sb02g043160.1	chromosome_2	similar to Putative ATP-dependent DNA helicase recQ	Sbicolor_v1.0	1	76910414	76919317	1959872_peptide	PF00271	Helicase conserved C-terminal domain	SM00956		PTHR13710:SF19	BLOOMS SYNDROME PROTEIN	KOG0353	ATP-dependent DNA helicase	3.6.4.12		K10900	5524	werner syndrome ATP-dependent helicase [EC:3.6.4.12]	ATP binding	1959872	76910414	76919317
Sb02g043160	Sb02g043160.1	chromosome_2	similar to Putative ATP-dependent DNA helicase recQ	Sbicolor_v1.0	1	76910414	76919317	1959872_peptide	PF00271	Helicase conserved C-terminal domain	SM00956		PTHR13710:SF19	BLOOMS SYNDROME PROTEIN	KOG0353	ATP-dependent DNA helicase	3.6.4.12		K10900	8026	werner syndrome ATP-dependent helicase [EC:3.6.4.12]	ATP dependent helicase activity	1959872	76910414	76919317
Sb02g043160	Sb02g043160.1	chromosome_2	similar to Putative ATP-dependent DNA helicase recQ	Sbicolor_v1.0	1	76910414	76919317	1959872_peptide	PF00271	Helicase conserved C-terminal domain	SM00956		PTHR13710:SF19	BLOOMS SYNDROME PROTEIN	KOG0353	ATP-dependent DNA helicase	3.6.4.12		K10900	4386	werner syndrome ATP-dependent helicase [EC:3.6.4.12]	helicase activity	1959872	76910414	76919317
Sb02g043160	Sb02g043160.1	chromosome_2	similar to Putative ATP-dependent DNA helicase recQ	Sbicolor_v1.0	1	76910414	76919317	1959872_peptide	PF00271	Helicase conserved C-terminal domain	SM00956		PTHR13710:SF19	BLOOMS SYNDROME PROTEIN	KOG0353	ATP-dependent DNA helicase	3.6.4.12		K10900	5622	werner syndrome ATP-dependent helicase [EC:3.6.4.12]	intracellular	1959872	76910414	76919317
Sb02g043160	Sb02g043160.1	chromosome_2	similar to Putative ATP-dependent DNA helicase recQ	Sbicolor_v1.0	1	76910414	76919317	1959872_peptide	PF00271	Helicase conserved C-terminal domain	SM00956		PTHR13710:SF19	BLOOMS SYNDROME PROTEIN	KOG0353	ATP-dependent DNA helicase	3.6.4.12		K10900	43140	werner syndrome ATP-dependent helicase [EC:3.6.4.12]	ATP-dependent 3' to 5' DNA helicase activity	1959872	76910414	76919317
Sb02g043160	Sb02g043160.1	chromosome_2	similar to Putative ATP-dependent DNA helicase recQ	Sbicolor_v1.0	1	76910414	76919317	1959872_peptide	PF00271	Helicase conserved C-terminal domain	SM00956		PTHR13710:SF19	BLOOMS SYNDROME PROTEIN	KOG0353	ATP-dependent DNA helicase	3.6.4.12		K10900	6260	werner syndrome ATP-dependent helicase [EC:3.6.4.12]	DNA replication	1959872	76910414	76919317
Sb02g043160	Sb02g043160.1	chromosome_2	similar to Putative ATP-dependent DNA helicase recQ	Sbicolor_v1.0	1	76910414	76919317	1959872_peptide	PF00271	Helicase conserved C-terminal domain	SM00956		PTHR13710:SF19	BLOOMS SYNDROME PROTEIN	KOG0353	ATP-dependent DNA helicase	3.6.4.12		K10900	6281	werner syndrome ATP-dependent helicase [EC:3.6.4.12]	DNA repair	1959872	76910414	76919317
Sb02g043160	Sb02g043160.1	chromosome_2	similar to Putative ATP-dependent DNA helicase recQ	Sbicolor_v1.0	1	76910414	76919317	1959872_peptide	PF00570	HRDC domain	SM00956		PTHR13710:SF19	BLOOMS SYNDROME PROTEIN	KOG0353	ATP-dependent DNA helicase	3.6.4.12		K10900	3676	werner syndrome ATP-dependent helicase [EC:3.6.4.12]	nucleic acid binding	1959872	76910414	76919317
Sb02g043160	Sb02g043160.1	chromosome_2	similar to Putative ATP-dependent DNA helicase recQ	Sbicolor_v1.0	1	76910414	76919317	1959872_peptide	PF00570	HRDC domain	SM00956		PTHR13710:SF19	BLOOMS SYNDROME PROTEIN	KOG0353	ATP-dependent DNA helicase	3.6.4.12		K10900	5524	werner syndrome ATP-dependent helicase [EC:3.6.4.12]	ATP binding	1959872	76910414	76919317
Sb02g043160	Sb02g043160.1	chromosome_2	similar to Putative ATP-dependent DNA helicase recQ	Sbicolor_v1.0	1	76910414	76919317	1959872_peptide	PF00570	HRDC domain	SM00956		PTHR13710:SF19	BLOOMS SYNDROME PROTEIN	KOG0353	ATP-dependent DNA helicase	3.6.4.12		K10900	8026	werner syndrome ATP-dependent helicase [EC:3.6.4.12]	ATP dependent helicase activity	1959872	76910414	76919317
Sb02g043160	Sb02g043160.1	chromosome_2	similar to Putative ATP-dependent DNA helicase recQ	Sbicolor_v1.0	1	76910414	76919317	1959872_peptide	PF00570	HRDC domain	SM00956		PTHR13710:SF19	BLOOMS SYNDROME PROTEIN	KOG0353	ATP-dependent DNA helicase	3.6.4.12		K10900	4386	werner syndrome ATP-dependent helicase [EC:3.6.4.12]	helicase activity	1959872	76910414	76919317
Sb02g043160	Sb02g043160.1	chromosome_2	similar to Putative ATP-dependent DNA helicase recQ	Sbicolor_v1.0	1	76910414	76919317	1959872_peptide	PF00570	HRDC domain	SM00956		PTHR13710:SF19	BLOOMS SYNDROME PROTEIN	KOG0353	ATP-dependent DNA helicase	3.6.4.12		K10900	5622	werner syndrome ATP-dependent helicase [EC:3.6.4.12]	intracellular	1959872	76910414	76919317
Sb02g043160	Sb02g043160.1	chromosome_2	similar to Putative ATP-dependent DNA helicase recQ	Sbicolor_v1.0	1	76910414	76919317	1959872_peptide	PF00570	HRDC domain	SM00956		PTHR13710:SF19	BLOOMS SYNDROME PROTEIN	KOG0353	ATP-dependent DNA helicase	3.6.4.12		K10900	43140	werner syndrome ATP-dependent helicase [EC:3.6.4.12]	ATP-dependent 3' to 5' DNA helicase activity	1959872	76910414	76919317
Sb02g043160	Sb02g043160.1	chromosome_2	similar to Putative ATP-dependent DNA helicase recQ	Sbicolor_v1.0	1	76910414	76919317	1959872_peptide	PF00570	HRDC domain	SM00956		PTHR13710:SF19	BLOOMS SYNDROME PROTEIN	KOG0353	ATP-dependent DNA helicase	3.6.4.12		K10900	6260	werner syndrome ATP-dependent helicase [EC:3.6.4.12]	DNA replication	1959872	76910414	76919317
Sb02g043160	Sb02g043160.1	chromosome_2	similar to Putative ATP-dependent DNA helicase recQ	Sbicolor_v1.0	1	76910414	76919317	1959872_peptide	PF00570	HRDC domain	SM00956		PTHR13710:SF19	BLOOMS SYNDROME PROTEIN	KOG0353	ATP-dependent DNA helicase	3.6.4.12		K10900	6281	werner syndrome ATP-dependent helicase [EC:3.6.4.12]	DNA repair	1959872	76910414	76919317
Sb02g043160	Sb02g043160.1	chromosome_2	similar to Putative ATP-dependent DNA helicase recQ	Sbicolor_v1.0	1	76910414	76919317	1959872_peptide	PF00270	DEAD/DEAH box helicase	SM00487	DEAD-like helicases superfamily	PTHR13710	DNA HELICASE RECQ FAMILY MEMBER	KOG0353	ATP-dependent DNA helicase	3.6.4.12		K10900	3676	werner syndrome ATP-dependent helicase [EC:3.6.4.12]	nucleic acid binding	1959872	76910414	76919317
Sb02g043160	Sb02g043160.1	chromosome_2	similar to Putative ATP-dependent DNA helicase recQ	Sbicolor_v1.0	1	76910414	76919317	1959872_peptide	PF00270	DEAD/DEAH box helicase	SM00487	DEAD-like helicases superfamily	PTHR13710	DNA HELICASE RECQ FAMILY MEMBER	KOG0353	ATP-dependent DNA helicase	3.6.4.12		K10900	5524	werner syndrome ATP-dependent helicase [EC:3.6.4.12]	ATP binding	1959872	76910414	76919317
Sb02g043160	Sb02g043160.1	chromosome_2	similar to Putative ATP-dependent DNA helicase recQ	Sbicolor_v1.0	1	76910414	76919317	1959872_peptide	PF00270	DEAD/DEAH box helicase	SM00487	DEAD-like helicases superfamily	PTHR13710	DNA HELICASE RECQ FAMILY MEMBER	KOG0353	ATP-dependent DNA helicase	3.6.4.12		K10900	8026	werner syndrome ATP-dependent helicase [EC:3.6.4.12]	ATP dependent helicase activity	1959872	76910414	76919317
Sb02g043160	Sb02g043160.1	chromosome_2	similar to Putative ATP-dependent DNA helicase recQ	Sbicolor_v1.0	1	76910414	76919317	1959872_peptide	PF00270	DEAD/DEAH box helicase	SM00487	DEAD-like helicases superfamily	PTHR13710	DNA HELICASE RECQ FAMILY MEMBER	KOG0353	ATP-dependent DNA helicase	3.6.4.12		K10900	4386	werner syndrome ATP-dependent helicase [EC:3.6.4.12]	helicase activity	1959872	76910414	76919317
Sb02g043160	Sb02g043160.1	chromosome_2	similar to Putative ATP-dependent DNA helicase recQ	Sbicolor_v1.0	1	76910414	76919317	1959872_peptide	PF00270	DEAD/DEAH box helicase	SM00487	DEAD-like helicases superfamily	PTHR13710	DNA HELICASE RECQ FAMILY MEMBER	KOG0353	ATP-dependent DNA helicase	3.6.4.12		K10900	5622	werner syndrome ATP-dependent helicase [EC:3.6.4.12]	intracellular	1959872	76910414	76919317
Sb02g043160	Sb02g043160.1	chromosome_2	similar to Putative ATP-dependent DNA helicase recQ	Sbicolor_v1.0	1	76910414	76919317	1959872_peptide	PF00270	DEAD/DEAH box helicase	SM00487	DEAD-like helicases superfamily	PTHR13710	DNA HELICASE RECQ FAMILY MEMBER	KOG0353	ATP-dependent DNA helicase	3.6.4.12		K10900	43140	werner syndrome ATP-dependent helicase [EC:3.6.4.12]	ATP-dependent 3' to 5' DNA helicase activity	1959872	76910414	76919317
Sb02g043160	Sb02g043160.1	chromosome_2	similar to Putative ATP-dependent DNA helicase recQ	Sbicolor_v1.0	1	76910414	76919317	1959872_peptide	PF00270	DEAD/DEAH box helicase	SM00487	DEAD-like helicases superfamily	PTHR13710	DNA HELICASE RECQ FAMILY MEMBER	KOG0353	ATP-dependent DNA helicase	3.6.4.12		K10900	6260	werner syndrome ATP-dependent helicase [EC:3.6.4.12]	DNA replication	1959872	76910414	76919317
Sb02g043160	Sb02g043160.1	chromosome_2	similar to Putative ATP-dependent DNA helicase recQ	Sbicolor_v1.0	1	76910414	76919317	1959872_peptide	PF00270	DEAD/DEAH box helicase	SM00487	DEAD-like helicases superfamily	PTHR13710	DNA HELICASE RECQ FAMILY MEMBER	KOG0353	ATP-dependent DNA helicase	3.6.4.12		K10900	6281	werner syndrome ATP-dependent helicase [EC:3.6.4.12]	DNA repair	1959872	76910414	76919317
Sb02g043160	Sb02g043160.1	chromosome_2	similar to Putative ATP-dependent DNA helicase recQ	Sbicolor_v1.0	1	76910414	76919317	1959872_peptide	PF09382	RQC domain	SM00487	DEAD-like helicases superfamily	PTHR13710	DNA HELICASE RECQ FAMILY MEMBER	KOG0353	ATP-dependent DNA helicase	3.6.4.12		K10900	3676	werner syndrome ATP-dependent helicase [EC:3.6.4.12]	nucleic acid binding	1959872	76910414	76919317
Sb02g043160	Sb02g043160.1	chromosome_2	similar to Putative ATP-dependent DNA helicase recQ	Sbicolor_v1.0	1	76910414	76919317	1959872_peptide	PF09382	RQC domain	SM00487	DEAD-like helicases superfamily	PTHR13710	DNA HELICASE RECQ FAMILY MEMBER	KOG0353	ATP-dependent DNA helicase	3.6.4.12		K10900	5524	werner syndrome ATP-dependent helicase [EC:3.6.4.12]	ATP binding	1959872	76910414	76919317
Sb02g043160	Sb02g043160.1	chromosome_2	similar to Putative ATP-dependent DNA helicase recQ	Sbicolor_v1.0	1	76910414	76919317	1959872_peptide	PF09382	RQC domain	SM00487	DEAD-like helicases superfamily	PTHR13710	DNA HELICASE RECQ FAMILY MEMBER	KOG0353	ATP-dependent DNA helicase	3.6.4.12		K10900	8026	werner syndrome ATP-dependent helicase [EC:3.6.4.12]	ATP dependent helicase activity	1959872	76910414	76919317
Sb02g043160	Sb02g043160.1	chromosome_2	similar to Putative ATP-dependent DNA helicase recQ	Sbicolor_v1.0	1	76910414	76919317	1959872_peptide	PF09382	RQC domain	SM00487	DEAD-like helicases superfamily	PTHR13710	DNA HELICASE RECQ FAMILY MEMBER	KOG0353	ATP-dependent DNA helicase	3.6.4.12		K10900	4386	werner syndrome ATP-dependent helicase [EC:3.6.4.12]	helicase activity	1959872	76910414	76919317
Sb02g043160	Sb02g043160.1	chromosome_2	similar to Putative ATP-dependent DNA helicase recQ	Sbicolor_v1.0	1	76910414	76919317	1959872_peptide	PF09382	RQC domain	SM00487	DEAD-like helicases superfamily	PTHR13710	DNA HELICASE RECQ FAMILY MEMBER	KOG0353	ATP-dependent DNA helicase	3.6.4.12		K10900	5622	werner syndrome ATP-dependent helicase [EC:3.6.4.12]	intracellular	1959872	76910414	76919317
Sb02g043160	Sb02g043160.1	chromosome_2	similar to Putative ATP-dependent DNA helicase recQ	Sbicolor_v1.0	1	76910414	76919317	1959872_peptide	PF09382	RQC domain	SM00487	DEAD-like helicases superfamily	PTHR13710	DNA HELICASE RECQ FAMILY MEMBER	KOG0353	ATP-dependent DNA helicase	3.6.4.12		K10900	43140	werner syndrome ATP-dependent helicase [EC:3.6.4.12]	ATP-dependent 3' to 5' DNA helicase activity	1959872	76910414	76919317
Sb02g043160	Sb02g043160.1	chromosome_2	similar to Putative ATP-dependent DNA helicase recQ	Sbicolor_v1.0	1	76910414	76919317	1959872_peptide	PF09382	RQC domain	SM00487	DEAD-like helicases superfamily	PTHR13710	DNA HELICASE RECQ FAMILY MEMBER	KOG0353	ATP-dependent DNA helicase	3.6.4.12		K10900	6260	werner syndrome ATP-dependent helicase [EC:3.6.4.12]	DNA replication	1959872	76910414	76919317
Sb02g043160	Sb02g043160.1	chromosome_2	similar to Putative ATP-dependent DNA helicase recQ	Sbicolor_v1.0	1	76910414	76919317	1959872_peptide	PF09382	RQC domain	SM00487	DEAD-like helicases superfamily	PTHR13710	DNA HELICASE RECQ FAMILY MEMBER	KOG0353	ATP-dependent DNA helicase	3.6.4.12		K10900	6281	werner syndrome ATP-dependent helicase [EC:3.6.4.12]	DNA repair	1959872	76910414	76919317
Sb02g043160	Sb02g043160.1	chromosome_2	similar to Putative ATP-dependent DNA helicase recQ	Sbicolor_v1.0	1	76910414	76919317	1959872_peptide	PF00271	Helicase conserved C-terminal domain	SM00487	DEAD-like helicases superfamily	PTHR13710	DNA HELICASE RECQ FAMILY MEMBER	KOG0353	ATP-dependent DNA helicase	3.6.4.12		K10900	3676	werner syndrome ATP-dependent helicase [EC:3.6.4.12]	nucleic acid binding	1959872	76910414	76919317
Sb02g043160	Sb02g043160.1	chromosome_2	similar to Putative ATP-dependent DNA helicase recQ	Sbicolor_v1.0	1	76910414	76919317	1959872_peptide	PF00271	Helicase conserved C-terminal domain	SM00487	DEAD-like helicases superfamily	PTHR13710	DNA HELICASE RECQ FAMILY MEMBER	KOG0353	ATP-dependent DNA helicase	3.6.4.12		K10900	5524	werner syndrome ATP-dependent helicase [EC:3.6.4.12]	ATP binding	1959872	76910414	76919317
Sb02g043160	Sb02g043160.1	chromosome_2	similar to Putative ATP-dependent DNA helicase recQ	Sbicolor_v1.0	1	76910414	76919317	1959872_peptide	PF00271	Helicase conserved C-terminal domain	SM00487	DEAD-like helicases superfamily	PTHR13710	DNA HELICASE RECQ FAMILY MEMBER	KOG0353	ATP-dependent DNA helicase	3.6.4.12		K10900	8026	werner syndrome ATP-dependent helicase [EC:3.6.4.12]	ATP dependent helicase activity	1959872	76910414	76919317
Sb02g043160	Sb02g043160.1	chromosome_2	similar to Putative ATP-dependent DNA helicase recQ	Sbicolor_v1.0	1	76910414	76919317	1959872_peptide	PF00271	Helicase conserved C-terminal domain	SM00487	DEAD-like helicases superfamily	PTHR13710	DNA HELICASE RECQ FAMILY MEMBER	KOG0353	ATP-dependent DNA helicase	3.6.4.12		K10900	4386	werner syndrome ATP-dependent helicase [EC:3.6.4.12]	helicase activity	1959872	76910414	76919317
Sb02g043160	Sb02g043160.1	chromosome_2	similar to Putative ATP-dependent DNA helicase recQ	Sbicolor_v1.0	1	76910414	76919317	1959872_peptide	PF00271	Helicase conserved C-terminal domain	SM00487	DEAD-like helicases superfamily	PTHR13710	DNA HELICASE RECQ FAMILY MEMBER	KOG0353	ATP-dependent DNA helicase	3.6.4.12		K10900	5622	werner syndrome ATP-dependent helicase [EC:3.6.4.12]	intracellular	1959872	76910414	76919317
Sb02g043160	Sb02g043160.1	chromosome_2	similar to Putative ATP-dependent DNA helicase recQ	Sbicolor_v1.0	1	76910414	76919317	1959872_peptide	PF00271	Helicase conserved C-terminal domain	SM00487	DEAD-like helicases superfamily	PTHR13710	DNA HELICASE RECQ FAMILY MEMBER	KOG0353	ATP-dependent DNA helicase	3.6.4.12		K10900	43140	werner syndrome ATP-dependent helicase [EC:3.6.4.12]	ATP-dependent 3' to 5' DNA helicase activity	1959872	76910414	76919317
Sb02g043160	Sb02g043160.1	chromosome_2	similar to Putative ATP-dependent DNA helicase recQ	Sbicolor_v1.0	1	76910414	76919317	1959872_peptide	PF00271	Helicase conserved C-terminal domain	SM00487	DEAD-like helicases superfamily	PTHR13710	DNA HELICASE RECQ FAMILY MEMBER	KOG0353	ATP-dependent DNA helicase	3.6.4.12		K10900	6260	werner syndrome ATP-dependent helicase [EC:3.6.4.12]	DNA replication	1959872	76910414	76919317
Sb02g043160	Sb02g043160.1	chromosome_2	similar to Putative ATP-dependent DNA helicase recQ	Sbicolor_v1.0	1	76910414	76919317	1959872_peptide	PF00271	Helicase conserved C-terminal domain	SM00487	DEAD-like helicases superfamily	PTHR13710	DNA HELICASE RECQ FAMILY MEMBER	KOG0353	ATP-dependent DNA helicase	3.6.4.12		K10900	6281	werner syndrome ATP-dependent helicase [EC:3.6.4.12]	DNA repair	1959872	76910414	76919317
Sb02g043160	Sb02g043160.1	chromosome_2	similar to Putative ATP-dependent DNA helicase recQ	Sbicolor_v1.0	1	76910414	76919317	1959872_peptide	PF00570	HRDC domain	SM00487	DEAD-like helicases superfamily	PTHR13710	DNA HELICASE RECQ FAMILY MEMBER	KOG0353	ATP-dependent DNA helicase	3.6.4.12		K10900	3676	werner syndrome ATP-dependent helicase [EC:3.6.4.12]	nucleic acid binding	1959872	76910414	76919317
Sb02g043160	Sb02g043160.1	chromosome_2	similar to Putative ATP-dependent DNA helicase recQ	Sbicolor_v1.0	1	76910414	76919317	1959872_peptide	PF00570	HRDC domain	SM00487	DEAD-like helicases superfamily	PTHR13710	DNA HELICASE RECQ FAMILY MEMBER	KOG0353	ATP-dependent DNA helicase	3.6.4.12		K10900	5524	werner syndrome ATP-dependent helicase [EC:3.6.4.12]	ATP binding	1959872	76910414	76919317
Sb02g043160	Sb02g043160.1	chromosome_2	similar to Putative ATP-dependent DNA helicase recQ	Sbicolor_v1.0	1	76910414	76919317	1959872_peptide	PF00570	HRDC domain	SM00487	DEAD-like helicases superfamily	PTHR13710	DNA HELICASE RECQ FAMILY MEMBER	KOG0353	ATP-dependent DNA helicase	3.6.4.12		K10900	8026	werner syndrome ATP-dependent helicase [EC:3.6.4.12]	ATP dependent helicase activity	1959872	76910414	76919317
Sb02g043160	Sb02g043160.1	chromosome_2	similar to Putative ATP-dependent DNA helicase recQ	Sbicolor_v1.0	1	76910414	76919317	1959872_peptide	PF00570	HRDC domain	SM00487	DEAD-like helicases superfamily	PTHR13710	DNA HELICASE RECQ FAMILY MEMBER	KOG0353	ATP-dependent DNA helicase	3.6.4.12		K10900	4386	werner syndrome ATP-dependent helicase [EC:3.6.4.12]	helicase activity	1959872	76910414	76919317
Sb02g043160	Sb02g043160.1	chromosome_2	similar to Putative ATP-dependent DNA helicase recQ	Sbicolor_v1.0	1	76910414	76919317	1959872_peptide	PF00570	HRDC domain	SM00487	DEAD-like helicases superfamily	PTHR13710	DNA HELICASE RECQ FAMILY MEMBER	KOG0353	ATP-dependent DNA helicase	3.6.4.12		K10900	5622	werner syndrome ATP-dependent helicase [EC:3.6.4.12]	intracellular	1959872	76910414	76919317
Sb02g043160	Sb02g043160.1	chromosome_2	similar to Putative ATP-dependent DNA helicase recQ	Sbicolor_v1.0	1	76910414	76919317	1959872_peptide	PF00570	HRDC domain	SM00487	DEAD-like helicases superfamily	PTHR13710	DNA HELICASE RECQ FAMILY MEMBER	KOG0353	ATP-dependent DNA helicase	3.6.4.12		K10900	43140	werner syndrome ATP-dependent helicase [EC:3.6.4.12]	ATP-dependent 3' to 5' DNA helicase activity	1959872	76910414	76919317
Sb02g043160	Sb02g043160.1	chromosome_2	similar to Putative ATP-dependent DNA helicase recQ	Sbicolor_v1.0	1	76910414	76919317	1959872_peptide	PF00570	HRDC domain	SM00487	DEAD-like helicases superfamily	PTHR13710	DNA HELICASE RECQ FAMILY MEMBER	KOG0353	ATP-dependent DNA helicase	3.6.4.12		K10900	6260	werner syndrome ATP-dependent helicase [EC:3.6.4.12]	DNA replication	1959872	76910414	76919317
Sb02g043160	Sb02g043160.1	chromosome_2	similar to Putative ATP-dependent DNA helicase recQ	Sbicolor_v1.0	1	76910414	76919317	1959872_peptide	PF00570	HRDC domain	SM00487	DEAD-like helicases superfamily	PTHR13710	DNA HELICASE RECQ FAMILY MEMBER	KOG0353	ATP-dependent DNA helicase	3.6.4.12		K10900	6281	werner syndrome ATP-dependent helicase [EC:3.6.4.12]	DNA repair	1959872	76910414	76919317
Sb02g043160	Sb02g043160.1	chromosome_2	similar to Putative ATP-dependent DNA helicase recQ	Sbicolor_v1.0	1	76910414	76919317	1959872_peptide	PF00270	DEAD/DEAH box helicase	SM00487	DEAD-like helicases superfamily	PTHR13710:SF19	BLOOMS SYNDROME PROTEIN	KOG0353	ATP-dependent DNA helicase	3.6.4.12		K10900	3676	werner syndrome ATP-dependent helicase [EC:3.6.4.12]	nucleic acid binding	1959872	76910414	76919317
Sb02g043160	Sb02g043160.1	chromosome_2	similar to Putative ATP-dependent DNA helicase recQ	Sbicolor_v1.0	1	76910414	76919317	1959872_peptide	PF00270	DEAD/DEAH box helicase	SM00487	DEAD-like helicases superfamily	PTHR13710:SF19	BLOOMS SYNDROME PROTEIN	KOG0353	ATP-dependent DNA helicase	3.6.4.12		K10900	5524	werner syndrome ATP-dependent helicase [EC:3.6.4.12]	ATP binding	1959872	76910414	76919317
Sb02g043160	Sb02g043160.1	chromosome_2	similar to Putative ATP-dependent DNA helicase recQ	Sbicolor_v1.0	1	76910414	76919317	1959872_peptide	PF00270	DEAD/DEAH box helicase	SM00487	DEAD-like helicases superfamily	PTHR13710:SF19	BLOOMS SYNDROME PROTEIN	KOG0353	ATP-dependent DNA helicase	3.6.4.12		K10900	8026	werner syndrome ATP-dependent helicase [EC:3.6.4.12]	ATP dependent helicase activity	1959872	76910414	76919317
Sb02g043160	Sb02g043160.1	chromosome_2	similar to Putative ATP-dependent DNA helicase recQ	Sbicolor_v1.0	1	76910414	76919317	1959872_peptide	PF00270	DEAD/DEAH box helicase	SM00487	DEAD-like helicases superfamily	PTHR13710:SF19	BLOOMS SYNDROME PROTEIN	KOG0353	ATP-dependent DNA helicase	3.6.4.12		K10900	4386	werner syndrome ATP-dependent helicase [EC:3.6.4.12]	helicase activity	1959872	76910414	76919317
Sb02g043160	Sb02g043160.1	chromosome_2	similar to Putative ATP-dependent DNA helicase recQ	Sbicolor_v1.0	1	76910414	76919317	1959872_peptide	PF00270	DEAD/DEAH box helicase	SM00487	DEAD-like helicases superfamily	PTHR13710:SF19	BLOOMS SYNDROME PROTEIN	KOG0353	ATP-dependent DNA helicase	3.6.4.12		K10900	5622	werner syndrome ATP-dependent helicase [EC:3.6.4.12]	intracellular	1959872	76910414	76919317
Sb02g043160	Sb02g043160.1	chromosome_2	similar to Putative ATP-dependent DNA helicase recQ	Sbicolor_v1.0	1	76910414	76919317	1959872_peptide	PF00270	DEAD/DEAH box helicase	SM00487	DEAD-like helicases superfamily	PTHR13710:SF19	BLOOMS SYNDROME PROTEIN	KOG0353	ATP-dependent DNA helicase	3.6.4.12		K10900	43140	werner syndrome ATP-dependent helicase [EC:3.6.4.12]	ATP-dependent 3' to 5' DNA helicase activity	1959872	76910414	76919317
Sb02g043160	Sb02g043160.1	chromosome_2	similar to Putative ATP-dependent DNA helicase recQ	Sbicolor_v1.0	1	76910414	76919317	1959872_peptide	PF00270	DEAD/DEAH box helicase	SM00487	DEAD-like helicases superfamily	PTHR13710:SF19	BLOOMS SYNDROME PROTEIN	KOG0353	ATP-dependent DNA helicase	3.6.4.12		K10900	6260	werner syndrome ATP-dependent helicase [EC:3.6.4.12]	DNA replication	1959872	76910414	76919317
Sb02g043160	Sb02g043160.1	chromosome_2	similar to Putative ATP-dependent DNA helicase recQ	Sbicolor_v1.0	1	76910414	76919317	1959872_peptide	PF00270	DEAD/DEAH box helicase	SM00487	DEAD-like helicases superfamily	PTHR13710:SF19	BLOOMS SYNDROME PROTEIN	KOG0353	ATP-dependent DNA helicase	3.6.4.12		K10900	6281	werner syndrome ATP-dependent helicase [EC:3.6.4.12]	DNA repair	1959872	76910414	76919317
Sb02g043160	Sb02g043160.1	chromosome_2	similar to Putative ATP-dependent DNA helicase recQ	Sbicolor_v1.0	1	76910414	76919317	1959872_peptide	PF09382	RQC domain	SM00487	DEAD-like helicases superfamily	PTHR13710:SF19	BLOOMS SYNDROME PROTEIN	KOG0353	ATP-dependent DNA helicase	3.6.4.12		K10900	3676	werner syndrome ATP-dependent helicase [EC:3.6.4.12]	nucleic acid binding	1959872	76910414	76919317
Sb02g043160	Sb02g043160.1	chromosome_2	similar to Putative ATP-dependent DNA helicase recQ	Sbicolor_v1.0	1	76910414	76919317	1959872_peptide	PF09382	RQC domain	SM00487	DEAD-like helicases superfamily	PTHR13710:SF19	BLOOMS SYNDROME PROTEIN	KOG0353	ATP-dependent DNA helicase	3.6.4.12		K10900	5524	werner syndrome ATP-dependent helicase [EC:3.6.4.12]	ATP binding	1959872	76910414	76919317
Sb02g043160	Sb02g043160.1	chromosome_2	similar to Putative ATP-dependent DNA helicase recQ	Sbicolor_v1.0	1	76910414	76919317	1959872_peptide	PF09382	RQC domain	SM00487	DEAD-like helicases superfamily	PTHR13710:SF19	BLOOMS SYNDROME PROTEIN	KOG0353	ATP-dependent DNA helicase	3.6.4.12		K10900	8026	werner syndrome ATP-dependent helicase [EC:3.6.4.12]	ATP dependent helicase activity	1959872	76910414	76919317
Sb02g043160	Sb02g043160.1	chromosome_2	similar to Putative ATP-dependent DNA helicase recQ	Sbicolor_v1.0	1	76910414	76919317	1959872_peptide	PF09382	RQC domain	SM00487	DEAD-like helicases superfamily	PTHR13710:SF19	BLOOMS SYNDROME PROTEIN	KOG0353	ATP-dependent DNA helicase	3.6.4.12		K10900	4386	werner syndrome ATP-dependent helicase [EC:3.6.4.12]	helicase activity	1959872	76910414	76919317
Sb02g043160	Sb02g043160.1	chromosome_2	similar to Putative ATP-dependent DNA helicase recQ	Sbicolor_v1.0	1	76910414	76919317	1959872_peptide	PF09382	RQC domain	SM00487	DEAD-like helicases superfamily	PTHR13710:SF19	BLOOMS SYNDROME PROTEIN	KOG0353	ATP-dependent DNA helicase	3.6.4.12		K10900	5622	werner syndrome ATP-dependent helicase [EC:3.6.4.12]	intracellular	1959872	76910414	76919317
Sb02g043160	Sb02g043160.1	chromosome_2	similar to Putative ATP-dependent DNA helicase recQ	Sbicolor_v1.0	1	76910414	76919317	1959872_peptide	PF09382	RQC domain	SM00487	DEAD-like helicases superfamily	PTHR13710:SF19	BLOOMS SYNDROME PROTEIN	KOG0353	ATP-dependent DNA helicase	3.6.4.12		K10900	43140	werner syndrome ATP-dependent helicase [EC:3.6.4.12]	ATP-dependent 3' to 5' DNA helicase activity	1959872	76910414	76919317
Sb02g043160	Sb02g043160.1	chromosome_2	similar to Putative ATP-dependent DNA helicase recQ	Sbicolor_v1.0	1	76910414	76919317	1959872_peptide	PF09382	RQC domain	SM00487	DEAD-like helicases superfamily	PTHR13710:SF19	BLOOMS SYNDROME PROTEIN	KOG0353	ATP-dependent DNA helicase	3.6.4.12		K10900	6260	werner syndrome ATP-dependent helicase [EC:3.6.4.12]	DNA replication	1959872	76910414	76919317
Sb02g043160	Sb02g043160.1	chromosome_2	similar to Putative ATP-dependent DNA helicase recQ	Sbicolor_v1.0	1	76910414	76919317	1959872_peptide	PF09382	RQC domain	SM00487	DEAD-like helicases superfamily	PTHR13710:SF19	BLOOMS SYNDROME PROTEIN	KOG0353	ATP-dependent DNA helicase	3.6.4.12		K10900	6281	werner syndrome ATP-dependent helicase [EC:3.6.4.12]	DNA repair	1959872	76910414	76919317
Sb02g043160	Sb02g043160.1	chromosome_2	similar to Putative ATP-dependent DNA helicase recQ	Sbicolor_v1.0	1	76910414	76919317	1959872_peptide	PF00271	Helicase conserved C-terminal domain	SM00487	DEAD-like helicases superfamily	PTHR13710:SF19	BLOOMS SYNDROME PROTEIN	KOG0353	ATP-dependent DNA helicase	3.6.4.12		K10900	3676	werner syndrome ATP-dependent helicase [EC:3.6.4.12]	nucleic acid binding	1959872	76910414	76919317
Sb02g043160	Sb02g043160.1	chromosome_2	similar to Putative ATP-dependent DNA helicase recQ	Sbicolor_v1.0	1	76910414	76919317	1959872_peptide	PF00271	Helicase conserved C-terminal domain	SM00487	DEAD-like helicases superfamily	PTHR13710:SF19	BLOOMS SYNDROME PROTEIN	KOG0353	ATP-dependent DNA helicase	3.6.4.12		K10900	5524	werner syndrome ATP-dependent helicase [EC:3.6.4.12]	ATP binding	1959872	76910414	76919317
Sb02g043160	Sb02g043160.1	chromosome_2	similar to Putative ATP-dependent DNA helicase recQ	Sbicolor_v1.0	1	76910414	76919317	1959872_peptide	PF00271	Helicase conserved C-terminal domain	SM00487	DEAD-like helicases superfamily	PTHR13710:SF19	BLOOMS SYNDROME PROTEIN	KOG0353	ATP-dependent DNA helicase	3.6.4.12		K10900	8026	werner syndrome ATP-dependent helicase [EC:3.6.4.12]	ATP dependent helicase activity	1959872	76910414	76919317
Sb02g043160	Sb02g043160.1	chromosome_2	similar to Putative ATP-dependent DNA helicase recQ	Sbicolor_v1.0	1	76910414	76919317	1959872_peptide	PF00271	Helicase conserved C-terminal domain	SM00487	DEAD-like helicases superfamily	PTHR13710:SF19	BLOOMS SYNDROME PROTEIN	KOG0353	ATP-dependent DNA helicase	3.6.4.12		K10900	4386	werner syndrome ATP-dependent helicase [EC:3.6.4.12]	helicase activity	1959872	76910414	76919317
Sb02g043160	Sb02g043160.1	chromosome_2	similar to Putative ATP-dependent DNA helicase recQ	Sbicolor_v1.0	1	76910414	76919317	1959872_peptide	PF00271	Helicase conserved C-terminal domain	SM00487	DEAD-like helicases superfamily	PTHR13710:SF19	BLOOMS SYNDROME PROTEIN	KOG0353	ATP-dependent DNA helicase	3.6.4.12		K10900	5622	werner syndrome ATP-dependent helicase [EC:3.6.4.12]	intracellular	1959872	76910414	76919317
Sb02g043160	Sb02g043160.1	chromosome_2	similar to Putative ATP-dependent DNA helicase recQ	Sbicolor_v1.0	1	76910414	76919317	1959872_peptide	PF00271	Helicase conserved C-terminal domain	SM00487	DEAD-like helicases superfamily	PTHR13710:SF19	BLOOMS SYNDROME PROTEIN	KOG0353	ATP-dependent DNA helicase	3.6.4.12		K10900	43140	werner syndrome ATP-dependent helicase [EC:3.6.4.12]	ATP-dependent 3' to 5' DNA helicase activity	1959872	76910414	76919317
Sb02g043160	Sb02g043160.1	chromosome_2	similar to Putative ATP-dependent DNA helicase recQ	Sbicolor_v1.0	1	76910414	76919317	1959872_peptide	PF00271	Helicase conserved C-terminal domain	SM00487	DEAD-like helicases superfamily	PTHR13710:SF19	BLOOMS SYNDROME PROTEIN	KOG0353	ATP-dependent DNA helicase	3.6.4.12		K10900	6260	werner syndrome ATP-dependent helicase [EC:3.6.4.12]	DNA replication	1959872	76910414	76919317
Sb02g043160	Sb02g043160.1	chromosome_2	similar to Putative ATP-dependent DNA helicase recQ	Sbicolor_v1.0	1	76910414	76919317	1959872_peptide	PF00271	Helicase conserved C-terminal domain	SM00487	DEAD-like helicases superfamily	PTHR13710:SF19	BLOOMS SYNDROME PROTEIN	KOG0353	ATP-dependent DNA helicase	3.6.4.12		K10900	6281	werner syndrome ATP-dependent helicase [EC:3.6.4.12]	DNA repair	1959872	76910414	76919317
Sb02g043160	Sb02g043160.1	chromosome_2	similar to Putative ATP-dependent DNA helicase recQ	Sbicolor_v1.0	1	76910414	76919317	1959872_peptide	PF00570	HRDC domain	SM00487	DEAD-like helicases superfamily	PTHR13710:SF19	BLOOMS SYNDROME PROTEIN	KOG0353	ATP-dependent DNA helicase	3.6.4.12		K10900	3676	werner syndrome ATP-dependent helicase [EC:3.6.4.12]	nucleic acid binding	1959872	76910414	76919317
Sb02g043160	Sb02g043160.1	chromosome_2	similar to Putative ATP-dependent DNA helicase recQ	Sbicolor_v1.0	1	76910414	76919317	1959872_peptide	PF00570	HRDC domain	SM00487	DEAD-like helicases superfamily	PTHR13710:SF19	BLOOMS SYNDROME PROTEIN	KOG0353	ATP-dependent DNA helicase	3.6.4.12		K10900	5524	werner syndrome ATP-dependent helicase [EC:3.6.4.12]	ATP binding	1959872	76910414	76919317
Sb02g043160	Sb02g043160.1	chromosome_2	similar to Putative ATP-dependent DNA helicase recQ	Sbicolor_v1.0	1	76910414	76919317	1959872_peptide	PF00570	HRDC domain	SM00487	DEAD-like helicases superfamily	PTHR13710:SF19	BLOOMS SYNDROME PROTEIN	KOG0353	ATP-dependent DNA helicase	3.6.4.12		K10900	8026	werner syndrome ATP-dependent helicase [EC:3.6.4.12]	ATP dependent helicase activity	1959872	76910414	76919317
Sb02g043160	Sb02g043160.1	chromosome_2	similar to Putative ATP-dependent DNA helicase recQ	Sbicolor_v1.0	1	76910414	76919317	1959872_peptide	PF00570	HRDC domain	SM00487	DEAD-like helicases superfamily	PTHR13710:SF19	BLOOMS SYNDROME PROTEIN	KOG0353	ATP-dependent DNA helicase	3.6.4.12		K10900	4386	werner syndrome ATP-dependent helicase [EC:3.6.4.12]	helicase activity	1959872	76910414	76919317
Sb02g043160	Sb02g043160.1	chromosome_2	similar to Putative ATP-dependent DNA helicase recQ	Sbicolor_v1.0	1	76910414	76919317	1959872_peptide	PF00570	HRDC domain	SM00487	DEAD-like helicases superfamily	PTHR13710:SF19	BLOOMS SYNDROME PROTEIN	KOG0353	ATP-dependent DNA helicase	3.6.4.12		K10900	5622	werner syndrome ATP-dependent helicase [EC:3.6.4.12]	intracellular	1959872	76910414	76919317
Sb02g043160	Sb02g043160.1	chromosome_2	similar to Putative ATP-dependent DNA helicase recQ	Sbicolor_v1.0	1	76910414	76919317	1959872_peptide	PF00570	HRDC domain	SM00487	DEAD-like helicases superfamily	PTHR13710:SF19	BLOOMS SYNDROME PROTEIN	KOG0353	ATP-dependent DNA helicase	3.6.4.12		K10900	43140	werner syndrome ATP-dependent helicase [EC:3.6.4.12]	ATP-dependent 3' to 5' DNA helicase activity	1959872	76910414	76919317
Sb02g043160	Sb02g043160.1	chromosome_2	similar to Putative ATP-dependent DNA helicase recQ	Sbicolor_v1.0	1	76910414	76919317	1959872_peptide	PF00570	HRDC domain	SM00487	DEAD-like helicases superfamily	PTHR13710:SF19	BLOOMS SYNDROME PROTEIN	KOG0353	ATP-dependent DNA helicase	3.6.4.12		K10900	6260	werner syndrome ATP-dependent helicase [EC:3.6.4.12]	DNA replication	1959872	76910414	76919317
Sb02g043160	Sb02g043160.1	chromosome_2	similar to Putative ATP-dependent DNA helicase recQ	Sbicolor_v1.0	1	76910414	76919317	1959872_peptide	PF00570	HRDC domain	SM00487	DEAD-like helicases superfamily	PTHR13710:SF19	BLOOMS SYNDROME PROTEIN	KOG0353	ATP-dependent DNA helicase	3.6.4.12		K10900	6281	werner syndrome ATP-dependent helicase [EC:3.6.4.12]	DNA repair	1959872	76910414	76919317
Sb02g043160	Sb02g043160.1	chromosome_2	similar to Putative ATP-dependent DNA helicase recQ	Sbicolor_v1.0	1	76910414	76919317	1959872_peptide	PF00270	DEAD/DEAH box helicase	SM00341	Helicase and RNase D C-terminal	PTHR13710	DNA HELICASE RECQ FAMILY MEMBER	KOG0353	ATP-dependent DNA helicase	3.6.4.12		K10900	3676	werner syndrome ATP-dependent helicase [EC:3.6.4.12]	nucleic acid binding	1959872	76910414	76919317
Sb02g043160	Sb02g043160.1	chromosome_2	similar to Putative ATP-dependent DNA helicase recQ	Sbicolor_v1.0	1	76910414	76919317	1959872_peptide	PF00270	DEAD/DEAH box helicase	SM00341	Helicase and RNase D C-terminal	PTHR13710	DNA HELICASE RECQ FAMILY MEMBER	KOG0353	ATP-dependent DNA helicase	3.6.4.12		K10900	5524	werner syndrome ATP-dependent helicase [EC:3.6.4.12]	ATP binding	1959872	76910414	76919317
Sb02g043160	Sb02g043160.1	chromosome_2	similar to Putative ATP-dependent DNA helicase recQ	Sbicolor_v1.0	1	76910414	76919317	1959872_peptide	PF00270	DEAD/DEAH box helicase	SM00341	Helicase and RNase D C-terminal	PTHR13710	DNA HELICASE RECQ FAMILY MEMBER	KOG0353	ATP-dependent DNA helicase	3.6.4.12		K10900	8026	werner syndrome ATP-dependent helicase [EC:3.6.4.12]	ATP dependent helicase activity	1959872	76910414	76919317
Sb02g043160	Sb02g043160.1	chromosome_2	similar to Putative ATP-dependent DNA helicase recQ	Sbicolor_v1.0	1	76910414	76919317	1959872_peptide	PF00270	DEAD/DEAH box helicase	SM00341	Helicase and RNase D C-terminal	PTHR13710	DNA HELICASE RECQ FAMILY MEMBER	KOG0353	ATP-dependent DNA helicase	3.6.4.12		K10900	4386	werner syndrome ATP-dependent helicase [EC:3.6.4.12]	helicase activity	1959872	76910414	76919317
Sb02g043160	Sb02g043160.1	chromosome_2	similar to Putative ATP-dependent DNA helicase recQ	Sbicolor_v1.0	1	76910414	76919317	1959872_peptide	PF00270	DEAD/DEAH box helicase	SM00341	Helicase and RNase D C-terminal	PTHR13710	DNA HELICASE RECQ FAMILY MEMBER	KOG0353	ATP-dependent DNA helicase	3.6.4.12		K10900	5622	werner syndrome ATP-dependent helicase [EC:3.6.4.12]	intracellular	1959872	76910414	76919317
Sb02g043160	Sb02g043160.1	chromosome_2	similar to Putative ATP-dependent DNA helicase recQ	Sbicolor_v1.0	1	76910414	76919317	1959872_peptide	PF00270	DEAD/DEAH box helicase	SM00341	Helicase and RNase D C-terminal	PTHR13710	DNA HELICASE RECQ FAMILY MEMBER	KOG0353	ATP-dependent DNA helicase	3.6.4.12		K10900	43140	werner syndrome ATP-dependent helicase [EC:3.6.4.12]	ATP-dependent 3' to 5' DNA helicase activity	1959872	76910414	76919317
Sb02g043160	Sb02g043160.1	chromosome_2	similar to Putative ATP-dependent DNA helicase recQ	Sbicolor_v1.0	1	76910414	76919317	1959872_peptide	PF00270	DEAD/DEAH box helicase	SM00341	Helicase and RNase D C-terminal	PTHR13710	DNA HELICASE RECQ FAMILY MEMBER	KOG0353	ATP-dependent DNA helicase	3.6.4.12		K10900	6260	werner syndrome ATP-dependent helicase [EC:3.6.4.12]	DNA replication	1959872	76910414	76919317
Sb02g043160	Sb02g043160.1	chromosome_2	similar to Putative ATP-dependent DNA helicase recQ	Sbicolor_v1.0	1	76910414	76919317	1959872_peptide	PF00270	DEAD/DEAH box helicase	SM00341	Helicase and RNase D C-terminal	PTHR13710	DNA HELICASE RECQ FAMILY MEMBER	KOG0353	ATP-dependent DNA helicase	3.6.4.12		K10900	6281	werner syndrome ATP-dependent helicase [EC:3.6.4.12]	DNA repair	1959872	76910414	76919317
Sb02g043160	Sb02g043160.1	chromosome_2	similar to Putative ATP-dependent DNA helicase recQ	Sbicolor_v1.0	1	76910414	76919317	1959872_peptide	PF09382	RQC domain	SM00341	Helicase and RNase D C-terminal	PTHR13710	DNA HELICASE RECQ FAMILY MEMBER	KOG0353	ATP-dependent DNA helicase	3.6.4.12		K10900	3676	werner syndrome ATP-dependent helicase [EC:3.6.4.12]	nucleic acid binding	1959872	76910414	76919317
Sb02g043160	Sb02g043160.1	chromosome_2	similar to Putative ATP-dependent DNA helicase recQ	Sbicolor_v1.0	1	76910414	76919317	1959872_peptide	PF09382	RQC domain	SM00341	Helicase and RNase D C-terminal	PTHR13710	DNA HELICASE RECQ FAMILY MEMBER	KOG0353	ATP-dependent DNA helicase	3.6.4.12		K10900	5524	werner syndrome ATP-dependent helicase [EC:3.6.4.12]	ATP binding	1959872	76910414	76919317
Sb02g043160	Sb02g043160.1	chromosome_2	similar to Putative ATP-dependent DNA helicase recQ	Sbicolor_v1.0	1	76910414	76919317	1959872_peptide	PF09382	RQC domain	SM00341	Helicase and RNase D C-terminal	PTHR13710	DNA HELICASE RECQ FAMILY MEMBER	KOG0353	ATP-dependent DNA helicase	3.6.4.12		K10900	8026	werner syndrome ATP-dependent helicase [EC:3.6.4.12]	ATP dependent helicase activity	1959872	76910414	76919317
Sb02g043160	Sb02g043160.1	chromosome_2	similar to Putative ATP-dependent DNA helicase recQ	Sbicolor_v1.0	1	76910414	76919317	1959872_peptide	PF09382	RQC domain	SM00341	Helicase and RNase D C-terminal	PTHR13710	DNA HELICASE RECQ FAMILY MEMBER	KOG0353	ATP-dependent DNA helicase	3.6.4.12		K10900	4386	werner syndrome ATP-dependent helicase [EC:3.6.4.12]	helicase activity	1959872	76910414	76919317
Sb02g043160	Sb02g043160.1	chromosome_2	similar to Putative ATP-dependent DNA helicase recQ	Sbicolor_v1.0	1	76910414	76919317	1959872_peptide	PF09382	RQC domain	SM00341	Helicase and RNase D C-terminal	PTHR13710	DNA HELICASE RECQ FAMILY MEMBER	KOG0353	ATP-dependent DNA helicase	3.6.4.12		K10900	5622	werner syndrome ATP-dependent helicase [EC:3.6.4.12]	intracellular	1959872	76910414	76919317
Sb02g043160	Sb02g043160.1	chromosome_2	similar to Putative ATP-dependent DNA helicase recQ	Sbicolor_v1.0	1	76910414	76919317	1959872_peptide	PF09382	RQC domain	SM00341	Helicase and RNase D C-terminal	PTHR13710	DNA HELICASE RECQ FAMILY MEMBER	KOG0353	ATP-dependent DNA helicase	3.6.4.12		K10900	43140	werner syndrome ATP-dependent helicase [EC:3.6.4.12]	ATP-dependent 3' to 5' DNA helicase activity	1959872	76910414	76919317
Sb02g043160	Sb02g043160.1	chromosome_2	similar to Putative ATP-dependent DNA helicase recQ	Sbicolor_v1.0	1	76910414	76919317	1959872_peptide	PF09382	RQC domain	SM00341	Helicase and RNase D C-terminal	PTHR13710	DNA HELICASE RECQ FAMILY MEMBER	KOG0353	ATP-dependent DNA helicase	3.6.4.12		K10900	6260	werner syndrome ATP-dependent helicase [EC:3.6.4.12]	DNA replication	1959872	76910414	76919317
Sb02g043160	Sb02g043160.1	chromosome_2	similar to Putative ATP-dependent DNA helicase recQ	Sbicolor_v1.0	1	76910414	76919317	1959872_peptide	PF09382	RQC domain	SM00341	Helicase and RNase D C-terminal	PTHR13710	DNA HELICASE RECQ FAMILY MEMBER	KOG0353	ATP-dependent DNA helicase	3.6.4.12		K10900	6281	werner syndrome ATP-dependent helicase [EC:3.6.4.12]	DNA repair	1959872	76910414	76919317
Sb02g043160	Sb02g043160.1	chromosome_2	similar to Putative ATP-dependent DNA helicase recQ	Sbicolor_v1.0	1	76910414	76919317	1959872_peptide	PF00271	Helicase conserved C-terminal domain	SM00341	Helicase and RNase D C-terminal	PTHR13710	DNA HELICASE RECQ FAMILY MEMBER	KOG0353	ATP-dependent DNA helicase	3.6.4.12		K10900	3676	werner syndrome ATP-dependent helicase [EC:3.6.4.12]	nucleic acid binding	1959872	76910414	76919317
Sb02g043160	Sb02g043160.1	chromosome_2	similar to Putative ATP-dependent DNA helicase recQ	Sbicolor_v1.0	1	76910414	76919317	1959872_peptide	PF00271	Helicase conserved C-terminal domain	SM00341	Helicase and RNase D C-terminal	PTHR13710	DNA HELICASE RECQ FAMILY MEMBER	KOG0353	ATP-dependent DNA helicase	3.6.4.12		K10900	5524	werner syndrome ATP-dependent helicase [EC:3.6.4.12]	ATP binding	1959872	76910414	76919317
Sb02g043160	Sb02g043160.1	chromosome_2	similar to Putative ATP-dependent DNA helicase recQ	Sbicolor_v1.0	1	76910414	76919317	1959872_peptide	PF00271	Helicase conserved C-terminal domain	SM00341	Helicase and RNase D C-terminal	PTHR13710	DNA HELICASE RECQ FAMILY MEMBER	KOG0353	ATP-dependent DNA helicase	3.6.4.12		K10900	8026	werner syndrome ATP-dependent helicase [EC:3.6.4.12]	ATP dependent helicase activity	1959872	76910414	76919317
Sb02g043160	Sb02g043160.1	chromosome_2	similar to Putative ATP-dependent DNA helicase recQ	Sbicolor_v1.0	1	76910414	76919317	1959872_peptide	PF00271	Helicase conserved C-terminal domain	SM00341	Helicase and RNase D C-terminal	PTHR13710	DNA HELICASE RECQ FAMILY MEMBER	KOG0353	ATP-dependent DNA helicase	3.6.4.12		K10900	4386	werner syndrome ATP-dependent helicase [EC:3.6.4.12]	helicase activity	1959872	76910414	76919317
Sb02g043160	Sb02g043160.1	chromosome_2	similar to Putative ATP-dependent DNA helicase recQ	Sbicolor_v1.0	1	76910414	76919317	1959872_peptide	PF00271	Helicase conserved C-terminal domain	SM00341	Helicase and RNase D C-terminal	PTHR13710	DNA HELICASE RECQ FAMILY MEMBER	KOG0353	ATP-dependent DNA helicase	3.6.4.12		K10900	5622	werner syndrome ATP-dependent helicase [EC:3.6.4.12]	intracellular	1959872	76910414	76919317
Sb02g043160	Sb02g043160.1	chromosome_2	similar to Putative ATP-dependent DNA helicase recQ	Sbicolor_v1.0	1	76910414	76919317	1959872_peptide	PF00271	Helicase conserved C-terminal domain	SM00341	Helicase and RNase D C-terminal	PTHR13710	DNA HELICASE RECQ FAMILY MEMBER	KOG0353	ATP-dependent DNA helicase	3.6.4.12		K10900	43140	werner syndrome ATP-dependent helicase [EC:3.6.4.12]	ATP-dependent 3' to 5' DNA helicase activity	1959872	76910414	76919317
Sb02g043160	Sb02g043160.1	chromosome_2	similar to Putative ATP-dependent DNA helicase recQ	Sbicolor_v1.0	1	76910414	76919317	1959872_peptide	PF00271	Helicase conserved C-terminal domain	SM00341	Helicase and RNase D C-terminal	PTHR13710	DNA HELICASE RECQ FAMILY MEMBER	KOG0353	ATP-dependent DNA helicase	3.6.4.12		K10900	6260	werner syndrome ATP-dependent helicase [EC:3.6.4.12]	DNA replication	1959872	76910414	76919317
Sb02g043160	Sb02g043160.1	chromosome_2	similar to Putative ATP-dependent DNA helicase recQ	Sbicolor_v1.0	1	76910414	76919317	1959872_peptide	PF00271	Helicase conserved C-terminal domain	SM00341	Helicase and RNase D C-terminal	PTHR13710	DNA HELICASE RECQ FAMILY MEMBER	KOG0353	ATP-dependent DNA helicase	3.6.4.12		K10900	6281	werner syndrome ATP-dependent helicase [EC:3.6.4.12]	DNA repair	1959872	76910414	76919317
Sb02g043160	Sb02g043160.1	chromosome_2	similar to Putative ATP-dependent DNA helicase recQ	Sbicolor_v1.0	1	76910414	76919317	1959872_peptide	PF00570	HRDC domain	SM00341	Helicase and RNase D C-terminal	PTHR13710	DNA HELICASE RECQ FAMILY MEMBER	KOG0353	ATP-dependent DNA helicase	3.6.4.12		K10900	3676	werner syndrome ATP-dependent helicase [EC:3.6.4.12]	nucleic acid binding	1959872	76910414	76919317
Sb02g043160	Sb02g043160.1	chromosome_2	similar to Putative ATP-dependent DNA helicase recQ	Sbicolor_v1.0	1	76910414	76919317	1959872_peptide	PF00570	HRDC domain	SM00341	Helicase and RNase D C-terminal	PTHR13710	DNA HELICASE RECQ FAMILY MEMBER	KOG0353	ATP-dependent DNA helicase	3.6.4.12		K10900	5524	werner syndrome ATP-dependent helicase [EC:3.6.4.12]	ATP binding	1959872	76910414	76919317
Sb02g043160	Sb02g043160.1	chromosome_2	similar to Putative ATP-dependent DNA helicase recQ	Sbicolor_v1.0	1	76910414	76919317	1959872_peptide	PF00570	HRDC domain	SM00341	Helicase and RNase D C-terminal	PTHR13710	DNA HELICASE RECQ FAMILY MEMBER	KOG0353	ATP-dependent DNA helicase	3.6.4.12		K10900	8026	werner syndrome ATP-dependent helicase [EC:3.6.4.12]	ATP dependent helicase activity	1959872	76910414	76919317
Sb02g043160	Sb02g043160.1	chromosome_2	similar to Putative ATP-dependent DNA helicase recQ	Sbicolor_v1.0	1	76910414	76919317	1959872_peptide	PF00570	HRDC domain	SM00341	Helicase and RNase D C-terminal	PTHR13710	DNA HELICASE RECQ FAMILY MEMBER	KOG0353	ATP-dependent DNA helicase	3.6.4.12		K10900	4386	werner syndrome ATP-dependent helicase [EC:3.6.4.12]	helicase activity	1959872	76910414	76919317
Sb02g043160	Sb02g043160.1	chromosome_2	similar to Putative ATP-dependent DNA helicase recQ	Sbicolor_v1.0	1	76910414	76919317	1959872_peptide	PF00570	HRDC domain	SM00341	Helicase and RNase D C-terminal	PTHR13710	DNA HELICASE RECQ FAMILY MEMBER	KOG0353	ATP-dependent DNA helicase	3.6.4.12		K10900	5622	werner syndrome ATP-dependent helicase [EC:3.6.4.12]	intracellular	1959872	76910414	76919317
Sb02g043160	Sb02g043160.1	chromosome_2	similar to Putative ATP-dependent DNA helicase recQ	Sbicolor_v1.0	1	76910414	76919317	1959872_peptide	PF00570	HRDC domain	SM00341	Helicase and RNase D C-terminal	PTHR13710	DNA HELICASE RECQ FAMILY MEMBER	KOG0353	ATP-dependent DNA helicase	3.6.4.12		K10900	43140	werner syndrome ATP-dependent helicase [EC:3.6.4.12]	ATP-dependent 3' to 5' DNA helicase activity	1959872	76910414	76919317
Sb02g043160	Sb02g043160.1	chromosome_2	similar to Putative ATP-dependent DNA helicase recQ	Sbicolor_v1.0	1	76910414	76919317	1959872_peptide	PF00570	HRDC domain	SM00341	Helicase and RNase D C-terminal	PTHR13710	DNA HELICASE RECQ FAMILY MEMBER	KOG0353	ATP-dependent DNA helicase	3.6.4.12		K10900	6260	werner syndrome ATP-dependent helicase [EC:3.6.4.12]	DNA replication	1959872	76910414	76919317
Sb02g043160	Sb02g043160.1	chromosome_2	similar to Putative ATP-dependent DNA helicase recQ	Sbicolor_v1.0	1	76910414	76919317	1959872_peptide	PF00570	HRDC domain	SM00341	Helicase and RNase D C-terminal	PTHR13710	DNA HELICASE RECQ FAMILY MEMBER	KOG0353	ATP-dependent DNA helicase	3.6.4.12		K10900	6281	werner syndrome ATP-dependent helicase [EC:3.6.4.12]	DNA repair	1959872	76910414	76919317
Sb02g043160	Sb02g043160.1	chromosome_2	similar to Putative ATP-dependent DNA helicase recQ	Sbicolor_v1.0	1	76910414	76919317	1959872_peptide	PF00270	DEAD/DEAH box helicase	SM00341	Helicase and RNase D C-terminal	PTHR13710:SF19	BLOOMS SYNDROME PROTEIN	KOG0353	ATP-dependent DNA helicase	3.6.4.12		K10900	3676	werner syndrome ATP-dependent helicase [EC:3.6.4.12]	nucleic acid binding	1959872	76910414	76919317
Sb02g043160	Sb02g043160.1	chromosome_2	similar to Putative ATP-dependent DNA helicase recQ	Sbicolor_v1.0	1	76910414	76919317	1959872_peptide	PF00270	DEAD/DEAH box helicase	SM00341	Helicase and RNase D C-terminal	PTHR13710:SF19	BLOOMS SYNDROME PROTEIN	KOG0353	ATP-dependent DNA helicase	3.6.4.12		K10900	5524	werner syndrome ATP-dependent helicase [EC:3.6.4.12]	ATP binding	1959872	76910414	76919317
Sb02g043160	Sb02g043160.1	chromosome_2	similar to Putative ATP-dependent DNA helicase recQ	Sbicolor_v1.0	1	76910414	76919317	1959872_peptide	PF00270	DEAD/DEAH box helicase	SM00341	Helicase and RNase D C-terminal	PTHR13710:SF19	BLOOMS SYNDROME PROTEIN	KOG0353	ATP-dependent DNA helicase	3.6.4.12		K10900	8026	werner syndrome ATP-dependent helicase [EC:3.6.4.12]	ATP dependent helicase activity	1959872	76910414	76919317
Sb02g043160	Sb02g043160.1	chromosome_2	similar to Putative ATP-dependent DNA helicase recQ	Sbicolor_v1.0	1	76910414	76919317	1959872_peptide	PF00270	DEAD/DEAH box helicase	SM00341	Helicase and RNase D C-terminal	PTHR13710:SF19	BLOOMS SYNDROME PROTEIN	KOG0353	ATP-dependent DNA helicase	3.6.4.12		K10900	4386	werner syndrome ATP-dependent helicase [EC:3.6.4.12]	helicase activity	1959872	76910414	76919317
Sb02g043160	Sb02g043160.1	chromosome_2	similar to Putative ATP-dependent DNA helicase recQ	Sbicolor_v1.0	1	76910414	76919317	1959872_peptide	PF00270	DEAD/DEAH box helicase	SM00341	Helicase and RNase D C-terminal	PTHR13710:SF19	BLOOMS SYNDROME PROTEIN	KOG0353	ATP-dependent DNA helicase	3.6.4.12		K10900	5622	werner syndrome ATP-dependent helicase [EC:3.6.4.12]	intracellular	1959872	76910414	76919317
Sb02g043160	Sb02g043160.1	chromosome_2	similar to Putative ATP-dependent DNA helicase recQ	Sbicolor_v1.0	1	76910414	76919317	1959872_peptide	PF00270	DEAD/DEAH box helicase	SM00341	Helicase and RNase D C-terminal	PTHR13710:SF19	BLOOMS SYNDROME PROTEIN	KOG0353	ATP-dependent DNA helicase	3.6.4.12		K10900	43140	werner syndrome ATP-dependent helicase [EC:3.6.4.12]	ATP-dependent 3' to 5' DNA helicase activity	1959872	76910414	76919317
Sb02g043160	Sb02g043160.1	chromosome_2	similar to Putative ATP-dependent DNA helicase recQ	Sbicolor_v1.0	1	76910414	76919317	1959872_peptide	PF00270	DEAD/DEAH box helicase	SM00341	Helicase and RNase D C-terminal	PTHR13710:SF19	BLOOMS SYNDROME PROTEIN	KOG0353	ATP-dependent DNA helicase	3.6.4.12		K10900	6260	werner syndrome ATP-dependent helicase [EC:3.6.4.12]	DNA replication	1959872	76910414	76919317
Sb02g043160	Sb02g043160.1	chromosome_2	similar to Putative ATP-dependent DNA helicase recQ	Sbicolor_v1.0	1	76910414	76919317	1959872_peptide	PF00270	DEAD/DEAH box helicase	SM00341	Helicase and RNase D C-terminal	PTHR13710:SF19	BLOOMS SYNDROME PROTEIN	KOG0353	ATP-dependent DNA helicase	3.6.4.12		K10900	6281	werner syndrome ATP-dependent helicase [EC:3.6.4.12]	DNA repair	1959872	76910414	76919317
Sb02g043160	Sb02g043160.1	chromosome_2	similar to Putative ATP-dependent DNA helicase recQ	Sbicolor_v1.0	1	76910414	76919317	1959872_peptide	PF09382	RQC domain	SM00341	Helicase and RNase D C-terminal	PTHR13710:SF19	BLOOMS SYNDROME PROTEIN	KOG0353	ATP-dependent DNA helicase	3.6.4.12		K10900	3676	werner syndrome ATP-dependent helicase [EC:3.6.4.12]	nucleic acid binding	1959872	76910414	76919317
Sb02g043160	Sb02g043160.1	chromosome_2	similar to Putative ATP-dependent DNA helicase recQ	Sbicolor_v1.0	1	76910414	76919317	1959872_peptide	PF09382	RQC domain	SM00341	Helicase and RNase D C-terminal	PTHR13710:SF19	BLOOMS SYNDROME PROTEIN	KOG0353	ATP-dependent DNA helicase	3.6.4.12		K10900	5524	werner syndrome ATP-dependent helicase [EC:3.6.4.12]	ATP binding	1959872	76910414	76919317
Sb02g043160	Sb02g043160.1	chromosome_2	similar to Putative ATP-dependent DNA helicase recQ	Sbicolor_v1.0	1	76910414	76919317	1959872_peptide	PF09382	RQC domain	SM00341	Helicase and RNase D C-terminal	PTHR13710:SF19	BLOOMS SYNDROME PROTEIN	KOG0353	ATP-dependent DNA helicase	3.6.4.12		K10900	8026	werner syndrome ATP-dependent helicase [EC:3.6.4.12]	ATP dependent helicase activity	1959872	76910414	76919317
Sb02g043160	Sb02g043160.1	chromosome_2	similar to Putative ATP-dependent DNA helicase recQ	Sbicolor_v1.0	1	76910414	76919317	1959872_peptide	PF09382	RQC domain	SM00341	Helicase and RNase D C-terminal	PTHR13710:SF19	BLOOMS SYNDROME PROTEIN	KOG0353	ATP-dependent DNA helicase	3.6.4.12		K10900	4386	werner syndrome ATP-dependent helicase [EC:3.6.4.12]	helicase activity	1959872	76910414	76919317
Sb02g043160	Sb02g043160.1	chromosome_2	similar to Putative ATP-dependent DNA helicase recQ	Sbicolor_v1.0	1	76910414	76919317	1959872_peptide	PF09382	RQC domain	SM00341	Helicase and RNase D C-terminal	PTHR13710:SF19	BLOOMS SYNDROME PROTEIN	KOG0353	ATP-dependent DNA helicase	3.6.4.12		K10900	5622	werner syndrome ATP-dependent helicase [EC:3.6.4.12]	intracellular	1959872	76910414	76919317
Sb02g043160	Sb02g043160.1	chromosome_2	similar to Putative ATP-dependent DNA helicase recQ	Sbicolor_v1.0	1	76910414	76919317	1959872_peptide	PF09382	RQC domain	SM00341	Helicase and RNase D C-terminal	PTHR13710:SF19	BLOOMS SYNDROME PROTEIN	KOG0353	ATP-dependent DNA helicase	3.6.4.12		K10900	43140	werner syndrome ATP-dependent helicase [EC:3.6.4.12]	ATP-dependent 3' to 5' DNA helicase activity	1959872	76910414	76919317
Sb02g043160	Sb02g043160.1	chromosome_2	similar to Putative ATP-dependent DNA helicase recQ	Sbicolor_v1.0	1	76910414	76919317	1959872_peptide	PF09382	RQC domain	SM00341	Helicase and RNase D C-terminal	PTHR13710:SF19	BLOOMS SYNDROME PROTEIN	KOG0353	ATP-dependent DNA helicase	3.6.4.12		K10900	6260	werner syndrome ATP-dependent helicase [EC:3.6.4.12]	DNA replication	1959872	76910414	76919317
Sb02g043160	Sb02g043160.1	chromosome_2	similar to Putative ATP-dependent DNA helicase recQ	Sbicolor_v1.0	1	76910414	76919317	1959872_peptide	PF09382	RQC domain	SM00341	Helicase and RNase D C-terminal	PTHR13710:SF19	BLOOMS SYNDROME PROTEIN	KOG0353	ATP-dependent DNA helicase	3.6.4.12		K10900	6281	werner syndrome ATP-dependent helicase [EC:3.6.4.12]	DNA repair	1959872	76910414	76919317
Sb02g043160	Sb02g043160.1	chromosome_2	similar to Putative ATP-dependent DNA helicase recQ	Sbicolor_v1.0	1	76910414	76919317	1959872_peptide	PF00271	Helicase conserved C-terminal domain	SM00341	Helicase and RNase D C-terminal	PTHR13710:SF19	BLOOMS SYNDROME PROTEIN	KOG0353	ATP-dependent DNA helicase	3.6.4.12		K10900	3676	werner syndrome ATP-dependent helicase [EC:3.6.4.12]	nucleic acid binding	1959872	76910414	76919317
Sb02g043160	Sb02g043160.1	chromosome_2	similar to Putative ATP-dependent DNA helicase recQ	Sbicolor_v1.0	1	76910414	76919317	1959872_peptide	PF00271	Helicase conserved C-terminal domain	SM00341	Helicase and RNase D C-terminal	PTHR13710:SF19	BLOOMS SYNDROME PROTEIN	KOG0353	ATP-dependent DNA helicase	3.6.4.12		K10900	5524	werner syndrome ATP-dependent helicase [EC:3.6.4.12]	ATP binding	1959872	76910414	76919317
Sb02g043160	Sb02g043160.1	chromosome_2	similar to Putative ATP-dependent DNA helicase recQ	Sbicolor_v1.0	1	76910414	76919317	1959872_peptide	PF00271	Helicase conserved C-terminal domain	SM00341	Helicase and RNase D C-terminal	PTHR13710:SF19	BLOOMS SYNDROME PROTEIN	KOG0353	ATP-dependent DNA helicase	3.6.4.12		K10900	8026	werner syndrome ATP-dependent helicase [EC:3.6.4.12]	ATP dependent helicase activity	1959872	76910414	76919317
Sb02g043160	Sb02g043160.1	chromosome_2	similar to Putative ATP-dependent DNA helicase recQ	Sbicolor_v1.0	1	76910414	76919317	1959872_peptide	PF00271	Helicase conserved C-terminal domain	SM00341	Helicase and RNase D C-terminal	PTHR13710:SF19	BLOOMS SYNDROME PROTEIN	KOG0353	ATP-dependent DNA helicase	3.6.4.12		K10900	4386	werner syndrome ATP-dependent helicase [EC:3.6.4.12]	helicase activity	1959872	76910414	76919317
Sb02g043160	Sb02g043160.1	chromosome_2	similar to Putative ATP-dependent DNA helicase recQ	Sbicolor_v1.0	1	76910414	76919317	1959872_peptide	PF00271	Helicase conserved C-terminal domain	SM00341	Helicase and RNase D C-terminal	PTHR13710:SF19	BLOOMS SYNDROME PROTEIN	KOG0353	ATP-dependent DNA helicase	3.6.4.12		K10900	5622	werner syndrome ATP-dependent helicase [EC:3.6.4.12]	intracellular	1959872	76910414	76919317
Sb02g043160	Sb02g043160.1	chromosome_2	similar to Putative ATP-dependent DNA helicase recQ	Sbicolor_v1.0	1	76910414	76919317	1959872_peptide	PF00271	Helicase conserved C-terminal domain	SM00341	Helicase and RNase D C-terminal	PTHR13710:SF19	BLOOMS SYNDROME PROTEIN	KOG0353	ATP-dependent DNA helicase	3.6.4.12		K10900	43140	werner syndrome ATP-dependent helicase [EC:3.6.4.12]	ATP-dependent 3' to 5' DNA helicase activity	1959872	76910414	76919317
Sb02g043160	Sb02g043160.1	chromosome_2	similar to Putative ATP-dependent DNA helicase recQ	Sbicolor_v1.0	1	76910414	76919317	1959872_peptide	PF00271	Helicase conserved C-terminal domain	SM00341	Helicase and RNase D C-terminal	PTHR13710:SF19	BLOOMS SYNDROME PROTEIN	KOG0353	ATP-dependent DNA helicase	3.6.4.12		K10900	6260	werner syndrome ATP-dependent helicase [EC:3.6.4.12]	DNA replication	1959872	76910414	76919317
Sb02g043160	Sb02g043160.1	chromosome_2	similar to Putative ATP-dependent DNA helicase recQ	Sbicolor_v1.0	1	76910414	76919317	1959872_peptide	PF00271	Helicase conserved C-terminal domain	SM00341	Helicase and RNase D C-terminal	PTHR13710:SF19	BLOOMS SYNDROME PROTEIN	KOG0353	ATP-dependent DNA helicase	3.6.4.12		K10900	6281	werner syndrome ATP-dependent helicase [EC:3.6.4.12]	DNA repair	1959872	76910414	76919317
Sb02g043160	Sb02g043160.1	chromosome_2	similar to Putative ATP-dependent DNA helicase recQ	Sbicolor_v1.0	1	76910414	76919317	1959872_peptide	PF00570	HRDC domain	SM00341	Helicase and RNase D C-terminal	PTHR13710:SF19	BLOOMS SYNDROME PROTEIN	KOG0353	ATP-dependent DNA helicase	3.6.4.12		K10900	3676	werner syndrome ATP-dependent helicase [EC:3.6.4.12]	nucleic acid binding	1959872	76910414	76919317
Sb02g043160	Sb02g043160.1	chromosome_2	similar to Putative ATP-dependent DNA helicase recQ	Sbicolor_v1.0	1	76910414	76919317	1959872_peptide	PF00570	HRDC domain	SM00341	Helicase and RNase D C-terminal	PTHR13710:SF19	BLOOMS SYNDROME PROTEIN	KOG0353	ATP-dependent DNA helicase	3.6.4.12		K10900	5524	werner syndrome ATP-dependent helicase [EC:3.6.4.12]	ATP binding	1959872	76910414	76919317
Sb02g043160	Sb02g043160.1	chromosome_2	similar to Putative ATP-dependent DNA helicase recQ	Sbicolor_v1.0	1	76910414	76919317	1959872_peptide	PF00570	HRDC domain	SM00341	Helicase and RNase D C-terminal	PTHR13710:SF19	BLOOMS SYNDROME PROTEIN	KOG0353	ATP-dependent DNA helicase	3.6.4.12		K10900	8026	werner syndrome ATP-dependent helicase [EC:3.6.4.12]	ATP dependent helicase activity	1959872	76910414	76919317
Sb02g043160	Sb02g043160.1	chromosome_2	similar to Putative ATP-dependent DNA helicase recQ	Sbicolor_v1.0	1	76910414	76919317	1959872_peptide	PF00570	HRDC domain	SM00341	Helicase and RNase D C-terminal	PTHR13710:SF19	BLOOMS SYNDROME PROTEIN	KOG0353	ATP-dependent DNA helicase	3.6.4.12		K10900	4386	werner syndrome ATP-dependent helicase [EC:3.6.4.12]	helicase activity	1959872	76910414	76919317
Sb02g043160	Sb02g043160.1	chromosome_2	similar to Putative ATP-dependent DNA helicase recQ	Sbicolor_v1.0	1	76910414	76919317	1959872_peptide	PF00570	HRDC domain	SM00341	Helicase and RNase D C-terminal	PTHR13710:SF19	BLOOMS SYNDROME PROTEIN	KOG0353	ATP-dependent DNA helicase	3.6.4.12		K10900	5622	werner syndrome ATP-dependent helicase [EC:3.6.4.12]	intracellular	1959872	76910414	76919317
Sb02g043160	Sb02g043160.1	chromosome_2	similar to Putative ATP-dependent DNA helicase recQ	Sbicolor_v1.0	1	76910414	76919317	1959872_peptide	PF00570	HRDC domain	SM00341	Helicase and RNase D C-terminal	PTHR13710:SF19	BLOOMS SYNDROME PROTEIN	KOG0353	ATP-dependent DNA helicase	3.6.4.12		K10900	43140	werner syndrome ATP-dependent helicase [EC:3.6.4.12]	ATP-dependent 3' to 5' DNA helicase activity	1959872	76910414	76919317
Sb02g043160	Sb02g043160.1	chromosome_2	similar to Putative ATP-dependent DNA helicase recQ	Sbicolor_v1.0	1	76910414	76919317	1959872_peptide	PF00570	HRDC domain	SM00341	Helicase and RNase D C-terminal	PTHR13710:SF19	BLOOMS SYNDROME PROTEIN	KOG0353	ATP-dependent DNA helicase	3.6.4.12		K10900	6260	werner syndrome ATP-dependent helicase [EC:3.6.4.12]	DNA replication	1959872	76910414	76919317
Sb02g043160	Sb02g043160.1	chromosome_2	similar to Putative ATP-dependent DNA helicase recQ	Sbicolor_v1.0	1	76910414	76919317	1959872_peptide	PF00570	HRDC domain	SM00341	Helicase and RNase D C-terminal	PTHR13710:SF19	BLOOMS SYNDROME PROTEIN	KOG0353	ATP-dependent DNA helicase	3.6.4.12		K10900	6281	werner syndrome ATP-dependent helicase [EC:3.6.4.12]	DNA repair	1959872	76910414	76919317
Sb02g043160	Sb02g043160.1	chromosome_2	similar to Putative ATP-dependent DNA helicase recQ	Sbicolor_v1.0	1	76910414	76919317	1959872_peptide	PF00270	DEAD/DEAH box helicase	SM00490	helicase superfamily c-terminal domain	PTHR13710	DNA HELICASE RECQ FAMILY MEMBER	KOG0353	ATP-dependent DNA helicase	3.6.4.12		K10900	3676	werner syndrome ATP-dependent helicase [EC:3.6.4.12]	nucleic acid binding	1959872	76910414	76919317
Sb02g043160	Sb02g043160.1	chromosome_2	similar to Putative ATP-dependent DNA helicase recQ	Sbicolor_v1.0	1	76910414	76919317	1959872_peptide	PF00270	DEAD/DEAH box helicase	SM00490	helicase superfamily c-terminal domain	PTHR13710	DNA HELICASE RECQ FAMILY MEMBER	KOG0353	ATP-dependent DNA helicase	3.6.4.12		K10900	5524	werner syndrome ATP-dependent helicase [EC:3.6.4.12]	ATP binding	1959872	76910414	76919317
Sb02g043160	Sb02g043160.1	chromosome_2	similar to Putative ATP-dependent DNA helicase recQ	Sbicolor_v1.0	1	76910414	76919317	1959872_peptide	PF00270	DEAD/DEAH box helicase	SM00490	helicase superfamily c-terminal domain	PTHR13710	DNA HELICASE RECQ FAMILY MEMBER	KOG0353	ATP-dependent DNA helicase	3.6.4.12		K10900	8026	werner syndrome ATP-dependent helicase [EC:3.6.4.12]	ATP dependent helicase activity	1959872	76910414	76919317
Sb02g043160	Sb02g043160.1	chromosome_2	similar to Putative ATP-dependent DNA helicase recQ	Sbicolor_v1.0	1	76910414	76919317	1959872_peptide	PF00270	DEAD/DEAH box helicase	SM00490	helicase superfamily c-terminal domain	PTHR13710	DNA HELICASE RECQ FAMILY MEMBER	KOG0353	ATP-dependent DNA helicase	3.6.4.12		K10900	4386	werner syndrome ATP-dependent helicase [EC:3.6.4.12]	helicase activity	1959872	76910414	76919317
Sb02g043160	Sb02g043160.1	chromosome_2	similar to Putative ATP-dependent DNA helicase recQ	Sbicolor_v1.0	1	76910414	76919317	1959872_peptide	PF00270	DEAD/DEAH box helicase	SM00490	helicase superfamily c-terminal domain	PTHR13710	DNA HELICASE RECQ FAMILY MEMBER	KOG0353	ATP-dependent DNA helicase	3.6.4.12		K10900	5622	werner syndrome ATP-dependent helicase [EC:3.6.4.12]	intracellular	1959872	76910414	76919317
Sb02g043160	Sb02g043160.1	chromosome_2	similar to Putative ATP-dependent DNA helicase recQ	Sbicolor_v1.0	1	76910414	76919317	1959872_peptide	PF00270	DEAD/DEAH box helicase	SM00490	helicase superfamily c-terminal domain	PTHR13710	DNA HELICASE RECQ FAMILY MEMBER	KOG0353	ATP-dependent DNA helicase	3.6.4.12		K10900	43140	werner syndrome ATP-dependent helicase [EC:3.6.4.12]	ATP-dependent 3' to 5' DNA helicase activity	1959872	76910414	76919317
Sb02g043160	Sb02g043160.1	chromosome_2	similar to Putative ATP-dependent DNA helicase recQ	Sbicolor_v1.0	1	76910414	76919317	1959872_peptide	PF00270	DEAD/DEAH box helicase	SM00490	helicase superfamily c-terminal domain	PTHR13710	DNA HELICASE RECQ FAMILY MEMBER	KOG0353	ATP-dependent DNA helicase	3.6.4.12		K10900	6260	werner syndrome ATP-dependent helicase [EC:3.6.4.12]	DNA replication	1959872	76910414	76919317
Sb02g043160	Sb02g043160.1	chromosome_2	similar to Putative ATP-dependent DNA helicase recQ	Sbicolor_v1.0	1	76910414	76919317	1959872_peptide	PF00270	DEAD/DEAH box helicase	SM00490	helicase superfamily c-terminal domain	PTHR13710	DNA HELICASE RECQ FAMILY MEMBER	KOG0353	ATP-dependent DNA helicase	3.6.4.12		K10900	6281	werner syndrome ATP-dependent helicase [EC:3.6.4.12]	DNA repair	1959872	76910414	76919317
Sb02g043160	Sb02g043160.1	chromosome_2	similar to Putative ATP-dependent DNA helicase recQ	Sbicolor_v1.0	1	76910414	76919317	1959872_peptide	PF09382	RQC domain	SM00490	helicase superfamily c-terminal domain	PTHR13710	DNA HELICASE RECQ FAMILY MEMBER	KOG0353	ATP-dependent DNA helicase	3.6.4.12		K10900	3676	werner syndrome ATP-dependent helicase [EC:3.6.4.12]	nucleic acid binding	1959872	76910414	76919317
Sb02g043160	Sb02g043160.1	chromosome_2	similar to Putative ATP-dependent DNA helicase recQ	Sbicolor_v1.0	1	76910414	76919317	1959872_peptide	PF09382	RQC domain	SM00490	helicase superfamily c-terminal domain	PTHR13710	DNA HELICASE RECQ FAMILY MEMBER	KOG0353	ATP-dependent DNA helicase	3.6.4.12		K10900	5524	werner syndrome ATP-dependent helicase [EC:3.6.4.12]	ATP binding	1959872	76910414	76919317
Sb02g043160	Sb02g043160.1	chromosome_2	similar to Putative ATP-dependent DNA helicase recQ	Sbicolor_v1.0	1	76910414	76919317	1959872_peptide	PF09382	RQC domain	SM00490	helicase superfamily c-terminal domain	PTHR13710	DNA HELICASE RECQ FAMILY MEMBER	KOG0353	ATP-dependent DNA helicase	3.6.4.12		K10900	8026	werner syndrome ATP-dependent helicase [EC:3.6.4.12]	ATP dependent helicase activity	1959872	76910414	76919317
Sb02g043160	Sb02g043160.1	chromosome_2	similar to Putative ATP-dependent DNA helicase recQ	Sbicolor_v1.0	1	76910414	76919317	1959872_peptide	PF09382	RQC domain	SM00490	helicase superfamily c-terminal domain	PTHR13710	DNA HELICASE RECQ FAMILY MEMBER	KOG0353	ATP-dependent DNA helicase	3.6.4.12		K10900	4386	werner syndrome ATP-dependent helicase [EC:3.6.4.12]	helicase activity	1959872	76910414	76919317
Sb02g043160	Sb02g043160.1	chromosome_2	similar to Putative ATP-dependent DNA helicase recQ	Sbicolor_v1.0	1	76910414	76919317	1959872_peptide	PF09382	RQC domain	SM00490	helicase superfamily c-terminal domain	PTHR13710	DNA HELICASE RECQ FAMILY MEMBER	KOG0353	ATP-dependent DNA helicase	3.6.4.12		K10900	5622	werner syndrome ATP-dependent helicase [EC:3.6.4.12]	intracellular	1959872	76910414	76919317
Sb02g043160	Sb02g043160.1	chromosome_2	similar to Putative ATP-dependent DNA helicase recQ	Sbicolor_v1.0	1	76910414	76919317	1959872_peptide	PF09382	RQC domain	SM00490	helicase superfamily c-terminal domain	PTHR13710	DNA HELICASE RECQ FAMILY MEMBER	KOG0353	ATP-dependent DNA helicase	3.6.4.12		K10900	43140	werner syndrome ATP-dependent helicase [EC:3.6.4.12]	ATP-dependent 3' to 5' DNA helicase activity	1959872	76910414	76919317
Sb02g043160	Sb02g043160.1	chromosome_2	similar to Putative ATP-dependent DNA helicase recQ	Sbicolor_v1.0	1	76910414	76919317	1959872_peptide	PF09382	RQC domain	SM00490	helicase superfamily c-terminal domain	PTHR13710	DNA HELICASE RECQ FAMILY MEMBER	KOG0353	ATP-dependent DNA helicase	3.6.4.12		K10900	6260	werner syndrome ATP-dependent helicase [EC:3.6.4.12]	DNA replication	1959872	76910414	76919317
Sb02g043160	Sb02g043160.1	chromosome_2	similar to Putative ATP-dependent DNA helicase recQ	Sbicolor_v1.0	1	76910414	76919317	1959872_peptide	PF09382	RQC domain	SM00490	helicase superfamily c-terminal domain	PTHR13710	DNA HELICASE RECQ FAMILY MEMBER	KOG0353	ATP-dependent DNA helicase	3.6.4.12		K10900	6281	werner syndrome ATP-dependent helicase [EC:3.6.4.12]	DNA repair	1959872	76910414	76919317
Sb02g043160	Sb02g043160.1	chromosome_2	similar to Putative ATP-dependent DNA helicase recQ	Sbicolor_v1.0	1	76910414	76919317	1959872_peptide	PF00271	Helicase conserved C-terminal domain	SM00490	helicase superfamily c-terminal domain	PTHR13710	DNA HELICASE RECQ FAMILY MEMBER	KOG0353	ATP-dependent DNA helicase	3.6.4.12		K10900	3676	werner syndrome ATP-dependent helicase [EC:3.6.4.12]	nucleic acid binding	1959872	76910414	76919317
Sb02g043160	Sb02g043160.1	chromosome_2	similar to Putative ATP-dependent DNA helicase recQ	Sbicolor_v1.0	1	76910414	76919317	1959872_peptide	PF00271	Helicase conserved C-terminal domain	SM00490	helicase superfamily c-terminal domain	PTHR13710	DNA HELICASE RECQ FAMILY MEMBER	KOG0353	ATP-dependent DNA helicase	3.6.4.12		K10900	5524	werner syndrome ATP-dependent helicase [EC:3.6.4.12]	ATP binding	1959872	76910414	76919317
Sb02g043160	Sb02g043160.1	chromosome_2	similar to Putative ATP-dependent DNA helicase recQ	Sbicolor_v1.0	1	76910414	76919317	1959872_peptide	PF00271	Helicase conserved C-terminal domain	SM00490	helicase superfamily c-terminal domain	PTHR13710	DNA HELICASE RECQ FAMILY MEMBER	KOG0353	ATP-dependent DNA helicase	3.6.4.12		K10900	8026	werner syndrome ATP-dependent helicase [EC:3.6.4.12]	ATP dependent helicase activity	1959872	76910414	76919317
Sb02g043160	Sb02g043160.1	chromosome_2	similar to Putative ATP-dependent DNA helicase recQ	Sbicolor_v1.0	1	76910414	76919317	1959872_peptide	PF00271	Helicase conserved C-terminal domain	SM00490	helicase superfamily c-terminal domain	PTHR13710	DNA HELICASE RECQ FAMILY MEMBER	KOG0353	ATP-dependent DNA helicase	3.6.4.12		K10900	4386	werner syndrome ATP-dependent helicase [EC:3.6.4.12]	helicase activity	1959872	76910414	76919317
Sb02g043160	Sb02g043160.1	chromosome_2	similar to Putative ATP-dependent DNA helicase recQ	Sbicolor_v1.0	1	76910414	76919317	1959872_peptide	PF00271	Helicase conserved C-terminal domain	SM00490	helicase superfamily c-terminal domain	PTHR13710	DNA HELICASE RECQ FAMILY MEMBER	KOG0353	ATP-dependent DNA helicase	3.6.4.12		K10900	5622	werner syndrome ATP-dependent helicase [EC:3.6.4.12]	intracellular	1959872	76910414	76919317
Sb02g043160	Sb02g043160.1	chromosome_2	similar to Putative ATP-dependent DNA helicase recQ	Sbicolor_v1.0	1	76910414	76919317	1959872_peptide	PF00271	Helicase conserved C-terminal domain	SM00490	helicase superfamily c-terminal domain	PTHR13710	DNA HELICASE RECQ FAMILY MEMBER	KOG0353	ATP-dependent DNA helicase	3.6.4.12		K10900	43140	werner syndrome ATP-dependent helicase [EC:3.6.4.12]	ATP-dependent 3' to 5' DNA helicase activity	1959872	76910414	76919317
Sb02g043160	Sb02g043160.1	chromosome_2	similar to Putative ATP-dependent DNA helicase recQ	Sbicolor_v1.0	1	76910414	76919317	1959872_peptide	PF00271	Helicase conserved C-terminal domain	SM00490	helicase superfamily c-terminal domain	PTHR13710	DNA HELICASE RECQ FAMILY MEMBER	KOG0353	ATP-dependent DNA helicase	3.6.4.12		K10900	6260	werner syndrome ATP-dependent helicase [EC:3.6.4.12]	DNA replication	1959872	76910414	76919317
Sb02g043160	Sb02g043160.1	chromosome_2	similar to Putative ATP-dependent DNA helicase recQ	Sbicolor_v1.0	1	76910414	76919317	1959872_peptide	PF00271	Helicase conserved C-terminal domain	SM00490	helicase superfamily c-terminal domain	PTHR13710	DNA HELICASE RECQ FAMILY MEMBER	KOG0353	ATP-dependent DNA helicase	3.6.4.12		K10900	6281	werner syndrome ATP-dependent helicase [EC:3.6.4.12]	DNA repair	1959872	76910414	76919317
Sb02g043160	Sb02g043160.1	chromosome_2	similar to Putative ATP-dependent DNA helicase recQ	Sbicolor_v1.0	1	76910414	76919317	1959872_peptide	PF00570	HRDC domain	SM00490	helicase superfamily c-terminal domain	PTHR13710	DNA HELICASE RECQ FAMILY MEMBER	KOG0353	ATP-dependent DNA helicase	3.6.4.12		K10900	3676	werner syndrome ATP-dependent helicase [EC:3.6.4.12]	nucleic acid binding	1959872	76910414	76919317
Sb02g043160	Sb02g043160.1	chromosome_2	similar to Putative ATP-dependent DNA helicase recQ	Sbicolor_v1.0	1	76910414	76919317	1959872_peptide	PF00570	HRDC domain	SM00490	helicase superfamily c-terminal domain	PTHR13710	DNA HELICASE RECQ FAMILY MEMBER	KOG0353	ATP-dependent DNA helicase	3.6.4.12		K10900	5524	werner syndrome ATP-dependent helicase [EC:3.6.4.12]	ATP binding	1959872	76910414	76919317
Sb02g043160	Sb02g043160.1	chromosome_2	similar to Putative ATP-dependent DNA helicase recQ	Sbicolor_v1.0	1	76910414	76919317	1959872_peptide	PF00570	HRDC domain	SM00490	helicase superfamily c-terminal domain	PTHR13710	DNA HELICASE RECQ FAMILY MEMBER	KOG0353	ATP-dependent DNA helicase	3.6.4.12		K10900	8026	werner syndrome ATP-dependent helicase [EC:3.6.4.12]	ATP dependent helicase activity	1959872	76910414	76919317
Sb02g043160	Sb02g043160.1	chromosome_2	similar to Putative ATP-dependent DNA helicase recQ	Sbicolor_v1.0	1	76910414	76919317	1959872_peptide	PF00570	HRDC domain	SM00490	helicase superfamily c-terminal domain	PTHR13710	DNA HELICASE RECQ FAMILY MEMBER	KOG0353	ATP-dependent DNA helicase	3.6.4.12		K10900	4386	werner syndrome ATP-dependent helicase [EC:3.6.4.12]	helicase activity	1959872	76910414	76919317
Sb02g043160	Sb02g043160.1	chromosome_2	similar to Putative ATP-dependent DNA helicase recQ	Sbicolor_v1.0	1	76910414	76919317	1959872_peptide	PF00570	HRDC domain	SM00490	helicase superfamily c-terminal domain	PTHR13710	DNA HELICASE RECQ FAMILY MEMBER	KOG0353	ATP-dependent DNA helicase	3.6.4.12		K10900	5622	werner syndrome ATP-dependent helicase [EC:3.6.4.12]	intracellular	1959872	76910414	76919317
Sb02g043160	Sb02g043160.1	chromosome_2	similar to Putative ATP-dependent DNA helicase recQ	Sbicolor_v1.0	1	76910414	76919317	1959872_peptide	PF00570	HRDC domain	SM00490	helicase superfamily c-terminal domain	PTHR13710	DNA HELICASE RECQ FAMILY MEMBER	KOG0353	ATP-dependent DNA helicase	3.6.4.12		K10900	43140	werner syndrome ATP-dependent helicase [EC:3.6.4.12]	ATP-dependent 3' to 5' DNA helicase activity	1959872	76910414	76919317
Sb02g043160	Sb02g043160.1	chromosome_2	similar to Putative ATP-dependent DNA helicase recQ	Sbicolor_v1.0	1	76910414	76919317	1959872_peptide	PF00570	HRDC domain	SM00490	helicase superfamily c-terminal domain	PTHR13710	DNA HELICASE RECQ FAMILY MEMBER	KOG0353	ATP-dependent DNA helicase	3.6.4.12		K10900	6260	werner syndrome ATP-dependent helicase [EC:3.6.4.12]	DNA replication	1959872	76910414	76919317
Sb02g043160	Sb02g043160.1	chromosome_2	similar to Putative ATP-dependent DNA helicase recQ	Sbicolor_v1.0	1	76910414	76919317	1959872_peptide	PF00570	HRDC domain	SM00490	helicase superfamily c-terminal domain	PTHR13710	DNA HELICASE RECQ FAMILY MEMBER	KOG0353	ATP-dependent DNA helicase	3.6.4.12		K10900	6281	werner syndrome ATP-dependent helicase [EC:3.6.4.12]	DNA repair	1959872	76910414	76919317
Sb02g043160	Sb02g043160.1	chromosome_2	similar to Putative ATP-dependent DNA helicase recQ	Sbicolor_v1.0	1	76910414	76919317	1959872_peptide	PF00270	DEAD/DEAH box helicase	SM00490	helicase superfamily c-terminal domain	PTHR13710:SF19	BLOOMS SYNDROME PROTEIN	KOG0353	ATP-dependent DNA helicase	3.6.4.12		K10900	3676	werner syndrome ATP-dependent helicase [EC:3.6.4.12]	nucleic acid binding	1959872	76910414	76919317
Sb02g043160	Sb02g043160.1	chromosome_2	similar to Putative ATP-dependent DNA helicase recQ	Sbicolor_v1.0	1	76910414	76919317	1959872_peptide	PF00270	DEAD/DEAH box helicase	SM00490	helicase superfamily c-terminal domain	PTHR13710:SF19	BLOOMS SYNDROME PROTEIN	KOG0353	ATP-dependent DNA helicase	3.6.4.12		K10900	5524	werner syndrome ATP-dependent helicase [EC:3.6.4.12]	ATP binding	1959872	76910414	76919317
Sb02g043160	Sb02g043160.1	chromosome_2	similar to Putative ATP-dependent DNA helicase recQ	Sbicolor_v1.0	1	76910414	76919317	1959872_peptide	PF00270	DEAD/DEAH box helicase	SM00490	helicase superfamily c-terminal domain	PTHR13710:SF19	BLOOMS SYNDROME PROTEIN	KOG0353	ATP-dependent DNA helicase	3.6.4.12		K10900	8026	werner syndrome ATP-dependent helicase [EC:3.6.4.12]	ATP dependent helicase activity	1959872	76910414	76919317
Sb02g043160	Sb02g043160.1	chromosome_2	similar to Putative ATP-dependent DNA helicase recQ	Sbicolor_v1.0	1	76910414	76919317	1959872_peptide	PF00270	DEAD/DEAH box helicase	SM00490	helicase superfamily c-terminal domain	PTHR13710:SF19	BLOOMS SYNDROME PROTEIN	KOG0353	ATP-dependent DNA helicase	3.6.4.12		K10900	4386	werner syndrome ATP-dependent helicase [EC:3.6.4.12]	helicase activity	1959872	76910414	76919317
Sb02g043160	Sb02g043160.1	chromosome_2	similar to Putative ATP-dependent DNA helicase recQ	Sbicolor_v1.0	1	76910414	76919317	1959872_peptide	PF00270	DEAD/DEAH box helicase	SM00490	helicase superfamily c-terminal domain	PTHR13710:SF19	BLOOMS SYNDROME PROTEIN	KOG0353	ATP-dependent DNA helicase	3.6.4.12		K10900	5622	werner syndrome ATP-dependent helicase [EC:3.6.4.12]	intracellular	1959872	76910414	76919317
Sb02g043160	Sb02g043160.1	chromosome_2	similar to Putative ATP-dependent DNA helicase recQ	Sbicolor_v1.0	1	76910414	76919317	1959872_peptide	PF00270	DEAD/DEAH box helicase	SM00490	helicase superfamily c-terminal domain	PTHR13710:SF19	BLOOMS SYNDROME PROTEIN	KOG0353	ATP-dependent DNA helicase	3.6.4.12		K10900	43140	werner syndrome ATP-dependent helicase [EC:3.6.4.12]	ATP-dependent 3' to 5' DNA helicase activity	1959872	76910414	76919317
Sb02g043160	Sb02g043160.1	chromosome_2	similar to Putative ATP-dependent DNA helicase recQ	Sbicolor_v1.0	1	76910414	76919317	1959872_peptide	PF00270	DEAD/DEAH box helicase	SM00490	helicase superfamily c-terminal domain	PTHR13710:SF19	BLOOMS SYNDROME PROTEIN	KOG0353	ATP-dependent DNA helicase	3.6.4.12		K10900	6260	werner syndrome ATP-dependent helicase [EC:3.6.4.12]	DNA replication	1959872	76910414	76919317
Sb02g043160	Sb02g043160.1	chromosome_2	similar to Putative ATP-dependent DNA helicase recQ	Sbicolor_v1.0	1	76910414	76919317	1959872_peptide	PF00270	DEAD/DEAH box helicase	SM00490	helicase superfamily c-terminal domain	PTHR13710:SF19	BLOOMS SYNDROME PROTEIN	KOG0353	ATP-dependent DNA helicase	3.6.4.12		K10900	6281	werner syndrome ATP-dependent helicase [EC:3.6.4.12]	DNA repair	1959872	76910414	76919317
Sb02g043160	Sb02g043160.1	chromosome_2	similar to Putative ATP-dependent DNA helicase recQ	Sbicolor_v1.0	1	76910414	76919317	1959872_peptide	PF09382	RQC domain	SM00490	helicase superfamily c-terminal domain	PTHR13710:SF19	BLOOMS SYNDROME PROTEIN	KOG0353	ATP-dependent DNA helicase	3.6.4.12		K10900	3676	werner syndrome ATP-dependent helicase [EC:3.6.4.12]	nucleic acid binding	1959872	76910414	76919317
Sb02g043160	Sb02g043160.1	chromosome_2	similar to Putative ATP-dependent DNA helicase recQ	Sbicolor_v1.0	1	76910414	76919317	1959872_peptide	PF09382	RQC domain	SM00490	helicase superfamily c-terminal domain	PTHR13710:SF19	BLOOMS SYNDROME PROTEIN	KOG0353	ATP-dependent DNA helicase	3.6.4.12		K10900	5524	werner syndrome ATP-dependent helicase [EC:3.6.4.12]	ATP binding	1959872	76910414	76919317
Sb02g043160	Sb02g043160.1	chromosome_2	similar to Putative ATP-dependent DNA helicase recQ	Sbicolor_v1.0	1	76910414	76919317	1959872_peptide	PF09382	RQC domain	SM00490	helicase superfamily c-terminal domain	PTHR13710:SF19	BLOOMS SYNDROME PROTEIN	KOG0353	ATP-dependent DNA helicase	3.6.4.12		K10900	8026	werner syndrome ATP-dependent helicase [EC:3.6.4.12]	ATP dependent helicase activity	1959872	76910414	76919317
Sb02g043160	Sb02g043160.1	chromosome_2	similar to Putative ATP-dependent DNA helicase recQ	Sbicolor_v1.0	1	76910414	76919317	1959872_peptide	PF09382	RQC domain	SM00490	helicase superfamily c-terminal domain	PTHR13710:SF19	BLOOMS SYNDROME PROTEIN	KOG0353	ATP-dependent DNA helicase	3.6.4.12		K10900	4386	werner syndrome ATP-dependent helicase [EC:3.6.4.12]	helicase activity	1959872	76910414	76919317
Sb02g043160	Sb02g043160.1	chromosome_2	similar to Putative ATP-dependent DNA helicase recQ	Sbicolor_v1.0	1	76910414	76919317	1959872_peptide	PF09382	RQC domain	SM00490	helicase superfamily c-terminal domain	PTHR13710:SF19	BLOOMS SYNDROME PROTEIN	KOG0353	ATP-dependent DNA helicase	3.6.4.12		K10900	5622	werner syndrome ATP-dependent helicase [EC:3.6.4.12]	intracellular	1959872	76910414	76919317
Sb02g043160	Sb02g043160.1	chromosome_2	similar to Putative ATP-dependent DNA helicase recQ	Sbicolor_v1.0	1	76910414	76919317	1959872_peptide	PF09382	RQC domain	SM00490	helicase superfamily c-terminal domain	PTHR13710:SF19	BLOOMS SYNDROME PROTEIN	KOG0353	ATP-dependent DNA helicase	3.6.4.12		K10900	43140	werner syndrome ATP-dependent helicase [EC:3.6.4.12]	ATP-dependent 3' to 5' DNA helicase activity	1959872	76910414	76919317
Sb02g043160	Sb02g043160.1	chromosome_2	similar to Putative ATP-dependent DNA helicase recQ	Sbicolor_v1.0	1	76910414	76919317	1959872_peptide	PF09382	RQC domain	SM00490	helicase superfamily c-terminal domain	PTHR13710:SF19	BLOOMS SYNDROME PROTEIN	KOG0353	ATP-dependent DNA helicase	3.6.4.12		K10900	6260	werner syndrome ATP-dependent helicase [EC:3.6.4.12]	DNA replication	1959872	76910414	76919317
Sb02g043160	Sb02g043160.1	chromosome_2	similar to Putative ATP-dependent DNA helicase recQ	Sbicolor_v1.0	1	76910414	76919317	1959872_peptide	PF09382	RQC domain	SM00490	helicase superfamily c-terminal domain	PTHR13710:SF19	BLOOMS SYNDROME PROTEIN	KOG0353	ATP-dependent DNA helicase	3.6.4.12		K10900	6281	werner syndrome ATP-dependent helicase [EC:3.6.4.12]	DNA repair	1959872	76910414	76919317
Sb02g043160	Sb02g043160.1	chromosome_2	similar to Putative ATP-dependent DNA helicase recQ	Sbicolor_v1.0	1	76910414	76919317	1959872_peptide	PF00271	Helicase conserved C-terminal domain	SM00490	helicase superfamily c-terminal domain	PTHR13710:SF19	BLOOMS SYNDROME PROTEIN	KOG0353	ATP-dependent DNA helicase	3.6.4.12		K10900	3676	werner syndrome ATP-dependent helicase [EC:3.6.4.12]	nucleic acid binding	1959872	76910414	76919317
Sb02g043160	Sb02g043160.1	chromosome_2	similar to Putative ATP-dependent DNA helicase recQ	Sbicolor_v1.0	1	76910414	76919317	1959872_peptide	PF00271	Helicase conserved C-terminal domain	SM00490	helicase superfamily c-terminal domain	PTHR13710:SF19	BLOOMS SYNDROME PROTEIN	KOG0353	ATP-dependent DNA helicase	3.6.4.12		K10900	5524	werner syndrome ATP-dependent helicase [EC:3.6.4.12]	ATP binding	1959872	76910414	76919317
Sb02g043160	Sb02g043160.1	chromosome_2	similar to Putative ATP-dependent DNA helicase recQ	Sbicolor_v1.0	1	76910414	76919317	1959872_peptide	PF00271	Helicase conserved C-terminal domain	SM00490	helicase superfamily c-terminal domain	PTHR13710:SF19	BLOOMS SYNDROME PROTEIN	KOG0353	ATP-dependent DNA helicase	3.6.4.12		K10900	8026	werner syndrome ATP-dependent helicase [EC:3.6.4.12]	ATP dependent helicase activity	1959872	76910414	76919317
Sb02g043160	Sb02g043160.1	chromosome_2	similar to Putative ATP-dependent DNA helicase recQ	Sbicolor_v1.0	1	76910414	76919317	1959872_peptide	PF00271	Helicase conserved C-terminal domain	SM00490	helicase superfamily c-terminal domain	PTHR13710:SF19	BLOOMS SYNDROME PROTEIN	KOG0353	ATP-dependent DNA helicase	3.6.4.12		K10900	4386	werner syndrome ATP-dependent helicase [EC:3.6.4.12]	helicase activity	1959872	76910414	76919317
Sb02g043160	Sb02g043160.1	chromosome_2	similar to Putative ATP-dependent DNA helicase recQ	Sbicolor_v1.0	1	76910414	76919317	1959872_peptide	PF00271	Helicase conserved C-terminal domain	SM00490	helicase superfamily c-terminal domain	PTHR13710:SF19	BLOOMS SYNDROME PROTEIN	KOG0353	ATP-dependent DNA helicase	3.6.4.12		K10900	5622	werner syndrome ATP-dependent helicase [EC:3.6.4.12]	intracellular	1959872	76910414	76919317
Sb02g043160	Sb02g043160.1	chromosome_2	similar to Putative ATP-dependent DNA helicase recQ	Sbicolor_v1.0	1	76910414	76919317	1959872_peptide	PF00271	Helicase conserved C-terminal domain	SM00490	helicase superfamily c-terminal domain	PTHR13710:SF19	BLOOMS SYNDROME PROTEIN	KOG0353	ATP-dependent DNA helicase	3.6.4.12		K10900	43140	werner syndrome ATP-dependent helicase [EC:3.6.4.12]	ATP-dependent 3' to 5' DNA helicase activity	1959872	76910414	76919317
Sb02g043160	Sb02g043160.1	chromosome_2	similar to Putative ATP-dependent DNA helicase recQ	Sbicolor_v1.0	1	76910414	76919317	1959872_peptide	PF00271	Helicase conserved C-terminal domain	SM00490	helicase superfamily c-terminal domain	PTHR13710:SF19	BLOOMS SYNDROME PROTEIN	KOG0353	ATP-dependent DNA helicase	3.6.4.12		K10900	6260	werner syndrome ATP-dependent helicase [EC:3.6.4.12]	DNA replication	1959872	76910414	76919317
Sb02g043160	Sb02g043160.1	chromosome_2	similar to Putative ATP-dependent DNA helicase recQ	Sbicolor_v1.0	1	76910414	76919317	1959872_peptide	PF00271	Helicase conserved C-terminal domain	SM00490	helicase superfamily c-terminal domain	PTHR13710:SF19	BLOOMS SYNDROME PROTEIN	KOG0353	ATP-dependent DNA helicase	3.6.4.12		K10900	6281	werner syndrome ATP-dependent helicase [EC:3.6.4.12]	DNA repair	1959872	76910414	76919317
Sb02g043160	Sb02g043160.1	chromosome_2	similar to Putative ATP-dependent DNA helicase recQ	Sbicolor_v1.0	1	76910414	76919317	1959872_peptide	PF00570	HRDC domain	SM00490	helicase superfamily c-terminal domain	PTHR13710:SF19	BLOOMS SYNDROME PROTEIN	KOG0353	ATP-dependent DNA helicase	3.6.4.12		K10900	3676	werner syndrome ATP-dependent helicase [EC:3.6.4.12]	nucleic acid binding	1959872	76910414	76919317
Sb02g043160	Sb02g043160.1	chromosome_2	similar to Putative ATP-dependent DNA helicase recQ	Sbicolor_v1.0	1	76910414	76919317	1959872_peptide	PF00570	HRDC domain	SM00490	helicase superfamily c-terminal domain	PTHR13710:SF19	BLOOMS SYNDROME PROTEIN	KOG0353	ATP-dependent DNA helicase	3.6.4.12		K10900	5524	werner syndrome ATP-dependent helicase [EC:3.6.4.12]	ATP binding	1959872	76910414	76919317
Sb02g043160	Sb02g043160.1	chromosome_2	similar to Putative ATP-dependent DNA helicase recQ	Sbicolor_v1.0	1	76910414	76919317	1959872_peptide	PF00570	HRDC domain	SM00490	helicase superfamily c-terminal domain	PTHR13710:SF19	BLOOMS SYNDROME PROTEIN	KOG0353	ATP-dependent DNA helicase	3.6.4.12		K10900	8026	werner syndrome ATP-dependent helicase [EC:3.6.4.12]	ATP dependent helicase activity	1959872	76910414	76919317
Sb02g043160	Sb02g043160.1	chromosome_2	similar to Putative ATP-dependent DNA helicase recQ	Sbicolor_v1.0	1	76910414	76919317	1959872_peptide	PF00570	HRDC domain	SM00490	helicase superfamily c-terminal domain	PTHR13710:SF19	BLOOMS SYNDROME PROTEIN	KOG0353	ATP-dependent DNA helicase	3.6.4.12		K10900	4386	werner syndrome ATP-dependent helicase [EC:3.6.4.12]	helicase activity	1959872	76910414	76919317
Sb02g043160	Sb02g043160.1	chromosome_2	similar to Putative ATP-dependent DNA helicase recQ	Sbicolor_v1.0	1	76910414	76919317	1959872_peptide	PF00570	HRDC domain	SM00490	helicase superfamily c-terminal domain	PTHR13710:SF19	BLOOMS SYNDROME PROTEIN	KOG0353	ATP-dependent DNA helicase	3.6.4.12		K10900	5622	werner syndrome ATP-dependent helicase [EC:3.6.4.12]	intracellular	1959872	76910414	76919317
Sb02g043160	Sb02g043160.1	chromosome_2	similar to Putative ATP-dependent DNA helicase recQ	Sbicolor_v1.0	1	76910414	76919317	1959872_peptide	PF00570	HRDC domain	SM00490	helicase superfamily c-terminal domain	PTHR13710:SF19	BLOOMS SYNDROME PROTEIN	KOG0353	ATP-dependent DNA helicase	3.6.4.12		K10900	43140	werner syndrome ATP-dependent helicase [EC:3.6.4.12]	ATP-dependent 3' to 5' DNA helicase activity	1959872	76910414	76919317
Sb02g043160	Sb02g043160.1	chromosome_2	similar to Putative ATP-dependent DNA helicase recQ	Sbicolor_v1.0	1	76910414	76919317	1959872_peptide	PF00570	HRDC domain	SM00490	helicase superfamily c-terminal domain	PTHR13710:SF19	BLOOMS SYNDROME PROTEIN	KOG0353	ATP-dependent DNA helicase	3.6.4.12		K10900	6260	werner syndrome ATP-dependent helicase [EC:3.6.4.12]	DNA replication	1959872	76910414	76919317
Sb02g043160	Sb02g043160.1	chromosome_2	similar to Putative ATP-dependent DNA helicase recQ	Sbicolor_v1.0	1	76910414	76919317	1959872_peptide	PF00570	HRDC domain	SM00490	helicase superfamily c-terminal domain	PTHR13710:SF19	BLOOMS SYNDROME PROTEIN	KOG0353	ATP-dependent DNA helicase	3.6.4.12		K10900	6281	werner syndrome ATP-dependent helicase [EC:3.6.4.12]	DNA repair	1959872	76910414	76919317
Sb05g004060	Sb05g004060.1	chromosome_5	similar to Citrate binding protein, putative, expressed	Sbicolor_v1.0	-1	4792226	4793016	1969300_peptide	PF08787	Alginate lyase													1969300	4792226	4793016
Sb03g026660	Sb03g026660.1	chromosome_3	similar to Putative uncharacterized protein	Sbicolor_v1.0	-1	53501247	53503350	1962294_peptide															1962294	53501247	53503350
Sb03g042390	Sb03g042390.1	chromosome_3	similar to Os01g0892400 protein	Sbicolor_v1.0	-1	69779920	69782559	1964213_peptide	PF03283	Pectinacetylesterase			PTHR21562	NOTUM-RELATED	KOG4287	Pectin acetylesterase and similar proteins							1964213	69779920	69782559
Sb03g042390	Sb03g042390.1	chromosome_3	similar to Os01g0892400 protein	Sbicolor_v1.0	-1	69779920	69782559	1964213_peptide	PF03283	Pectinacetylesterase			PTHR21562:SF1	PECTIN ACETYLESTERASE	KOG4287	Pectin acetylesterase and similar proteins							1964213	69779920	69782559
Sb03g042680	Sb03g042680.1	chromosome_3	similar to Pentatricopeptide repeat protein	Sbicolor_v1.0	1	70027578	70029707	1964245_peptide	PF01535	PPR repeat			PTHR24015:SF20	SUBFAMILY NOT NAMED									1964245	70027578	70029707
Sb03g042680	Sb03g042680.1	chromosome_3	similar to Pentatricopeptide repeat protein	Sbicolor_v1.0	1	70027578	70029707	1964245_peptide	PF01535	PPR repeat			PTHR24015	FAMILY NOT NAMED									1964245	70027578	70029707
Sb02g022840	Sb02g022840.1	chromosome_2	weakly similar to MTERF, putative	Sbicolor_v1.0	1	56111411	56112595	1957342_peptide	PF02536	mTERF	SM00733	Mitochondrial termination factor repeats	PTHR13068:SF3	SUBFAMILY NOT NAMED	KOG1267	Mitochondrial transcription termination factor, mTERF							1957342	56111411	56112595
Sb02g022840	Sb02g022840.1	chromosome_2	weakly similar to MTERF, putative	Sbicolor_v1.0	1	56111411	56112595	1957342_peptide	PF02536	mTERF	SM00733	Mitochondrial termination factor repeats	PTHR13068	CGI-12 PROTEIN-RELATED	KOG1267	Mitochondrial transcription termination factor, mTERF							1957342	56111411	56112595
Sb10g002930	Sb10g002930.1	chromosome_10	similar to S-receptor kinase-like	Sbicolor_v1.0	-1	2558790	2560163	1982494_peptide	PF00069	Protein kinase domain	SM00219	Tyrosine kinase, catalytic domain	PTHR24420	FAMILY NOT NAMED	KOG1187	Serine/threonine protein kinase				4672		protein kinase activity	1982494	2558790	2560163
Sb10g002930	Sb10g002930.1	chromosome_10	similar to S-receptor kinase-like	Sbicolor_v1.0	-1	2558790	2560163	1982494_peptide	PF00069	Protein kinase domain	SM00219	Tyrosine kinase, catalytic domain	PTHR24420	FAMILY NOT NAMED	KOG1187	Serine/threonine protein kinase				5524		ATP binding	1982494	2558790	2560163
Sb10g002930	Sb10g002930.1	chromosome_10	similar to S-receptor kinase-like	Sbicolor_v1.0	-1	2558790	2560163	1982494_peptide	PF00069	Protein kinase domain	SM00219	Tyrosine kinase, catalytic domain	PTHR24420	FAMILY NOT NAMED	KOG1187	Serine/threonine protein kinase				6468		protein amino acid phosphorylation	1982494	2558790	2560163
Sb10g002930	Sb10g002930.1	chromosome_10	similar to S-receptor kinase-like	Sbicolor_v1.0	-1	2558790	2560163	1982494_peptide	PF00069	Protein kinase domain	SM00219	Tyrosine kinase, catalytic domain	PTHR24420:SF948		KOG1187	Serine/threonine protein kinase				4672		protein kinase activity	1982494	2558790	2560163
Sb10g002930	Sb10g002930.1	chromosome_10	similar to S-receptor kinase-like	Sbicolor_v1.0	-1	2558790	2560163	1982494_peptide	PF00069	Protein kinase domain	SM00219	Tyrosine kinase, catalytic domain	PTHR24420:SF948		KOG1187	Serine/threonine protein kinase				5524		ATP binding	1982494	2558790	2560163
Sb10g002930	Sb10g002930.1	chromosome_10	similar to S-receptor kinase-like	Sbicolor_v1.0	-1	2558790	2560163	1982494_peptide	PF00069	Protein kinase domain	SM00219	Tyrosine kinase, catalytic domain	PTHR24420:SF948		KOG1187	Serine/threonine protein kinase				6468		protein amino acid phosphorylation	1982494	2558790	2560163
Sb10g002930	Sb10g002930.1	chromosome_10	similar to S-receptor kinase-like	Sbicolor_v1.0	-1	2558790	2560163	1982494_peptide	PF00069	Protein kinase domain	SM00220	Serine/Threonine protein kinases, catalytic domain	PTHR24420	FAMILY NOT NAMED	KOG1187	Serine/threonine protein kinase				4672		protein kinase activity	1982494	2558790	2560163
Sb10g002930	Sb10g002930.1	chromosome_10	similar to S-receptor kinase-like	Sbicolor_v1.0	-1	2558790	2560163	1982494_peptide	PF00069	Protein kinase domain	SM00220	Serine/Threonine protein kinases, catalytic domain	PTHR24420	FAMILY NOT NAMED	KOG1187	Serine/threonine protein kinase				5524		ATP binding	1982494	2558790	2560163
Sb10g002930	Sb10g002930.1	chromosome_10	similar to S-receptor kinase-like	Sbicolor_v1.0	-1	2558790	2560163	1982494_peptide	PF00069	Protein kinase domain	SM00220	Serine/Threonine protein kinases, catalytic domain	PTHR24420	FAMILY NOT NAMED	KOG1187	Serine/threonine protein kinase				6468		protein amino acid phosphorylation	1982494	2558790	2560163
Sb10g002930	Sb10g002930.1	chromosome_10	similar to S-receptor kinase-like	Sbicolor_v1.0	-1	2558790	2560163	1982494_peptide	PF00069	Protein kinase domain	SM00220	Serine/Threonine protein kinases, catalytic domain	PTHR24420:SF948		KOG1187	Serine/threonine protein kinase				4672		protein kinase activity	1982494	2558790	2560163
Sb10g002930	Sb10g002930.1	chromosome_10	similar to S-receptor kinase-like	Sbicolor_v1.0	-1	2558790	2560163	1982494_peptide	PF00069	Protein kinase domain	SM00220	Serine/Threonine protein kinases, catalytic domain	PTHR24420:SF948		KOG1187	Serine/threonine protein kinase				5524		ATP binding	1982494	2558790	2560163
Sb10g002930	Sb10g002930.1	chromosome_10	similar to S-receptor kinase-like	Sbicolor_v1.0	-1	2558790	2560163	1982494_peptide	PF00069	Protein kinase domain	SM00220	Serine/Threonine protein kinases, catalytic domain	PTHR24420:SF948		KOG1187	Serine/threonine protein kinase				6468		protein amino acid phosphorylation	1982494	2558790	2560163
Sb02g006290	Sb02g006290.1	chromosome_2	similar to Cellulose synthase-9	Sbicolor_v1.0	-1	7843063	7848593	1956064_peptide	PF03552	Cellulose synthase			PTHR13301:SF25				2.4.1.12	Cellulose synthase (UDP-forming).	K10999	16760	cellulose synthase A [EC:2.4.1.12]	cellulose synthase (UDP-forming) activity	1956064	7843063	7848593
Sb02g006290	Sb02g006290.1	chromosome_2	similar to Cellulose synthase-9	Sbicolor_v1.0	-1	7843063	7848593	1956064_peptide	PF03552	Cellulose synthase			PTHR13301:SF25				2.4.1.12	Cellulose synthase (UDP-forming).	K10999	30244	cellulose synthase A [EC:2.4.1.12]	cellulose biosynthesis	1956064	7843063	7848593
Sb02g006290	Sb02g006290.1	chromosome_2	similar to Cellulose synthase-9	Sbicolor_v1.0	-1	7843063	7848593	1956064_peptide	PF03552	Cellulose synthase			PTHR13301:SF25				2.4.1.12	Cellulose synthase (UDP-forming).	K10999	16020	cellulose synthase A [EC:2.4.1.12]	membrane	1956064	7843063	7848593
Sb02g006290	Sb02g006290.1	chromosome_2	similar to Cellulose synthase-9	Sbicolor_v1.0	-1	7843063	7848593	1956064_peptide	PF03552	Cellulose synthase			PTHR13301	X-BOX TRANSCRIPTION FACTOR-RELATED			2.4.1.12	Cellulose synthase (UDP-forming).	K10999	16760	cellulose synthase A [EC:2.4.1.12]	cellulose synthase (UDP-forming) activity	1956064	7843063	7848593
Sb02g006290	Sb02g006290.1	chromosome_2	similar to Cellulose synthase-9	Sbicolor_v1.0	-1	7843063	7848593	1956064_peptide	PF03552	Cellulose synthase			PTHR13301	X-BOX TRANSCRIPTION FACTOR-RELATED			2.4.1.12	Cellulose synthase (UDP-forming).	K10999	30244	cellulose synthase A [EC:2.4.1.12]	cellulose biosynthesis	1956064	7843063	7848593
Sb02g006290	Sb02g006290.1	chromosome_2	similar to Cellulose synthase-9	Sbicolor_v1.0	-1	7843063	7848593	1956064_peptide	PF03552	Cellulose synthase			PTHR13301	X-BOX TRANSCRIPTION FACTOR-RELATED			2.4.1.12	Cellulose synthase (UDP-forming).	K10999	16020	cellulose synthase A [EC:2.4.1.12]	membrane	1956064	7843063	7848593
Sb06g032010	Sb06g032010.1	chromosome_6	similar to H1005F08.12 protein	Sbicolor_v1.0	1	60275267	60279425	1974288_peptide	PF04755	PAP_fibrillin													1974288	60275267	60279425
Sb04g033880	Sb04g033880.2	chromosome_4		Sbicolor_v1.0	1	63790699	63793862	1968221_peptide															1968221	63790699	63793862
Sb02g033310	Sb02g033310.1	chromosome_2	similar to Os07g0481000 protein	Sbicolor_v1.0	1	67981670	67984776	1958656_peptide	PF01753	MYND finger										8270		zinc ion binding	1958656	67981670	67984776
Sb10g009780	Sb10g009780.1	chromosome_10	weakly similar to Os06g0271400 protein	Sbicolor_v1.0	-1	11601928	11603223	1983370_peptide	PF03004	Plant transposase (Ptta/En/Spm family)													1983370	11601928	11603223
Sb04g008800	Sb04g008800.1	chromosome_4	Predicted protein	Sbicolor_v1.0	1	10373670	10374203	1965971_peptide															1965971	10373670	10374203
Sb05g002090	Sb05g002090.1	chromosome_5	similar to Os05g0400400 protein	Sbicolor_v1.0	-1	2272759	2275819	1969057_peptide	PF05365	Ubiquinol-cytochrome C reductase, UQCRX/QCR9 like			PTHR12980	UBIQUINOL-CYTOCHROME C REDUCTASE COMPLEX, SUBUNIT X	KOG3494	Ubiquinol cytochrome c oxidoreductase, subunit QCR9	1.10.2.2	Ubiquinol--cytochrome c reductase.	K00419	8121	ubiquinol-cytochrome c reductase subunit 9 [EC:1.10.2.2]	ubiquinol-cytochrome-c reductase activity	1969057	2272759	2275819
Sb05g002090	Sb05g002090.1	chromosome_5	similar to Os05g0400400 protein	Sbicolor_v1.0	-1	2272759	2275819	1969057_peptide	PF05365	Ubiquinol-cytochrome C reductase, UQCRX/QCR9 like			PTHR12980	UBIQUINOL-CYTOCHROME C REDUCTASE COMPLEX, SUBUNIT X	KOG3494	Ubiquinol cytochrome c oxidoreductase, subunit QCR9	1.10.2.2	Ubiquinol--cytochrome c reductase.	K00419	6122	ubiquinol-cytochrome c reductase subunit 9 [EC:1.10.2.2]	mitochondrial electron transport, ubiquinol to cytochrome c	1969057	2272759	2275819
Sb05g002090	Sb05g002090.1	chromosome_5	similar to Os05g0400400 protein	Sbicolor_v1.0	-1	2272759	2275819	1969057_peptide	PF05365	Ubiquinol-cytochrome C reductase, UQCRX/QCR9 like			PTHR12980	UBIQUINOL-CYTOCHROME C REDUCTASE COMPLEX, SUBUNIT X	KOG3494	Ubiquinol cytochrome c oxidoreductase, subunit QCR9	1.10.2.2	Ubiquinol--cytochrome c reductase.	K00419	5740	ubiquinol-cytochrome c reductase subunit 9 [EC:1.10.2.2]	mitochondrial membrane	1969057	2272759	2275819
Sb05g019053	Sb05g019053.1	chromosome_5	similar to Fructose-2,6-bisphosphatase, putative	Sbicolor_v1.0	-1	46399954	46400232	1970324_peptide															1970324	46399954	46400232
Sb01g023240	Sb01g023240.1	chromosome_1	similar to Putative uncharacterized protein	Sbicolor_v1.0	-1	30798134	30799009	1952083_peptide	PF00657	GDSL-like Lipase/Acylhydrolase			PTHR22835:SF39	LATERAL SIGNALING TARGET PROTEIN 2						16788		hydrolase activity, acting on ester bonds	1952083	30798134	30799009
Sb01g023240	Sb01g023240.1	chromosome_1	similar to Putative uncharacterized protein	Sbicolor_v1.0	-1	30798134	30799009	1952083_peptide	PF00657	GDSL-like Lipase/Acylhydrolase			PTHR22835:SF39	LATERAL SIGNALING TARGET PROTEIN 2						6629		lipid metabolism	1952083	30798134	30799009
Sb01g023240	Sb01g023240.1	chromosome_1	similar to Putative uncharacterized protein	Sbicolor_v1.0	-1	30798134	30799009	1952083_peptide	PF00657	GDSL-like Lipase/Acylhydrolase			PTHR22835	ZINC FINGER FYVE DOMAIN CONTAINING PROTEIN						16788		hydrolase activity, acting on ester bonds	1952083	30798134	30799009
Sb01g023240	Sb01g023240.1	chromosome_1	similar to Putative uncharacterized protein	Sbicolor_v1.0	-1	30798134	30799009	1952083_peptide	PF00657	GDSL-like Lipase/Acylhydrolase			PTHR22835	ZINC FINGER FYVE DOMAIN CONTAINING PROTEIN						6629		lipid metabolism	1952083	30798134	30799009
Sb01g018490	Sb01g018490.1	chromosome_1	similar to Putative uncharacterized protein precursor	Sbicolor_v1.0	-1	19233267	19234029	1951540_peptide	PF04450	Plant Basic Secretory Protein													1951540	19233267	19234029
Sb06g033290	Sb06g033290.1	chromosome_6	similar to H0124B04.13 protein	Sbicolor_v1.0	-1	61284059	61287289	1974441_peptide	PF00076	RNA recognition motif. (a.k.a. RRM, RBD, or RNP domain)	SM00361	RNA recognition motif	PTHR24011:SF257		KOG0123	Polyadenylate-binding protein (RRM superfamily)				3676		nucleic acid binding	1974441	61284059	61287289
Sb06g033290	Sb06g033290.1	chromosome_6	similar to H0124B04.13 protein	Sbicolor_v1.0	-1	61284059	61287289	1974441_peptide	PF00076	RNA recognition motif. (a.k.a. RRM, RBD, or RNP domain)	SM00361	RNA recognition motif	PTHR24011	FAMILY NOT NAMED	KOG0123	Polyadenylate-binding protein (RRM superfamily)				3676		nucleic acid binding	1974441	61284059	61287289
Sb06g033290	Sb06g033290.1	chromosome_6	similar to H0124B04.13 protein	Sbicolor_v1.0	-1	61284059	61287289	1974441_peptide	PF00076	RNA recognition motif. (a.k.a. RRM, RBD, or RNP domain)	SM00360	RNA recognition motif	PTHR24011:SF257		KOG0123	Polyadenylate-binding protein (RRM superfamily)				3676		nucleic acid binding	1974441	61284059	61287289
Sb06g033290	Sb06g033290.1	chromosome_6	similar to H0124B04.13 protein	Sbicolor_v1.0	-1	61284059	61287289	1974441_peptide	PF00076	RNA recognition motif. (a.k.a. RRM, RBD, or RNP domain)	SM00360	RNA recognition motif	PTHR24011	FAMILY NOT NAMED	KOG0123	Polyadenylate-binding protein (RRM superfamily)				3676		nucleic acid binding	1974441	61284059	61287289
Sb03g026990	Sb03g026990.1	chromosome_3	similar to Os01g0600000 protein	Sbicolor_v1.0	-1	54120224	54122892	1962343_peptide	PF04718	Mitochondrial ATP synthase g subunit			PTHR12386:SF7	OS01G0600000 PROTEIN (PUTATIVE UNCHARACTERIZED PRO						15078		hydrogen ion transporter activity	1962343	54120224	54122892
Sb03g026990	Sb03g026990.1	chromosome_3	similar to Os01g0600000 protein	Sbicolor_v1.0	-1	54120224	54122892	1962343_peptide	PF04718	Mitochondrial ATP synthase g subunit			PTHR12386:SF7	OS01G0600000 PROTEIN (PUTATIVE UNCHARACTERIZED PRO						15986		ATP synthesis coupled proton transport	1962343	54120224	54122892
Sb03g026990	Sb03g026990.1	chromosome_3	similar to Os01g0600000 protein	Sbicolor_v1.0	-1	54120224	54122892	1962343_peptide	PF04718	Mitochondrial ATP synthase g subunit			PTHR12386:SF7	OS01G0600000 PROTEIN (PUTATIVE UNCHARACTERIZED PRO						276		proton-transporting ATP synthase complex, coupling factor F(o) (sensu Eukarya)	1962343	54120224	54122892
Sb03g026990	Sb03g026990.1	chromosome_3	similar to Os01g0600000 protein	Sbicolor_v1.0	-1	54120224	54122892	1962343_peptide	PF04718	Mitochondrial ATP synthase g subunit			PTHR12386	FAMILY NOT NAMED						15078		hydrogen ion transporter activity	1962343	54120224	54122892
Sb03g026990	Sb03g026990.1	chromosome_3	similar to Os01g0600000 protein	Sbicolor_v1.0	-1	54120224	54122892	1962343_peptide	PF04718	Mitochondrial ATP synthase g subunit			PTHR12386	FAMILY NOT NAMED						15986		ATP synthesis coupled proton transport	1962343	54120224	54122892
Sb03g026990	Sb03g026990.1	chromosome_3	similar to Os01g0600000 protein	Sbicolor_v1.0	-1	54120224	54122892	1962343_peptide	PF04718	Mitochondrial ATP synthase g subunit			PTHR12386	FAMILY NOT NAMED						276		proton-transporting ATP synthase complex, coupling factor F(o) (sensu Eukarya)	1962343	54120224	54122892
Sb05g000290	Sb05g000290.1	chromosome_5	weakly similar to Os02g0252600 protein	Sbicolor_v1.0	1	110115	112215	1968806_peptide															1968806	110115	112215
Sb04g022020	Sb04g022020.1	chromosome_4	similar to BZIP protein-like	Sbicolor_v1.0	-1	51258261	51262482	1966742_peptide	PF00170	bZIP transcription factor			PTHR13301:SF29							3700		transcription factor activity	1966742	51258261	51262482
Sb04g022020	Sb04g022020.1	chromosome_4	similar to BZIP protein-like	Sbicolor_v1.0	-1	51258261	51262482	1966742_peptide	PF00170	bZIP transcription factor			PTHR13301:SF29							43565		sequence-specific DNA binding	1966742	51258261	51262482
Sb04g022020	Sb04g022020.1	chromosome_4	similar to BZIP protein-like	Sbicolor_v1.0	-1	51258261	51262482	1966742_peptide	PF00170	bZIP transcription factor			PTHR13301:SF29							46983		protein dimerization activity	1966742	51258261	51262482
Sb04g022020	Sb04g022020.1	chromosome_4	similar to BZIP protein-like	Sbicolor_v1.0	-1	51258261	51262482	1966742_peptide	PF00170	bZIP transcription factor			PTHR13301:SF29							6355		regulation of transcription, DNA-dependent	1966742	51258261	51262482
Sb04g022020	Sb04g022020.1	chromosome_4	similar to BZIP protein-like	Sbicolor_v1.0	-1	51258261	51262482	1966742_peptide	PF00170	bZIP transcription factor			PTHR13301	X-BOX TRANSCRIPTION FACTOR-RELATED						3700		transcription factor activity	1966742	51258261	51262482
Sb04g022020	Sb04g022020.1	chromosome_4	similar to BZIP protein-like	Sbicolor_v1.0	-1	51258261	51262482	1966742_peptide	PF00170	bZIP transcription factor			PTHR13301	X-BOX TRANSCRIPTION FACTOR-RELATED						43565		sequence-specific DNA binding	1966742	51258261	51262482
Sb04g022020	Sb04g022020.1	chromosome_4	similar to BZIP protein-like	Sbicolor_v1.0	-1	51258261	51262482	1966742_peptide	PF00170	bZIP transcription factor			PTHR13301	X-BOX TRANSCRIPTION FACTOR-RELATED						46983		protein dimerization activity	1966742	51258261	51262482
Sb04g022020	Sb04g022020.1	chromosome_4	similar to BZIP protein-like	Sbicolor_v1.0	-1	51258261	51262482	1966742_peptide	PF00170	bZIP transcription factor			PTHR13301	X-BOX TRANSCRIPTION FACTOR-RELATED						6355		regulation of transcription, DNA-dependent	1966742	51258261	51262482
Sb02g036620	Sb02g036620.1	chromosome_2	similar to NAC transcription factor NAM-2	Sbicolor_v1.0	-1	71015419	71017206	1959068_peptide	PF02365	No apical meristem (NAM) protein										3677		DNA binding	1959068	71015419	71017206
Sb02g036620	Sb02g036620.1	chromosome_2	similar to NAC transcription factor NAM-2	Sbicolor_v1.0	-1	71015419	71017206	1959068_peptide	PF02365	No apical meristem (NAM) protein										6355		regulation of transcription, DNA-dependent	1959068	71015419	71017206
Sb01g014980	Sb01g014980.1	chromosome_1	Predicted protein	Sbicolor_v1.0	-1	14328101	14329723	1951135_peptide	PF10536	Plant mobile domain													1951135	14328101	14329723
Sb06g027280	Sb06g027280.1	chromosome_6	similar to Secretory carrier-associated membrane protein 6	Sbicolor_v1.0	-1	56178512	56184414	1973716_peptide	PF04144	SCAMP family			PTHR10687:SF2	gb def: m01d7.2.p [caenorhabditis elegans]	KOG3088	Secretory carrier membrane protein				15031		protein transport	1973716	56178512	56184414
Sb06g027280	Sb06g027280.1	chromosome_6	similar to Secretory carrier-associated membrane protein 6	Sbicolor_v1.0	-1	56178512	56184414	1973716_peptide	PF04144	SCAMP family			PTHR10687:SF2	gb def: m01d7.2.p [caenorhabditis elegans]	KOG3088	Secretory carrier membrane protein				16021		integral to membrane	1973716	56178512	56184414
Sb06g027280	Sb06g027280.1	chromosome_6	similar to Secretory carrier-associated membrane protein 6	Sbicolor_v1.0	-1	56178512	56184414	1973716_peptide	PF04144	SCAMP family			PTHR10687	SECRETORY CARRIER MEMBRANE PROTEIN	KOG3088	Secretory carrier membrane protein				15031		protein transport	1973716	56178512	56184414
Sb06g027280	Sb06g027280.1	chromosome_6	similar to Secretory carrier-associated membrane protein 6	Sbicolor_v1.0	-1	56178512	56184414	1973716_peptide	PF04144	SCAMP family			PTHR10687	SECRETORY CARRIER MEMBRANE PROTEIN	KOG3088	Secretory carrier membrane protein				16021		integral to membrane	1973716	56178512	56184414
Sb01g018835	Sb01g018835.1	chromosome_1	similar to Putative uncharacterized protein	Sbicolor_v1.0	1	19758233	19758406	1951583_peptide															1951583	19758233	19758406
Sb09g020220	Sb09g020220.1	chromosome_9	similar to Cell death associated protein	Sbicolor_v1.0	1	49422587	49423675	1980858_peptide	PF07859	alpha/beta hydrolase fold			PTHR23024	MEMBER OF 'GDXG' FAMILY OF LIPOLYTIC ENZYMES	KOG1515	Arylacetamide deacetylase				16787		hydrolase activity	1980858	49422587	49423675
Sb09g020220	Sb09g020220.1	chromosome_9	similar to Cell death associated protein	Sbicolor_v1.0	1	49422587	49423675	1980858_peptide	PF07859	alpha/beta hydrolase fold			PTHR23024	MEMBER OF 'GDXG' FAMILY OF LIPOLYTIC ENZYMES	KOG1515	Arylacetamide deacetylase				8152		metabolism	1980858	49422587	49423675
Sb09g020220	Sb09g020220.1	chromosome_9	similar to Cell death associated protein	Sbicolor_v1.0	1	49422587	49423675	1980858_peptide	PF07859	alpha/beta hydrolase fold			PTHR23024:SF10	CARBOXYLESTERASE-RELATED	KOG1515	Arylacetamide deacetylase				16787		hydrolase activity	1980858	49422587	49423675
Sb09g020220	Sb09g020220.1	chromosome_9	similar to Cell death associated protein	Sbicolor_v1.0	1	49422587	49423675	1980858_peptide	PF07859	alpha/beta hydrolase fold			PTHR23024:SF10	CARBOXYLESTERASE-RELATED	KOG1515	Arylacetamide deacetylase				8152		metabolism	1980858	49422587	49423675
Sb03g036735	Sb03g036735.1	chromosome_3	similar to Membrane protein-like	Sbicolor_v1.0	-1	64827421	64828885	1963551_peptide															1963551	64827421	64828885
Sb04g033440	Sb04g033440.1	chromosome_4	similar to Putative uncharacterized protein	Sbicolor_v1.0	-1	63334637	63336646	1968169_peptide	PF00643	B-box zinc finger	SM00336	B-Box-type zinc finger								8270		zinc ion binding	1968169	63334637	63336646
Sb04g033440	Sb04g033440.1	chromosome_4	similar to Putative uncharacterized protein	Sbicolor_v1.0	-1	63334637	63336646	1968169_peptide	PF00643	B-box zinc finger	SM00336	B-Box-type zinc finger								5622		intracellular	1968169	63334637	63336646
Sb08g014070	Sb08g014070.1	chromosome_8	similar to ABA-responsive protein, putative, expressed	Sbicolor_v1.0	-1	37516737	37518597	1978199_peptide	PF02893	GRAM domain	SM00568	domain in glucosyltransferases, myotubularins and other putative membrane-associated proteins											1978199	37516737	37518597
Sb04g022150	Sb04g022150.1	chromosome_4	similar to Putative RING-H2 zinc finger protein	Sbicolor_v1.0	1	51535561	51536283	1966757_peptide	PF00097	Zinc finger, C3HC4 type (RING finger)	SM00184	Ring finger	PTHR22764	RING FINGER PROTEIN 11 (SID 1669) (NEDD4 WW DOMAIN-BINDING PROTEIN 2).	KOG1493	Anaphase-promoting complex (APC), subunit 11							1966757	51535561	51536283
Sb07g004130	Sb07g004130.1	chromosome_7	similar to Chromosome chr16 scaffold_10, whole genome shotgun sequence	Sbicolor_v1.0	1	5231637	5233577	1975091_peptide	PF10276	Zinc-finger domain			PTHR13156	NADH-UBIQUINONE OXIDOREDUCTASE 13 KD-A SUBUNIT			1.6.5.3	NADH dehydrogenase (ubiquinone).	K03939		NADH dehydrogenase (ubiquinone) Fe-S protein 6 [EC:1.6.5.3 1.6.99.3]		1975091	5231637	5233577
Sb07g004130	Sb07g004130.1	chromosome_7	similar to Chromosome chr16 scaffold_10, whole genome shotgun sequence	Sbicolor_v1.0	1	5231637	5233577	1975091_peptide	PF10276	Zinc-finger domain			PTHR13156	NADH-UBIQUINONE OXIDOREDUCTASE 13 KD-A SUBUNIT			1.6.99.3	NADH dehydrogenase.	K03939		NADH dehydrogenase (ubiquinone) Fe-S protein 6 [EC:1.6.5.3 1.6.99.3]		1975091	5231637	5233577
Sb10g022380	Sb10g022380.1	chromosome_10	similar to Os06g0566100 protein	Sbicolor_v1.0	1	49996564	50004819	1984103_peptide	PF00076	RNA recognition motif. (a.k.a. RRM, RBD, or RNP domain)	SM00360	RNA recognition motif	PTHR24622	FAMILY NOT NAMED	KOG4205	RNA-binding protein musashi/mRNA cleavage and polyadenylation factor I complex, subunit HRP1			K12741	3676	heterogeneous nuclear ribonucleoprotein A1/A3	nucleic acid binding	1984103	49996564	50004819
Sb10g022380	Sb10g022380.1	chromosome_10	similar to Os06g0566100 protein	Sbicolor_v1.0	1	49996564	50004819	1984103_peptide	PF00076	RNA recognition motif. (a.k.a. RRM, RBD, or RNP domain)	SM00360	RNA recognition motif	PTHR24622:SF14	OS06G0566100 PROTEIN (FRAGMENT)	KOG4205	RNA-binding protein musashi/mRNA cleavage and polyadenylation factor I complex, subunit HRP1			K12741	3676	heterogeneous nuclear ribonucleoprotein A1/A3	nucleic acid binding	1984103	49996564	50004819
Sb06g016500	Sb06g016500.1	chromosome_6	similar to Chromosome chr4 scaffold_205, whole genome shotgun sequence	Sbicolor_v1.0	1	45297346	45299120	1972392_peptide	PF01494	FAD binding domain			PTHR13789:SF6	gb def: putative oxidoreductase [streptomyces coelicolor a3(2)]	KOG2614	Kynurenine 3-monooxygenase and related flavoprotein monooxygenases							1972392	45297346	45299120
Sb06g016500	Sb06g016500.1	chromosome_6	similar to Chromosome chr4 scaffold_205, whole genome shotgun sequence	Sbicolor_v1.0	1	45297346	45299120	1972392_peptide	PF01494	FAD binding domain			PTHR13789	MONOOXYGENASE	KOG2614	Kynurenine 3-monooxygenase and related flavoprotein monooxygenases							1972392	45297346	45299120
Sb04g018740	Sb04g018740.1	chromosome_4	similar to OSIGBa0137O04.8 protein	Sbicolor_v1.0	1	43903081	43918210	1966441_peptide	PF03810	Importin-beta N-terminal domain	SM00913		PTHR10997	IMPORTIN (RAN-BINDING PROTEIN)	KOG1991	Nuclear transport receptor RANBP7/RANBP8 (importin beta superfamily)				8565		protein transporter activity	1966441	43903081	43918210
Sb04g018740	Sb04g018740.1	chromosome_4	similar to OSIGBa0137O04.8 protein	Sbicolor_v1.0	1	43903081	43918210	1966441_peptide	PF03810	Importin-beta N-terminal domain	SM00913		PTHR10997	IMPORTIN (RAN-BINDING PROTEIN)	KOG1991	Nuclear transport receptor RANBP7/RANBP8 (importin beta superfamily)				6886		intracellular protein transport	1966441	43903081	43918210
Sb04g018740	Sb04g018740.1	chromosome_4	similar to OSIGBa0137O04.8 protein	Sbicolor_v1.0	1	43903081	43918210	1966441_peptide	PF08506	Cse1	SM00913		PTHR10997	IMPORTIN (RAN-BINDING PROTEIN)	KOG1991	Nuclear transport receptor RANBP7/RANBP8 (importin beta superfamily)				8565		protein transporter activity	1966441	43903081	43918210
Sb04g018740	Sb04g018740.1	chromosome_4	similar to OSIGBa0137O04.8 protein	Sbicolor_v1.0	1	43903081	43918210	1966441_peptide	PF08506	Cse1	SM00913		PTHR10997	IMPORTIN (RAN-BINDING PROTEIN)	KOG1991	Nuclear transport receptor RANBP7/RANBP8 (importin beta superfamily)				6886		intracellular protein transport	1966441	43903081	43918210
Sb04g018740	Sb04g018740.1	chromosome_4	similar to OSIGBa0137O04.8 protein	Sbicolor_v1.0	1	43903081	43918210	1966441_peptide	PF03810	Importin-beta N-terminal domain	SM00913		PTHR10997:SF18	IMPORTIN 7, 8 (IMP7, 8) (RAN-BINDING PROTEIN 7, 8)	KOG1991	Nuclear transport receptor RANBP7/RANBP8 (importin beta superfamily)				8565		protein transporter activity	1966441	43903081	43918210
Sb04g018740	Sb04g018740.1	chromosome_4	similar to OSIGBa0137O04.8 protein	Sbicolor_v1.0	1	43903081	43918210	1966441_peptide	PF03810	Importin-beta N-terminal domain	SM00913		PTHR10997:SF18	IMPORTIN 7, 8 (IMP7, 8) (RAN-BINDING PROTEIN 7, 8)	KOG1991	Nuclear transport receptor RANBP7/RANBP8 (importin beta superfamily)				6886		intracellular protein transport	1966441	43903081	43918210
Sb04g018740	Sb04g018740.1	chromosome_4	similar to OSIGBa0137O04.8 protein	Sbicolor_v1.0	1	43903081	43918210	1966441_peptide	PF08506	Cse1	SM00913		PTHR10997:SF18	IMPORTIN 7, 8 (IMP7, 8) (RAN-BINDING PROTEIN 7, 8)	KOG1991	Nuclear transport receptor RANBP7/RANBP8 (importin beta superfamily)				8565		protein transporter activity	1966441	43903081	43918210
Sb04g018740	Sb04g018740.1	chromosome_4	similar to OSIGBa0137O04.8 protein	Sbicolor_v1.0	1	43903081	43918210	1966441_peptide	PF08506	Cse1	SM00913		PTHR10997:SF18	IMPORTIN 7, 8 (IMP7, 8) (RAN-BINDING PROTEIN 7, 8)	KOG1991	Nuclear transport receptor RANBP7/RANBP8 (importin beta superfamily)				6886		intracellular protein transport	1966441	43903081	43918210
Sb10g001310	Sb10g001310.1	chromosome_10	similar to Putative GAMYB-binding protein	Sbicolor_v1.0	1	1084033	1090348	1982298_peptide	PF00069	Protein kinase domain	SM00219	Tyrosine kinase, catalytic domain	PTHR24055	MITOGEN-ACTIVATED PROTEIN KINASE	KOG0659	Cdk activating kinase (CAK)/RNA polymerase II transcription initiation/nucleotide excision repair factor TFIIH/TFIIK, kinase subunit CDK7				4672		protein kinase activity	1982298	1084033	1090348
Sb10g001310	Sb10g001310.1	chromosome_10	similar to Putative GAMYB-binding protein	Sbicolor_v1.0	1	1084033	1090348	1982298_peptide	PF00069	Protein kinase domain	SM00219	Tyrosine kinase, catalytic domain	PTHR24055	MITOGEN-ACTIVATED PROTEIN KINASE	KOG0659	Cdk activating kinase (CAK)/RNA polymerase II transcription initiation/nucleotide excision repair factor TFIIH/TFIIK, kinase subunit CDK7				5524		ATP binding	1982298	1084033	1090348
Sb10g001310	Sb10g001310.1	chromosome_10	similar to Putative GAMYB-binding protein	Sbicolor_v1.0	1	1084033	1090348	1982298_peptide	PF00069	Protein kinase domain	SM00219	Tyrosine kinase, catalytic domain	PTHR24055	MITOGEN-ACTIVATED PROTEIN KINASE	KOG0659	Cdk activating kinase (CAK)/RNA polymerase II transcription initiation/nucleotide excision repair factor TFIIH/TFIIK, kinase subunit CDK7				6468		protein amino acid phosphorylation	1982298	1084033	1090348
Sb10g001310	Sb10g001310.1	chromosome_10	similar to Putative GAMYB-binding protein	Sbicolor_v1.0	1	1084033	1090348	1982298_peptide	PF00069	Protein kinase domain	SM00219	Tyrosine kinase, catalytic domain	PTHR24055:SF115		KOG0659	Cdk activating kinase (CAK)/RNA polymerase II transcription initiation/nucleotide excision repair factor TFIIH/TFIIK, kinase subunit CDK7				4672		protein kinase activity	1982298	1084033	1090348
Sb10g001310	Sb10g001310.1	chromosome_10	similar to Putative GAMYB-binding protein	Sbicolor_v1.0	1	1084033	1090348	1982298_peptide	PF00069	Protein kinase domain	SM00219	Tyrosine kinase, catalytic domain	PTHR24055:SF115		KOG0659	Cdk activating kinase (CAK)/RNA polymerase II transcription initiation/nucleotide excision repair factor TFIIH/TFIIK, kinase subunit CDK7				5524		ATP binding	1982298	1084033	1090348
Sb10g001310	Sb10g001310.1	chromosome_10	similar to Putative GAMYB-binding protein	Sbicolor_v1.0	1	1084033	1090348	1982298_peptide	PF00069	Protein kinase domain	SM00219	Tyrosine kinase, catalytic domain	PTHR24055:SF115		KOG0659	Cdk activating kinase (CAK)/RNA polymerase II transcription initiation/nucleotide excision repair factor TFIIH/TFIIK, kinase subunit CDK7				6468		protein amino acid phosphorylation	1982298	1084033	1090348
Sb10g001310	Sb10g001310.1	chromosome_10	similar to Putative GAMYB-binding protein	Sbicolor_v1.0	1	1084033	1090348	1982298_peptide	PF00069	Protein kinase domain	SM00220	Serine/Threonine protein kinases, catalytic domain	PTHR24055	MITOGEN-ACTIVATED PROTEIN KINASE	KOG0659	Cdk activating kinase (CAK)/RNA polymerase II transcription initiation/nucleotide excision repair factor TFIIH/TFIIK, kinase subunit CDK7				4672		protein kinase activity	1982298	1084033	1090348
Sb10g001310	Sb10g001310.1	chromosome_10	similar to Putative GAMYB-binding protein	Sbicolor_v1.0	1	1084033	1090348	1982298_peptide	PF00069	Protein kinase domain	SM00220	Serine/Threonine protein kinases, catalytic domain	PTHR24055	MITOGEN-ACTIVATED PROTEIN KINASE	KOG0659	Cdk activating kinase (CAK)/RNA polymerase II transcription initiation/nucleotide excision repair factor TFIIH/TFIIK, kinase subunit CDK7				5524		ATP binding	1982298	1084033	1090348
Sb10g001310	Sb10g001310.1	chromosome_10	similar to Putative GAMYB-binding protein	Sbicolor_v1.0	1	1084033	1090348	1982298_peptide	PF00069	Protein kinase domain	SM00220	Serine/Threonine protein kinases, catalytic domain	PTHR24055	MITOGEN-ACTIVATED PROTEIN KINASE	KOG0659	Cdk activating kinase (CAK)/RNA polymerase II transcription initiation/nucleotide excision repair factor TFIIH/TFIIK, kinase subunit CDK7				6468		protein amino acid phosphorylation	1982298	1084033	1090348
Sb10g001310	Sb10g001310.1	chromosome_10	similar to Putative GAMYB-binding protein	Sbicolor_v1.0	1	1084033	1090348	1982298_peptide	PF00069	Protein kinase domain	SM00220	Serine/Threonine protein kinases, catalytic domain	PTHR24055:SF115		KOG0659	Cdk activating kinase (CAK)/RNA polymerase II transcription initiation/nucleotide excision repair factor TFIIH/TFIIK, kinase subunit CDK7				4672		protein kinase activity	1982298	1084033	1090348
Sb10g001310	Sb10g001310.1	chromosome_10	similar to Putative GAMYB-binding protein	Sbicolor_v1.0	1	1084033	1090348	1982298_peptide	PF00069	Protein kinase domain	SM00220	Serine/Threonine protein kinases, catalytic domain	PTHR24055:SF115		KOG0659	Cdk activating kinase (CAK)/RNA polymerase II transcription initiation/nucleotide excision repair factor TFIIH/TFIIK, kinase subunit CDK7				5524		ATP binding	1982298	1084033	1090348
Sb10g001310	Sb10g001310.1	chromosome_10	similar to Putative GAMYB-binding protein	Sbicolor_v1.0	1	1084033	1090348	1982298_peptide	PF00069	Protein kinase domain	SM00220	Serine/Threonine protein kinases, catalytic domain	PTHR24055:SF115		KOG0659	Cdk activating kinase (CAK)/RNA polymerase II transcription initiation/nucleotide excision repair factor TFIIH/TFIIK, kinase subunit CDK7				6468		protein amino acid phosphorylation	1982298	1084033	1090348
Sb04g021400	Sb04g021400.1	chromosome_4	similar to Putative uncharacterized protein	Sbicolor_v1.0	-1	50409224	50419299	1966665_peptide	PF07786	Protein of unknown function (DUF1624)													1966665	50409224	50419299
Sb10g030420	Sb10g030420.1	chromosome_10	similar to Putative uncharacterized protein	Sbicolor_v1.0	1	60072829	60075745	1985118_peptide															1985118	60072829	60075745
Sb08g006690	Sb08g006690.2	chromosome_8	similar to Glutathione S-transferase GST 18	Sbicolor_v1.0	1	10727658	10730626	1977926_peptide	PF02798	Glutathione S-transferase, N-terminal domain			PTHR11260:SF24	SUBFAMILY NOT NAMED	KOG0868	Glutathione S-transferase				5515		protein binding	1977926	10727658	10730626
Sb08g006690	Sb08g006690.2	chromosome_8	similar to Glutathione S-transferase GST 18	Sbicolor_v1.0	1	10727658	10730626	1977926_peptide	PF02798	Glutathione S-transferase, N-terminal domain			PTHR11260	GLUTATHIONE S-TRANSFERASE, GST, SUPERFAMILY, GST DOMAIN CONTAINING	KOG0868	Glutathione S-transferase				5515		protein binding	1977926	10727658	10730626
Sb01g007130	Sb01g007130.1	chromosome_1		Sbicolor_v1.0	-1	6054669	6056711	1950157_peptide	PF00249	Myb-like DNA-binding domain										3677		DNA binding	1950157	6054669	6056711
Sb01g008520	Sb01g008520.1	chromosome_1	similar to Expressed protein	Sbicolor_v1.0	1	7362663	7367592	1950339_peptide			SM00184	Ring finger	PTHR10825:SF3	RING FINGER PROTEIN									1950339	7362663	7367592
Sb01g008520	Sb01g008520.1	chromosome_1	similar to Expressed protein	Sbicolor_v1.0	1	7362663	7367592	1950339_peptide			SM00184	Ring finger	PTHR10825	RING FINGER PROTEIN									1950339	7362663	7367592
Sb05g013190	Sb05g013190.1	chromosome_5	similar to Zinc finger CCCH type domain containing protein ZFN, putative, expressed	Sbicolor_v1.0	-1	27354787	27382604	1970098_peptide	PF00642	Zinc finger C-x8-C-x5-C-x3-H type (and similar)	SM00356	zinc finger	PTHR12506:SF11	ZINC FINGER CCCH DOMAIN-CONTAINING PROTEIN	KOG1677	CCCH-type Zn-finger protein				3676		nucleic acid binding	1970098	27354787	27382604
Sb05g013190	Sb05g013190.1	chromosome_5	similar to Zinc finger CCCH type domain containing protein ZFN, putative, expressed	Sbicolor_v1.0	-1	27354787	27382604	1970098_peptide	PF00642	Zinc finger C-x8-C-x5-C-x3-H type (and similar)	SM00356	zinc finger	PTHR12506:SF11	ZINC FINGER CCCH DOMAIN-CONTAINING PROTEIN	KOG1677	CCCH-type Zn-finger protein				8270		zinc ion binding	1970098	27354787	27382604
Sb05g013190	Sb05g013190.1	chromosome_5	similar to Zinc finger CCCH type domain containing protein ZFN, putative, expressed	Sbicolor_v1.0	-1	27354787	27382604	1970098_peptide	PF00642	Zinc finger C-x8-C-x5-C-x3-H type (and similar)	SM00356	zinc finger	PTHR12506	PROTEIN PHOSPHATASE RELATED	KOG1677	CCCH-type Zn-finger protein				3676		nucleic acid binding	1970098	27354787	27382604
Sb05g013190	Sb05g013190.1	chromosome_5	similar to Zinc finger CCCH type domain containing protein ZFN, putative, expressed	Sbicolor_v1.0	-1	27354787	27382604	1970098_peptide	PF00642	Zinc finger C-x8-C-x5-C-x3-H type (and similar)	SM00356	zinc finger	PTHR12506	PROTEIN PHOSPHATASE RELATED	KOG1677	CCCH-type Zn-finger protein				8270		zinc ion binding	1970098	27354787	27382604
Sb04g029070	Sb04g029070.1	chromosome_4	similar to Probable methionyl-tRNA synthetase	Sbicolor_v1.0	1	59103741	59109521	1967640_peptide	PF09334	tRNA synthetases class I (M)			PTHR11946:SF20	SUBFAMILY NOT NAMED	KOG1247	Methionyl-tRNA synthetase	6.1.1.10	Methionine--tRNA ligase.	K01874	49	methionyl-tRNA synthetase [EC:6.1.1.10]	tRNA binding	1967640	59103741	59109521
Sb04g029070	Sb04g029070.1	chromosome_4	similar to Probable methionyl-tRNA synthetase	Sbicolor_v1.0	1	59103741	59109521	1967640_peptide	PF09334	tRNA synthetases class I (M)			PTHR11946:SF20	SUBFAMILY NOT NAMED	KOG1247	Methionyl-tRNA synthetase	6.1.1.10	Methionine--tRNA ligase.	K01874	166	methionyl-tRNA synthetase [EC:6.1.1.10]	nucleotide binding	1967640	59103741	59109521
Sb04g029070	Sb04g029070.1	chromosome_4	similar to Probable methionyl-tRNA synthetase	Sbicolor_v1.0	1	59103741	59109521	1967640_peptide	PF09334	tRNA synthetases class I (M)			PTHR11946:SF20	SUBFAMILY NOT NAMED	KOG1247	Methionyl-tRNA synthetase	6.1.1.10	Methionine--tRNA ligase.	K01874	4812	methionyl-tRNA synthetase [EC:6.1.1.10]	tRNA ligase activity	1967640	59103741	59109521
Sb04g029070	Sb04g029070.1	chromosome_4	similar to Probable methionyl-tRNA synthetase	Sbicolor_v1.0	1	59103741	59109521	1967640_peptide	PF09334	tRNA synthetases class I (M)			PTHR11946:SF20	SUBFAMILY NOT NAMED	KOG1247	Methionyl-tRNA synthetase	6.1.1.10	Methionine--tRNA ligase.	K01874	5524	methionyl-tRNA synthetase [EC:6.1.1.10]	ATP binding	1967640	59103741	59109521
Sb04g029070	Sb04g029070.1	chromosome_4	similar to Probable methionyl-tRNA synthetase	Sbicolor_v1.0	1	59103741	59109521	1967640_peptide	PF09334	tRNA synthetases class I (M)			PTHR11946:SF20	SUBFAMILY NOT NAMED	KOG1247	Methionyl-tRNA synthetase	6.1.1.10	Methionine--tRNA ligase.	K01874	6412	methionyl-tRNA synthetase [EC:6.1.1.10]	protein biosynthesis	1967640	59103741	59109521
Sb04g029070	Sb04g029070.1	chromosome_4	similar to Probable methionyl-tRNA synthetase	Sbicolor_v1.0	1	59103741	59109521	1967640_peptide	PF09334	tRNA synthetases class I (M)			PTHR11946:SF20	SUBFAMILY NOT NAMED	KOG1247	Methionyl-tRNA synthetase	6.1.1.10	Methionine--tRNA ligase.	K01874	6418	methionyl-tRNA synthetase [EC:6.1.1.10]	amino acid activation	1967640	59103741	59109521
Sb04g029070	Sb04g029070.1	chromosome_4	similar to Probable methionyl-tRNA synthetase	Sbicolor_v1.0	1	59103741	59109521	1967640_peptide	PF09334	tRNA synthetases class I (M)			PTHR11946:SF20	SUBFAMILY NOT NAMED	KOG1247	Methionyl-tRNA synthetase	6.1.1.10	Methionine--tRNA ligase.	K01874	5737	methionyl-tRNA synthetase [EC:6.1.1.10]	cytoplasm	1967640	59103741	59109521
Sb04g029070	Sb04g029070.1	chromosome_4	similar to Probable methionyl-tRNA synthetase	Sbicolor_v1.0	1	59103741	59109521	1967640_peptide	PF01588	Putative tRNA binding domain			PTHR11946:SF20	SUBFAMILY NOT NAMED	KOG1247	Methionyl-tRNA synthetase	6.1.1.10	Methionine--tRNA ligase.	K01874	49	methionyl-tRNA synthetase [EC:6.1.1.10]	tRNA binding	1967640	59103741	59109521
Sb04g029070	Sb04g029070.1	chromosome_4	similar to Probable methionyl-tRNA synthetase	Sbicolor_v1.0	1	59103741	59109521	1967640_peptide	PF01588	Putative tRNA binding domain			PTHR11946:SF20	SUBFAMILY NOT NAMED	KOG1247	Methionyl-tRNA synthetase	6.1.1.10	Methionine--tRNA ligase.	K01874	166	methionyl-tRNA synthetase [EC:6.1.1.10]	nucleotide binding	1967640	59103741	59109521
Sb04g029070	Sb04g029070.1	chromosome_4	similar to Probable methionyl-tRNA synthetase	Sbicolor_v1.0	1	59103741	59109521	1967640_peptide	PF01588	Putative tRNA binding domain			PTHR11946:SF20	SUBFAMILY NOT NAMED	KOG1247	Methionyl-tRNA synthetase	6.1.1.10	Methionine--tRNA ligase.	K01874	4812	methionyl-tRNA synthetase [EC:6.1.1.10]	tRNA ligase activity	1967640	59103741	59109521
Sb04g029070	Sb04g029070.1	chromosome_4	similar to Probable methionyl-tRNA synthetase	Sbicolor_v1.0	1	59103741	59109521	1967640_peptide	PF01588	Putative tRNA binding domain			PTHR11946:SF20	SUBFAMILY NOT NAMED	KOG1247	Methionyl-tRNA synthetase	6.1.1.10	Methionine--tRNA ligase.	K01874	5524	methionyl-tRNA synthetase [EC:6.1.1.10]	ATP binding	1967640	59103741	59109521
Sb04g029070	Sb04g029070.1	chromosome_4	similar to Probable methionyl-tRNA synthetase	Sbicolor_v1.0	1	59103741	59109521	1967640_peptide	PF01588	Putative tRNA binding domain			PTHR11946:SF20	SUBFAMILY NOT NAMED	KOG1247	Methionyl-tRNA synthetase	6.1.1.10	Methionine--tRNA ligase.	K01874	6412	methionyl-tRNA synthetase [EC:6.1.1.10]	protein biosynthesis	1967640	59103741	59109521
Sb04g029070	Sb04g029070.1	chromosome_4	similar to Probable methionyl-tRNA synthetase	Sbicolor_v1.0	1	59103741	59109521	1967640_peptide	PF01588	Putative tRNA binding domain			PTHR11946:SF20	SUBFAMILY NOT NAMED	KOG1247	Methionyl-tRNA synthetase	6.1.1.10	Methionine--tRNA ligase.	K01874	6418	methionyl-tRNA synthetase [EC:6.1.1.10]	amino acid activation	1967640	59103741	59109521
Sb04g029070	Sb04g029070.1	chromosome_4	similar to Probable methionyl-tRNA synthetase	Sbicolor_v1.0	1	59103741	59109521	1967640_peptide	PF01588	Putative tRNA binding domain			PTHR11946:SF20	SUBFAMILY NOT NAMED	KOG1247	Methionyl-tRNA synthetase	6.1.1.10	Methionine--tRNA ligase.	K01874	5737	methionyl-tRNA synthetase [EC:6.1.1.10]	cytoplasm	1967640	59103741	59109521
Sb04g029070	Sb04g029070.1	chromosome_4	similar to Probable methionyl-tRNA synthetase	Sbicolor_v1.0	1	59103741	59109521	1967640_peptide	PF09334	tRNA synthetases class I (M)			PTHR11946	ISOLEUCYL, LEUCYL, TYROSYL, VALYL AND METHIONYL-TRNA SYNTHETASES	KOG1247	Methionyl-tRNA synthetase	6.1.1.10	Methionine--tRNA ligase.	K01874	49	methionyl-tRNA synthetase [EC:6.1.1.10]	tRNA binding	1967640	59103741	59109521
Sb04g029070	Sb04g029070.1	chromosome_4	similar to Probable methionyl-tRNA synthetase	Sbicolor_v1.0	1	59103741	59109521	1967640_peptide	PF09334	tRNA synthetases class I (M)			PTHR11946	ISOLEUCYL, LEUCYL, TYROSYL, VALYL AND METHIONYL-TRNA SYNTHETASES	KOG1247	Methionyl-tRNA synthetase	6.1.1.10	Methionine--tRNA ligase.	K01874	166	methionyl-tRNA synthetase [EC:6.1.1.10]	nucleotide binding	1967640	59103741	59109521
Sb04g029070	Sb04g029070.1	chromosome_4	similar to Probable methionyl-tRNA synthetase	Sbicolor_v1.0	1	59103741	59109521	1967640_peptide	PF09334	tRNA synthetases class I (M)			PTHR11946	ISOLEUCYL, LEUCYL, TYROSYL, VALYL AND METHIONYL-TRNA SYNTHETASES	KOG1247	Methionyl-tRNA synthetase	6.1.1.10	Methionine--tRNA ligase.	K01874	4812	methionyl-tRNA synthetase [EC:6.1.1.10]	tRNA ligase activity	1967640	59103741	59109521
Sb04g029070	Sb04g029070.1	chromosome_4	similar to Probable methionyl-tRNA synthetase	Sbicolor_v1.0	1	59103741	59109521	1967640_peptide	PF09334	tRNA synthetases class I (M)			PTHR11946	ISOLEUCYL, LEUCYL, TYROSYL, VALYL AND METHIONYL-TRNA SYNTHETASES	KOG1247	Methionyl-tRNA synthetase	6.1.1.10	Methionine--tRNA ligase.	K01874	5524	methionyl-tRNA synthetase [EC:6.1.1.10]	ATP binding	1967640	59103741	59109521
Sb04g029070	Sb04g029070.1	chromosome_4	similar to Probable methionyl-tRNA synthetase	Sbicolor_v1.0	1	59103741	59109521	1967640_peptide	PF09334	tRNA synthetases class I (M)			PTHR11946	ISOLEUCYL, LEUCYL, TYROSYL, VALYL AND METHIONYL-TRNA SYNTHETASES	KOG1247	Methionyl-tRNA synthetase	6.1.1.10	Methionine--tRNA ligase.	K01874	6412	methionyl-tRNA synthetase [EC:6.1.1.10]	protein biosynthesis	1967640	59103741	59109521
Sb04g029070	Sb04g029070.1	chromosome_4	similar to Probable methionyl-tRNA synthetase	Sbicolor_v1.0	1	59103741	59109521	1967640_peptide	PF09334	tRNA synthetases class I (M)			PTHR11946	ISOLEUCYL, LEUCYL, TYROSYL, VALYL AND METHIONYL-TRNA SYNTHETASES	KOG1247	Methionyl-tRNA synthetase	6.1.1.10	Methionine--tRNA ligase.	K01874	6418	methionyl-tRNA synthetase [EC:6.1.1.10]	amino acid activation	1967640	59103741	59109521
Sb04g029070	Sb04g029070.1	chromosome_4	similar to Probable methionyl-tRNA synthetase	Sbicolor_v1.0	1	59103741	59109521	1967640_peptide	PF09334	tRNA synthetases class I (M)			PTHR11946	ISOLEUCYL, LEUCYL, TYROSYL, VALYL AND METHIONYL-TRNA SYNTHETASES	KOG1247	Methionyl-tRNA synthetase	6.1.1.10	Methionine--tRNA ligase.	K01874	5737	methionyl-tRNA synthetase [EC:6.1.1.10]	cytoplasm	1967640	59103741	59109521
Sb04g029070	Sb04g029070.1	chromosome_4	similar to Probable methionyl-tRNA synthetase	Sbicolor_v1.0	1	59103741	59109521	1967640_peptide	PF01588	Putative tRNA binding domain			PTHR11946	ISOLEUCYL, LEUCYL, TYROSYL, VALYL AND METHIONYL-TRNA SYNTHETASES	KOG1247	Methionyl-tRNA synthetase	6.1.1.10	Methionine--tRNA ligase.	K01874	49	methionyl-tRNA synthetase [EC:6.1.1.10]	tRNA binding	1967640	59103741	59109521
Sb04g029070	Sb04g029070.1	chromosome_4	similar to Probable methionyl-tRNA synthetase	Sbicolor_v1.0	1	59103741	59109521	1967640_peptide	PF01588	Putative tRNA binding domain			PTHR11946	ISOLEUCYL, LEUCYL, TYROSYL, VALYL AND METHIONYL-TRNA SYNTHETASES	KOG1247	Methionyl-tRNA synthetase	6.1.1.10	Methionine--tRNA ligase.	K01874	166	methionyl-tRNA synthetase [EC:6.1.1.10]	nucleotide binding	1967640	59103741	59109521
Sb04g029070	Sb04g029070.1	chromosome_4	similar to Probable methionyl-tRNA synthetase	Sbicolor_v1.0	1	59103741	59109521	1967640_peptide	PF01588	Putative tRNA binding domain			PTHR11946	ISOLEUCYL, LEUCYL, TYROSYL, VALYL AND METHIONYL-TRNA SYNTHETASES	KOG1247	Methionyl-tRNA synthetase	6.1.1.10	Methionine--tRNA ligase.	K01874	4812	methionyl-tRNA synthetase [EC:6.1.1.10]	tRNA ligase activity	1967640	59103741	59109521
Sb04g029070	Sb04g029070.1	chromosome_4	similar to Probable methionyl-tRNA synthetase	Sbicolor_v1.0	1	59103741	59109521	1967640_peptide	PF01588	Putative tRNA binding domain			PTHR11946	ISOLEUCYL, LEUCYL, TYROSYL, VALYL AND METHIONYL-TRNA SYNTHETASES	KOG1247	Methionyl-tRNA synthetase	6.1.1.10	Methionine--tRNA ligase.	K01874	5524	methionyl-tRNA synthetase [EC:6.1.1.10]	ATP binding	1967640	59103741	59109521
Sb04g029070	Sb04g029070.1	chromosome_4	similar to Probable methionyl-tRNA synthetase	Sbicolor_v1.0	1	59103741	59109521	1967640_peptide	PF01588	Putative tRNA binding domain			PTHR11946	ISOLEUCYL, LEUCYL, TYROSYL, VALYL AND METHIONYL-TRNA SYNTHETASES	KOG1247	Methionyl-tRNA synthetase	6.1.1.10	Methionine--tRNA ligase.	K01874	6412	methionyl-tRNA synthetase [EC:6.1.1.10]	protein biosynthesis	1967640	59103741	59109521
Sb04g029070	Sb04g029070.1	chromosome_4	similar to Probable methionyl-tRNA synthetase	Sbicolor_v1.0	1	59103741	59109521	1967640_peptide	PF01588	Putative tRNA binding domain			PTHR11946	ISOLEUCYL, LEUCYL, TYROSYL, VALYL AND METHIONYL-TRNA SYNTHETASES	KOG1247	Methionyl-tRNA synthetase	6.1.1.10	Methionine--tRNA ligase.	K01874	6418	methionyl-tRNA synthetase [EC:6.1.1.10]	amino acid activation	1967640	59103741	59109521
Sb04g029070	Sb04g029070.1	chromosome_4	similar to Probable methionyl-tRNA synthetase	Sbicolor_v1.0	1	59103741	59109521	1967640_peptide	PF01588	Putative tRNA binding domain			PTHR11946	ISOLEUCYL, LEUCYL, TYROSYL, VALYL AND METHIONYL-TRNA SYNTHETASES	KOG1247	Methionyl-tRNA synthetase	6.1.1.10	Methionine--tRNA ligase.	K01874	5737	methionyl-tRNA synthetase [EC:6.1.1.10]	cytoplasm	1967640	59103741	59109521
Sb02g012920	Sb02g012920.1	chromosome_2	similar to Os09g0572700 protein	Sbicolor_v1.0	1	22491003	22491779	1956832_peptide	PF02298	Plastocyanin-like domain										5507		copper ion binding	1956832	22491003	22491779
Sb02g012920	Sb02g012920.1	chromosome_2	similar to Os09g0572700 protein	Sbicolor_v1.0	1	22491003	22491779	1956832_peptide	PF02298	Plastocyanin-like domain										9055		electron carrier activity	1956832	22491003	22491779
Sb02g036030	Sb02g036030.1	chromosome_2	similar to Cellulose synthase-like protein OsCslF3	Sbicolor_v1.0	-1	70423562	70427930	1958990_peptide	PF03552	Cellulose synthase			PTHR13301:SF23							16760		cellulose synthase (UDP-forming) activity	1958990	70423562	70427930
Sb02g036030	Sb02g036030.1	chromosome_2	similar to Cellulose synthase-like protein OsCslF3	Sbicolor_v1.0	-1	70423562	70427930	1958990_peptide	PF03552	Cellulose synthase			PTHR13301:SF23							30244		cellulose biosynthesis	1958990	70423562	70427930
Sb02g036030	Sb02g036030.1	chromosome_2	similar to Cellulose synthase-like protein OsCslF3	Sbicolor_v1.0	-1	70423562	70427930	1958990_peptide	PF03552	Cellulose synthase			PTHR13301:SF23							16020		membrane	1958990	70423562	70427930
Sb02g036030	Sb02g036030.1	chromosome_2	similar to Cellulose synthase-like protein OsCslF3	Sbicolor_v1.0	-1	70423562	70427930	1958990_peptide	PF03552	Cellulose synthase			PTHR13301	X-BOX TRANSCRIPTION FACTOR-RELATED						16760		cellulose synthase (UDP-forming) activity	1958990	70423562	70427930
Sb02g036030	Sb02g036030.1	chromosome_2	similar to Cellulose synthase-like protein OsCslF3	Sbicolor_v1.0	-1	70423562	70427930	1958990_peptide	PF03552	Cellulose synthase			PTHR13301	X-BOX TRANSCRIPTION FACTOR-RELATED						30244		cellulose biosynthesis	1958990	70423562	70427930
Sb02g036030	Sb02g036030.1	chromosome_2	similar to Cellulose synthase-like protein OsCslF3	Sbicolor_v1.0	-1	70423562	70427930	1958990_peptide	PF03552	Cellulose synthase			PTHR13301	X-BOX TRANSCRIPTION FACTOR-RELATED						16020		membrane	1958990	70423562	70427930
Sb01g049360	Sb01g049360.1	chromosome_1	similar to UDP-galactose transporter, putative, expressed	Sbicolor_v1.0	-1	72367809	72371326	1955080_peptide	PF08449	UAA transporter family			PTHR10778	UDP-GALACTOSE TRANSPORTER-RELATED	KOG1582	UDP-galactose transporter related protein				55085		transmembrane transport	1955080	72367809	72371326
Sb01g049360	Sb01g049360.1	chromosome_1	similar to UDP-galactose transporter, putative, expressed	Sbicolor_v1.0	-1	72367809	72371326	1955080_peptide	PF08449	UAA transporter family			PTHR10778:SF9	UDP-GALACTOSE TRANSPORTER-RELATED	KOG1582	UDP-galactose transporter related protein				55085		transmembrane transport	1955080	72367809	72371326
Sb06g030030	Sb06g030030.2	chromosome_6		Sbicolor_v1.0	1	58467047	58472660	1974052_peptide	PF01593	Flavin containing amine oxidoreductase			PTHR10742	AMINE OXIDASE	KOG0029	Amine oxidase	1.14.99.-	Miscellaneous (requires further characterization).	K02293	16491	phytoene dehydrogenase, phytoene desaturase [EC:1.14.99.-]	oxidoreductase activity	1974052	58467047	58472660
Sb06g030030	Sb06g030030.2	chromosome_6		Sbicolor_v1.0	1	58467047	58472660	1974052_peptide	PF01593	Flavin containing amine oxidoreductase			PTHR10742	AMINE OXIDASE	KOG0029	Amine oxidase	1.14.99.-	Miscellaneous (requires further characterization).	K02293	55114	phytoene dehydrogenase, phytoene desaturase [EC:1.14.99.-]	oxidation reduction	1974052	58467047	58472660
Sb06g030030	Sb06g030030.2	chromosome_6		Sbicolor_v1.0	1	58467047	58472660	1974052_peptide	PF01593	Flavin containing amine oxidoreductase			PTHR10742:SF6	ZETA CAROTENE DESATURASE	KOG0029	Amine oxidase	1.14.99.-	Miscellaneous (requires further characterization).	K02293	16491	phytoene dehydrogenase, phytoene desaturase [EC:1.14.99.-]	oxidoreductase activity	1974052	58467047	58472660
Sb06g030030	Sb06g030030.2	chromosome_6		Sbicolor_v1.0	1	58467047	58472660	1974052_peptide	PF01593	Flavin containing amine oxidoreductase			PTHR10742:SF6	ZETA CAROTENE DESATURASE	KOG0029	Amine oxidase	1.14.99.-	Miscellaneous (requires further characterization).	K02293	55114	phytoene dehydrogenase, phytoene desaturase [EC:1.14.99.-]	oxidation reduction	1974052	58467047	58472660
Sb10g026900	Sb10g026900.1	chromosome_10	similar to OTU-like cysteine protease-like	Sbicolor_v1.0	1	56309730	56313202	1984672_peptide	PF02338	OTU-like cysteine protease			PTHR12419	UNCHARACTERIZED									1984672	56309730	56313202
Sb10g027930	Sb10g027930.1	chromosome_10	similar to Cdc2 protein kinases-like	Sbicolor_v1.0	1	57771848	57773017	1984812_peptide	PF04669	Protein of unknown function (DUF579)													1984812	57771848	57773017
Sb09g005790	Sb09g005790.1	chromosome_9	similar to Putative uncharacterized protein	Sbicolor_v1.0	1	8016477	8019248	1980030_peptide															1980030	8016477	8019248
Sb09g018730	Sb09g018730.1	chromosome_9		Sbicolor_v1.0	-1	46940141	46945443	1980662_peptide	PF00332	Glycosyl hydrolases family 17			PTHR16631	GLUCAN 1,3-BETA-GLUCOSIDASE-RELATED						4553		hydrolase activity, hydrolyzing O-glycosyl compounds	1980662	46940141	46945443
Sb09g018730	Sb09g018730.1	chromosome_9		Sbicolor_v1.0	-1	46940141	46945443	1980662_peptide	PF00332	Glycosyl hydrolases family 17			PTHR16631	GLUCAN 1,3-BETA-GLUCOSIDASE-RELATED						5975		carbohydrate metabolism	1980662	46940141	46945443
Sb08g003640	Sb08g003640.1	chromosome_8	similar to Os12g0158600 protein	Sbicolor_v1.0	1	4165467	4171487	1977556_peptide	PF03134	TB2/DP1, HVA22 family			PTHR12300:SF20	HVA22-LIKE PROTEIN	KOG1726	HVA22/DP1 gene product-related proteins							1977556	4165467	4171487
Sb08g003640	Sb08g003640.1	chromosome_8	similar to Os12g0158600 protein	Sbicolor_v1.0	1	4165467	4171487	1977556_peptide	PF03134	TB2/DP1, HVA22 family			PTHR12300	HVA22-LIKE PROTEINS	KOG1726	HVA22/DP1 gene product-related proteins							1977556	4165467	4171487
Sb09g029750	Sb09g029750.1	chromosome_9	similar to O-acetyltransferase-like	Sbicolor_v1.0	1	58404838	58410012	1981999_peptide	PF07779	Cas1p-like protein			PTHR13533:SF1	SUBFAMILY NOT NAMED	KOG1699	O-acetyltransferase							1981999	58404838	58410012
Sb09g029750	Sb09g029750.1	chromosome_9	similar to O-acetyltransferase-like	Sbicolor_v1.0	1	58404838	58410012	1981999_peptide	PF07779	Cas1p-like protein			PTHR13533	FAMILY NOT NAMED	KOG1699	O-acetyltransferase							1981999	58404838	58410012
Sb06g014630	Sb06g014630.1	chromosome_6	similar to OSJNBa0039C07.6 protein	Sbicolor_v1.0	1	40434828	40436984	1972158_peptide															1972158	40434828	40436984
Sb06g032240	Sb06g032240.1	chromosome_6	similar to H0818H01.7 protein	Sbicolor_v1.0	-1	60456559	60459137	1974315_peptide	PF02230	Phospholipase/Carboxylesterase			PTHR10655	LYSOPHOSPHOLIPASE-RELATED	KOG2112	Lysophospholipase				16787		hydrolase activity	1974315	60456559	60459137
Sb03g041300	Sb03g041300.1	chromosome_3	similar to Putative amidophosphoribosyltransferase	Sbicolor_v1.0	-1	68813096	68814739	1964084_peptide	PF00310	Glutamine amidotransferases class-II			PTHR11907	AMIDOPHOSPHORIBOSYLTRANSFERASE	KOG0572	Glutamine phosphoribosylpyrophosphate amidotransferase	2.4.2.14	Amidophosphoribosyltransferase.	K00764	9116	amidophosphoribosyltransferase [EC:2.4.2.14]	nucleoside metabolism	1964084	68813096	68814739
Sb03g041300	Sb03g041300.1	chromosome_3	similar to Putative amidophosphoribosyltransferase	Sbicolor_v1.0	-1	68813096	68814739	1964084_peptide	PF00310	Glutamine amidotransferases class-II			PTHR11907	AMIDOPHOSPHORIBOSYLTRANSFERASE	KOG0572	Glutamine phosphoribosylpyrophosphate amidotransferase	2.4.2.14	Amidophosphoribosyltransferase.	K00764	8152	amidophosphoribosyltransferase [EC:2.4.2.14]	metabolism	1964084	68813096	68814739
Sb03g041300	Sb03g041300.1	chromosome_3	similar to Putative amidophosphoribosyltransferase	Sbicolor_v1.0	-1	68813096	68814739	1964084_peptide	PF00156	Phosphoribosyl transferase domain			PTHR11907	AMIDOPHOSPHORIBOSYLTRANSFERASE	KOG0572	Glutamine phosphoribosylpyrophosphate amidotransferase	2.4.2.14	Amidophosphoribosyltransferase.	K00764	9116	amidophosphoribosyltransferase [EC:2.4.2.14]	nucleoside metabolism	1964084	68813096	68814739
Sb03g041300	Sb03g041300.1	chromosome_3	similar to Putative amidophosphoribosyltransferase	Sbicolor_v1.0	-1	68813096	68814739	1964084_peptide	PF00156	Phosphoribosyl transferase domain			PTHR11907	AMIDOPHOSPHORIBOSYLTRANSFERASE	KOG0572	Glutamine phosphoribosylpyrophosphate amidotransferase	2.4.2.14	Amidophosphoribosyltransferase.	K00764	8152	amidophosphoribosyltransferase [EC:2.4.2.14]	metabolism	1964084	68813096	68814739
Sb06g025490	Sb06g025490.1	chromosome_6	Predicted protein	Sbicolor_v1.0	-1	54412567	54414609	1973500_peptide															1973500	54412567	54414609
Sb07g019460	Sb07g019460.1	chromosome_7	similar to Putative uncharacterized protein	Sbicolor_v1.0	1	50195388	50202943	1975891_peptide															1975891	50195388	50202943
Sb07g020110	Sb07g020110.1	chromosome_7	similar to Putative uncharacterized protein P0042B03.23	Sbicolor_v1.0	1	52055139	52056711	1975959_peptide	PF05678	VQ motif													1975959	52055139	52056711
Sb06g018380	Sb06g018380.1	chromosome_6	similar to H0818E04.20 protein	Sbicolor_v1.0	1	47987850	47990461	1972634_peptide															1972634	47987850	47990461
Sb06g031620	Sb06g031620.1	chromosome_6	similar to H0112G12.7 protein	Sbicolor_v1.0	-1	59959049	59960985	1974236_peptide	PF00854	POT family			PTHR11654:SF62	SUBFAMILY NOT NAMED	KOG1237	H+/oligopeptide symporter				5215		transporter activity	1974236	59959049	59960985
Sb06g031620	Sb06g031620.1	chromosome_6	similar to H0112G12.7 protein	Sbicolor_v1.0	-1	59959049	59960985	1974236_peptide	PF00854	POT family			PTHR11654:SF62	SUBFAMILY NOT NAMED	KOG1237	H+/oligopeptide symporter				6857		oligopeptide transport	1974236	59959049	59960985
Sb06g031620	Sb06g031620.1	chromosome_6	similar to H0112G12.7 protein	Sbicolor_v1.0	-1	59959049	59960985	1974236_peptide	PF00854	POT family			PTHR11654:SF62	SUBFAMILY NOT NAMED	KOG1237	H+/oligopeptide symporter				16020		membrane	1974236	59959049	59960985
Sb06g031620	Sb06g031620.1	chromosome_6	similar to H0112G12.7 protein	Sbicolor_v1.0	-1	59959049	59960985	1974236_peptide	PF00854	POT family			PTHR11654:SF62	SUBFAMILY NOT NAMED	KOG1237	H+/oligopeptide symporter				55085		transmembrane transport	1974236	59959049	59960985
Sb06g031620	Sb06g031620.1	chromosome_6	similar to H0112G12.7 protein	Sbicolor_v1.0	-1	59959049	59960985	1974236_peptide	PF00854	POT family			PTHR11654:SF62	SUBFAMILY NOT NAMED	KOG1237	H+/oligopeptide symporter				16021		integral to membrane	1974236	59959049	59960985
Sb06g031620	Sb06g031620.1	chromosome_6	similar to H0112G12.7 protein	Sbicolor_v1.0	-1	59959049	59960985	1974236_peptide	PF00854	POT family			PTHR11654	OLIGOPEPTIDE TRANSPORTER-RELATED	KOG1237	H+/oligopeptide symporter				5215		transporter activity	1974236	59959049	59960985
Sb06g031620	Sb06g031620.1	chromosome_6	similar to H0112G12.7 protein	Sbicolor_v1.0	-1	59959049	59960985	1974236_peptide	PF00854	POT family			PTHR11654	OLIGOPEPTIDE TRANSPORTER-RELATED	KOG1237	H+/oligopeptide symporter				6857		oligopeptide transport	1974236	59959049	59960985
Sb06g031620	Sb06g031620.1	chromosome_6	similar to H0112G12.7 protein	Sbicolor_v1.0	-1	59959049	59960985	1974236_peptide	PF00854	POT family			PTHR11654	OLIGOPEPTIDE TRANSPORTER-RELATED	KOG1237	H+/oligopeptide symporter				16020		membrane	1974236	59959049	59960985
Sb06g031620	Sb06g031620.1	chromosome_6	similar to H0112G12.7 protein	Sbicolor_v1.0	-1	59959049	59960985	1974236_peptide	PF00854	POT family			PTHR11654	OLIGOPEPTIDE TRANSPORTER-RELATED	KOG1237	H+/oligopeptide symporter				55085		transmembrane transport	1974236	59959049	59960985
Sb06g031620	Sb06g031620.1	chromosome_6	similar to H0112G12.7 protein	Sbicolor_v1.0	-1	59959049	59960985	1974236_peptide	PF00854	POT family			PTHR11654	OLIGOPEPTIDE TRANSPORTER-RELATED	KOG1237	H+/oligopeptide symporter				16021		integral to membrane	1974236	59959049	59960985
Sb02g039430	Sb02g039430.1	chromosome_2	similar to Os07g0619200 protein	Sbicolor_v1.0	1	73526167	73526484	1959419_peptide	PF00036	EF hand	SM00054	EF-hand, calcium binding motif											1959419	73526167	73526484
Sb03g039040	Sb03g039040.1	chromosome_3	similar to Os09g0499400 protein	Sbicolor_v1.0	1	66832056	66834223	1963814_peptide	PF11443	Domain of unknown function (DUF2828)													1963814	66832056	66834223
Sb02g031190	Sb02g031190.1	chromosome_2	similar to Transcription factor MYB31	Sbicolor_v1.0	-1	66184949	66186369	1958401_peptide	PF00249	Myb-like DNA-binding domain	SM00717	SANT SWI3, ADA2, N-CoR and TFIIIB'' DNA-binding domains	PTHR10641	MYB-RELATED					K09422	3677	myb proto-oncogene protein, plant	DNA binding	1958401	66184949	66186369
Sb07g025080	Sb07g025080.1	chromosome_7	similar to Probable 6-phosphogluconolactonase 3, chloroplast precursor	Sbicolor_v1.0	-1	60113695	60115897	1976597_peptide					PTHR11054	6-PHOSPHOGLUCONOLACTONASE									1976597	60113695	60115897
Sb03g030420	Sb03g030420.1	chromosome_3	similar to Cold acclimation protein COR413-TM1	Sbicolor_v1.0	1	58665766	58666964	1962761_peptide	PF05562	Cold acclimation protein WCOR413													1962761	58665766	58666964
Sb05g020790	Sb05g020790.1	chromosome_5	similar to Putative uncharacterized protein	Sbicolor_v1.0	1	51069500	51071184	1970493_peptide	PF03140	Plant protein of unknown function													1970493	51069500	51071184
[truncated: 65,117 more rows]
