# Supplementary material for: Transcriptome profiling and validation of gene based single nucleotide polymorphisms (SNPs) in sorghum genotypes with contrasting responses to cold stress
Source: BMC Genomics. 2015 Dec 9;16:1040. doi: 10.1186/s12864-015-2268-8 (PMC4673766; doi:10.1186/s12864-015-2268-8)
Supplement: Additional file 10: — Primer sequences for selected variants to be used in building of integrated database. (XLSX 5540 kb) [file 12864_2015_2268_MOESM10_ESM.xlsx]

## Sheet: Sheet1
Seq ID	Count	Primer_type	Orientation	Start	Length	Tm	GC%	Any compl	3' compl	Q Score	SNP	Pos	Primer Seq	Prod Size	Seq Length	Included Length	Pair any compl	Pair 3' compl
chromosome_1:260540	1	Allele flanking	FORWARD	121	20	60.71	55	6	0				GCTAGCTGCTGATGCCACTT	62	301	301	4	0
chromosome_1:260540	1	Allele flanking	REVERSE	182	20	60.42	45	2	1				AAACAACACCCTCACGCATT
chromosome_1:260540	1	Allele-specific	REVERSE	172	20	60.47	50	4	1	89.48	G	151	CACGCATTCGATTTCCTACC
chromosome_1:260540	2	Allele-specific	REVERSE	173	21	59.72	42.86	4	1	89.38	A	151	TCACGCATTCGATTTCCTACT
chromosome_1:263080	1	Allele flanking	FORWARD	128	20	60.01	60	5	3				GAGAATCCCCTGAGGAGGTC	65	301	301	4	3
chromosome_1:263080	1	Allele flanking	REVERSE	192	20	59.96	50	4	2				ATCGGCCCTTACAAGAACCT
chromosome_1:263080	1	Allele-specific	FORWARD	134	18	61.2	66.67	5	3	82.16	A	151	CCCCTGAGGAGGTCCAGA
chromosome_1:263080	2	Allele-specific	FORWARD	134	18	60.04	66.67	5	2	92.07	T	151	CCCCTGAGGAGGTCCAGT
chromosome_1:263080	3	Allele-specific	REVERSE	172	20	59.68	55	6	2	93.9	A	151	TCAGGTTCACCTCCACCTCT
chromosome_1:263080	4	Allele-specific	REVERSE	171	19	59.64	57.89	6	1	89.84	T	151	CAGGTTCACCTCCACCTCA
chromosome_1:274584	1	Allele flanking	FORWARD	93	20	60.05	45	5	3				TCTGAACCCCTTCAAATTGC	87	301	301	3	1
chromosome_1:274584	1	Allele flanking	REVERSE	179	22	58.44	40.91	5	2				TTCCCTGTAATCCATAGGAACA
chromosome_1:274584	1	Allele-specific	FORWARD	129	23	60.42	39.13	7	2	87.49	A	151	GAATCGCATCCTGAGATTTATGA
chromosome_1:274584	2	Allele-specific	REVERSE	178	26	59.91	38.46	4	3	84.57	A	151	CCTGTAATCCATAGGAACATATCCTT
chromosome_1:274584	3	Allele-specific	REVERSE	178	26	61.09	42.31	4	3	74.57	C	151	CCTGTAATCCATAGGAACATATCCTG
chromosome_1:280259	1	Allele flanking	FORWARD	112	20	59.6	50	6	3				CATTGCTCGTGCTATTGAGC	64	301	301	7	2
chromosome_1:280259	1	Allele flanking	REVERSE	175	20	60.82	45	5	3				TTCACGAATCAATGCAGCAC
chromosome_1:280259	1	Allele-specific	REVERSE	170	18	59.94	50	5	3	93.54	T	151	ATCAATGCAGCACCAGCA
chromosome_1:280259	2	Allele-specific	REVERSE	168	16	59.6	62.5	5	2	84.49	C	151	CAATGCAGCACCAGCG
chromosome_1:280532	1	Allele flanking	FORWARD	99	20	60.07	50	2	1				TACTTCAGGGGCAAATCCAG	68	273	273	5	1
chromosome_1:280532	1	Allele flanking	REVERSE	166	20	58.54	45	5	3				CCTCCACCAATTTCTGAACA
chromosome_1:280532	1	Allele-specific	FORWARD	106	18	60.47	55.56	3	3	88.15	A	123	GGGGCAAATCCAGTGTCA
chromosome_1:280532	2	Allele-specific	FORWARD	106	18	61.31	61.11	3	3	79.81	C	123	GGGGCAAATCCAGTGTCC
chromosome_1:280532	3	Allele-specific	REVERSE	150	26	60.4	38.46	5	3	82.16	A	123	CAGTCTTATCAATGCCCTTCTTAACT
chromosome_1:284447	1	Allele flanking	FORWARD	108	20	59.99	55	8	2				ACCATTCGTACGAGGGACTG	67	301	301	3	0
chromosome_1:284447	1	Allele flanking	REVERSE	174	20	60.1	55	5	1				CTCTCAAGTAACCGGGTGGA
chromosome_1:286189	1	Allele-specific	FORWARD	46	22	60	40.91	4	3	93.46	T	67	ACTTCACAAAGGCAGATCCATT
chromosome_1:286189	2	Allele-specific	REVERSE	85	17	58.82	52.94	3	2	77.45	T	67	ATGAAGAACAGGCGGCA
chromosome_1:286189	3	Allele-specific	REVERSE	84	16	60.67	62.5	3	3	82.14	C	67	TGAAGAACAGGCGGCG
chromosome_1:297095	1	Allele flanking	FORWARD	99	20	59.23	50	3	1				TTGTGGTTCTGACCTGGAGA	100	301	301	4	0
chromosome_1:297095	1	Allele flanking	REVERSE	198	21	59.73	42.86	5	2				CCGATTGACAAAGCAATAAGC
chromosome_1:297095	1	Allele-specific	FORWARD	123	29	60.87	31.03	6	2	70.37	T	151	TGCTAATTATGTCAAGAGATTGGAAGTAT
chromosome_1:298671	1	Allele flanking	FORWARD	106	20	59.12	45	4	0				ATCATGGGGTGTGGTTTTCT	69	301	301	4	1
chromosome_1:298671	1	Allele flanking	REVERSE	174	22	60.19	36.36	5	3				TCCATCCGTTGTCAAATAATGA
chromosome_1:298671	1	Allele-specific	FORWARD	123	29	59.54	27.59	4	3	74.91	T	151	TCTACTCTTTATTTTAGGAACGAAACAAT
chromosome_1:298671	2	Allele-specific	FORWARD	123	29	59.93	31.03	4	3	78.81	C	151	TCTACTCTTTATTTTAGGAACGAAACAAC
chromosome_1:298671	3	Allele-specific	REVERSE	176	24	60.43	33.33	5	3	85.84	T	151	TCCATCCGTTGTCAAATAATGATA
chromosome_1:336340	1	Allele-specific	FORWARD	133	19	60.76	47.37	2	2	84.96	G	151	TTTGCTTCGTCATCCATCG
chromosome_1:336340	2	Allele-specific	FORWARD	132	20	59.8	45	2	2	92.57	A	151	CTTTGCTTCGTCATCCATCA
chromosome_1:336340	3	Allele-specific	REVERSE	170	18	60.56	61.11	4	3	87.87	A	151	GGTGGTGTCGTCATGGCT
chromosome_1:341928	1	Allele flanking	FORWARD	92	18	62.95	66.67	8	3				CCTGCAGGTGTGCTGCTG	88	301	301	5	0
chromosome_1:341928	1	Allele flanking	REVERSE	179	19	59.3	57.89	4	0				GTACCTTCGGGCGACTCTT
chromosome_1:341928	1	Allele-specific	FORWARD	136	16	60.23	68.75	3	1	83.25	G	151	CCGACGCCAAGAGCAG
chromosome_1:341928	2	Allele-specific	FORWARD	136	16	60.67	62.5	3	0	77.14	A	151	CCGACGCCAAGAGCAA
chromosome_1:341928	3	Allele-specific	REVERSE	170	18	59.82	61.11	4	2	90.03	A	151	CGACTCTTGTGTGGCCCT
chromosome_1:344929	1	Allele flanking	FORWARD	114	20	60.02	50	6	3				AAGCTACCTTGGCGTTCAGA	61	301	301	4	1
chromosome_1:344929	1	Allele flanking	REVERSE	174	20	61.87	50	4	1				GTTATTGGTTGCAGGGCACA
chromosome_1:344929	1	Allele-specific	FORWARD	130	22	61.01	50	5	2	82.38	G	151	CAGAAGAGTCATCCATCCCTTG
chromosome_1:344929	2	Allele-specific	FORWARD	130	22	59.58	45.45	5	2	88.22	T	151	CAGAAGAGTCATCCATCCCTTT
chromosome_1:344929	3	Allele-specific	REVERSE	169	17	59	64.71	4	3	81.55	G	151	GTTGCAGGGCACAGAGC
chromosome_1:344929	4	Allele-specific	REVERSE	170	18	61.01	61.11	4	1	80.11	T	151	GGTTGCAGGGCACAGAGA
chromosome_1:346227	1	Allele flanking	FORWARD	122	20	60.54	45	4	3				TGCCTGATTTAGCAGCACAA	82	301	301	4	1
chromosome_1:346227	1	Allele flanking	REVERSE	203	20	60.12	45	3	3				ACGAATGTGGATGACAAGCA
chromosome_1:346227	1	Allele-specific	FORWARD	133	19	60.46	57.89	3	2	88.64	G	151	GCAGCACAACTGGAACTGG
chromosome_1:346227	2	Allele-specific	FORWARD	132	20	59.62	50	3	2	91.43	A	151	AGCAGCACAACTGGAACTGA
chromosome_1:346227	3	Allele-specific	REVERSE	178	26	60.49	42.31	6	1	78.52	G	151	CCTCCGTTCTAAAACATACACTATCC
chromosome_1:346227	4	Allele-specific	REVERSE	179	27	61.21	40.74	6	3	72.61	A	151	CCCTCCGTTCTAAAACATACACTATCT
chromosome_1:367954	1	Allele flanking	FORWARD	126	20	59.67	50	3	2				CAATGAGAAGGGCAATAGGC	62	301	301	8	2
chromosome_1:367954	1	Allele flanking	REVERSE	187	20	60.25	50	3	2				ACTTGCCTTCTCCAATGACG
chromosome_1:367954	1	Allele-specific	FORWARD	135	17	60.17	64.71	3	2	87.52	G	151	GGGCAATAGGCTGACCG
chromosome_1:367954	2	Allele-specific	REVERSE	170	18	59.4	61.11	4	2	85.83	G	151	GCTGGCAACCTAGCAACC
chromosome_1:367954	3	Allele-specific	REVERSE	170	18	58.52	55.56	4	2	76.98	T	151	GCTGGCAACCTAGCAACA
chromosome_1:378289	1	Allele-specific	REVERSE	168	16	61.37	68.75	3	2	73.52	G	151	GCCGCCGAAGATGTCC
chromosome_1:378289	2	Allele-specific	REVERSE	167	15	58.17	66.67	3	3	68.56	C	151	CCGCCGAAGATGTCG
chromosome_1:383722	1	Allele flanking	FORWARD	87	20	59.75	40	4	0				TTGAATCCACCACAAATCCA	90	301	301	4	0
chromosome_1:383722	1	Allele flanking	REVERSE	176	20	61.69	50	6	2				TACATACACGCGCATGCAAC
chromosome_1:383722	1	Allele-specific	FORWARD	122	30	58.98	30	8	2	68.15	A	151	TCTAGTTATTAATTACCTTCCTCTTCTTCA
chromosome_1:383722	2	Allele-specific	FORWARD	122	30	59.54	33.33	8	1	72.04	C	151	TCTAGTTATTAATTACCTTCCTCTTCTTCC
chromosome_1:388374	1	Allele flanking	FORWARD	130	20	60.23	55	4	2				CTTCTACGGCACCGGATCTA	77	301	301	5	3
chromosome_1:388374	1	Allele flanking	REVERSE	206	19	61.73	57.89	4	0				GCAAGTAATCCGCGAGGTG
chromosome_1:388374	1	Allele-specific	FORWARD	132	20	60.23	55	4	3	95.23	G	151	TCTACGGCACCGGATCTAAG
chromosome_1:388374	2	Allele-specific	FORWARD	132	20	60.6	50	4	2	89.87	A	151	TCTACGGCACCGGATCTAAA
chromosome_1:429885	1	Allele flanking	FORWARD	114	21	58.89	47.62	6	1				CAGGCCTTTTACTTTGACCAG	67	301	301	4	3
chromosome_1:429885	1	Allele flanking	REVERSE	180	20	60.39	55	5	3				GCTCCTCCTTGAGGTTGTCA
chromosome_1:429885	1	Allele-specific	REVERSE	171	19	57.85	52.63	7	2	74.25	G	151	AGGTTGTCAAACTCCTCGC
chromosome_1:768393	1	Allele flanking	FORWARD	94	20	60.63	55	6	1				AAGCTTCTGGGGTGTTAGCC	89	301	301	4	3
chromosome_1:768393	1	Allele flanking	REVERSE	182	20	60.07	55	7	0				CCTTTAAGGCTGAGGGGAAC
chromosome_1:768393	1	Allele-specific	FORWARD	130	22	59.92	45.45	3	2	90.41	G	151	GTTTGAGAAGTGTTCAGCATCG
chromosome_1:768393	2	Allele-specific	FORWARD	129	23	60.85	39.13	3	3	82.35	A	151	TGTTTGAGAAGTGTTCAGCATCA
chromosome_1:768393	3	Allele-specific	REVERSE	175	23	58.46	47.83	5	2	75.06	G	151	CTGAGGGGAACTTCTACTTTGTC
chromosome_1:768393	4	Allele-specific	REVERSE	176	24	61.31	45.83	5	3	77.03	A	151	GCTGAGGGGAACTTCTACTTTGTT
chromosome_1:840185	1	Allele-specific	REVERSE	168	16	59.87	68.75	2	2	85.24	G	151	AGGTCTTGGGCGGAGC
chromosome_1:840185	2	Allele-specific	REVERSE	169	17	59.85	64.71	3	3	89.37	T	151	GAGGTCTTGGGCGGAGA
chromosome_1:864393	1	Allele flanking	FORWARD	123	20	60.01	55	4	2				CTTCTTCTTCACGGGCGTAG	64	301	301	4	1
chromosome_1:864393	1	Allele flanking	REVERSE	186	18	58.61	61.11	2	2				CAAGAGCCCCAAGAGAGC
chromosome_1:864393	1	Allele-specific	FORWARD	135	17	58.85	64.71	2	1	75.45	G	151	GGGCGTAGATGCGTGAG
chromosome_1:864393	2	Allele-specific	FORWARD	135	17	59.29	58.82	2	1	79.86	A	151	GGGCGTAGATGCGTGAA
chromosome_1:864393	3	Allele-specific	REVERSE	167	15	62.97	73.33	4	3	57.75	G	151	TGCCGATGGGGAGGC
chromosome_1:864393	4	Allele-specific	REVERSE	168	16	60.6	68.75	6	2	83.06	A	151	CTGCCGATGGGGAGGT
chromosome_1:864710	1	Allele-specific	REVERSE	170	18	60.35	61.11	3	1	86.05	G	151	AAGAAGCAGCAGTCCCCC
chromosome_1:864710	2	Allele-specific	REVERSE	171	19	59.03	52.63	3	2	83.5	A	151	AAAGAAGCAGCAGTCCCCT
chromosome_1:864946	1	Allele-specific	REVERSE	106	19	57.85	47.37	2	0	67.75	T	86	GGGAAGAAGCAGAAACCAA
chromosome_1:864946	2	Allele-specific	REVERSE	107	20	62.19	55	2	2	72.7	C	86	CGGGAAGAAGCAGAAACCAG
chromosome_1:887524	1	Allele flanking	FORWARD	106	22	60.12	45.45	5	1				GGAAGAGACGTGATGATGACAA	74	301	301	5	3
chromosome_1:887524	1	Allele flanking	REVERSE	179	20	59.12	45	5	3				CACATCAAATGGAAGGCTTG
chromosome_1:887524	1	Allele-specific	FORWARD	128	24	59.33	37.5	6	3	84.04	A	151	ATCTATTCACTCAAGTGCCTTCAA
chromosome_1:888544	1	Allele flanking	FORWARD	131	20	60.34	50	5	3				TCGCCTAATTCCGACAGAAG	89	301	301	4	2
chromosome_1:888544	1	Allele flanking	REVERSE	219	25	58.41	32	3	0				TTGAATACTAATGCTCCTAACCAAA
chromosome_1:888544	1	Allele-specific	FORWARD	132	20	61.99	55	5	3	78.24	G	151	CGCCTAATTCCGACAGAAGG
chromosome_1:888544	2	Allele-specific	FORWARD	132	20	60.34	50	5	3	94.69	A	151	CGCCTAATTCCGACAGAAGA
chromosome_1:909449	1	Allele flanking	FORWARD	115	20	60.02	60	4	2				GACCTTGTCGCTGCTAGACC	75	301	301	6	1
chromosome_1:909449	1	Allele flanking	REVERSE	189	20	60.84	55	4	0				GAAGCTCACAAGGCAACCAC
chromosome_1:909449	1	Allele-specific	FORWARD	128	24	59.82	50	4	2	86	C	151	CTAGACCTATGTGAGAAGGAAGGC
chromosome_1:909449	2	Allele-specific	REVERSE	172	20	60.21	55	4	2	93.73	T	151	CCTCCCCAACAGCTCAGATA
chromosome_1:909871	1	Allele flanking	FORWARD	118	20	60.13	55	2	2				AGTAAGGGCTGGTGATGTCG	92	301	301	4	1
chromosome_1:909871	1	Allele flanking	REVERSE	209	20	59.84	40	6	2				CAGCATTAAGGCAAATGCAA
chromosome_1:909871	1	Allele-specific	FORWARD	136	16	61.18	68.75	4	3	77.71	G	151	CGATGCTGGTGCTCCG
chromosome_1:909871	2	Allele-specific	FORWARD	134	18	59.94	61.11	4	3	92.94	T	151	GTCGATGCTGGTGCTCCT
chromosome_1:909871	3	Allele-specific	REVERSE	179	27	59.29	40.74	4	2	74.73	G	151	GTACAACAGAGTACAAAATACACACCC
chromosome_1:909871	4	Allele-specific	REVERSE	179	27	58.61	37.04	4	1	66.27	T	151	GTACAACAGAGTACAAAATACACACCA
chromosome_1:916144	1	Allele-specific	FORWARD	134	18	61.15	61.11	4	1	78.69	A	151	GCGAAGTCGGAGGGGTAA
chromosome_1:936527	1	Allele flanking	FORWARD	102	20	59.99	55	6	0				GGTACAGGTACAGGCCGAAA	84	301	301	5	2
chromosome_1:936527	1	Allele flanking	REVERSE	185	20	60.12	55	7	0				GGTTCGACGATCCTGTGTCT
chromosome_1:936527	1	Allele-specific	FORWARD	135	17	59.21	52.94	4	3	83.59	A	151	AGGCTTTGCAGAACGCA
chromosome_1:936527	2	Allele-specific	REVERSE	169	17	60.39	64.71	7	3	89.43	A	151	CTGCGGCAGAAGAGGCT
chromosome_1:965115	1	Allele-specific	FORWARD	136	16	59.2	68.75	2	1	76.88	G	151	AACAGGGGTCAGGGGG
chromosome_1:965115	2	Allele-specific	FORWARD	136	16	59.37	68.75	2	2	80.28	C	151	AACAGGGGTCAGGGGC
chromosome_1:965115	3	Allele-specific	REVERSE	168	16	58.75	68.75	4	2	75.37	G	151	CAGGGTGGCCTTGCTC
chromosome_1:1009648	1	Allele flanking	FORWARD	116	20	60.08	45	5	3				TGAATCATCATCGGCACTGT	67	301	301	4	2
chromosome_1:1009648	1	Allele flanking	REVERSE	182	20	60.1	55	4	2				AAAGAGGGAGCTGAGGAAGC
chromosome_1:1009648	1	Allele-specific	FORWARD	129	23	57.29	43.48	6	3	65.62	C	151	GCACTGTTACGTTAATTAGAGCC
chromosome_1:1009648	2	Allele-specific	REVERSE	170	18	60.76	50	4	3	85.93	T	151	GGAAGCAAATGGCGACAA
chromosome_1:1009648	3	Allele-specific	REVERSE	170	18	60.35	55.56	4	3	89.97	C	151	GGAAGCAAATGGCGACAG
chromosome_1:1011024	1	Allele flanking	FORWARD	126	20	59.83	45	3	2				GCTTTATGTGGGCAAACCAT	87	301	301	3	1
chromosome_1:1011024	1	Allele flanking	REVERSE	212	20	59.81	45	5	2				AGCCTGGCGAGATTGAATTA
chromosome_1:1011024	1	Allele-specific	FORWARD	127	25	59.62	36	3	2	81.45	T	151	CTTTATGTGGGCAAACCATTACTAT
chromosome_1:1011024	2	Allele-specific	REVERSE	181	29	59.73	27.59	5	3	74.62	A	151	CGGTGTCATAGTAAGATTAGAAAAAAAAT
chromosome_1:1011024	3	Allele-specific	REVERSE	181	29	60.47	27.59	5	2	70.61	T	151	CGGTGTCATAGTAAGATTAGAAAAAAAAA
chromosome_1:1014803	1	Allele-specific	FORWARD	137	15	60.14	73.33	6	1	84	G	151	TACCGGTCGGGGCTG
chromosome_1:1014803	2	Allele-specific	FORWARD	136	16	60	75	6	2	89.06	C	151	GTACCGGTCGGGGCTC
chromosome_1:1015901	1	Allele flanking	FORWARD	94	20	60.06	45	5	1				AAAAGGCACAGCAGCAGTTT	87	301	301	4	0
chromosome_1:1015901	1	Allele flanking	REVERSE	180	20	60.55	55	4	2				ACTCGATTCTGGCACGAGAG
chromosome_1:1015901	1	Allele-specific	REVERSE	172	20	60.99	55	6	2	87.22	G	151	GGCACGAGAGCTCAACAAAC
chromosome_1:1015901	2	Allele-specific	REVERSE	172	20	61.49	50	6	1	80.48	T	151	GGCACGAGAGCTCAACAAAA
chromosome_1:1016437	1	Allele flanking	FORWARD	113	20	59.19	50	6	2				AGAATGCAGTTGCAGAGTCG	69	301	301	5	3
chromosome_1:1016437	1	Allele flanking	REVERSE	181	19	59.22	57.89	6	3				CAGAACGGCTCCTCTCTGA
chromosome_1:1016437	1	Allele-specific	FORWARD	126	26	58.82	42.31	8	3	76.2	C	151	AGAGTCGACTAGTTTGCATAGATAGC
chromosome_1:1016437	2	Allele-specific	REVERSE	173	21	60.38	47.62	4	3	91.68	T	151	CCTCTCTGAACTCAAATGGCA
chromosome_1:1016437	3	Allele-specific	REVERSE	172	20	58.6	50	4	2	81.79	C	151	CTCTCTGAACTCAAATGGCG
chromosome_1:1020934	1	Allele flanking	FORWARD	126	19	60.26	52.63	6	2				GCCGAACTTCATGACAACG	86	301	301	6	2
chromosome_1:1020934	1	Allele flanking	REVERSE	211	20	59.98	60	5	2				CTGTTCTCAGGACGGAGGAG
chromosome_1:1020934	1	Allele-specific	REVERSE	168	16	60.65	62.5	5	3	83.65	T	151	GCAATGCTCAGGCGGA
chromosome_1:1020934	2	Allele-specific	REVERSE	167	15	58.17	66.67	3	1	65.23	C	151	CAATGCTCAGGCGGG
chromosome_1:1021265	1	Allele flanking	FORWARD	133	18	61.29	55.56	4	0				ATCGAACGGGAAGCGAAG	75	301	301	7	3
chromosome_1:1021265	1	Allele flanking	REVERSE	207	20	58.16	50	4	0				ATATAAAGCGTCCCGTCCTC
chromosome_1:1021265	1	Allele-specific	FORWARD	136	16	57.72	62.5	2	1	62.14	G	151	GAACGGGAAGCGAAGG
chromosome_1:1021265	2	Allele-specific	FORWARD	135	17	61.06	58.82	2	0	74.66	A	151	CGAACGGGAAGCGAAGA
chromosome_1:1021265	3	Allele-specific	REVERSE	167	15	59.43	73.33	2	1	77.23	G	151	CCGCCACCATCTCCC
chromosome_1:1021265	4	Allele-specific	REVERSE	168	16	60.78	68.75	3	1	77.78	A	151	GCCGCCACCATCTCCT
chromosome_1:1056952	1	Allele flanking	FORWARD	96	20	59.77	50	6	3				TAAGGGTTAACGCAGCCTGT	82	301	301	4	0
chromosome_1:1056952	1	Allele flanking	REVERSE	177	20	60.1	55	3	0				GCCTTCTCAGCCTTCTCCTT
chromosome_1:1056952	1	Allele-specific	FORWARD	131	21	61.07	57.14	5	3	85.47	C	151	CAGGACAAGTTCCCTGTCTCC
chromosome_1:1056952	2	Allele-specific	REVERSE	172	20	60.25	55	3	1	91.08	T	151	CAGCCTTCTCCTTACCCACA
chromosome_1:1056952	3	Allele-specific	REVERSE	171	19	59.29	57.89	3	2	86.15	C	151	AGCCTTCTCCTTACCCACG
chromosome_1:1061056	1	Allele flanking	FORWARD	110	20	60.65	55	5	2				CCCGGAACACTGATCTCAAG	69	301	301	3	2
chromosome_1:1061056	1	Allele flanking	REVERSE	178	19	59.96	52.63	4	2				AGCAGCATGAATGGACTCG
chromosome_1:1061056	1	Allele-specific	REVERSE	170	18	60.16	50	6	3	93.14	T	151	ATGGACTCGATCGGCAAA
chromosome_1:1061056	2	Allele-specific	REVERSE	170	18	59.74	55.56	6	3	92.18	C	151	ATGGACTCGATCGGCAAG
chromosome_1:1133832	1	Allele flanking	FORWARD	109	20	59.27	45	4	3				ACCTCCATTGTCGCCATTAT	70	301	301	3	2
chromosome_1:1133832	1	Allele flanking	REVERSE	178	20	59.09	60	4	3				CTGCTCGCTCTCACACTAGC
chromosome_1:1162546	1	Allele flanking	FORWARD	68	18	59.19	61.11	4	0				CTTCCCGCCGATCTACAC	100	277	277	4	0
chromosome_1:1162546	1	Allele flanking	REVERSE	167	19	60.38	57.89	5	0				CTGCCAGATGCTGATGTCC
chromosome_1:1162546	1	Allele-specific	FORWARD	112	16	61.6	75	3	2	71.21	C	127	CGTCCTCCGACTCCGC
chromosome_1:1163015	1	Allele flanking	FORWARD	101	18	61.38	61.11	6	3				AACTGCAGGCAGCTGTGC	95	301	301	5	1
chromosome_1:1163015	1	Allele flanking	REVERSE	195	20	60.07	55	3	2				ATCATCTCCCTCACCAGACG
chromosome_1:1163015	1	Allele-specific	FORWARD	137	15	62.19	73.33	8	3	68.07	A	151	GCGCAGCTGCCCAGA
chromosome_1:1163015	2	Allele-specific	REVERSE	168	16	57.8	68.75	3	1	63.53	G	151	GCCGCTCTCCACTTCC
chromosome_1:1163015	3	Allele-specific	REVERSE	169	17	60.24	64.71	3	1	85.16	A	151	CGCCGCTCTCCACTTCT
chromosome_1:1178522	1	Allele flanking	FORWARD	129	21	59.9	42.86	4	0				ATTAAGCCAAGCAGTGAACGA	60	301	301	7	0
chromosome_1:1178522	1	Allele flanking	REVERSE	188	20	60.91	45	7	3				ATGAAGCCGTCTGCTTGAAA
chromosome_1:1178522	1	Allele-specific	FORWARD	132	20	60.57	50	3	1	87.83	G	151	AAGCCAAGCAGTGAACGAAG
chromosome_1:1178522	2	Allele-specific	FORWARD	132	20	60.44	50	3	2	90.81	C	151	AAGCCAAGCAGTGAACGAAC
chromosome_1:1178522	3	Allele-specific	REVERSE	177	25	59.7	40	4	2	82.81	G	151	CTTGAAATTAGTGATCGAGTCTTCC
chromosome_1:1178522	4	Allele-specific	REVERSE	176	24	59.79	37.5	4	3	87.43	C	151	TTGAAATTAGTGATCGAGTCTTCG
chromosome_1:1178949	1	Allele flanking	FORWARD	108	20	61.05	55	7	3				ATGGCTGACTCCTGGAGGTT	62	301	301	3	1
chromosome_1:1178949	1	Allele flanking	REVERSE	169	18	60.39	55.56	6	0				GTTGCCCGCAAGAACAAG
chromosome_1:1178949	1	Allele-specific	REVERSE	168	16	58.98	62.5	2	2	76.38	G	151	GCCCGCAAGAACAAGC
chromosome_1:1178949	2	Allele-specific	REVERSE	168	16	58.81	62.5	2	2	74.67	C	151	GCCCGCAAGAACAAGG
chromosome_1:1179214	1	Allele flanking	FORWARD	75	20	61.07	55	4	0				GCTGCACAGATCCAGACACA	63	265	265	3	1
chromosome_1:1179214	1	Allele flanking	REVERSE	137	22	60.63	45.45	6	2				CAGGAAACTAAACAAGGCCTGA
chromosome_1:1179214	1	Allele-specific	FORWARD	87	29	59.61	27.59	4	3	75.63	A	115	CAGACACAACACAACATATAAAAATCATA
chromosome_1:1179214	2	Allele-specific	REVERSE	138	22	58.83	45.45	6	3	83.02	G	115	AGGAAACTAAACAAGGCCTGAC
chromosome_1:1179446	1	Allele flanking	FORWARD	21	23	59.52	30.43	8	1				TCGTAAATTTCGATGTGACAAAA	93	232	232	5	2
chromosome_1:1179446	1	Allele flanking	REVERSE	113	26	57.03	34.62	8	2				GATAGTTAAAACTCATCACTGTCCAT
chromosome_1:1179446	1	Allele-specific	FORWARD	53	30	60.12	26.67	8	3	76.81	G	82	AAAAAATTAGATTTTAAGTGTAAGTCCTCG
chromosome_1:1179446	2	Allele-specific	FORWARD	53	30	58.84	23.33	8	3	66.45	A	82	AAAAAATTAGATTTTAAGTGTAAGTCCTCA
chromosome_1:1179446	3	Allele-specific	REVERSE	111	28	59.71	39.29	4	3	78.6	G	82	GTTAAAACTCATCACTGTCCATAGTACC
chromosome_1:1183420	1	Allele flanking	FORWARD	88	19	60.18	57.89	8	3				GTTGACGTACGCCACGAAC	86	301	301	6	2
chromosome_1:1183420	1	Allele flanking	REVERSE	173	18	62.25	61.11	4	2				TCACGCTCGTCCTCAACG
chromosome_1:1184000	1	Allele-specific	FORWARD	137	15	58.53	73.33	3	2	70.5	G	151	CGAGCCAGGTGAGCG
chromosome_1:1184000	2	Allele-specific	FORWARD	136	16	60.88	68.75	3	2	78.39	A	151	GCGAGCCAGGTGAGCA
chromosome_1:1204570	1	Allele flanking	FORWARD	94	18	60.09	55.56	4	0				CCGGTTGTTTGGCTTCAC	87	301	301	3	0
chromosome_1:1204570	1	Allele flanking	REVERSE	180	20	59.6	55	6	2				GTCTCCAGCGACGTCTTCTT
chromosome_1:1204570	1	Allele-specific	FORWARD	132	20	61.55	55	4	3	81.98	G	151	GGAAGTTGTCCACGTTGTCG
chromosome_1:1204570	2	Allele-specific	FORWARD	132	20	60.41	55	4	3	93.42	C	151	GGAAGTTGTCCACGTTGTCC
chromosome_1:1213546	1	Allele flanking	FORWARD	126	20	60.35	55	4	2				TCTTCTCGGATCGGTAGTCG	61	301	301	4	3
chromosome_1:1213546	1	Allele flanking	REVERSE	186	18	60.28	66.67	3	0				GTCCACCGCCACTGCTAC
chromosome_1:1213546	1	Allele-specific	REVERSE	169	17	60.79	64.71	2	1	78.97	G	151	TCCTCCGCACCTCCAAC
chromosome_1:1213546	2	Allele-specific	REVERSE	169	17	60.15	58.82	2	2	87.11	A	151	TCCTCCGCACCTCCAAT
chromosome_1:1225512	1	Allele flanking	FORWARD	118	22	59.53	45.45	4	0				GGCAGTACAGAACATCCCTTTT	65	301	301	6	1
chromosome_1:1225512	1	Allele flanking	REVERSE	182	21	60.3	47.62	2	0				GCAGTTTTGTAGCACCTTGGA
chromosome_1:1225512	1	Allele-specific	FORWARD	125	27	60.88	33.33	3	3	74.04	A	151	CAGAACATCCCTTTTATTGAGAACATA
chromosome_1:1225512	2	Allele-specific	REVERSE	172	20	61.02	60	3	3	86.67	G	151	CACCTTGGACCCTCTTCTCC
chromosome_1:1225512	3	Allele-specific	REVERSE	172	20	58.31	55	3	1	76.67	A	151	CACCTTGGACCCTCTTCTCT
chromosome_1:1226864	1	Allele flanking	FORWARD	36	20	60.41	50	3	3				TGCTGAATGGGCACTGTCTA	77	213	213	5	2
chromosome_1:1226864	1	Allele flanking	REVERSE	112	23	58.92	43.48	6	2				CCTGAGTTCAGACATTATTGCAG
chromosome_1:1226864	1	Allele-specific	FORWARD	42	22	57.63	45.45	4	1	66.49	T	63	ATGGGCACTGTCTACACCTATT
chromosome_1:1228472	1	Allele flanking	FORWARD	101	20	59.31	50	5	2				GTTTCTTGAAGGGGAGCGTA	72	301	301	4	1
chromosome_1:1228472	1	Allele flanking	REVERSE	172	21	57.79	52.38	5	0				TCTGTAGACCCTCGACACAAC
chromosome_1:1228472	1	Allele-specific	REVERSE	173	21	59.63	57.14	5	1	89.11	G	151	CTGTAGACCCTCGACACAACC
chromosome_1:1228472	2	Allele-specific	REVERSE	175	23	59.2	47.83	5	2	82.41	A	151	ATCTGTAGACCCTCGACACAACT
chromosome_1:1230479	1	Allele flanking	FORWARD	111	23	58.44	34.78	6	2				TTGCTAACAAAAGGTAACAATGC	89	301	301	6	0
chromosome_1:1230479	1	Allele flanking	REVERSE	199	21	60.16	42.86	3	0				TGACAAACCATAGCAACACGA
chromosome_1:1230479	1	Allele-specific	REVERSE	176	24	57.46	33.33	8	2	64.95	T	151	AGTTTATAAGCTGAAACACAGCAA
chromosome_1:1230479	2	Allele-specific	REVERSE	176	24	57.12	37.5	8	3	63.15	C	151	AGTTTATAAGCTGAAACACAGCAG
chromosome_1:1232724	1	Allele flanking	FORWARD	115	20	60.13	50	3	2				AAGGAGGAGTTGAAGCAGCA	76	301	301	4	2
chromosome_1:1232724	1	Allele flanking	REVERSE	190	20	60.82	50	5	1				ACGCCGTAATGGTCAAACAC
chromosome_1:1232724	1	Allele-specific	FORWARD	136	16	60.13	62.5	2	0	81.95	A	151	AACGCAGGGGGAGGAA
chromosome_1:1232724	2	Allele-specific	FORWARD	136	16	59.54	68.75	2	1	80.28	C	151	AACGCAGGGGGAGGAC
chromosome_1:1232724	3	Allele-specific	REVERSE	172	20	59.82	55	2	1	91.09	A	151	GACCCCTGCCTTCTCTTTCT
chromosome_1:1232724	4	Allele-specific	REVERSE	170	18	60.87	61.11	2	2	81.88	C	151	CCCCTGCCTTCTCTTTCG
chromosome_1:1235454	1	Allele flanking	FORWARD	110	18	59.92	66.67	1	0				CCACACTCCTCCCACACC	96	301	301	3	1
chromosome_1:1235454	1	Allele flanking	REVERSE	205	20	60.28	50	2	2				GCGAAGCGTTAGAGCAAAAG
chromosome_1:1235454	1	Allele-specific	REVERSE	167	15	58.93	80	2	2	73.9	G	151	GGAGGGGAGGGAGGC
chromosome_1:1235454	2	Allele-specific	REVERSE	168	16	60.95	75	0	0	72.46	T	151	GGGAGGGGAGGGAGGA
chromosome_1:1235722	1	Allele flanking	FORWARD	75	20	59.8	50	8	1				TCTGGCCAGGTCTTCTGATT	79	268	268	4	3
chromosome_1:1235722	1	Allele flanking	REVERSE	153	19	59.89	47.37	2	2				GACGGGCAGGAAATGAAAT
chromosome_1:1235722	1	Allele-specific	FORWARD	101	18	61.89	61.11	3	3	73.93	G	118	GGCTCACCTTTTCGCAGG
chromosome_1:1235722	2	Allele-specific	FORWARD	101	18	60.07	55.56	2	2	89.86	A	118	GGCTCACCTTTTCGCAGA
chromosome_1:1235722	3	Allele-specific	REVERSE	140	21	60.35	42.86	3	2	89.75	G	118	AAATCACCACCTTTTCTTGGC
chromosome_1:1240050	1	Allele flanking	FORWARD	117	22	59.13	45.45	7	2				GCCGTGATAATCAACACTGACT	68	301	301	4	1
chromosome_1:1240050	1	Allele flanking	REVERSE	184	20	59.96	50	6	3				GGCGACTGAATTCTTGAAGC
chromosome_1:1240050	1	Allele-specific	FORWARD	132	20	59.38	60	4	3	91.31	C	151	ACTGACTACTGCTACGGCCC
chromosome_1:1244311	1	Allele flanking	FORWARD	113	19	59.89	57.89	5	2				CCATCCAGTGGCTCCCTAT	72	301	301	5	0
chromosome_1:1244311	1	Allele flanking	REVERSE	184	21	60.09	57.14	2	0				GCTCCACTTCCCTATGTCTCC
chromosome_1:1247041	1	Allele flanking	FORWARD	105	20	60.69	55	5	0				CGGAACTTGCGTACTTGACC	96	301	301	4	3
chromosome_1:1247041	1	Allele flanking	REVERSE	200	20	60.32	55	4	2				AGGTGTTGCAGTCGGTAAGC
chromosome_1:1247041	1	Allele-specific	FORWARD	135	17	62.36	64.71	4	3	67.91	A	151	CGGCAGCGGAGAACTCA
chromosome_1:1247041	2	Allele-specific	REVERSE	169	17	60.59	64.71	3	2	83.3	A	151	AGGACCCGCCAGGAGAT
chromosome_1:1247041	3	Allele-specific	REVERSE	168	16	60.3	75	3	3	85.89	C	151	GGACCCGCCAGGAGAG
chromosome_1:1251673	1	Allele flanking	FORWARD	99	20	59.57	50	4	0				TGTAGAGGGTGCATTTGGTG	97	301	301	4	1
chromosome_1:1251673	1	Allele flanking	REVERSE	195	19	60.39	47.37	4	2				GGCATTTTGCTTGTTGCAG
chromosome_1:1251673	1	Allele-specific	FORWARD	137	15	59.2	66.67	6	3	80.79	A	151	CTGCAGCGCCTGGAA
chromosome_1:1255841	1	Allele flanking	FORWARD	131	20	59.89	50	6	2				TCAAAGCTAGCAGCAGTGGA	62	301	301	3	2
chromosome_1:1255841	1	Allele flanking	REVERSE	192	20	60.08	50	3	0				GCATCATTCGGTGGTCTTCT
chromosome_1:1255841	1	Allele-specific	FORWARD	132	20	59.37	50	6	1	89.08	A	151	CAAAGCTAGCAGCAGTGGAA
chromosome_1:1255841	2	Allele-specific	FORWARD	131	21	60.17	47.62	6	2	93.4	T	151	TCAAAGCTAGCAGCAGTGGAT
chromosome_1:1258560	1	Allele flanking	FORWARD	130	20	59.22	55	2	2				GATGGTATGAGGTCGGTTCC	62	301	301	4	2
chromosome_1:1258560	1	Allele flanking	REVERSE	191	20	60.52	50	5	2				CACCAACGGAAGAAAGTTGG
chromosome_1:1258560	1	Allele-specific	FORWARD	134	18	58.88	61.11	3	3	81.65	G	151	GTATGAGGTCGGTTCCCG
chromosome_1:1258560	2	Allele-specific	FORWARD	133	19	58.8	57.89	3	3	82.91	T	151	GGTATGAGGTCGGTTCCCT
chromosome_1:1258560	3	Allele-specific	REVERSE	172	20	60.55	50	6	2	91.62	G	151	AGATTGGAATCCGAAGGAGC
chromosome_1:1258560	4	Allele-specific	REVERSE	173	21	60.53	47.62	6	2	89.77	T	151	GAGATTGGAATCCGAAGGAGA
chromosome_1:1258882	1	Allele flanking	FORWARD	115	20	60.79	60	3	2				AGGAGTTGGAGAGGGACTGC	99	301	301	8	3
chromosome_1:1258882	1	Allele flanking	REVERSE	213	19	60.28	68.42	0	0				CCTCCTCCTCCTCCTCCTC
chromosome_1:1258882	1	Allele-specific	FORWARD	135	17	60.99	64.71	4	1	78.26	T	151	GGCCATACCTCCGCCTT
chromosome_1:1258882	2	Allele-specific	FORWARD	135	17	61.58	70.59	4	1	72.39	C	151	GGCCATACCTCCGCCTC
chromosome_1:1271852	1	Allele flanking	FORWARD	131	20	60.2	55	3	2				GGGACATTGCTGGTGGTATC	75	301	301	3	0
chromosome_1:1271852	1	Allele flanking	REVERSE	205	20	60.01	55	2	0				CCCTCTTTCCATCCTCTTCC
chromosome_1:1271852	1	Allele-specific	FORWARD	132	20	61.33	55	3	2	81.92	G	151	GGACATTGCTGGTGGTATCG
chromosome_1:1271852	2	Allele-specific	REVERSE	168	16	59.53	62.5	6	2	84.36	G	151	CCAACTGCAATGGGGC
chromosome_1:1271852	3	Allele-specific	REVERSE	169	17	58.31	52.94	6	3	75.87	A	151	TCCAACTGCAATGGGGT
chromosome_1:1275453	1	Allele flanking	FORWARD	116	20	58.43	50	2	0				GATGGGGATGTATGTGATGG	69	301	301	6	3
chromosome_1:1275453	1	Allele flanking	REVERSE	184	22	59.38	40.91	6	2				TTGTGTACATATGCATGCCAAC
chromosome_1:1275453	1	Allele-specific	REVERSE	179	27	60.49	33.33	6	3	79.89	T	151	CATATGCATGCCAACTTGTATAGATTA
chromosome_1:1282948	1	Allele flanking	FORWARD	119	20	59.57	50	5	0				GCAACCTTCCAACTTGTTCC	62	301	301	5	1
chromosome_1:1282948	1	Allele flanking	REVERSE	180	20	59.58	50	8	0				ACCTGATGCAGGTGGACTTT
chromosome_1:1282948	1	Allele-specific	FORWARD	131	21	59.98	47.62	2	2	92.39	G	151	CTTGTTCCTTTTCCTTACCCG
chromosome_1:1282948	2	Allele-specific	FORWARD	129	23	60.25	39.13	4	2	87.35	A	151	AACTTGTTCCTTTTCCTTACCCA
chromosome_1:1282948	3	Allele-specific	REVERSE	173	21	58.32	52.38	8	2	79.55	G	151	AGGTGGACTTTCACCTGCTAC
chromosome_1:1282948	4	Allele-specific	REVERSE	173	21	57.8	47.62	8	2	74.36	A	151	AGGTGGACTTTCACCTGCTAT
chromosome_1:1313295	1	Allele flanking	FORWARD	111	20	60.85	55	6	2				AACTACACGCTCGTGGGCTA	80	301	301	3	1
chromosome_1:1313295	1	Allele flanking	REVERSE	190	21	60.15	52.38	1	0				CACACACACACACACACTCCA
chromosome_1:1313295	1	Allele-specific	FORWARD	137	15	62.71	73.33	6	1	58.28	A	151	AGGGCGCCGAGGTCA
chromosome_1:1313295	2	Allele-specific	REVERSE	169	17	57.91	58.82	4	3	70.59	G	151	CGCTTGGATTCAGAGGC
chromosome_1:1313295	3	Allele-specific	REVERSE	170	18	58.91	55.56	4	2	80.92	A	151	GCGCTTGGATTCAGAGGT
chromosome_1:1356137	1	Allele flanking	FORWARD	96	21	58.76	42.86	5	3				CGTTCCACACTCTGATTTTGA	91	301	301	5	2
chromosome_1:1356137	1	Allele flanking	REVERSE	186	21	59.81	38.1	4	0				TTCAATCACCAATTCACCACA
chromosome_1:1358945	1	Allele flanking	FORWARD	121	21	59.34	47.62	7	1				AACTTCTGCCAGGACTTGATG	60	301	301	4	1
chromosome_1:1358945	1	Allele flanking	REVERSE	180	20	58.86	50	2	2				AACCATACCCATCCTCTTGC
chromosome_1:1358945	1	Allele-specific	FORWARD	128	24	59.31	41.67	4	3	82.65	A	151	GCCAGGACTTGATGGTATATGTAA
chromosome_1:1365466	1	Allele flanking	FORWARD	109	18	59.94	61.11	2	2				CAGAGCCAGAGCCACCAT	87	301	301	4	0
chromosome_1:1365466	1	Allele flanking	REVERSE	195	20	59.24	55	2	0				TAGGAGATGGGAGGCAGAAC
chromosome_1:1365466	1	Allele-specific	FORWARD	136	16	58.3	62.5	6	3	73.72	T	151	CTCGGTCGCGATTCCT
chromosome_1:1365466	2	Allele-specific	FORWARD	137	15	60.25	66.67	6	3	86.24	C	151	TCGGTCGCGATTCCC
chromosome_1:1365466	3	Allele-specific	REVERSE	167	15	60.27	66.67	6	2	84.39	T	151	GGCCATTGCCGCCTA
chromosome_1:1369594	1	Allele flanking	FORWARD	121	21	59.53	42.86	8	0				TCAGCTTGCTGAAGCTTTTCT	60	301	301	7	0
chromosome_1:1369594	1	Allele flanking	REVERSE	180	27	59.72	33.33	8	3				CAAACCTTAAGCTGATTAGCTGTTATT
chromosome_1:1369594	1	Allele-specific	REVERSE	177	25	59.87	40	8	2	87.04	G	151	CTTAAGCTGATTAGCTGTTATTGGC
chromosome_1:1369594	2	Allele-specific	REVERSE	178	26	60.4	38.46	8	3	83.96	A	151	CCTTAAGCTGATTAGCTGTTATTGGT
chromosome_1:1371768	1	Allele flanking	FORWARD	128	20	59.3	55	6	1				GGAACTCCAGCTGAACCACT	62	301	301	4	0
chromosome_1:1371768	1	Allele flanking	REVERSE	189	20	60.09	50	3	0				TGACCAAAACGACCTTCCTC
chromosome_1:1371768	1	Allele-specific	FORWARD	131	21	59.37	52.38	6	2	88.74	C	151	ACTCCAGCTGAACCACTTGTC
chromosome_1:1371768	2	Allele-specific	REVERSE	175	23	60.71	47.83	7	3	86.23	G	151	CCTCTAGCTTAAACGCTAATGCC
chromosome_1:1371768	3	Allele-specific	REVERSE	173	21	57.64	42.86	7	3	73.74	C	151	TCTAGCTTAAACGCTAATGCG
chromosome_1:1385114	1	Allele flanking	FORWARD	74	20	60.66	55	3	3				GGTGATTGGCACTTCTGGAG	99	301	301	5	1
chromosome_1:1385114	1	Allele flanking	REVERSE	172	19	60.06	57.89	3	2				GACCAGCCAAGAGGTGGAT
chromosome_1:1385114	1	Allele-specific	FORWARD	124	28	60.37	35.71	5	1	75.09	G	151	CAGTATAATTGCTGATATTGTAGGATGG
chromosome_1:1385114	2	Allele-specific	FORWARD	123	29	60.47	31.03	5	3	75.42	A	151	TCAGTATAATTGCTGATATTGTAGGATGA
chromosome_1:1385114	3	Allele-specific	REVERSE	171	19	59.2	57.89	4	2	85.79	G	151	CAGCCAAGAGGTGGATGAC
chromosome_1:1385114	4	Allele-specific	REVERSE	171	19	58.6	52.63	4	3	81.51	A	151	CAGCCAAGAGGTGGATGAT
chromosome_1:1388715	1	Allele flanking	FORWARD	104	20	60.6	50	3	1				CATCCTCGCCTGATTTTGAC	78	301	301	4	3
chromosome_1:1388715	1	Allele flanking	REVERSE	181	20	59.12	45	3	3				TTCGGTCCTTATTGTCACGA
chromosome_1:1388715	1	Allele-specific	REVERSE	176	24	59.77	45.83	4	3	87.24	A	151	CTTATTGTCACGAGGTACACTGCT
chromosome_1:1392565	1	Allele flanking	FORWARD	133	18	59.07	55.56	2	2				TCCCGCCCTACCTTGTTA	100	301	301	4	0
chromosome_1:1392565	1	Allele flanking	REVERSE	232	19	58.97	52.63	6	2				AAGAAGTCGTGCTCGATGG
chromosome_1:1392565	1	Allele-specific	FORWARD	133	19	59.94	57.89	3	3	94.28	C	151	TCCCGCCCTACCTTGTTAC
chromosome_1:1392565	2	Allele-specific	REVERSE	169	17	61.94	70.59	4	2	70.42	G	151	GCCGGAGGAGTTGGAGC
chromosome_1:1392565	3	Allele-specific	REVERSE	169	17	61.78	70.59	4	2	72.06	C	151	GCCGGAGGAGTTGGAGG
chromosome_1:1395042	1	Allele flanking	FORWARD	128	19	60.1	57.89	6	2				GTCGACACCCACGAGAATG	79	301	301	4	2
chromosome_1:1395042	1	Allele flanking	REVERSE	206	21	59.71	42.86	6	2				GCACGCAACATTGATCATAGA
chromosome_1:1395042	1	Allele-specific	FORWARD	131	21	60.1	47.62	2	1	89.88	A	151	GACACCCACGAGAATGAGAAA
chromosome_1:1395042	2	Allele-specific	FORWARD	131	21	59.01	47.62	2	2	82.65	T	151	GACACCCACGAGAATGAGAAT
chromosome_1:1395042	3	Allele-specific	REVERSE	173	21	60.63	47.62	4	3	89.24	A	151	GCTTCCTTATTGGAACGTGCT
chromosome_1:1395864	1	Allele flanking	FORWARD	111	20	59.99	45	4	3				CATGTGGCTTCTTGCTTCAA	64	290	290	5	2
chromosome_1:1395864	1	Allele flanking	REVERSE	174	20	60.34	50	2	0				TGCGGAAATACGAGGAAGAG
chromosome_1:1395864	1	Allele-specific	FORWARD	117	24	61.22	41.67	4	3	77.26	A	140	GCTTCTTGCTTCAACTTAACCTCA
chromosome_1:1395864	2	Allele-specific	FORWARD	118	23	58.64	43.48	4	1	74.58	C	140	CTTCTTGCTTCAACTTAACCTCC
chromosome_1:1395864	3	Allele-specific	REVERSE	164	23	59.21	39.13	2	2	80.66	A	140	AGGAAGAGAAAGCGAAAGAGAAT
chromosome_1:1395864	4	Allele-specific	REVERSE	164	23	59.8	43.48	2	1	84.96	C	140	AGGAAGAGAAAGCGAAAGAGAAG
chromosome_1:1397531	1	Allele flanking	FORWARD	121	20	59.54	45	4	0				TTTCGACAAACTGGGTGATG	74	301	301	5	1
chromosome_1:1397531	1	Allele flanking	REVERSE	194	20	60.15	50	4	1				CCCACTTCACAAGCCAAAGT
chromosome_1:1397531	1	Allele-specific	FORWARD	132	20	57.24	50	4	2	68.23	G	151	TGGGTGATGCAGTAAGACAG
chromosome_1:1397531	2	Allele-specific	FORWARD	130	22	59.66	45.45	5	2	89.08	A	151	ACTGGGTGATGCAGTAAGACAA
chromosome_1:1412069	1	Allele flanking	FORWARD	88	20	59.75	55	3	0				AGCCAGGAGCAGAAAGTGAG	92	301	301	7	1
chromosome_1:1412069	1	Allele flanking	REVERSE	179	20	60.43	45	8	2				ACTTTGCGCTCAAACGAAAC
chromosome_1:1412069	1	Allele-specific	FORWARD	132	20	58.32	55	3	1	76.69	G	151	GGTGACTGATTCTACGCCTG
chromosome_1:1412069	2	Allele-specific	REVERSE	171	19	59.31	47.37	2	2	85.66	G	151	CAAACGAAACGAAACCAGC
chromosome_1:1412069	3	Allele-specific	REVERSE	173	21	59.27	42.86	2	2	85.3	A	151	CTCAAACGAAACGAAACCAGT
chromosome_1:1414851	1	Allele flanking	FORWARD	122	20	60.2	55	3	1				TTAGCACTCTGGACGCTGTG	65	301	301	5	1
chromosome_1:1414851	1	Allele flanking	REVERSE	186	20	59.53	50	4	2				GTTCAGCGATCACCCATGTA
chromosome_1:1414851	1	Allele-specific	FORWARD	130	22	60.27	50	5	3	91.4	T	151	CTGGACGCTGTGTGTAACAAGT
chromosome_1:1417715	1	Allele flanking	FORWARD	117	20	60.07	45	4	1				AAAACATCAGGCTCGAATGG	68	301	301	6	3
chromosome_1:1417715	1	Allele flanking	REVERSE	184	21	60.17	47.62	4	2				GGTCGGAATGGTAGATTCGAT
chromosome_1:1417715	1	Allele-specific	REVERSE	170	18	60.1	55.56	4	2	90.87	T	151	TCGATGAGGCGCTACACA
chromosome_1:1418118	1	Allele flanking	FORWARD	127	20	58.99	55	3	3				GTCACACCCCAGTTTCAGTG	71	301	301	4	2
chromosome_1:1418118	1	Allele flanking	REVERSE	197	19	59.85	52.63	4	1				CTTGTGCAGACCTGGCATT
chromosome_1:1418118	1	Allele-specific	FORWARD	134	18	60.24	61.11	3	3	90.51	G	151	CCCAGTTTCAGTGCCAGG
chromosome_1:1418118	2	Allele-specific	FORWARD	134	18	58.25	55.56	3	2	73.69	A	151	CCCAGTTTCAGTGCCAGA
chromosome_1:1431421	1	Allele flanking	FORWARD	126	18	59.95	50	5	1				ATCCCACCCATCCGATTT	81	301	301	4	2
chromosome_1:1431421	1	Allele flanking	REVERSE	206	20	59.31	50	2	0				GTAAACAGCGGGAAGGAGAA
chromosome_1:1431421	1	Allele-specific	REVERSE	167	15	60.55	66.67	4	2	80.34	T	151	TGCGGGCACCACTGA
chromosome_1:1436670	1	Allele flanking	FORWARD	87	20	59.84	50	3	2				ACGACCGAAGGCTATCTTGA	97	301	301	4	2
chromosome_1:1436670	1	Allele flanking	REVERSE	183	20	59.91	50	6	1				TTAAAGTGCACACGCAGGTC
chromosome_1:1436670	1	Allele-specific	FORWARD	132	20	60.37	45	5	3	94.44	G	151	TTGTTTTTCCAGCCGCTAAG
chromosome_1:1436670	2	Allele-specific	REVERSE	169	17	61.28	70.59	6	2	78.26	G	151	GGTCCCGACCCATAGCC
chromosome_1:1444882	1	Allele flanking	FORWARD	129	20	60.39	50	6	1				ACACCATGCATCTCCCAAGT	69	301	301	7	3
chromosome_1:1444882	1	Allele flanking	REVERSE	197	19	60.25	57.89	4	1				ACTTTGGAGCACCGAGGAC
chromosome_1:1444882	1	Allele-specific	FORWARD	133	19	58.6	52.63	6	2	81.1	T	151	CATGCATCTCCCAAGTCCT
chromosome_1:1444882	2	Allele-specific	FORWARD	133	19	61.46	57.89	6	1	78.84	C	151	CATGCATCTCCCAAGTCCC
chromosome_1:1444882	3	Allele-specific	REVERSE	172	20	60.07	50	4	3	96.76	T	151	GGTTGGAATGTCGAGCCTTA
chromosome_1:1444882	4	Allele-specific	REVERSE	171	19	59.23	52.63	4	3	87.8	C	151	GTTGGAATGTCGAGCCTTG
chromosome_1:1447897	1	Allele flanking	FORWARD	105	18	60.11	55.56	4	0				TGTTGCAGACGAGGACGA	68	301	301	7	3
chromosome_1:1447897	1	Allele flanking	REVERSE	172	20	60.59	55	3	3				CGTCTGCGTCAAGAAGTCCT
chromosome_1:1447897	1	Allele-specific	FORWARD	136	16	61.38	68.75	6	3	76.91	G	151	GCCGGCCTTGGTGAAG
chromosome_1:1447897	2	Allele-specific	FORWARD	136	16	61.8	62.5	6	2	71.06	A	151	GCCGGCCTTGGTGAAA
chromosome_1:1447897	3	Allele-specific	REVERSE	172	20	60.53	55	3	2	89.88	G	151	TCTGCGTCAAGAAGTCCTCC
chromosome_1:1476300	1	Allele flanking	FORWARD	122	20	60.21	50	4	2				GATGATGCCAAGGCTGCTAT	60	301	301	5	3
chromosome_1:1476300	1	Allele flanking	REVERSE	181	22	60.02	54.55	6	1				CCTGGCAGATACCAGAGTAACC
chromosome_1:1476300	1	Allele-specific	REVERSE	178	26	60.23	46.15	5	2	82.14	T	151	CAGATACCAGAGTAACCTCAGAGACA
chromosome_1:1476300	2	Allele-specific	REVERSE	177	25	59.41	48	5	2	80.53	C	151	AGATACCAGAGTAACCTCAGAGACG
chromosome_1:1488944	1	Allele flanking	FORWARD	88	20	58.93	55	5	0				GTTCGCTGAGAAGGTTAGGG	84	301	301	4	1
chromosome_1:1488944	1	Allele flanking	REVERSE	171	20	59.05	50	2	2				CCACGAAAATACTCCACACG
chromosome_1:1488944	1	Allele-specific	FORWARD	132	20	60.08	45	6	2	96.27	T	151	GGGCAATCATGCAAGAAACT
chromosome_1:1488944	2	Allele-specific	REVERSE	173	21	60.93	47.62	2	2	83.3	T	151	CCACGAAAATACTCCACACGA
chromosome_1:1488944	3	Allele-specific	REVERSE	172	20	59.05	50	2	2	85.05	C	151	CACGAAAATACTCCACACGG
chromosome_1:1495109	1	Allele flanking	FORWARD	116	20	58.49	40	6	3				ATCACGAATGCAACATGTGA	64	301	301	6	2
chromosome_1:1495109	1	Allele flanking	REVERSE	179	22	58.08	40.91	6	2				CATACAAGATGGTGTTTGTTGC
chromosome_1:1495109	1	Allele-specific	FORWARD	127	25	59.26	32	6	1	77.99	G	151	AACATGTGAATATGTGGTGAAAAAG
chromosome_1:1495109	2	Allele-specific	FORWARD	126	26	61.07	30.77	6	2	74.39	T	151	CAACATGTGAATATGTGGTGAAAAAT
chromosome_1:1495109	3	Allele-specific	REVERSE	176	24	58.81	37.5	4	2	75.89	G	151	AAGATGGTGTTTGTTGCTACTTTC
chromosome_1:1495109	4	Allele-specific	REVERSE	177	25	59.66	36	4	2	82.43	T	151	CAAGATGGTGTTTGTTGCTACTTTA
chromosome_1:1495531	1	Allele flanking	FORWARD	128	20	58.68	55	6	2				GCTAACTGTTGCTCCAGTGC	71	301	301	3	1
chromosome_1:1495531	1	Allele flanking	REVERSE	198	19	59.38	52.63	6	0				GAAGCTTTGGTGGCTGATG
chromosome_1:1495531	1	Allele-specific	FORWARD	134	18	60.58	55.56	4	3	87.66	G	151	TGTTGCTCCAGTGCATCG
chromosome_1:1495531	2	Allele-specific	REVERSE	175	23	59.81	47.83	3	3	89	G	151	CGAAAGTGTGGGTAGTAACATCC
chromosome_1:1495531	3	Allele-specific	REVERSE	176	24	60.66	45.83	3	3	82.23	A	151	CCGAAAGTGTGGGTAGTAACATCT
chromosome_1:1517176	1	Allele flanking	FORWARD	128	20	60.34	50	2	0				CATTTTGGTGGGAACTCTGG	79	301	301	4	1
chromosome_1:1517176	1	Allele flanking	REVERSE	206	20	59.55	45	4	0				TGCCTCAACATTGGCATAAC
chromosome_1:1517176	1	Allele-specific	FORWARD	133	19	61.42	57.89	3	2	79.04	T	151	TGGTGGGAACTCTGGGTGT
chromosome_1:1517176	2	Allele-specific	FORWARD	134	18	61.54	66.67	3	3	77.51	C	151	GGTGGGAACTCTGGGTGC
chromosome_1:1517176	3	Allele-specific	REVERSE	176	24	59.47	33.33	6	2	83.76	T	151	TCAAGTTAACAATGTGCATACCAA
chromosome_1:1517176	4	Allele-specific	REVERSE	177	25	60.33	36	6	2	83.82	C	151	TTCAAGTTAACAATGTGCATACCAG
chromosome_1:1525211	1	Allele flanking	FORWARD	101	20	59.81	50	4	2				CCTCACGAAATCTTCCAAGC	91	301	301	4	2
chromosome_1:1525211	1	Allele flanking	REVERSE	191	21	59.3	47.62	4	3				AGCTGATTCTTCCATCTGTGG
chromosome_1:1533703	1	Allele flanking	FORWARD	113	20	59.75	50	5	3				GCTGTTTGATCTGCTGCAAG	70	301	301	4	2
chromosome_1:1533703	1	Allele flanking	REVERSE	182	20	59.24	50	6	3				TCCATGGCCAGTAACTCAGA
chromosome_1:1533703	1	Allele-specific	FORWARD	135	17	59.11	64.71	6	2	82.22	G	151	CTCGCCGTCGATCTCTG
chromosome_1:1533703	2	Allele-specific	FORWARD	134	18	61.64	61.11	6	1	75.02	T	151	GCTCGCCGTCGATCTCTT
chromosome_1:1533703	3	Allele-specific	REVERSE	175	23	58.98	47.83	7	2	81.5	G	151	AGTAACTCAGACTGAAACCTGGC
chromosome_1:1533703	4	Allele-specific	REVERSE	176	24	59.85	45.83	7	2	88.18	T	151	CAGTAACTCAGACTGAAACCTGGA
chromosome_1:1539112	1	Allele flanking	FORWARD	103	20	60.25	55	7	2				CACCCTCAGGGAAGCTTGTA	82	301	301	5	1
chromosome_1:1539112	1	Allele flanking	REVERSE	184	21	59.43	42.86	6	2				TCATCCACACAAAGCTCTGAA
chromosome_1:1539112	1	Allele-specific	FORWARD	131	21	61.22	52.38	2	0	77.08	T	151	GCTTCTCCTTTCCTTCGTCCT
chromosome_1:1539112	2	Allele-specific	FORWARD	132	20	60.18	55	2	1	91.09	C	151	CTTCTCCTTTCCTTCGTCCC
chromosome_1:1539112	3	Allele-specific	REVERSE	173	21	59.95	47.62	4	2	93.31	T	151	GCTCTGAAGAAAGAAAGGGGA
chromosome_1:1539112	4	Allele-specific	REVERSE	173	21	61.55	52.38	4	1	76.69	C	151	GCTCTGAAGAAAGAAAGGGGG
chromosome_1:1581576	1	Allele flanking	FORWARD	128	20	60.2	45	4	2				ATCAAGGCCAATGACACCAT	85	301	301	5	1
chromosome_1:1581576	1	Allele flanking	REVERSE	212	20	59.52	40	6	1				TGACAACATTGCCAACATCA
chromosome_1:1581576	1	Allele-specific	FORWARD	133	19	59.91	52.63	4	1	91.26	G	151	GGCCAATGACACCATCAAG
chromosome_1:1581576	2	Allele-specific	FORWARD	133	19	60.32	47.37	4	1	88.94	A	151	GGCCAATGACACCATCAAA
chromosome_1:1581576	3	Allele-specific	REVERSE	175	23	60.35	39.13	5	3	88.66	G	151	TCTTGTTGGTCTCCAAATCAATC
chromosome_1:1598709	1	Allele flanking	FORWARD	108	20	58.84	50	2	0				GGTGGAGGAGGTCATTTGTT	100	301	301	3	2
chromosome_1:1598709	1	Allele flanking	REVERSE	207	18	59.49	50	6	2				TGATGCACGCAGCACATA
chromosome_1:1598709	1	Allele-specific	FORWARD	130	22	59.38	50	6	3	88.56	G	151	ATCATCTGTAGAGGTGCGTCAG
chromosome_1:1598709	2	Allele-specific	FORWARD	130	22	59.76	45.45	6	2	90.72	A	151	ATCATCTGTAGAGGTGCGTCAA
chromosome_1:1598709	3	Allele-specific	REVERSE	177	25	60.88	36	5	2	75.3	A	151	CACAGTGAAGTAAAAAATCGCTCAT
chromosome_1:1601113	1	Allele flanking	FORWARD	46	20	60.31	50	3	0				GCGAAGTTGCCGTTGTAGTT	86	216	216	4	0
chromosome_1:1601113	1	Allele flanking	REVERSE	131	19	59.67	63.16	2	0				CCACTCTCTCCGCTCTCCT
chromosome_1:1601113	1	Allele-specific	FORWARD	47	20	59.39	50	3	1	87.4	G	66	CGAAGTTGCCGTTGTAGTTG
chromosome_1:1601113	2	Allele-specific	FORWARD	46	21	60.31	47.62	3	2	90.09	A	66	GCGAAGTTGCCGTTGTAGTTA
chromosome_1:1618200	1	Allele flanking	FORWARD	77	20	60.74	55	3	0				AGAGAGCAACGACGAGCAAC	94	301	301	4	3
chromosome_1:1618200	1	Allele flanking	REVERSE	170	18	59.93	61.11	6	1				GTTGGACCGGTGTTCCTG
chromosome_1:1618200	1	Allele-specific	FORWARD	137	15	61.01	73.33	7	3	79.31	G	151	GGCGACGGTTGCCAG
chromosome_1:1618200	2	Allele-specific	REVERSE	168	16	58.4	68.75	6	2	73.08	G	151	GACCGGTGTTCCTGCC
chromosome_1:1618200	3	Allele-specific	REVERSE	169	17	59.6	64.71	6	1	85.43	A	151	GGACCGGTGTTCCTGCT
chromosome_1:1630733	1	Allele flanking	FORWARD	129	20	60.33	55	2	2				GCCCAAGAACCCTACCAGAT	77	301	301	5	2
chromosome_1:1630733	1	Allele flanking	REVERSE	205	19	60.9	57.89	3	2				GGCTGCTCTCATTCCTTGG
chromosome_1:1647269	1	Allele flanking	FORWARD	89	18	60.08	66.67	3	1				CTGGGTCTGGGTGGACAG	91	301	301	3	0
chromosome_1:1647269	1	Allele flanking	REVERSE	179	21	59.84	47.62	7	2				CATGTAGCAGCTGGATGATGA
chromosome_1:1647269	1	Allele-specific	FORWARD	137	15	62.95	73.33	4	3	57.96	G	151	ACGCACGCACGTCGG
chromosome_1:1647269	2	Allele-specific	REVERSE	171	19	60.22	57.89	3	3	92.65	G	151	CTGGATGATGACAGCGACC
chromosome_1:1647269	3	Allele-specific	REVERSE	170	18	60.38	55.56	3	3	89.08	C	151	TGGATGATGACAGCGACG
chromosome_1:1653712	1	Allele flanking	FORWARD	131	20	59.33	50	4	2				ACTGTTACCCCTGCAACCAT	100	301	301	8	3
chromosome_1:1653712	1	Allele flanking	REVERSE	230	22	59.77	45.45	4	3				CTGTTGCAGGATGAAATACAGC
chromosome_1:1653712	1	Allele-specific	FORWARD	132	20	59.85	50	4	2	94.36	T	151	CTGTTACCCCTGCAACCATT
chromosome_1:1653712	2	Allele-specific	REVERSE	177	25	59.58	40	4	2	81.59	G	151	CAGAATCATACCTTTGAAGAAGGAC
chromosome_1:1655904	1	Allele flanking	FORWARD	114	22	59.68	45.45	3	0				TGTGTTGCTTAGATGTGTGGTG	60	301	301	4	0
chromosome_1:1655904	1	Allele flanking	REVERSE	173	21	59.71	47.62	4	2				AAACGTAAGAGCAGCGAGTTG
chromosome_1:1655904	1	Allele-specific	FORWARD	132	20	59.19	50	3	2	87.08	T	151	GGTGGAGAACAAGGTGCTTT
chromosome_1:1655904	2	Allele-specific	FORWARD	132	20	59.7	55	3	3	93.91	C	151	GGTGGAGAACAAGGTGCTTC
chromosome_1:1655904	3	Allele-specific	REVERSE	171	19	59.9	57.89	4	3	94.53	C	151	GTAAGAGCAGCGAGTTGCG
chromosome_1:1667733	1	Allele flanking	FORWARD	87	20	59.61	50	2	1				CCTTCGTTTGTTGGGCTTAC	89	301	301	5	3
chromosome_1:1667733	1	Allele flanking	REVERSE	175	20	59.9	45	4	2				TCCAATTCCAACTTCCAAGG
chromosome_1:1667733	1	Allele-specific	FORWARD	130	22	60.11	31.82	3	2	90.12	G	151	TGTCATTTTCATTTTTGCTTCG
chromosome_1:1667733	2	Allele-specific	FORWARD	129	23	60.33	30.43	3	1	84.24	C	151	TTGTCATTTTCATTTTTGCTTCC
chromosome_1:1667733	3	Allele-specific	REVERSE	173	21	59.32	42.86	5	3	89.29	G	151	ATTCCAACTTCCAAGGGAAAC
chromosome_1:1672420	1	Allele flanking	FORWARD	109	20	58.91	50	8	2				CCTCAATCTGAGGAGCATGA	77	301	301	3	1
chromosome_1:1672420	1	Allele flanking	REVERSE	185	20	59.88	45	2	2				AGCGGAAGCAACTGAACATT
chromosome_1:1672420	1	Allele-specific	FORWARD	125	27	59.76	29.63	4	3	81.11	T	151	ATGAACATGAAGGTCTAAATTCTTTGT
chromosome_1:1672420	2	Allele-specific	FORWARD	127	25	59.6	36	4	2	81.79	C	151	GAACATGAAGGTCTAAATTCTTTGC
chromosome_1:1709385	1	Allele-specific	FORWARD	137	15	60.45	73.33	4	2	81.31	G	151	GACATGCCGGTGGGG
chromosome_1:1709385	2	Allele-specific	FORWARD	136	16	62.73	68.75	6	3	63.44	T	151	CGACATGCCGGTGGGT
chromosome_1:1709385	3	Allele-specific	REVERSE	167	15	57.45	66.67	5	3	62.58	T	151	GGCGACAGGGTCGAA
chromosome_1:1711646	1	Allele flanking	FORWARD	121	19	60.78	63.16	4	0				GGGTCATGGAGCTGGAGAG	60	301	301	4	2
chromosome_1:1711646	1	Allele flanking	REVERSE	180	20	60.02	50	3	2				TGGTGCTCAGAAAACTGTCG
chromosome_1:1711646	1	Allele-specific	REVERSE	173	21	60.28	47.62	6	3	93.91	T	151	GAAAACTGTCGGACGACTTCA
chromosome_1:1713379	1	Allele flanking	FORWARD	128	21	58.81	42.86	4	2				TGACACAAGAAAACCTGTTGC	89	301	301	6	2
chromosome_1:1713379	1	Allele flanking	REVERSE	216	20	60.37	45	5	2				AAGACCCCGCAAATTGTGTA
chromosome_1:1713379	1	Allele-specific	FORWARD	131	21	60.71	47.62	4	3	88.45	G	151	CACAAGAAAACCTGTTGCCTG
chromosome_1:1713379	2	Allele-specific	FORWARD	131	21	59.77	47.62	4	3	93.16	C	151	CACAAGAAAACCTGTTGCCTC
chromosome_1:1713379	3	Allele-specific	REVERSE	169	17	60.51	64.71	4	2	84.7	G	151	GAAGGCAAGCCACCAGC
chromosome_1:1713379	4	Allele-specific	REVERSE	169	17	60.35	64.71	4	3	88.03	C	151	GAAGGCAAGCCACCAGG
chromosome_1:1714616	1	Allele flanking	FORWARD	118	20	59.84	50	3	0				TGGGACTTTTGGTCTCTGCT	64	301	301	4	1
chromosome_1:1714616	1	Allele flanking	REVERSE	181	20	59.7	50	3	2				GCAATCTGAGCAAGCATCTG
chromosome_1:1714616	1	Allele-specific	FORWARD	129	23	59.66	47.83	4	2	86.41	T	151	GTCTCTGCTTCATGGTACTGGAT
chromosome_1:1714616	2	Allele-specific	FORWARD	129	23	60.19	52.17	4	3	89.61	C	151	GTCTCTGCTTCATGGTACTGGAC
chromosome_1:1714616	3	Allele-specific	REVERSE	173	21	60.19	47.62	5	2	92.55	T	151	CAAGCATCTGTGTCTTGCTCA
chromosome_1:1714616	4	Allele-specific	REVERSE	172	20	59.19	50	4	2	87.74	C	151	AAGCATCTGTGTCTTGCTCG
chromosome_1:1715500	1	Allele flanking	FORWARD	104	21	59.62	47.62	5	2				CCCTCAACTTGTTCAAACCTG	70	301	301	4	0
chromosome_1:1715500	1	Allele flanking	REVERSE	173	20	60.38	45	4	0				TTCATGCCCGTGTTGTTATG
chromosome_1:1715500	1	Allele-specific	FORWARD	131	21	60.23	38.1	6	2	92.79	G	151	TGCTCAAATTTTTCACGAAGG
chromosome_1:1715500	2	Allele-specific	REVERSE	171	19	60.38	52.63	2	2	88.75	G	151	TGCCCGTGTTGTTATGGAC
chromosome_1:1715500	3	Allele-specific	REVERSE	172	20	60.08	45	2	2	93.77	A	151	ATGCCCGTGTTGTTATGGAT
chromosome_1:1752353	1	Allele flanking	FORWARD	106	20	59.84	50	4	1				GAGACAGGTGCATTCGACAA	87	301	301	4	3
chromosome_1:1752353	1	Allele flanking	REVERSE	192	20	58.77	45	4	2				CCTGCTGGTTTAATCGTCAA
chromosome_1:1752353	1	Allele-specific	FORWARD	124	28	59.26	25	6	3	75.3	A	151	AACTAAAACGAAGCAAAATATTCAAGTA
chromosome_1:1752353	2	Allele-specific	FORWARD	125	27	59.6	29.63	6	2	79.08	C	151	ACTAAAACGAAGCAAAATATTCAAGTC
chromosome_1:1752353	3	Allele-specific	REVERSE	177	25	60.54	40	5	3	82.7	A	151	CAATTCGTGTACTGTAATGGGAACT
chromosome_1:1752353	4	Allele-specific	REVERSE	174	22	59.92	45.45	5	3	93.32	C	151	TTCGTGTACTGTAATGGGAACG
chromosome_1:1765099	1	Allele flanking	FORWARD	117	20	59.96	45	6	2				ATATGGGCACACATCTGCAA	70	301	301	6	2
chromosome_1:1765099	1	Allele flanking	REVERSE	186	20	60.12	55	4	2				GGAGGTCAGCATGTGGAGTT
chromosome_1:1765099	1	Allele-specific	FORWARD	127	25	60.08	36	4	3	86.74	C	151	ACATCTGCAAAATTACTTCTTCGAC
chromosome_1:1765099	2	Allele-specific	REVERSE	173	21	59.42	52.38	3	2	87.41	G	151	GAGTTCCCCATCAGTGTGTTC
chromosome_1:1765099	3	Allele-specific	REVERSE	173	21	60.42	52.38	3	3	90.72	C	151	GAGTTCCCCATCAGTGTGTTG
chromosome_1:1766267	1	Allele flanking	FORWARD	116	21	59.82	42.86	5	3				CAACAAACATGCTGCACACTT	63	301	301	6	1
chromosome_1:1766267	1	Allele flanking	REVERSE	178	20	60.01	50	3	0				CAGTTGCGGCTATGAAGACA
chromosome_1:1766267	1	Allele-specific	FORWARD	130	22	58.63	45.45	2	2	76.84	G	151	CACACTTACATCTTTTCCCCAG
chromosome_1:1766267	2	Allele-specific	FORWARD	130	22	58.99	40.91	2	2	80.52	A	151	CACACTTACATCTTTTCCCCAA
chromosome_1:1766267	3	Allele-specific	REVERSE	174	22	59.01	50	2	2	80.66	G	151	CGGCTATGAAGACAAGACAGAC
chromosome_1:1766267	4	Allele-specific	REVERSE	174	22	58.49	45.45	2	2	75.46	A	151	CGGCTATGAAGACAAGACAGAT
chromosome_1:1770141	1	Allele-specific	FORWARD	134	18	61.68	55.56	2	1	68.83	G	151	GGGGGGCTTTTTCCTTTG
chromosome_1:1770141	2	Allele-specific	FORWARD	134	18	60.75	55.56	2	1	78.11	C	151	GGGGGGCTTTTTCCTTTC
chromosome_1:1777167	1	Allele flanking	FORWARD	128	20	60.54	50	4	2				AGGCTCAAGCGTCTCAAATG	60	301	301	5	2
chromosome_1:1777167	1	Allele flanking	REVERSE	187	21	59.97	42.86	5	3				AAATCTTGATGAGCTGCCAGA
chromosome_1:1777167	1	Allele-specific	FORWARD	130	22	59.54	40.91	4	3	88.91	A	151	GCTCAAGCGTCTCAAATGTTTA
chromosome_1:1777167	2	Allele-specific	REVERSE	173	21	61.02	57.14	3	2	82.98	G	151	CCAGACTCCATAAGCCACCTC
chromosome_1:1777167	3	Allele-specific	REVERSE	173	21	60.5	52.38	3	3	89.85	A	151	CCAGACTCCATAAGCCACCTT
chromosome_1:1777581	1	Allele flanking	FORWARD	117	20	59.53	50	3	2				GCCCCACATCTTCAAATAGC	98	301	301	6	2
chromosome_1:1777581	1	Allele flanking	REVERSE	214	20	60.77	50	4	2				ACCGATCAGACGCGAAGATA
chromosome_1:1777581	1	Allele-specific	REVERSE	177	25	59.19	32	4	2	77.76	T	151	AGAAGAATACGTGAACAACAAAACA
chromosome_1:1777581	2	Allele-specific	REVERSE	176	24	59.97	37.5	4	3	89.22	C	151	GAAGAATACGTGAACAACAAAACG
chromosome_1:1784719	1	Allele flanking	FORWARD	116	20	59.2	50	3	3				GCAAAGCCCCTACTTGATGT	81	301	301	4	2
chromosome_1:1784719	1	Allele flanking	REVERSE	196	21	59.07	42.86	4	2				TCTTGACATTCCTGTGGATCA
chromosome_1:1784719	1	Allele-specific	FORWARD	131	21	60.54	52.38	5	2	89.09	G	151	GATGTACCGTAATGCTGCTGG
chromosome_1:1784719	2	Allele-specific	FORWARD	131	21	58.81	47.62	5	2	82.59	A	151	GATGTACCGTAATGCTGCTGA
chromosome_1:1784719	3	Allele-specific	REVERSE	175	23	59.58	34.78	5	3	87.97	G	151	GAACCAAATTCCAATGATTTCAC
chromosome_1:1788386	1	Allele flanking	FORWARD	112	18	60.11	66.67	6	3				CACCGGTAGGGCAGTGTC	84	301	301	4	1
chromosome_1:1788386	1	Allele flanking	REVERSE	195	20	59.96	55	4	0				GGCGGGTACTATGTCCTCAA
chromosome_1:1788386	1	Allele-specific	FORWARD	136	16	58.07	62.5	3	3	69.56	G	151	CACGGCGAAGATGGTG
chromosome_1:1788386	2	Allele-specific	FORWARD	135	17	61.42	64.71	3	2	75.04	C	151	GCACGGCGAAGATGGTC
chromosome_1:1793927	1	Allele flanking	FORWARD	114	19	61.82	63.16	5	2				CCTCGTCGATCTGGAGGTG	93	301	301	5	1
chromosome_1:1793927	1	Allele flanking	REVERSE	206	18	62.24	61.11	5	2				AGATCCCGGCTGCCTTCT
chromosome_1:1793927	1	Allele-specific	FORWARD	136	16	59.27	68.75	6	2	81.74	G	151	CGAGTGCACGTGGTGG
chromosome_1:1793927	2	Allele-specific	REVERSE	168	16	61.29	75	3	3	75.97	G	151	GGGGACGGGGAAGGTC
chromosome_1:1793927	3	Allele-specific	REVERSE	167	15	58.14	73.33	2	1	64.27	C	151	GGGACGGGGAAGGTG
chromosome_1:1798203	1	Allele flanking	FORWARD	127	20	60.55	55	3	3				AGCAGATTGGTGAGGCTGAG	68	301	301	4	0
chromosome_1:1798203	1	Allele flanking	REVERSE	194	20	59.71	45	4	1				TTCCCTTTCAAGTGCCTGTT
chromosome_1:1798203	1	Allele-specific	FORWARD	134	18	61.57	55.56	3	2	75.55	A	151	TGGTGAGGCTGAGGCAAA
chromosome_1:1798203	2	Allele-specific	FORWARD	134	18	60.36	55.56	3	2	87.57	T	151	TGGTGAGGCTGAGGCAAT
chromosome_1:1846697	1	Allele flanking	FORWARD	96	21	59.78	42.86	4	0				GGAACATCAATTCCAGAACCA	87	301	301	4	0
chromosome_1:1846697	1	Allele flanking	REVERSE	182	21	59.43	47.62	8	3				AAGGCCTTCCAGGATAACATC
chromosome_1:1846697	1	Allele-specific	FORWARD	129	23	58.64	39.13	5	2	76.83	T	151	GAAAATGGAAGTTCTGTGGAGAT
chromosome_1:1846697	2	Allele-specific	FORWARD	129	23	59.14	43.48	5	2	81.83	C	151	GAAAATGGAAGTTCTGTGGAGAC
chromosome_1:1882487	1	Allele flanking	FORWARD	101	22	60.03	40.91	6	2				CACGAAAAGGTTAACATCACGA	97	301	301	3	2
chromosome_1:1882487	1	Allele flanking	REVERSE	197	20	57.57	60	7	3				GCCGCTACTGAGTACTGACC
chromosome_1:1883461	1	Allele flanking	FORWARD	128	23	58.39	39.13	5	2				TTCTACATTGTCTCCAATTCTGC	67	301	301	5	1
chromosome_1:1883461	1	Allele flanking	REVERSE	194	20	59.29	45	1	0				GGTTGGTTTGTGTTGTTGGA
chromosome_1:1883461	1	Allele-specific	FORWARD	127	25	60.08	40	5	1	84.03	T	151	GTTCTACATTGTCTCCAATTCTGCT
chromosome_1:1883461	2	Allele-specific	FORWARD	129	23	60.5	43.48	5	1	83.82	C	151	TCTACATTGTCTCCAATTCTGCC
chromosome_1:1883461	3	Allele-specific	REVERSE	176	24	60.11	33.33	2	1	83.84	T	151	AAGTAAAGATGGATGGTGGAAAAA
chromosome_1:1883461	4	Allele-specific	REVERSE	176	24	59.79	37.5	2	0	81.11	C	151	AAGTAAAGATGGATGGTGGAAAAG
chromosome_1:1929498	1	Allele-specific	FORWARD	133	19	58.43	52.63	4	2	78.12	C	151	CCAAGAACAAGGACTTCGC
chromosome_1:1966014	1	Allele-specific	FORWARD	136	16	59.02	62.5	5	3	80.33	T	151	GCGCCACCAGATGGAT
chromosome_1:1978272	1	Allele flanking	FORWARD	91	18	59.76	50	4	0				GCCGATGATTTTCGTGCT	83	301	301	4	1
chromosome_1:1978272	1	Allele flanking	REVERSE	173	19	59.79	57.89	4	2				CCTCCGGTCCACCAACTAT
chromosome_1:1978272	1	Allele-specific	REVERSE	170	18	57.79	55.56	4	3	71.37	T	151	GGTCCACCAACTATGCCA
chromosome_1:1978272	2	Allele-specific	REVERSE	170	18	59.92	61.11	4	2	91.01	C	151	GGTCCACCAACTATGCCG
chromosome_1:1981401	1	Allele flanking	FORWARD	123	21	59.87	47.62	4	2				GGCATACATCTTTCTGCTTGC	63	301	301	5	3
chromosome_1:1981401	1	Allele flanking	REVERSE	185	20	60.13	55	4	2				ATGACCCTGAGTACGCCAAG
chromosome_1:1981401	1	Allele-specific	FORWARD	134	18	60.34	55.56	3	2	87.77	A	151	TTCTGCTTGCCCCAGGTA
chromosome_1:1981401	2	Allele-specific	FORWARD	135	17	60.95	64.71	3	2	79.67	C	151	TCTGCTTGCCCCAGGTC
chromosome_1:1981401	3	Allele-specific	REVERSE	173	21	58.48	47.62	3	2	77.96	A	151	GCCAAGAAGTTAGCAGTGGAT
chromosome_1:1981401	4	Allele-specific	REVERSE	173	21	59.14	52.38	3	1	82.9	C	151	GCCAAGAAGTTAGCAGTGGAG
chromosome_1:1998841	1	Allele flanking	FORWARD	124	18	59.99	55.56	5	3				GCTGTGTTGGCAGCATTG	88	301	301	6	3
chromosome_1:1998841	1	Allele flanking	REVERSE	211	20	59.36	55	2	2				AGCCAACCCTCACAAGTAGC
chromosome_1:1998841	1	Allele-specific	FORWARD	134	18	61.23	55.56	6	3	82.42	G	151	CAGCATTGCAAGCGTGTG
chromosome_1:1998841	2	Allele-specific	REVERSE	168	16	60.1	68.75	4	2	86.87	G	151	GGCATCCAAGCTCCCC
chromosome_1:1998841	3	Allele-specific	REVERSE	170	18	60.31	61.11	4	3	90.38	A	151	GAGGCATCCAAGCTCCCT
chromosome_1:2030139	1	Allele flanking	FORWARD	128	20	59.84	45	6	0				GCAGCATGCCAAATAGAACA	63	301	301	5	0
chromosome_1:2030139	1	Allele flanking	REVERSE	190	20	59.81	45	4	0				AAGCTAAAGATGGCGATGGA
chromosome_1:2030139	1	Allele-specific	FORWARD	129	23	60.5	39.13	6	3	87.72	T	151	CAGCATGCCAAATAGAACAGATT
chromosome_1:2030139	2	Allele-specific	REVERSE	172	20	61.06	50	5	3	87.49	C	151	TGGGTTGAACAGTCCTTTCG
chromosome_1:2046423	1	Allele flanking	FORWARD	119	20	59.86	50	6	2				CAGTCAACATTGCTGGCCTA	61	301	301	3	0
chromosome_1:2046423	1	Allele flanking	REVERSE	179	20	60.2	50	4	2				GCACGGGTGTATCCAAATTC
chromosome_1:2046423	1	Allele-specific	FORWARD	130	22	59.99	45.45	6	3	94.69	T	151	GCTGGCCTATAAAGGAAGGTTT
chromosome_1:2046423	2	Allele-specific	REVERSE	176	24	59.21	37.5	4	2	79.89	T	151	GGTGTATCCAAATTCTACCACAAA
chromosome_1:2046423	3	Allele-specific	REVERSE	176	24	58.87	41.67	4	2	76.5	C	151	GGTGTATCCAAATTCTACCACAAG
chromosome_1:2047173	1	Allele flanking	FORWARD	104	20	59.85	45	4	0				TGCAGTTCCCTTCGAGTTTT	81	301	301	4	1
chromosome_1:2047173	1	Allele flanking	REVERSE	184	20	60.02	60	4	2				GCTGCTGTACGGAGGAAGTC
chromosome_1:2078282	1	Allele flanking	FORWARD	88	20	60.51	50	5	3				TCGTCTGGATGGTCACCTTT	97	301	301	4	2
chromosome_1:2078282	1	Allele flanking	REVERSE	184	21	59.61	47.62	4	0				CATGTTGCAGTGTGTGATCCT
chromosome_1:2078282	1	Allele-specific	FORWARD	134	18	60.09	61.11	8	3	95.12	A	151	CCCACCTCGAGCTGCTTA
chromosome_1:2117141	1	Allele flanking	FORWARD	129	20	59.18	50	8	0				GCTGCAGCTACATGAAAGGA	68	301	301	5	2
chromosome_1:2117141	1	Allele flanking	REVERSE	196	27	57.63	29.63	6	2				TGGAAATATTACAATAGTAGCATGAGA
chromosome_1:2117141	1	Allele-specific	FORWARD	131	21	59.43	42.86	6	2	89.43	A	151	TGCAGCTACATGAAAGGATGA
chromosome_1:2117141	2	Allele-specific	FORWARD	131	21	61.32	47.62	6	3	83.55	C	151	TGCAGCTACATGAAAGGATGC
chromosome_1:2160859	1	Allele flanking	FORWARD	77	20	59.96	50	6	2				GCAAAGAATGCTTCGAGGTC	96	301	301	5	0
chromosome_1:2160859	1	Allele flanking	REVERSE	172	20	59.45	55	3	0				CGAGTCCGTCTTCTTCTGGT
chromosome_1:2160859	1	Allele-specific	REVERSE	174	22	60.78	50	3	2	83.38	T	151	CGAGTCCGTCTTCTTCTGGTAA
chromosome_1:2160859	2	Allele-specific	REVERSE	174	22	60.43	54.55	3	2	86.93	C	151	CGAGTCCGTCTTCTTCTGGTAG
chromosome_1:2172274	1	Allele flanking	FORWARD	125	21	59.77	42.86	7	2				TCTGCAGCAGCTGAATAAACA	69	301	301	5	3
chromosome_1:2172274	1	Allele flanking	REVERSE	193	20	59.69	50	6	0				TGGCAGAGGCTTCTTTTCTC
chromosome_1:2172274	1	Allele-specific	FORWARD	129	23	59.06	43.48	7	3	83.95	C	151	CAGCAGCTGAATAAACATCAGAC
chromosome_1:2235133	1	Allele flanking	FORWARD	115	23	60.03	30.43	4	1				AAAAAGAAAATGAAACTGCACCA	64	301	301	6	1
chromosome_1:2235133	1	Allele flanking	REVERSE	178	22	58.74	40.91	5	3				AACCCTCTTTTGAAGTGACACA
chromosome_1:2235133	1	Allele-specific	REVERSE	175	23	60.71	39.13	5	3	84.99	T	151	TCTTTTGAAGTGACACATACGCA
chromosome_1:2235642	1	Allele flanking	FORWARD	38	20	60.08	45	5	3				CAACCGGGAAAAGAAGTTCA	67	219	219	4	1
chromosome_1:2235642	1	Allele flanking	REVERSE	104	20	60.01	50	5	3				ACCACCGAACCTTTGACAAG
chromosome_1:2235642	1	Allele-specific	FORWARD	46	24	59.5	37.5	5	2	83.45	G	69	AAAAGAAGTTCAAGATTAGCCTCG
chromosome_1:2235642	2	Allele-specific	FORWARD	45	25	59.49	36	5	3	83.04	A	69	GAAAAGAAGTTCAAGATTAGCCTCA
chromosome_1:2235642	3	Allele-specific	REVERSE	90	20	57.95	45	7	2	77.22	A	69	CAAGGCTTGTTCGAGAATGT
chromosome_1:2241465	1	Allele flanking	FORWARD	121	20	60.33	50	4	3				ATGTCCCAATCTGGTCTGGA	60	301	301	5	3
chromosome_1:2241465	1	Allele flanking	REVERSE	180	22	58.61	36.36	4	2				TTTTTAATGCACAGACACATGG
chromosome_1:2241465	1	Allele-specific	FORWARD	131	21	59.58	47.62	2	1	86.69	G	151	CTGGTCTGGAAACTGGAAATG
chromosome_1:2241465	2	Allele-specific	REVERSE	170	18	59.12	61.11	4	3	84.68	G	151	AGACACATGGGGACACCC
chromosome_1:2259474	1	Allele flanking	FORWARD	128	20	59.07	50	3	1				GCTCGCTTCTTTGGGATAAG	75	301	301	4	1
chromosome_1:2259474	1	Allele flanking	REVERSE	202	20	60.18	55	4	2				CACCGTCAACGACTACATCG
chromosome_1:2259474	1	Allele-specific	FORWARD	131	21	61.05	47.62	4	3	84.99	G	151	CGCTTCTTTGGGATAAGATCG
chromosome_1:2259474	2	Allele-specific	REVERSE	177	25	59.84	44	4	2	84.21	G	151	CAGGATAGATAAAGTCAAGACGCTC
chromosome_1:2264989	1	Allele flanking	FORWARD	110	20	60.85	50	6	3				AAGCCATGGATGAGGTCCTT	73	301	301	5	0
chromosome_1:2264989	1	Allele flanking	REVERSE	182	18	61.73	61.11	3	1				ACCGCCTGTTCGTCCACT
chromosome_1:2264989	1	Allele-specific	FORWARD	135	17	61.42	64.71	4	3	77.33	G	151	CGTTGAAGGTGAGGCCG
chromosome_1:2264989	2	Allele-specific	FORWARD	135	17	59.28	58.82	4	3	84.3	A	151	CGTTGAAGGTGAGGCCA
chromosome_1:2264989	3	Allele-specific	REVERSE	168	16	59.68	68.75	5	1	83.58	G	151	CTCGGCGACATCCCAC
chromosome_1:2264989	4	Allele-specific	REVERSE	169	17	60.02	58.82	5	2	90.26	A	151	ACTCGGCGACATCCCAT
chromosome_1:2300937	1	Allele flanking	FORWARD	118	21	58.11	38.1	2	0				TCCTGTTTTCCTTTCTTTGCT	82	301	301	5	2
chromosome_1:2300937	1	Allele flanking	REVERSE	199	20	58.99	40	7	1				TGCAGTGCATCAAAAACTCA
chromosome_1:2300937	1	Allele-specific	FORWARD	125	27	60.09	33.33	6	3	83.86	T	151	TTCCTTTCTTTGCTATTAGATCTGTGT
chromosome_1:2300937	2	Allele-specific	REVERSE	180	28	59.83	35.71	6	3	81.03	A	151	GAATCAGGATTAGAGAGATGGATTAAGT
chromosome_1:2300937	3	Allele-specific	REVERSE	180	28	60.62	35.71	6	2	74.87	T	151	GAATCAGGATTAGAGAGATGGATTAAGA
chromosome_1:2305833	1	Allele-specific	REVERSE	169	17	59.14	58.82	4	1	79.6	A	151	CATGGTGGCTGTGGCTT
chromosome_1:2305833	2	Allele-specific	REVERSE	169	17	60.9	64.71	4	2	80.84	C	151	CATGGTGGCTGTGGCTG
chromosome_1:2312791	1	Allele flanking	FORWARD	129	21	60.2	52.38	7	0				CAGTGGCTGCTACTTTTGCTC	60	301	301	6	3
chromosome_1:2312791	1	Allele flanking	REVERSE	188	20	60.13	45	4	0				AGCAAACAGGAAGCTCGAAA
chromosome_1:2312791	1	Allele-specific	FORWARD	132	20	60.15	50	3	1	92	T	151	TGGCTGCTACTTTTGCTCCT
chromosome_1:2312791	2	Allele-specific	FORWARD	133	19	59.97	57.89	3	2	92.91	C	151	GGCTGCTACTTTTGCTCCC
chromosome_1:2313007	1	Allele flanking	FORWARD	18	20	59.48	50	4	2				CTCTTGCGCTTGGGTAGAAT	75	216	216	4	1
chromosome_1:2313007	1	Allele flanking	REVERSE	92	20	59.11	50	3	0				GGAGGTGAGACCCTGAAAAA
chromosome_1:2313007	1	Allele-specific	FORWARD	44	23	60.06	34.78	6	2	90.48	G	66	TTGTTTCAACTGAATGTTGTTCG
chromosome_1:2313007	2	Allele-specific	REVERSE	90	23	58.88	43.48	2	1	75.75	G	66	GTGAGACCCTGAAAAATACATCC
chromosome_1:2313007	3	Allele-specific	REVERSE	91	24	59.78	41.67	3	3	86.7	A	66	GGTGAGACCCTGAAAAATACATCT
chromosome_1:2319906	1	Allele flanking	FORWARD	129	19	60.26	63.16	3	0				GTCACCACCTCCTGCCTCT	78	301	301	4	0
chromosome_1:2319906	1	Allele flanking	REVERSE	206	18	60.43	66.67	5	1				GTCGTCCAGGTCGCTGTC
chromosome_1:2319906	1	Allele-specific	FORWARD	134	18	59.47	66.67	3	3	87.57	G	151	CACCTCCTGCCTCTCCAG
chromosome_1:2319906	2	Allele-specific	FORWARD	134	18	59.9	61.11	2	1	87.95	A	151	CACCTCCTGCCTCTCCAA
chromosome_1:2320810	1	Allele flanking	FORWARD	97	20	60.01	60	5	1				CGAGCACGAGTCCTTCTACC	91	301	301	4	2
chromosome_1:2320810	1	Allele flanking	REVERSE	187	18	62.05	61.11	4	2				GTCGCGGAACTGCACGTA
chromosome_1:2320810	1	Allele-specific	FORWARD	137	15	62.56	80	4	3	61.94	C	151	CTGCTGGACCCCGCC
chromosome_1:2320810	2	Allele-specific	REVERSE	167	15	62.28	66.67	6	2	64.27	A	151	TCCCGCCGGAACGAT
chromosome_1:2333604	1	Allele flanking	FORWARD	125	20	59.44	50	4	0				TGCAGGCGATCTAGGTACAA	88	301	301	5	1
chromosome_1:2333604	1	Allele flanking	REVERSE	212	20	61.63	50	8	2				CCTTGGAAGCTGCAAGGAAT
chromosome_1:2333604	1	Allele-specific	FORWARD	130	22	59.77	50	4	3	91.24	T	151	GCGATCTAGGTACAAGCAGGAT
chromosome_1:2333604	2	Allele-specific	FORWARD	130	22	60.29	54.55	4	2	88.93	C	151	GCGATCTAGGTACAAGCAGGAC
chromosome_1:2333604	3	Allele-specific	REVERSE	177	25	60.01	36	4	3	87.41	T	151	ATAGCCATGAATTTGTCATACCCTA
chromosome_1:2333604	4	Allele-specific	REVERSE	174	22	61.47	45.45	4	2	77.16	C	151	GCCATGAATTTGTCATACCCTG
chromosome_1:2352629	1	Allele flanking	FORWARD	91	19	59.82	63.16	3	0				GGACTACCGCTTCGTCTCC	85	301	301	4	3
chromosome_1:2352629	1	Allele flanking	REVERSE	175	20	59.94	50	4	2				CTCCATCATCTGAGCAACGA
chromosome_1:2352629	1	Allele-specific	FORWARD	135	17	60.69	58.82	5	2	83.54	G	151	TGCTCGTCGGCATCAAG
chromosome_1:2352629	2	Allele-specific	FORWARD	135	17	60.54	58.82	5	2	85.07	C	151	TGCTCGTCGGCATCAAC
chromosome_1:2384928	1	Allele flanking	FORWARD	96	20	59.32	45	4	0				TCCATGAGGATGCAAGAGAA	86	301	301	4	0
chromosome_1:2384928	1	Allele flanking	REVERSE	181	20	60.7	60	4	2				CTCAACCAGGCCAGTGTAGG
chromosome_1:2384928	1	Allele-specific	FORWARD	134	18	58.75	55.56	2	2	78.05	G	151	AGAGAAGGAATGGTGCCG
chromosome_1:2391961	1	Allele flanking	FORWARD	117	20	60.29	45	7	2				TTGCACTGGCATGTGCTTAT	62	301	301	5	0
chromosome_1:2391961	1	Allele flanking	REVERSE	178	20	59.86	55	4	2				TGTCACTGCTCGATGGGTAG
chromosome_1:2391961	1	Allele-specific	FORWARD	134	18	60.82	61.11	4	2	83.66	G	151	TATCCTGGGAGGGAACGG
chromosome_1:2391961	2	Allele-specific	REVERSE	172	20	57.94	55	4	3	76.9	G	151	CTCGATGGGTAGACATGACC
chromosome_1:2391961	3	Allele-specific	REVERSE	173	21	61.08	52.38	4	3	84.67	T	151	GCTCGATGGGTAGACATGACA
chromosome_1:2395710	1	Allele flanking	FORWARD	106	20	60.5	45	3	2				TTGTGGCAAACCCTTCAGAT	85	301	301	3	0
chromosome_1:2395710	1	Allele flanking	REVERSE	190	21	59.48	47.62	4	0				GAAACTTGTGTGGGAAAGTGG
chromosome_1:2395710	1	Allele-specific	REVERSE	175	23	59.64	39.13	4	2	86.25	G	151	GTGGTTATATTGATTTTCACGCC
chromosome_1:2395710	2	Allele-specific	REVERSE	176	24	59.81	33.33	4	3	87.58	T	151	AGTGGTTATATTGATTTTCACGCA
chromosome_1:2400522	1	Allele flanking	FORWARD	117	20	58.97	45	2	2				AGAACAACAGCGAACAAACG	73	301	301	3	1
chromosome_1:2400522	1	Allele flanking	REVERSE	189	18	60.39	61.11	4	0				TGCAGCTCCTCCTGCTTC
chromosome_1:2402651	1	Allele flanking	FORWARD	112	20	59.4	40	6	2				TTCTCATGGAACAGCGAAAA	67	301	301	3	0
chromosome_1:2402651	1	Allele flanking	REVERSE	178	20	59.93	55	6	0				GCACAACGCGTCTACTACCA
chromosome_1:2402651	1	Allele-specific	FORWARD	136	16	59.39	62.5	3	2	81.07	A	151	GGGCTGCTCGGTTTGA
chromosome_1:2402651	2	Allele-specific	FORWARD	135	17	61.43	58.82	3	0	71.57	T	151	TGGGCTGCTCGGTTTGT
chromosome_1:2426801	1	Allele flanking	FORWARD	86	19	60.48	63.16	5	2				GACTCCTCCGTGGATCACC	94	301	301	5	3
chromosome_1:2426801	1	Allele flanking	REVERSE	179	27	57.66	33.33	4	3				AACTAAACTACTCACAGATGATGAACA
chromosome_1:2426801	1	Allele-specific	FORWARD	136	16	60.52	62.5	3	2	82	A	151	GTCGTGGAAAGCCGCA
chromosome_1:2436581	1	Allele flanking	FORWARD	88	20	60.45	55	4	2				ACAGGAAGGTTGCTCTGCAC	85	301	301	4	1
chromosome_1:2436581	1	Allele flanking	REVERSE	172	20	59.8	60	5	0				GAGCCTCTCCACATCCACTC
chromosome_1:2436581	1	Allele-specific	FORWARD	130	22	61.03	50	4	3	83.23	G	151	TGCTCTCTCTGATCCTGAAAGG
chromosome_1:2436581	2	Allele-specific	FORWARD	129	23	59.65	43.48	4	3	88.02	T	151	TTGCTCTCTCTGATCCTGAAAGT
chromosome_1:2436581	3	Allele-specific	REVERSE	171	19	60.47	63.16	2	0	84.52	G	151	CCTCTCCACATCCACTCCC
chromosome_1:2436581	4	Allele-specific	REVERSE	171	19	59.6	57.89	2	1	86.87	T	151	CCTCTCCACATCCACTCCA
chromosome_1:2461835	1	Allele flanking	FORWARD	113	20	60.16	55	6	2				CATGTGGAGCTCTCGCTGTA	63	301	301	3	1
chromosome_1:2461835	1	Allele flanking	REVERSE	175	22	59.38	45.45	4	2				TGCATAGAAAGGCTGGTATCTG
chromosome_1:2461835	1	Allele-specific	FORWARD	126	26	61.29	34.62	3	2	70.27	C	151	CGCTGTATTTTATCTTGGATTTTCAC
chromosome_1:2462105	1	Allele flanking	FORWARD	92	20	59.09	50	8	2				ACAGAAGGCCTCTTGTTGCT	60	270	270	4	2
chromosome_1:2462105	1	Allele flanking	REVERSE	151	20	60.16	55	5	2				CATCACTGACCCACTTGTGC
chromosome_1:2462105	1	Allele-specific	FORWARD	98	23	59.96	47.83	4	2	89.45	A	120	GGCCTCTTGTTGCTACTGACTAA
chromosome_1:2462496	1	Allele flanking	FORWARD	125	20	59.83	50	4	0				CACTGGAAAGTGCATGGAGA	60	301	301	2	0
chromosome_1:2462496	1	Allele flanking	REVERSE	184	20	60.32	45	4	0				AGGAAAAAGGCTAGGCGAAA
chromosome_1:2462496	1	Allele-specific	FORWARD	130	22	60.5	45.45	4	2	86.78	T	151	GAAAGTGCATGGAGACCAGAAT
chromosome_1:2462496	2	Allele-specific	FORWARD	131	21	59.2	47.62	4	3	87.51	C	151	AAAGTGCATGGAGACCAGAAC
chromosome_1:2462496	3	Allele-specific	REVERSE	172	20	58.48	40	6	2	81.9	T	151	GCGAAACATTTCCCACATTA
chromosome_1:2462496	4	Allele-specific	REVERSE	172	20	61.27	45	6	3	86.09	C	151	GCGAAACATTTCCCACATTG
chromosome_1:2463213	1	Allele flanking	FORWARD	70	22	60.04	50	3	0				TTCTTCTTACCGCTGCTACTCC	98	246	246	3	0
chromosome_1:2463213	1	Allele flanking	REVERSE	167	20	60.59	55	5	0				CTCAACGAGGTGCTCGACTT
chromosome_1:2463213	1	Allele-specific	FORWARD	80	17	60.52	70.59	3	1	82.37	G	96	CGCTGCTACTCCCCCTG
chromosome_1:2463213	2	Allele-specific	FORWARD	80	17	59.46	70.59	3	1	82.17	C	96	CGCTGCTACTCCCCCTC
chromosome_1:2463213	3	Allele-specific	REVERSE	112	15	59.79	73.33	4	2	83.69	G	96	CCGGAGGGCAGCATC
chromosome_1:2477955	1	Allele flanking	FORWARD	125	20	60.16	50	6	2				GCACACATTTGTCCAACTCG	84	301	301	5	2
chromosome_1:2477955	1	Allele flanking	REVERSE	208	20	60.45	45	5	3				CCAAAAGGGCCTCAAAAGTT
chromosome_1:2477955	1	Allele-specific	FORWARD	132	20	59.88	45	4	2	94.64	G	151	TTTGTCCAACTCGCAAACAG
chromosome_1:2477955	2	Allele-specific	FORWARD	134	18	57.18	44.44	3	1	61.37	A	151	TGTCCAACTCGCAAACAA
chromosome_1:2477955	3	Allele-specific	REVERSE	175	23	59.84	43.48	6	2	89.48	A	151	GTGTACCAGCATGTTGTGAATGT
chromosome_1:2488243	1	Allele flanking	FORWARD	104	20	59.97	50	8	1				AAGGATTCGAACCTGTGGTG	92	301	301	5	2
chromosome_1:2488243	1	Allele flanking	REVERSE	195	20	61.21	60	7	2				ACTGTGACTCACGGGTCAGG
chromosome_1:2488243	1	Allele-specific	FORWARD	133	19	59.08	52.63	4	3	86.32	T	151	GAGCCTGCTGCTTCATCAT
chromosome_1:2491072	1	Allele flanking	FORWARD	105	19	60.39	57.89	4	2				CCTCGAAGCCTGAAGGTGT	71	301	301	4	1
chromosome_1:2491072	1	Allele flanking	REVERSE	175	20	60.35	55	4	3				CCGAGCAGTAATCTGGGAGA
chromosome_1:2491072	1	Allele-specific	FORWARD	135	17	60.33	58.82	6	2	87.81	G	151	CAAAGGACTTTCGGGCG
chromosome_1:2491072	2	Allele-specific	FORWARD	133	19	60.62	47.37	6	1	87.21	A	151	AACAAAGGACTTTCGGGCA
chromosome_1:2491072	3	Allele-specific	REVERSE	174	22	59.91	50	3	3	92.01	G	151	AGCAGTAATCTGGGAGAACAGC
chromosome_1:2491072	4	Allele-specific	REVERSE	175	23	58.94	47.83	3	3	80.23	A	151	GAGCAGTAATCTGGGAGAACAGT
chromosome_1:2515646	1	Allele flanking	FORWARD	97	20	60.73	55	4	1				AGCTCAAGTGCGAGAACCAG	95	301	301	3	0
chromosome_1:2515646	1	Allele flanking	REVERSE	191	20	61.56	55	3	3				GTAGTTTGGCGGGCAGAAGT
chromosome_1:2515646	1	Allele-specific	REVERSE	169	17	60.51	64.71	4	2	84.77	A	151	GGCCGTCACCAGGATGT
chromosome_1:2515646	2	Allele-specific	REVERSE	168	16	59.5	68.75	3	3	83.9	C	151	GCCGTCACCAGGATGG
chromosome_1:2519074	1	Allele flanking	FORWARD	124	20	58.95	50	2	2				CAAAAGGGTCGGTTAGGGTA	94	301	301	3	0
chromosome_1:2519074	1	Allele flanking	REVERSE	217	20	61.81	45	4	2				CCAAGCCAAAACATGATCCA
chromosome_1:2519074	1	Allele-specific	FORWARD	130	22	59.76	50	4	1	87.74	G	151	GGTCGGTTAGGGTATATTGCTG
chromosome_1:2519074	2	Allele-specific	FORWARD	129	23	60.44	47.83	4	3	87.12	A	151	GGGTCGGTTAGGGTATATTGCTA
chromosome_1:2531748	1	Allele flanking	FORWARD	118	20	60.57	45	4	2				TCGGTTTTTGATCCTCCTGA	60	301	301	5	3
chromosome_1:2531748	1	Allele flanking	REVERSE	177	20	60.39	55	4	1				CTCCTCGTTGTAGGCAGGAA
chromosome_1:2531748	1	Allele-specific	REVERSE	175	23	60.67	47.83	3	2	82.55	C	151	TCGTTGTAGGCAGGAACTATCAG
chromosome_1:2584107	1	Allele flanking	FORWARD	82	20	60.25	50	5	2				GCTTTTACAGCCCAAGTGGA	91	301	301	4	2
chromosome_1:2584107	1	Allele flanking	REVERSE	172	20	60.12	45	6	3				TGAAGGATTGCACGTGATGT
chromosome_1:2584107	1	Allele-specific	FORWARD	136	16	62.67	68.75	3	3	62.13	A	151	CGTCGGGTCATCCCCA
chromosome_1:2584107	2	Allele-specific	REVERSE	174	22	60.39	40.91	6	2	89.14	A	151	TGAAGGATTGCACGTGATGTAT
chromosome_1:2584600	1	Allele flanking	FORWARD	81	21	57.5	47.62	8	0				AGGATCTGGAGATCATGTGTG	98	301	301	6	1
chromosome_1:2584600	1	Allele flanking	REVERSE	178	20	59.16	55	5	0				CGCCTTCAAGAACCTCTCTC
chromosome_1:2615248	1	Allele flanking	FORWARD	118	20	61.26	55	6	1				GAGGTCCAGCTGTGTTTGGA	60	301	301	5	2
chromosome_1:2615248	1	Allele flanking	REVERSE	177	20	60.07	50	4	2				GATCCAACCGTGCTTCCTTA
chromosome_1:2615248	1	Allele-specific	FORWARD	129	23	59.41	34.78	2	1	80.99	T	151	GTGTTTGGATTGATTTCTTCGTT
chromosome_1:2615248	2	Allele-specific	FORWARD	129	23	59.87	39.13	2	2	87.28	C	151	GTGTTTGGATTGATTTCTTCGTC
chromosome_1:2615248	3	Allele-specific	REVERSE	171	19	59.7	52.63	3	2	90.21	T	151	CGTGCTTCCTTACCCACAA
chromosome_1:2615248	4	Allele-specific	REVERSE	171	19	59.3	57.89	3	2	86.2	C	151	CGTGCTTCCTTACCCACAG
chromosome_1:2624857	1	Allele flanking	FORWARD	121	20	60.61	50	7	2				CACTTTGCAGCAGAATGCAC	60	301	301	4	3
chromosome_1:2624857	1	Allele flanking	REVERSE	180	20	60.45	55	7	3				GTGCCCAGACTCTTTGCAGT
chromosome_1:2624857	1	Allele-specific	FORWARD	131	21	59.35	47.62	4	3	89	G	151	CAGAATGCACCTCACAAACTG
chromosome_1:2624857	2	Allele-specific	FORWARD	130	22	60.31	45.45	4	2	88.7	A	151	GCAGAATGCACCTCACAAACTA
chromosome_1:2626974	1	Allele flanking	FORWARD	90	21	60.38	42.86	6	2				TGATCATGAAACACGTGATGG	98	301	301	3	1
chromosome_1:2626974	1	Allele flanking	REVERSE	187	20	59.97	60	8	2				GGAGCTCCAGGCTACAGATG
chromosome_1:2626974	1	Allele-specific	REVERSE	174	22	58.86	36.36	4	3	82.13	A	151	AGATGCAAGTGAAATCAGCATT
chromosome_1:2633063	1	Allele flanking	FORWARD	129	20	60.48	50	4	2				ATGAATGGCCTCTCCGTGTA	60	301	301	3	1
chromosome_1:2633063	1	Allele flanking	REVERSE	188	19	60.08	63.16	4	0				CGTCCTCCTCCAGCTCTTC
chromosome_1:2633063	1	Allele-specific	REVERSE	177	25	59.76	40	6	1	83.03	G	151	CTCTTCGTGTAGAGTTTTATTTGCC
chromosome_1:2637101	1	Allele flanking	FORWARD	119	19	61.08	57.89	6	2				AGATGTGGCACTCGTGCTG	61	301	301	4	3
chromosome_1:2637101	1	Allele flanking	REVERSE	179	20	60.39	55	2	0				GGCAGAGGAGGAGACAACAA
chromosome_1:2637101	1	Allele-specific	REVERSE	167	15	62.93	66.67	4	3	58.18	T	151	CAACAAGCCGCCGCA
chromosome_1:2644056	1	Allele flanking	FORWARD	127	20	60.83	55	3	1				GACTCCACCGACAAAAGCAG	95	301	301	4	1
chromosome_1:2644056	1	Allele flanking	REVERSE	221	20	60.04	50	4	2				TGAACGGAGCATCCTTATCC
chromosome_1:2644056	1	Allele-specific	FORWARD	134	18	62.02	55.56	3	0	67.7	A	151	CCGACAAAAGCAGCCACA
chromosome_1:2644056	2	Allele-specific	FORWARD	134	18	59.98	55.56	3	2	91.05	T	151	CCGACAAAAGCAGCCACT
chromosome_1:2644056	3	Allele-specific	REVERSE	171	19	59.88	52.63	4	2	92.61	A	151	GGGTGCAGAAATCCATCCT
chromosome_1:2644056	4	Allele-specific	REVERSE	171	19	61.85	52.63	4	2	75.32	T	151	GGGTGCAGAAATCCATCCA
chromosome_1:2670539	1	Allele flanking	FORWARD	131	20	59.62	55	4	1				GTCGCGTCTTTGTCTGTCTG	76	301	301	4	2
chromosome_1:2670539	1	Allele flanking	REVERSE	206	21	59.99	42.86	3	3				TTCAAATGTTACCCAGCGAAC
chromosome_1:2670539	1	Allele-specific	FORWARD	133	19	60.6	57.89	4	1	86.17	G	151	CGCGTCTTTGTCTGTCTGG
chromosome_1:2670539	2	Allele-specific	FORWARD	132	20	59.62	50	4	0	88.72	T	151	TCGCGTCTTTGTCTGTCTGT
chromosome_1:2670539	3	Allele-specific	REVERSE	172	20	59.24	50	3	2	87.66	G	151	CTACAAACAAACACGACGCC
chromosome_1:2670539	4	Allele-specific	REVERSE	172	20	58.4	45	3	1	77.54	T	151	CTACAAACAAACACGACGCA
chromosome_1:2688116	1	Allele flanking	FORWARD	129	19	60.34	52.63	6	2				ACAAGCGTTGAGCTTGCAG	73	301	301	4	1
chromosome_1:2688116	1	Allele flanking	REVERSE	201	20	59.55	45	3	3				GCTTCCATTGTGGCATTGTA
chromosome_1:2688116	1	Allele-specific	FORWARD	137	15	59.39	66.67	4	3	81.4	C	151	TGAGCTTGCAGCGCC
chromosome_1:2688116	2	Allele-specific	REVERSE	175	23	59.4	43.48	5	3	86.1	T	151	TCTACTTGGAGGAGAAGACCAAA
chromosome_1:2688589	1	Allele flanking	FORWARD	118	19	60.37	57.89	4	0				TGACCTTGACCCCGTACCT	97	301	301	5	1
chromosome_1:2688589	1	Allele flanking	REVERSE	214	20	60.32	55	8	0				GTAGTGGCCACGTTCTGCTT
chromosome_1:2688589	1	Allele-specific	REVERSE	167	15	62.92	73.33	5	3	58.93	G	151	TGCGGCAGTGGGTGC
chromosome_1:2688589	2	Allele-specific	REVERSE	168	16	60.43	68.75	7	1	83.69	A	151	CTGCGGCAGTGGGTGT
chromosome_1:2697945	1	Allele flanking	FORWARD	124	20	60.25	55	4	2				GTCGCCTGATGTAGCCATCT	78	301	301	4	1
chromosome_1:2697945	1	Allele flanking	REVERSE	201	19	60.26	52.63	4	2				ACAACGGAGCACAGGATCA
chromosome_1:2697945	1	Allele-specific	REVERSE	168	16	58.43	68.75	4	2	72.1	G	151	CGACAGCGTGTGCCTC
chromosome_1:2697945	2	Allele-specific	REVERSE	169	17	62.28	64.71	4	1	65.33	A	151	GCGACAGCGTGTGCCTT
chromosome_1:2706635	1	Allele flanking	FORWARD	114	20	58.2	45	6	3				GGAACTTGAAGGTTGCAATG	77	301	301	4	0
chromosome_1:2706635	1	Allele flanking	REVERSE	190	20	59.02	45	3	3				TGCGTGTTGCTTGTATCAGA
chromosome_1:2709283	1	Allele-specific	FORWARD	72	19	58.31	57.89	6	2	78.14	G	90	CTCCATCTGGAACTCCTCG
chromosome_1:2709283	2	Allele-specific	FORWARD	71	20	60.35	55	6	3	95.26	A	90	GCTCCATCTGGAACTCCTCA
chromosome_1:2709631	1	Allele flanking	FORWARD	88	18	62.59	66.67	4	0				GGTGAGCCGGAAGGAGGT	99	301	301	5	3
chromosome_1:2709631	1	Allele flanking	REVERSE	186	18	61.93	66.67	3	0				GAGCCCATCCCCTTCTCC
chromosome_1:2709631	1	Allele-specific	FORWARD	137	15	62.4	80	4	3	63.53	G	151	GTGCCGAGGACCGGG
chromosome_1:2717097	1	Allele flanking	FORWARD	127	20	60.65	55	3	2				CGGCATTGTCCTGGTAGAAG	60	301	301	6	3
chromosome_1:2717097	1	Allele flanking	REVERSE	186	20	59.79	50	4	0				ACCTCGACCATGATTTCACC
chromosome_1:2717097	1	Allele-specific	FORWARD	130	22	60.13	50	3	2	89.9	C	151	CATTGTCCTGGTAGAAGAAGCC
chromosome_1:2717097	2	Allele-specific	REVERSE	171	19	58.68	57.89	2	2	79.35	T	151	ACCTCGTCCCTCCTCCTTA
chromosome_1:2717097	3	Allele-specific	REVERSE	170	18	60.75	66.67	2	1	81.41	C	151	CCTCGTCCCTCCTCCTTG
chromosome_1:2718017	1	Allele flanking	FORWARD	130	19	60.25	57.89	2	2				ACGGAGAGGAAAGGTGTGC	61	301	301	6	2
chromosome_1:2718017	1	Allele flanking	REVERSE	190	20	60.13	50	2	0				TGCTCCGTTCGTCTTCTCTT
chromosome_1:2718017	1	Allele-specific	FORWARD	133	19	58.52	57.89	2	1	76.16	G	151	GAGAGGAAAGGTGTGCGAG
chromosome_1:2718017	2	Allele-specific	FORWARD	133	19	58.94	52.63	2	2	82.03	A	151	GAGAGGAAAGGTGTGCGAA
chromosome_1:2718017	3	Allele-specific	REVERSE	168	16	60.09	68.75	2	1	84.04	G	151	CCCCAATCTCTCCGCC
chromosome_1:2718017	4	Allele-specific	REVERSE	170	18	60.16	61.11	2	1	87.31	A	151	GACCCCAATCTCTCCGCT
chromosome_1:2739830	1	Allele flanking	FORWARD	124	22	59.63	36.36	3	0				TTTGCCATAGTTTTGTTGAGGA	64	301	301	5	0
chromosome_1:2739830	1	Allele flanking	REVERSE	187	20	58.87	50	7	3				CTGACTGGCAGTTTCGGATA
chromosome_1:2739830	1	Allele-specific	FORWARD	128	24	60.86	41.67	2	2	77.98	T	151	CCATAGTTTTGTTGAGGAGCATCT
chromosome_1:2783505	1	Allele flanking	FORWARD	131	19	59.35	57.89	5	2				AACCTCTCAGGCGAGATCC	74	301	301	4	3
chromosome_1:2783505	1	Allele flanking	REVERSE	204	18	61.32	61.11	6	3				CCCGGGTTGTTGAGGAAC
chromosome_1:2783505	1	Allele-specific	FORWARD	134	18	60.02	61.11	5	3	93.92	A	151	CTCTCAGGCGAGATCCCA
chromosome_1:2783505	2	Allele-specific	REVERSE	169	17	62.45	70.59	4	3	66.97	A	151	CGAGGGAGCCGGACTGT
chromosome_1:2796192	1	Allele flanking	FORWARD	121	20	59.41	50	4	2				TCAGGAAATGGCCTTCTAGC	72	301	301	4	1
chromosome_1:2796192	1	Allele flanking	REVERSE	192	25	60.18	40	6	2				TGCAGCTATATACTCCTCATGTTCA
chromosome_1:2815140	1	Allele flanking	FORWARD	110	20	59.7	55	4	1				CAGTAGTCGATGTCGGTCCA	95	301	301	5	2
chromosome_1:2815140	1	Allele flanking	REVERSE	204	20	60.54	60	5	1				GTGGTGACCTCGTCCATCTC
chromosome_1:2817704	1	Allele flanking	FORWARD	116	20	59.99	50	2	0				ATTGGGGCTTCGTTGTGTAG	60	301	301	4	0
chromosome_1:2817704	1	Allele flanking	REVERSE	175	21	60.12	47.62	6	1				AACCTCTGGAGGCCAAAGTAA
chromosome_1:2817704	1	Allele-specific	REVERSE	173	21	59.86	47.62	5	3	94.73	T	151	TCTGGAGGCCAAAGTAACTCA
chromosome_1:2817704	2	Allele-specific	REVERSE	172	20	59.87	55	5	3	96.81	C	151	CTGGAGGCCAAAGTAACTCG
chromosome_1:2818019	1	Allele flanking	FORWARD	116	21	59.58	47.62	5	3				TGGTTACCTGGACCTTCAAGA	69	301	301	3	3
chromosome_1:2818019	1	Allele flanking	REVERSE	184	20	59.46	45	6	3				TGCACATGCAGAAACTGTTG
chromosome_1:2818019	1	Allele-specific	FORWARD	130	22	59.87	40.91	4	2	90.49	G	151	TTCAAGAAAAAGACCGAGAAGG
chromosome_1:2818019	2	Allele-specific	FORWARD	129	23	59.18	39.13	5	2	82.29	A	151	CTTCAAGAAAAAGACCGAGAAGA
chromosome_1:2818019	3	Allele-specific	REVERSE	176	24	60.66	41.67	5	3	83.57	G	151	GAAACTGTTGTTCCTTTTAGCTGC
chromosome_1:2818019	4	Allele-specific	REVERSE	177	25	59.03	36	5	2	76.76	A	151	AGAAACTGTTGTTCCTTTTAGCTGT
chromosome_1:2821700	1	Allele flanking	FORWARD	125	19	60.54	57.89	3	0				AGCAGCAACTGGGGAAGAG	77	301	301	3	1
chromosome_1:2821700	1	Allele flanking	REVERSE	201	20	59.43	50	4	0				GAGTCGAGAAGGCAAATCGT
chromosome_1:2834100	1	Allele-specific	FORWARD	101	15	62.54	80	2	2	59.23	G	115	CACCCCGCCTCCTCG
chromosome_1:2834100	2	Allele-specific	FORWARD	101	15	60.29	73.33	2	1	79.99	A	115	CACCCCGCCTCCTCA
chromosome_1:2834100	3	Allele-specific	REVERSE	136	20	60.02	60	3	2	95.01	G	115	GGCTTACTGCGTCTGAGTCC
chromosome_1:2834100	4	Allele-specific	REVERSE	137	21	60.21	52.38	3	3	92.79	A	115	TGGCTTACTGCGTCTGAGTCT
chromosome_1:2837160	1	Allele flanking	FORWARD	131	20	60.24	45	4	0				TGGGTTGAGAGCAACATGAA	91	301	301	5	2
chromosome_1:2837160	1	Allele flanking	REVERSE	221	20	60.24	50	6	2				ATTCAGGCTGGCATGCTTAC
chromosome_1:2837160	1	Allele-specific	FORWARD	131	21	60.51	42.86	4	2	88.73	T	151	TGGGTTGAGAGCAACATGAAT
chromosome_1:2837160	2	Allele-specific	FORWARD	131	21	61.09	47.62	4	3	84.59	C	151	TGGGTTGAGAGCAACATGAAC
chromosome_1:2837160	3	Allele-specific	REVERSE	178	26	60.99	30.77	5	2	72.29	T	151	CAAAAAATACTCTTGAAGTTTTGGGA
chromosome_1:2837160	4	Allele-specific	REVERSE	177	25	60.14	32	5	1	80.98	C	151	AAAAAATACTCTTGAAGTTTTGGGG
chromosome_1:2847849	1	Allele flanking	FORWARD	78	20	60.44	55	6	1				CGACGTCCTCGTCTTCAACT	93	249	249	5	2
chromosome_1:2847849	1	Allele flanking	REVERSE	170	20	61.02	60	3	1				GGCAGCAGGTTCAGAGACAC
chromosome_1:2847849	1	Allele-specific	FORWARD	79	21	60.44	52.38	6	1	89.04	A	99	GACGTCCTCGTCTTCAACTCA
chromosome_1:2847849	2	Allele-specific	FORWARD	80	20	59.3	55	4	1	87.21	C	99	ACGTCCTCGTCTTCAACTCC
chromosome_1:2847849	3	Allele-specific	REVERSE	118	18	58.45	61.11	3	2	75.75	A	99	GCGACCCACCAGAGGTAT
chromosome_1:2847849	4	Allele-specific	REVERSE	118	18	59.21	66.67	3	3	84.95	C	99	GCGACCCACCAGAGGTAG
chromosome_1:2848583	1	Allele flanking	FORWARD	101	20	61.24	55	4	2				GTGCCTCTGCCTGCATACAT	82	301	301	5	2
chromosome_1:2848583	1	Allele flanking	REVERSE	182	20	59.99	50	4	1				CCGGCACAAAGGATGTTACT
chromosome_1:2848583	1	Allele-specific	FORWARD	136	16	61.54	75	6	3	75.3	G	151	CGGCCGGACTGCTAGG
chromosome_1:2848583	2	Allele-specific	FORWARD	135	17	60.53	64.71	6	3	87.48	A	151	ACGGCCGGACTGCTAGA
chromosome_1:2877473	1	Allele-specific	REVERSE	167	15	58.54	66.67	8	2	73.72	G	151	GCGATCGCGTGCTTC
chromosome_1:2877473	2	Allele-specific	REVERSE	168	16	62.14	62.5	8	1	67.28	A	151	GGCGATCGCGTGCTTT
chromosome_1:2893542	1	Allele flanking	FORWARD	121	20	61.8	50	3	2				ATGATGGAGCGGTGGAAGAT	87	301	301	2	0
chromosome_1:2893542	1	Allele flanking	REVERSE	207	18	60.02	66.67	2	0				GGCGAGGAGGGAGAAGAG
chromosome_1:2895057	1	Allele flanking	FORWARD	131	20	60.02	55	5	2				GTTGGCTTAGCAGGAGCAAC	64	301	301	5	2
chromosome_1:2895057	1	Allele flanking	REVERSE	194	20	58.94	40	2	0				TTGTTTGCTGTTTGCTTTCC
chromosome_1:2895057	1	Allele-specific	FORWARD	132	20	60.15	50	5	2	94.92	T	151	TTGGCTTAGCAGGAGCAACT
chromosome_1:2895057	2	Allele-specific	FORWARD	133	19	61.47	57.89	5	2	79.74	C	151	TGGCTTAGCAGGAGCAACC
chromosome_1:2895057	3	Allele-specific	REVERSE	173	21	60.42	47.62	6	2	90.92	T	151	CAGACCTTCAGCTTGAAACCA
chromosome_1:2895057	4	Allele-specific	REVERSE	172	20	59.47	50	6	3	93.48	C	151	AGACCTTCAGCTTGAAACCG
chromosome_1:2895431	1	Allele flanking	FORWARD	120	20	58.65	45	4	3				TGGAAATAGGCTTCCTGGTT	100	301	301	3	2
chromosome_1:2895431	1	Allele flanking	REVERSE	219	20	59.62	55	5	3				GGACCTCAGATGCTTCATCC
chromosome_1:2895431	1	Allele-specific	FORWARD	130	22	58.63	40.91	5	2	78.73	G	151	CTTCCTGGTTAAATGATTGTCG
chromosome_1:2900505	1	Allele flanking	FORWARD	30	20	57.45	50	8	3				CTTTCTGATCAGCAGGAACC	91	205	205	4	1
chromosome_1:2900505	1	Allele flanking	REVERSE	120	21	59.96	42.86	6	0				CCAAACTTGGATGTTGGAGAA
chromosome_1:2900505	1	Allele-specific	FORWARD	40	16	59.7	68.75	3	2	84.23	C	55	AGCAGGAACCCCAGCC
chromosome_1:2900505	2	Allele-specific	REVERSE	82	26	59.37	34.62	6	3	80.4	T	55	TGACATATGAAGAGAAACCCCTATTA
chromosome_1:2900505	3	Allele-specific	REVERSE	81	25	59.34	40	6	2	80.44	C	55	GACATATGAAGAGAAACCCCTATTG
chromosome_1:2908541	1	Allele flanking	FORWARD	85	20	60.12	55	4	0				GCCTCATGTTGTCCTCCTGT	90	301	301	3	2
chromosome_1:2908541	1	Allele flanking	REVERSE	174	18	61.46	61.11	4	1				CTTCCACCGCGTGTTCAG
chromosome_1:2908541	1	Allele-specific	REVERSE	169	17	58.98	52.94	4	2	79.66	T	151	CGCGTGTTCAGCATCAA
chromosome_1:2908541	2	Allele-specific	REVERSE	169	17	58.51	58.82	4	1	73.3	C	151	CGCGTGTTCAGCATCAG
chromosome_1:2927996	1	Allele flanking	FORWARD	116	20	60.31	50	4	2				GACCGGACTGGGAAGAAAAT	70	301	301	4	1
chromosome_1:2927996	1	Allele flanking	REVERSE	185	20	59.8	55	8	3				GAGGAGCAGGTTCCTCAATG
chromosome_1:2927996	1	Allele-specific	FORWARD	127	25	58.8	32	4	2	73.83	A	151	GAAGAAAATAAAGCCTGCTAAGAAA
chromosome_1:2927996	2	Allele-specific	REVERSE	175	23	59.91	47.83	4	2	88.98	G	151	CCTCAATGTCAGGAACTACAACC
chromosome_1:2927996	3	Allele-specific	REVERSE	177	25	60.43	40	8	2	83.99	A	151	TTCCTCAATGTCAGGAACTACAACT
chromosome_1:2943548	1	Allele flanking	FORWARD	114	20	60.11	55	4	0				GTGGCAGTACCCCTGAAGAA	63	301	301	4	1
chromosome_1:2943548	1	Allele flanking	REVERSE	176	25	58.81	32	6	2				TCATATTTACTTCTCGAATGAAACG
chromosome_1:2943548	1	Allele-specific	FORWARD	132	20	59.5	45	4	1	89.15	C	151	AAAAAGCAACACTCGAAGCC
chromosome_1:2943548	2	Allele-specific	REVERSE	177	25	60.25	36	6	3	86.29	C	151	CATATTTACTTCTCGAATGAAACGG
chromosome_1:2945074	1	Allele flanking	FORWARD	102	20	59.35	50	6	2				GTGGCATGATGATGACTGGT	73	301	301	4	2
chromosome_1:2945074	1	Allele flanking	REVERSE	174	20	59.88	55	7	3				CGCCTAGCCTAGCTCTTCAA
chromosome_1:2945074	1	Allele-specific	FORWARD	124	28	59.78	28.57	6	3	80.55	G	151	GCTGAATTTCTTTTACATATATCGTTTG
chromosome_1:2945074	2	Allele-specific	FORWARD	123	29	60.74	24.14	6	3	73.4	T	151	TGCTGAATTTCTTTTACATATATCGTTTT
chromosome_1:2945074	3	Allele-specific	REVERSE	174	22	58.69	50	7	2	80.65	G	151	CCTAGCCTAGCTCTTCAATTCC
chromosome_1:2946741	1	Allele flanking	FORWARD	131	18	60.88	55.56	4	3				AGCGCCGAAGAGGATGAT	96	301	301	4	3
chromosome_1:2946741	1	Allele flanking	REVERSE	226	19	59.96	52.63	5	2				GCAAACCCTTGGTTCACCT
chromosome_1:2946741	1	Allele-specific	FORWARD	135	17	58.77	58.82	3	2	76.86	G	151	CCGAAGAGGATGATGCG
chromosome_1:2946741	2	Allele-specific	FORWARD	134	18	61.72	61.11	3	3	75.67	C	151	GCCGAAGAGGATGATGCC
chromosome_1:2946741	3	Allele-specific	REVERSE	169	17	61.49	70.59	5	3	77.25	G	151	CACCGTCGGACAGCTCC
chromosome_1:2946741	4	Allele-specific	REVERSE	168	16	59.44	68.75	5	3	84.5	C	151	ACCGTCGGACAGCTCG
chromosome_1:2949673	1	Allele flanking	FORWARD	98	20	60.38	50	4	2				CCCAAAGTTCAAGCTGGCTA	83	301	301	3	0
chromosome_1:2949673	1	Allele flanking	REVERSE	180	21	59.9	52.38	3	1				GAAGAGGTGTTTCTGGTGCTG
chromosome_1:2949673	1	Allele-specific	FORWARD	135	17	58.98	70.59	3	1	77.32	G	151	GGGTAGCAGTCCCCCAG
chromosome_1:2949673	2	Allele-specific	FORWARD	135	17	59.41	64.71	3	1	81.63	A	151	GGGTAGCAGTCCCCCAA
chromosome_1:2949673	3	Allele-specific	REVERSE	167	15	59.37	73.33	6	2	80.81	A	151	GTGCTGCAGGGGGCT
chromosome_1:2950473	1	Allele flanking	FORWARD	113	20	60.85	55	5	0				CCCAGGTCCAACCTCTTTTC	66	301	301	4	1
chromosome_1:2950473	1	Allele flanking	REVERSE	178	20	59.86	55	2	0				TCTCGCTATCCTGTGTGTGG
chromosome_1:2950473	1	Allele-specific	FORWARD	135	17	60.61	64.71	3	3	84.79	A	151	TCTCCTCCTGCCTCCGA
chromosome_1:2950473	2	Allele-specific	REVERSE	169	17	61.62	64.71	2	2	72.38	G	151	TGTGTGTGGCGTGGAGC
chromosome_1:2950473	3	Allele-specific	REVERSE	170	18	59.23	61.11	2	1	81.21	A	151	CTGTGTGTGGCGTGGAGT
chromosome_1:2952543	1	Allele flanking	FORWARD	131	20	59.98	45	4	2				AGATGCAAAGAAGCCAGCAT	72	301	301	7	0
chromosome_1:2952543	1	Allele flanking	REVERSE	202	22	59.57	40.91	5	3				GGATCATTGCATTTGACAAGAG
chromosome_1:2952543	1	Allele-specific	FORWARD	132	20	60.36	45	4	3	93.89	T	151	GATGCAAAGAAGCCAGCATT
chromosome_1:2952787	1	Allele flanking	FORWARD	61	19	60.25	57.89	6	2				GAGGCTTGGACGTTCCACT	75	244	244	4	0
chromosome_1:2952787	1	Allele flanking	REVERSE	135	20	59.71	45	5	1				TTGTTTTCAGCCCTCAGGTT
chromosome_1:2952787	1	Allele-specific	FORWARD	77	18	59.82	61.11	3	2	89.41	G	94	ACTGGGGCTCACAAGACG
chromosome_1:2952787	2	Allele-specific	FORWARD	76	19	60.89	57.89	3	2	84.33	A	94	CACTGGGGCTCACAAGACA
chromosome_1:2952787	3	Allele-specific	REVERSE	120	25	59	40	5	3	78.08	G	94	GTTGAACATGATTGACCTGTACTTC
chromosome_1:2952787	4	Allele-specific	REVERSE	120	25	58.56	36	5	2	72.05	A	94	GTTGAACATGATTGACCTGTACTTT
chromosome_1:2953229	1	Allele flanking	FORWARD	115	21	57.23	52.38	5	3				AGCTCTGTGACTCAGTTCGAC	97	301	301	6	2
chromosome_1:2953229	1	Allele flanking	REVERSE	211	20	60.12	50	4	2				AGGATCGCAAAGAGCGACTA
chromosome_1:2953229	1	Allele-specific	REVERSE	176	24	59.86	41.67	6	3	86.85	C	151	CGGTTCCTAGCTTAGAAAAAACTG
chromosome_1:2971919	1	Allele flanking	FORWARD	121	21	60.1	38.1	8	2				GCATTCGACATGCTGAATTTT	98	301	301	6	3
chromosome_1:2971919	1	Allele flanking	REVERSE	218	21	59.16	47.62	6	0				GGTCAAGCTTCATCATCCTGT
chromosome_1:2971919	1	Allele-specific	FORWARD	128	24	59.9	29.17	4	2	84.36	A	151	ACATGCTGAATTTTTTATATGCGA
chromosome_1:2971919	2	Allele-specific	REVERSE	174	22	59.65	36.36	5	3	87.4	A	151	CTGGAAAAAAAGTTTCTGGCAT
chromosome_1:2973706	1	Allele flanking	FORWARD	128	23	59.46	34.78	4	0				TTTGTTTCTCTTGGAGCTTTGTT	62	301	301	2	0
chromosome_1:2973706	1	Allele flanking	REVERSE	189	19	60.1	47.37	7	2				ATGCGGCATTCTGTGTCAT
chromosome_1:2973706	1	Allele-specific	FORWARD	127	25	60.31	36	4	2	82.74	A	151	CTTTGTTTCTCTTGGAGCTTTGTTA
chromosome_1:2973706	2	Allele-specific	FORWARD	129	23	59.92	39.13	4	2	89.04	C	151	TTGTTTCTCTTGGAGCTTTGTTC
chromosome_1:2973706	3	Allele-specific	REVERSE	181	29	59.99	27.59	6	3	80.62	A	151	CTGTGTCATGATATGAAATCTAATGTTTT
chromosome_1:2973706	4	Allele-specific	REVERSE	180	28	60.39	28.57	6	3	78.86	C	151	TGTGTCATGATATGAAATCTAATGTTTG
chromosome_1:2981307	1	Allele flanking	FORWARD	101	20	60.37	55	4	3				CGTCCTCCAATACAGGTTGG	74	301	301	4	3
chromosome_1:2981307	1	Allele flanking	REVERSE	174	20	59	45	4	0				AAGCACAAATACAGCGCAAC
chromosome_1:2981307	1	Allele-specific	REVERSE	169	17	60.11	52.94	4	3	90.37	T	151	AATACAGCGCAACGCGA
chromosome_1:2981307	2	Allele-specific	REVERSE	167	15	60.25	66.67	4	3	85.01	C	151	TACAGCGCAACGCGG
chromosome_1:2982081	1	Allele flanking	FORWARD	127	20	59.3	55	3	1				AGGTTCAGAGTCGGGTTCAG	61	301	301	6	3
chromosome_1:2982081	1	Allele flanking	REVERSE	187	20	59.08	50	6	2				GCAAGGTTGCGAACTCTGTA
chromosome_1:2982081	1	Allele-specific	FORWARD	133	19	60.24	57.89	3	2	90.76	G	151	AGAGTCGGGTTCAGGTTCG
chromosome_1:2982081	2	Allele-specific	FORWARD	133	19	59.09	57.89	3	2	84.11	C	151	AGAGTCGGGTTCAGGTTCC
chromosome_1:2982081	3	Allele-specific	REVERSE	179	27	58.18	40.74	8	3	67.78	G	151	GAACTCTGTAAATACAGCATAGGAGTC
chromosome_1:2982081	4	Allele-specific	REVERSE	179	27	58.95	40.74	8	3	75.46	C	151	GAACTCTGTAAATACAGCATAGGAGTG
chromosome_1:2999647	1	Allele flanking	FORWARD	124	20	59.83	60	4	3				CTGCGCTACAGCCTACAGTG	92	301	301	4	1
chromosome_1:2999647	1	Allele flanking	REVERSE	215	21	59.99	42.86	4	2				TGTCGGTAGAATTTTGGTTGC
chromosome_1:2999647	1	Allele-specific	REVERSE	171	19	60.6	52.63	3	3	88.9	G	151	GGTTGAGGCTTTCATTGCC
chromosome_1:2999647	2	Allele-specific	REVERSE	173	21	60.76	47.62	3	2	85.63	A	151	GAGGTTGAGGCTTTCATTGCT
chromosome_1:3026298	1	Allele flanking	FORWARD	129	20	60.31	40	5	2				TTGGCCTTGACAATTTGGAT	63	301	301	3	0
chromosome_1:3026298	1	Allele flanking	REVERSE	191	20	59.57	45	3	0				CCGCAGTGTGATTTGATGTT
chromosome_1:3026298	1	Allele-specific	FORWARD	132	20	60.08	45	5	1	93.98	T	151	GCCTTGACAATTTGGATGCT
chromosome_1:3026298	2	Allele-specific	FORWARD	133	19	58.91	47.37	5	2	83.57	C	151	CCTTGACAATTTGGATGCC
chromosome_1:3036903	1	Allele flanking	FORWARD	117	20	60.81	55	6	2				CGACGAGAGCTTTCTGCCTA	78	301	301	5	0
chromosome_1:3036903	1	Allele flanking	REVERSE	194	18	59.89	66.67	1	0				ACCCACCTCACCCCTCTC
chromosome_1:3036903	1	Allele-specific	REVERSE	168	16	62.16	68.75	6	2	67.44	T	151	GGATCGCTCCTCCGCA
chromosome_1:3054926	1	Allele flanking	FORWARD	116	20	60.02	55	3	2				TGGACGCTGCTGATGTAGAC	60	301	301	5	2
chromosome_1:3054926	1	Allele flanking	REVERSE	175	20	57.38	45	4	1				ATCGTTTCCACAGCTCAAGT
chromosome_1:3054926	1	Allele-specific	FORWARD	134	18	59.74	50	5	2	89.82	A	151	ACCCGGTTTGGTTGATGA
chromosome_1:3054926	2	Allele-specific	FORWARD	135	17	60.9	58.82	4	2	80.86	C	151	CCCGGTTTGGTTGATGC
chromosome_1:3054926	3	Allele-specific	REVERSE	175	23	59.99	47.83	4	3	91.42	A	151	CGTTTCCACAGCTCAAGTAGTCT
chromosome_1:3054926	4	Allele-specific	REVERSE	174	22	59.05	50	4	2	82.36	C	151	GTTTCCACAGCTCAAGTAGTCG
chromosome_1:3114720	1	Allele flanking	FORWARD	117	20	59.12	40	4	0				CATTGATGAACACACGCAAA	76	301	301	4	1
chromosome_1:3114720	1	Allele flanking	REVERSE	192	20	60.5	55	2	0				GGCACCCGTTTTCTCTACCT
chromosome_1:3114720	1	Allele-specific	REVERSE	176	24	59.39	41.67	4	3	83.44	T	151	CTTCTGATATGGATGGTGAACCTA
chromosome_1:3128807	1	Allele flanking	FORWARD	116	20	60.32	55	7	3				GGTGTGCGAATCTGACACTG	68	301	301	3	1
chromosome_1:3128807	1	Allele flanking	REVERSE	183	20	59.84	55	3	2				GCCTGGTCTCCTGAACAAAG
chromosome_1:3128807	1	Allele-specific	FORWARD	130	22	59.13	45.45	6	1	82.67	G	151	ACACTGATGAGTTGCTATTGGG
chromosome_1:3128807	2	Allele-specific	FORWARD	129	23	59.26	43.48	6	2	83.65	A	151	GACACTGATGAGTTGCTATTGGA
chromosome_1:3144047	1	Allele flanking	FORWARD	90	19	59.57	57.89	4	2				ACCCGCTGACATACGACAC	81	301	301	4	2
chromosome_1:3144047	1	Allele flanking	REVERSE	170	19	60.61	52.63	3	0				CGTTCGGCTTAGGGTTTTG
chromosome_1:3144047	1	Allele-specific	FORWARD	137	15	59.11	66.67	2	2	75.68	G	151	CCCACCCAAATCCCG
chromosome_1:3144047	2	Allele-specific	FORWARD	136	16	62.14	68.75	2	1	63.52	C	151	GCCCACCCAAATCCCC
chromosome_1:3144047	3	Allele-specific	REVERSE	171	19	59.7	52.63	3	2	90.2	G	151	GTTCGGCTTAGGGTTTTGC
chromosome_1:3144047	4	Allele-specific	REVERSE	171	19	59.55	52.63	3	1	87.09	C	151	GTTCGGCTTAGGGTTTTGG
chromosome_1:3144512	1	Allele flanking	FORWARD	106	18	60.44	66.67	4	2				GGTCGTGCTCACCTACGC	66	301	301	5	2
chromosome_1:3144512	1	Allele flanking	REVERSE	171	20	59.99	55	4	3				GGAAGCCAGAACGAACTGAG
chromosome_1:3144512	1	Allele-specific	REVERSE	172	20	58.16	50	4	2	77.41	T	151	GAAGCCAGAACGAACTGAGA
chromosome_1:3151937	1	Allele flanking	FORWARD	84	20	58.91	55	8	2				GCGGTCGCTAGCTAGAAAGT	87	301	301	3	1
chromosome_1:3151937	1	Allele flanking	REVERSE	170	19	59.76	52.63	7	3				ATGGATGATCCTGCTGCTG
chromosome_1:3151937	1	Allele-specific	FORWARD	135	17	59.57	58.82	6	2	86.74	A	151	CGATCGGCAGTCGAAGA
chromosome_1:3151937	2	Allele-specific	REVERSE	171	19	60.38	52.63	7	2	91.9	A	151	TGGATGATCCTGCTGCTGT
chromosome_1:3270658	1	Allele flanking	FORWARD	121	20	59.49	50	3	3				GCAAGCACACAGAACCTTTG	72	301	301	3	1
chromosome_1:3270658	1	Allele flanking	REVERSE	192	21	60.03	52.38	3	2				CACTCGTAAGCAGGATTGAGC
chromosome_1:3270658	1	Allele-specific	FORWARD	126	26	60.62	42.31	5	3	79.94	G	151	CACACAGAACCTTTGTCTTCAGTTAG
chromosome_1:3270658	2	Allele-specific	REVERSE	173	21	59.99	47.62	6	1	93.27	G	151	TCACCTTACAAAGTGGGCATC
chromosome_1:3270658	3	Allele-specific	REVERSE	173	21	59.48	42.86	6	2	89.93	A	151	TCACCTTACAAAGTGGGCATT
chromosome_1:3358505	1	Allele flanking	FORWARD	35	20	60.02	55	6	2				GGCTCACCTTAAGCTTGTCG	83	235	235	4	1
chromosome_1:3358505	1	Allele flanking	REVERSE	117	20	60.16	50	5	2				TGGCAAGACATGACACTGGT
chromosome_1:3358505	1	Allele-specific	FORWARD	64	22	60.02	45.45	4	2	91.64	T	85	CTCAAGAGCTTTCTTCCATCGT
chromosome_1:3358505	2	Allele-specific	FORWARD	66	20	60.1	50	4	2	94.88	C	85	CAAGAGCTTTCTTCCATCGC
chromosome_1:3381550	1	Allele flanking	FORWARD	121	20	60.15	50	6	0				CTGCAGTGGGTGAAGGTTTT	65	301	301	6	3
chromosome_1:3381550	1	Allele flanking	REVERSE	185	20	60	40	2	0				AGAAGCAAAACCGCAAGAAA
chromosome_1:3381550	1	Allele-specific	REVERSE	175	23	61.31	39.13	4	3	75.4	G	151	GCAAGAAAAAAACCTTCACGTTC
chromosome_1:3414569	1	Allele flanking	FORWARD	121	20	59.07	50	4	2				CAGCTTCACCAAACAGCCTA	62	301	301	3	0
chromosome_1:3414569	1	Allele flanking	REVERSE	182	20	59.41	55	6	3				GGAGAGCCCCAACATGTAAC
chromosome_1:3414569	1	Allele-specific	FORWARD	128	24	59.3	41.67	5	1	79.8	A	151	ACCAAACAGCCTAACTTACAGACA
chromosome_1:3414569	2	Allele-specific	FORWARD	127	25	60.15	44	5	3	86.61	T	151	CACCAAACAGCCTAACTTACAGACT
chromosome_1:3414569	3	Allele-specific	REVERSE	176	24	60.37	41.67	6	3	87.08	A	151	CCAACATGTAACTTTGTCGTCAGT
chromosome_1:3434993	1	Allele flanking	FORWARD	117	20	60.91	45	6	0				TGATTGCAGGAGCTCGTTTT	60	301	301	5	3
chromosome_1:3434993	1	Allele flanking	REVERSE	176	21	57.11	42.86	8	3				TACCTTCAAGAAGGAGCATTG
chromosome_1:3434993	1	Allele-specific	FORWARD	134	18	60.07	50	2	2	89.93	G	151	TTTTTCGGCTGGCTTGAG
chromosome_1:3434993	2	Allele-specific	FORWARD	134	18	60.46	44.44	3	3	88.3	A	151	TTTTTCGGCTGGCTTGAA
chromosome_1:3493253	1	Allele flanking	FORWARD	115	20	59.46	55	4	2				GAGCAGCCTCTTCTTTCTGC	64	301	301	3	1
chromosome_1:3493253	1	Allele flanking	REVERSE	178	23	59.9	39.13	4	2				TTTGCCATGTGTGTATAATCTCG
chromosome_1:3493253	1	Allele-specific	FORWARD	132	20	60.97	45	5	3	88.41	C	151	TGCTTCGGTTGCCAAATATC
chromosome_1:3493253	2	Allele-specific	REVERSE	173	21	60.2	47.62	4	2	91.85	T	151	TGTGTGTATAATCTCGGGGGA
chromosome_1:3493253	3	Allele-specific	REVERSE	172	20	59.13	55	4	1	82.42	C	151	GTGTGTATAATCTCGGGGGG
chromosome_1:3496204	1	Allele flanking	FORWARD	118	20	60.13	50	4	1				TGCTTTCTTCTCCAGCACCT	67	301	301	3	2
chromosome_1:3496204	1	Allele flanking	REVERSE	184	27	57.58	29.63	4	3				TCACTTTATTTATATCCAGACACTTGA
chromosome_1:3496204	1	Allele-specific	FORWARD	130	22	60.52	45.45	2	2	85.33	G	151	CAGCACCTTTTCTTTCTTCTCG
chromosome_1:3496204	2	Allele-specific	FORWARD	130	22	59.52	45.45	2	1	84.13	C	151	CAGCACCTTTTCTTTCTTCTCC
chromosome_1:3506414	1	Allele flanking	FORWARD	115	20	59.02	45	5	1				GCAGCGTCGATCATCTAAAA	64	301	301	5	1
chromosome_1:3506414	1	Allele flanking	REVERSE	178	20	59.93	45	3	2				CTTGGGAAGATGGCAAACAT
chromosome_1:3506414	1	Allele-specific	FORWARD	128	24	60.02	41.67	6	3	90.55	G	151	TCTAAAATCTTACCCGACCAGAAG
chromosome_1:3506414	2	Allele-specific	FORWARD	127	25	59.69	36	6	3	85.67	T	151	ATCTAAAATCTTACCCGACCAGAAT
chromosome_1:3506414	3	Allele-specific	REVERSE	172	20	60.53	45	4	3	92.18	T	151	GATGGCAAACATACGTGCAA
chromosome_1:3514875	1	Allele flanking	FORWARD	110	20	61.22	55	5	2				CGGACTCCAGCCACAAACTA	73	301	301	5	2
chromosome_1:3514875	1	Allele flanking	REVERSE	182	20	60.8	55	4	1				ACGTATCCCATCGGTGTCTG
chromosome_1:3514875	1	Allele-specific	FORWARD	129	23	59.47	39.13	2	2	83.25	C	151	AGGATAACAAAACAACACAAGCC
chromosome_1:3550411	1	Allele flanking	FORWARD	128	23	60.2	47.83	5	2				CCTTGTATGGCTTACTGTTCTGC	60	301	301	7	3
chromosome_1:3550411	1	Allele flanking	REVERSE	187	21	60.06	38.1	4	1				TGCATGAAATCCAGACAATCA
chromosome_1:3550411	1	Allele-specific	FORWARD	130	22	60.32	45.45	5	2	89.28	G	151	TTGTATGGCTTACTGTTCTGCG
chromosome_1:3550411	2	Allele-specific	FORWARD	129	23	60.2	47.83	5	3	90.17	C	151	CTTGTATGGCTTACTGTTCTGCC
chromosome_1:3616111	1	Allele flanking	FORWARD	130	20	58.55	50	4	3				ATGCAGGATATGGTGTCAGC	89	301	301	4	0
chromosome_1:3616111	1	Allele flanking	REVERSE	218	20	60.01	45	6	0				TCCATGGCATTTTCCTTCTC
chromosome_1:3616111	1	Allele-specific	FORWARD	132	20	60.1	55	4	3	96.46	T	151	GCAGGATATGGTGTCAGCCT
chromosome_1:3616111	2	Allele-specific	FORWARD	133	19	58.89	57.89	4	2	82.77	C	151	CAGGATATGGTGTCAGCCC
chromosome_1:3616111	3	Allele-specific	REVERSE	169	17	61.08	64.71	4	2	79.04	T	151	GGAGAGCATGGCCGAGA
chromosome_1:3616111	4	Allele-specific	REVERSE	168	16	58.87	68.75	4	3	78.21	C	151	GAGAGCATGGCCGAGG
chromosome_1:3695489	1	Allele flanking	FORWARD	115	20	59.31	55	4	3				GAGAACAAGTGGTGCCAGTG	79	301	301	5	2
chromosome_1:3695489	1	Allele flanking	REVERSE	193	20	59.8	45	3	1				GATTCCACATTTTGCCTGGT
chromosome_1:3695489	1	Allele-specific	FORWARD	137	15	60.19	60	5	3	86.24	A	151	GCCAGCGCAATGCAA
chromosome_1:3697191	1	Allele flanking	FORWARD	123	20	59.83	45	5	3				ATTCAAAACTGACCGGGTTG	73	301	301	3	3
chromosome_1:3697191	1	Allele flanking	REVERSE	195	20	60.13	50	5	0				AAGAACAGGAGGCTGCTCAA
chromosome_1:3697191	1	Allele-specific	FORWARD	136	16	60.23	68.75	3	2	84.92	G	151	CGGGTTGCTGCTCTCG
chromosome_1:3697191	2	Allele-specific	FORWARD	135	17	62.21	64.71	4	2	67.75	A	151	CCGGGTTGCTGCTCTCA
chromosome_1:3697191	3	Allele-specific	REVERSE	175	23	60.1	39.13	7	3	92.36	A	151	CGGAGAAGATAATTTTCAAGGCT
chromosome_1:3716032	1	Allele flanking	FORWARD	90	21	59.42	42.86	5	0				GCAACCTGTGTTTGCTTTTCT	99	301	301	4	1
chromosome_1:3716032	1	Allele flanking	REVERSE	188	20	60.35	55	4	2				GCATCCACTTCCTCTCTGGA
chromosome_1:3716032	1	Allele-specific	REVERSE	177	25	59.47	36	3	3	81.59	G	151	CTCTGGAAGATGGTAAAACAAAATC
chromosome_1:3834208	1	Allele flanking	FORWARD	113	20	60.35	50	3	3				GACTACGGGGGCAAAAAGTT	71	301	301	6	1
chromosome_1:3834208	1	Allele flanking	REVERSE	183	20	60.85	50	5	0				AAGCCTTTGCCGAATCTCTC
chromosome_1:3834208	1	Allele-specific	FORWARD	135	17	59	64.71	3	1	77.51	G	151	CGACGGAAGTGAGCAGG
chromosome_1:3834208	2	Allele-specific	FORWARD	135	17	59.17	64.71	3	3	82.6	C	151	CGACGGAAGTGAGCAGC
chromosome_1:3862591	1	Allele-specific	FORWARD	137	15	61.01	73.33	3	1	73.47	G	151	GTTGTGCGGCGAGGG
chromosome_1:3862591	2	Allele-specific	FORWARD	137	15	58.84	66.67	3	1	71.94	A	151	GTTGTGCGGCGAGGA
chromosome_1:3862591	3	Allele-specific	REVERSE	168	16	62.44	75	6	2	64.72	G	151	CGGTGGACCGTGGAGC
chromosome_1:3862591	4	Allele-specific	REVERSE	168	16	58.9	68.75	6	2	78.13	A	151	CGGTGGACCGTGGAGT
chromosome_1:3862819	1	Allele flanking	FORWARD	52	19	59.21	63.16	6	3				GTGACCGGTGAGGACTGAG	60	228	228	5	1
chromosome_1:3862819	1	Allele flanking	REVERSE	111	18	60.05	55.56	2	0				CCGCTCCAAATCACCAAC
chromosome_1:3862819	1	Allele-specific	FORWARD	58	21	61.25	61.9	3	2	80.76	G	78	GGTGAGGACTGAGGACTGGAG
chromosome_1:3862819	2	Allele-specific	FORWARD	58	21	61.11	61.9	3	2	82.07	C	78	GGTGAGGACTGAGGACTGGAC
chromosome_1:3862819	3	Allele-specific	REVERSE	97	18	59.65	61.11	2	0	83.78	G	78	ACCCATCCATCCTCCTCC
chromosome_1:3862819	4	Allele-specific	REVERSE	96	17	59.93	64.71	2	2	87.92	C	78	CCCATCCATCCTCCTCG
chromosome_1:3868847	1	Allele flanking	FORWARD	127	20	59.56	45	4	1				ACCTTCGATTGCAGATGGTT	91	301	301	4	1
chromosome_1:3868847	1	Allele flanking	REVERSE	217	21	58.78	38.1	5	1				TGATTTCAAAGCTGAAGCAGA
chromosome_1:3868847	1	Allele-specific	FORWARD	133	19	59.18	52.63	4	2	85.65	G	151	GATTGCAGATGGTTCGGAG
chromosome_1:3868847	2	Allele-specific	REVERSE	178	26	59.24	34.62	8	3	80.42	G	151	AGAATTTGATCAAGTCATCAGAGAAC
chromosome_1:3868847	3	Allele-specific	REVERSE	178	26	59.36	34.62	8	2	79.95	C	151	AGAATTTGATCAAGTCATCAGAGAAG
chromosome_1:4024999	1	Allele flanking	FORWARD	129	22	59.31	40.91	4	2				GCTTGCTATGTTGCATTATCGT	72	301	301	4	0
chromosome_1:4024999	1	Allele flanking	REVERSE	200	20	60.06	50	3	0				AGAGCACACTTTTCGGCTGT
chromosome_1:4024999	1	Allele-specific	FORWARD	130	22	58.41	40.91	4	2	75.88	G	151	CTTGCTATGTTGCATTATCGTG
chromosome_1:4024999	2	Allele-specific	REVERSE	171	19	61.9	57.89	5	2	75.41	G	151	CCTCCTTTTGGGAGGTTGC
chromosome_1:4024999	3	Allele-specific	REVERSE	172	20	60.85	50	5	1	86.27	A	151	TCCTCCTTTTGGGAGGTTGT
chromosome_1:4084243	1	Allele flanking	FORWARD	105	20	60.24	50	6	2				CACCATGGGTACACGAATGA	82	301	301	5	1
chromosome_1:4084243	1	Allele flanking	REVERSE	186	20	60.15	55	4	2				TCGAGGTGGTGTCTGTGGTA
chromosome_1:4084243	1	Allele-specific	REVERSE	178	26	59.59	42.31	4	3	81.42	C	151	GTCTGTGGTACTTAGCCTGTAAATTG
chromosome_1:4085351	1	Allele flanking	FORWARD	124	20	58.72	50	6	1				CAATGCAGTGACTTGGACCT	67	301	301	3	0
chromosome_1:4085351	1	Allele flanking	REVERSE	190	19	60.13	57.89	3	2				TTCTCTCTCGTCGGCACAC
chromosome_1:4085351	1	Allele-specific	FORWARD	133	19	60.06	57.89	4	3	94.86	T	151	GACTTGGACCTCGGACGAT
chromosome_1:4085351	2	Allele-specific	REVERSE	168	16	58.15	68.75	4	1	67.71	G	151	CTCGCGCTCTCCTTCC
chromosome_1:4085351	3	Allele-specific	REVERSE	169	17	61.58	64.71	4	1	72.39	T	151	GCTCGCGCTCTCCTTCA
chromosome_1:4145412	1	Allele flanking	FORWARD	111	19	60.04	57.89	5	3				CACGACGTTGGCAGAGACT	62	301	301	3	1
chromosome_1:4145412	1	Allele flanking	REVERSE	172	19	59.6	57.89	2	2				GGAACCTTGAGAGCCCATC
chromosome_1:4145412	1	Allele-specific	FORWARD	135	17	59.16	64.71	3	2	80.8	T	151	ACCGTCTCCGTCTCCGT
chromosome_1:4145412	2	Allele-specific	REVERSE	169	17	58.28	58.82	4	3	74.31	T	151	CTTGAGAGCCCATCGGA
chromosome_1:4188852	1	Allele flanking	FORWARD	106	20	60.13	50	5	0				GCTGCTTCTGAAACGAAAGG	68	301	301	4	1
chromosome_1:4188852	1	Allele flanking	REVERSE	173	20	60.63	55	4	1				GAGTGCCCCTTCCTGAAACT
chromosome_1:4188852	1	Allele-specific	FORWARD	128	24	60.85	37.5	5	2	79.94	T	151	GCTCTCCATCAATCTTTGTTGTTT
chromosome_1:4188852	2	Allele-specific	FORWARD	128	24	61.33	41.67	5	2	75.11	C	151	GCTCTCCATCAATCTTTGTTGTTC
chromosome_1:4188852	3	Allele-specific	REVERSE	171	19	60.18	52.63	4	3	93.7	T	151	GCCCCTTCCTGAAACTGAA
chromosome_1:4188852	4	Allele-specific	REVERSE	171	19	59.79	57.89	4	3	93.38	C	151	GCCCCTTCCTGAAACTGAG
chromosome_1:4190070	1	Allele flanking	FORWARD	110	21	60.04	42.86	7	1				TTTGCTTGACTGGCAAGAGTT	71	301	301	4	2
chromosome_1:4190070	1	Allele flanking	REVERSE	180	25	59.61	36	6	0				TCAGAAGATGTAAAGACAGCTGAAA
chromosome_1:4190070	1	Allele-specific	FORWARD	127	25	59.69	44	6	3	85.65	C	151	AGTTATATCACCTGGATCACCAGTC
chromosome_1:4190070	2	Allele-specific	REVERSE	179	27	60.5	29.63	6	2	75.12	T	151	GAAGATGTAAAGACAGCTGAAAAAAAA
chromosome_1:4190070	3	Allele-specific	REVERSE	179	27	60.21	33.33	6	2	78.39	C	151	GAAGATGTAAAGACAGCTGAAAAAAAG
chromosome_1:4248486	1	Allele flanking	FORWARD	111	20	60.88	50	6	1				GCAGTGCAATGGTGAGACAA	94	301	301	3	1
chromosome_1:4248486	1	Allele flanking	REVERSE	204	20	60.02	50	4	0				AGTGCGTTCTTCATGCTCCT
chromosome_1:4248486	1	Allele-specific	REVERSE	176	24	60.16	41.67	5	3	88.55	T	151	TCTAGCCTCTTCAAGCCTTCTTTA
chromosome_1:4248486	2	Allele-specific	REVERSE	173	21	60.14	47.62	5	3	94.75	C	151	AGCCTCTTCAAGCCTTCTTTG
chromosome_1:4267517	1	Allele flanking	FORWARD	86	19	60.79	57.89	7	2				CCTGTCAGGGGGAACACAT	92	301	301	5	2
chromosome_1:4267517	1	Allele flanking	REVERSE	177	20	60.92	60	5	3				CCTGAGGCTGGAGAAGGTCT
chromosome_1:4267517	1	Allele-specific	FORWARD	136	16	60.24	68.75	6	3	88.37	G	151	GCTGGCAAGCTCACCG
chromosome_1:4267517	2	Allele-specific	REVERSE	170	18	60.31	61.11	7	2	90.59	A	151	GGAGAAGGTCTCCGCGAT
chromosome_1:4272689	1	Allele flanking	FORWARD	114	20	59.53	45	5	3				TCAAATCAGTCCCGGAAGTT	75	301	301	6	2
chromosome_1:4272689	1	Allele flanking	REVERSE	188	24	60.19	37.5	8	3				GCATGATATGATGAGTATCGGAAA
chromosome_1:4272689	1	Allele-specific	FORWARD	127	25	59.15	40	7	1	77.55	A	151	GGAAGTTAACACTTCTCTAATCCCA
chromosome_1:4272689	2	Allele-specific	FORWARD	126	26	61.43	42.31	7	2	71.39	T	151	CGGAAGTTAACACTTCTCTAATCCCT
chromosome_1:4275549	1	Allele flanking	FORWARD	125	20	58.72	50	4	2				GTCCGTGCTGACTTCCATTA	68	301	301	5	1
chromosome_1:4275549	1	Allele flanking	REVERSE	192	20	60.83	55	2	0				CCGAAGAGGGGAAGAAGAGA
chromosome_1:4275549	1	Allele-specific	FORWARD	128	24	59.27	37.5	3	2	79.91	G	151	CGTGCTGACTTCCATTATTTTTAG
chromosome_1:4275549	2	Allele-specific	FORWARD	128	24	59.15	37.5	3	2	78.73	C	151	CGTGCTGACTTCCATTATTTTTAC
chromosome_1:4275549	3	Allele-specific	REVERSE	168	16	61.13	75	3	2	75.94	G	151	GGTGGGACGGTGGCTC
chromosome_1:4275549	4	Allele-specific	REVERSE	168	16	62.28	75	3	1	62.76	C	151	GGTGGGACGGTGGCTG
chromosome_1:4275810	1	Allele flanking	FORWARD	75	20	60.7	60	4	1				GAGATCCCCAACCCCTACTG	87	261	261	3	0
chromosome_1:4275810	1	Allele flanking	REVERSE	161	19	60.35	63.16	4	0				AGCTCCTCCTCCTCCACCT
chromosome_1:4275810	1	Allele-specific	REVERSE	127	15	58.35	66.67	6	3	72.29	C	111	GGCGGCAGCTGATTG
chromosome_1:4280017	1	Allele flanking	FORWARD	120	20	60.64	55	6	2				CCCTATCGCTAGCAGCTTCA	66	301	301	4	1
chromosome_1:4280017	1	Allele flanking	REVERSE	185	20	59.94	50	4	3				CCTGCCTATGTATCGCCAAT
chromosome_1:4280017	1	Allele-specific	FORWARD	131	21	60.47	52.38	4	2	89.15	G	151	GCAGCTTCACTGCTTCTCTTG
chromosome_1:4280017	2	Allele-specific	FORWARD	131	21	59.52	52.38	4	2	88.99	C	151	GCAGCTTCACTGCTTCTCTTC
chromosome_1:4280017	3	Allele-specific	REVERSE	175	23	60.2	34.78	5	2	88.43	C	151	TCGCCAATTATTTTTAGTGGATG
chromosome_1:4282214	1	Allele flanking	FORWARD	97	23	58.19	39.13	6	0				TCAGATACATATCAGCAACCACA	99	301	301	4	2
chromosome_1:4282214	1	Allele flanking	REVERSE	195	21	59.98	42.86	5	0				CCAAAAATTGTGCAGGGTAGA
chromosome_1:4282214	1	Allele-specific	REVERSE	175	23	60.13	43.48	4	2	88.5	A	151	CTCTAAATGGGAAGGACTTTGCT
chromosome_1:4282214	2	Allele-specific	REVERSE	172	20	60.07	45	4	2	95.16	C	151	TAAATGGGAAGGACTTTGCG
chromosome_1:4286568	1	Allele flanking	FORWARD	118	20	60.41	50	2	2				AGGGAATGAATGGGAAGAGC	77	301	301	4	3
chromosome_1:4286568	1	Allele flanking	REVERSE	194	19	59.47	52.63	4	0				CCCGAATTTTGTCCTCTCC
chromosome_1:4286568	1	Allele-specific	REVERSE	167	15	60.48	73.33	5	3	83.34	G	151	TCCGACCTCGTCGCC
chromosome_1:4286568	2	Allele-specific	REVERSE	169	17	59.93	64.71	5	3	91.4	A	151	GTTCCGACCTCGTCGCT
chromosome_1:4300264	1	Allele flanking	FORWARD	98	20	61.71	55	5	2				CTAGATCCCCAAACGGATCG	79	301	301	4	2
chromosome_1:4300264	1	Allele flanking	REVERSE	176	20	60.29	55	3	2				CGACTCCCCTATCTCCCAAT
chromosome_1:4300264	1	Allele-specific	FORWARD	130	22	60.43	40.91	2	1	84.64	G	151	GAAAAAGAAACGAAAAGGAGGG
chromosome_1:4300264	2	Allele-specific	FORWARD	129	23	61.11	39.13	2	2	77.49	T	151	GGAAAAAGAAACGAAAAGGAGGT
chromosome_1:4300264	3	Allele-specific	REVERSE	173	21	60.83	47.62	4	0	82.25	G	151	CCCCTATCTCCCAATTTTTCC
chromosome_1:4300264	4	Allele-specific	REVERSE	173	21	60.13	42.86	4	1	90.87	T	151	CCCCTATCTCCCAATTTTTCA
chromosome_1:4300855	1	Allele flanking	FORWARD	69	18	60.29	61.11	7	3				AGCTCGAACTGCGACCTG	89	239	239	4	1
chromosome_1:4300855	1	Allele flanking	REVERSE	157	20	60	55	4	2				GCAGGGGAACACGAGTACAT
chromosome_1:4300855	1	Allele-specific	FORWARD	71	19	59.71	57.89	5	2	91.56	G	89	CTCGAACTGCGACCTGAAG
chromosome_1:4300855	2	Allele-specific	FORWARD	71	19	60.12	52.63	5	1	91.59	A	89	CTCGAACTGCGACCTGAAA
chromosome_1:4300855	3	Allele-specific	REVERSE	109	19	61.7	63.16	4	2	76.8	G	89	GCTGATCGTGGAGGTGGAC
chromosome_1:4300855	4	Allele-specific	REVERSE	109	19	61.07	57.89	4	3	84.81	A	89	GCTGATCGTGGAGGTGGAT
chromosome_1:4301564	1	Allele flanking	FORWARD	72	19	59.97	52.63	7	3				ATGAAGCTGAGCACCATGC	100	301	301	4	2
chromosome_1:4301564	1	Allele flanking	REVERSE	171	20	59.01	55	4	2				GGGACAAGGAAGAGAAGCTG
chromosome_1:4301564	1	Allele-specific	REVERSE	172	20	59.01	55	4	2	85.98	C	151	GGACAAGGAAGAGAAGCTGG
chromosome_1:4363841	1	Allele flanking	FORWARD	94	20	59.73	50	6	0				GGGTGCACAGTGACAAGAAA	86	301	301	5	1
chromosome_1:4363841	1	Allele flanking	REVERSE	179	20	60.07	50	6	1				AGGCCTGTGGAAAATCCTCT
chromosome_1:4363841	1	Allele-specific	FORWARD	131	21	58.89	42.86	3	2	82.15	G	151	GGTTTCTTTTTACCTTTGGGG
chromosome_1:4363841	2	Allele-specific	FORWARD	130	22	60.53	40.91	3	2	85.91	A	151	GGGTTTCTTTTTACCTTTGGGA
chromosome_1:4363841	3	Allele-specific	REVERSE	170	18	60.01	55.56	2	1	88.81	G	151	AAATCCTCTGCCCCGTTC
chromosome_1:4363841	4	Allele-specific	REVERSE	170	18	59.48	50	3	3	87.71	A	151	AAATCCTCTGCCCCGTTT
chromosome_1:4364898	1	Allele-specific	FORWARD	122	30	57.59	36.67	5	3	54.02	C	151	ACAATATAGGAGTAGTTCACTTACAGTAGC
chromosome_1:4372723	1	Allele flanking	FORWARD	107	20	61.29	55	6	2				GCAGTGGTGGTGATCAGCTT	66	301	301	4	2
chromosome_1:4372723	1	Allele flanking	REVERSE	172	20	61.22	50	4	0				GTTGAAATCATGGCCCCTCT
chromosome_1:4372723	1	Allele-specific	FORWARD	133	19	60	52.63	3	2	93.17	G	151	TTACACTTTCTGGGCTGCG
chromosome_1:4372723	2	Allele-specific	REVERSE	171	19	59.43	52.63	4	3	89.8	G	151	GAAATCATGGCCCCTCTTC
chromosome_1:4372723	3	Allele-specific	REVERSE	171	19	58.92	47.37	4	3	84.73	A	151	GAAATCATGGCCCCTCTTT
chromosome_1:4381350	1	Allele flanking	FORWARD	128	20	59.53	45	8	2				AATGATCATGCAGGCAACAC	84	301	301	4	3
chromosome_1:4381350	1	Allele flanking	REVERSE	211	20	59.94	45	6	0				TTCCTGGGAAGTTTGGTTTG
chromosome_1:4381350	1	Allele-specific	FORWARD	133	19	60.48	52.63	4	1	87.39	G	151	TCATGCAGGCAACACACAG
chromosome_1:4381350	2	Allele-specific	FORWARD	133	19	60.91	47.37	4	1	83.04	A	151	TCATGCAGGCAACACACAA
chromosome_1:4381350	3	Allele-specific	REVERSE	170	18	60.32	55.56	8	3	92.76	G	151	GAATGCATTGGCCTCAGC
chromosome_1:4381350	4	Allele-specific	REVERSE	171	19	60.22	47.37	8	2	94.16	A	151	TGAATGCATTGGCCTCAGT
chromosome_1:4437178	1	Allele flanking	FORWARD	127	18	60.44	66.67	4	1				GTACGAGCGGTGGCAGAC	86	301	301	4	3
chromosome_1:4437178	1	Allele flanking	REVERSE	212	20	59.85	55	7	3				GCACGTTCTCCTTGAAGGTC
chromosome_1:4437178	1	Allele-specific	FORWARD	135	17	61.8	64.71	4	2	71.85	T	151	GGTGGCAGACGCACCAT
chromosome_1:4564385	1	Allele flanking	FORWARD	106	21	60.32	38.1	6	3				TCCAATTGATGTCAAGGCAAT	87	301	301	4	0
chromosome_1:4564385	1	Allele flanking	REVERSE	192	20	59.38	50	4	1				CCAAGATCACCAAAGGGTTC
chromosome_1:4564385	1	Allele-specific	REVERSE	176	24	59.67	37.5	7	3	88.12	G	151	TCTTCTTTTGTCAACCAGAATGTC
chromosome_1:4564385	2	Allele-specific	REVERSE	176	24	59.22	33.33	7	3	83.56	A	151	TCTTCTTTTGTCAACCAGAATGTT
chromosome_1:4624044	1	Allele flanking	FORWARD	130	20	59.41	45	5	3				TTTGGCTTCACAGAAGGTCA	66	301	301	4	1
chromosome_1:4624044	1	Allele flanking	REVERSE	195	20	59.82	45	4	2				ATATTTTGTCCACCGCTTGG
chromosome_1:4624044	1	Allele-specific	FORWARD	131	21	59.73	42.86	5	3	93.38	T	151	TTGGCTTCACAGAAGGTCATT
chromosome_1:4624044	2	Allele-specific	FORWARD	131	21	60.25	47.62	5	2	91.98	C	151	TTGGCTTCACAGAAGGTCATC
chromosome_1:4624044	3	Allele-specific	REVERSE	171	19	60.12	52.63	4	2	92.64	C	151	CTTTGCGGTGATAACGGTG
chromosome_1:4624330	1	Allele flanking	FORWARD	114	20	59.63	50	4	1				CTACATGGCAGCAAAGCAAG	60	286	286	5	1
chromosome_1:4624330	1	Allele flanking	REVERSE	173	20	60.08	45	6	2				ATTGGTGGCTGCAGATTTTC
chromosome_1:4624330	1	Allele-specific	FORWARD	121	16	60.39	62.5	3	2	83.28	G	136	GCAGCAAAGCAAGCCG
chromosome_1:4624330	2	Allele-specific	FORWARD	121	16	58.19	56.25	3	0	65.73	A	136	GCAGCAAAGCAAGCCA
chromosome_1:4624330	3	Allele-specific	REVERSE	165	28	60.02	35.71	5	3	81.97	G	136	GCAGATTTTCTGTGCTATACTCAATAAC
chromosome_1:4627053	1	Allele flanking	FORWARD	132	19	60.02	57.89	7	2				AGCAGGCACACTGCCTATG	97	301	301	4	2
chromosome_1:4627053	1	Allele flanking	REVERSE	228	23	59.21	47.83	4	2				CATCAGAGCTAACACAGACAAGC
chromosome_1:4627053	1	Allele-specific	FORWARD	134	18	58.76	61.11	7	2	81.26	G	151	CAGGCACACTGCCTATGG
chromosome_1:4627053	2	Allele-specific	FORWARD	133	19	61.01	57.89	7	3	87.29	A	151	GCAGGCACACTGCCTATGA
chromosome_1:4692880	1	Allele flanking	FORWARD	101	19	62.33	57.89	4	2				CGCGCCGATGATGAGTAGT	76	301	301	3	0
chromosome_1:4692880	1	Allele flanking	REVERSE	176	20	59.59	55	3	0				CCCGTAGTAATGGTGGTGGT
chromosome_1:4692880	1	Allele-specific	FORWARD	134	18	62.41	66.67	4	3	69.35	T	151	CGCCAGCTACTCCACGGT
chromosome_1:4692880	2	Allele-specific	FORWARD	135	17	60.54	70.59	4	3	86.13	C	151	GCCAGCTACTCCACGGC
chromosome_1:4989146	1	Allele flanking	FORWARD	108	20	60.19	55	3	1				CCTAATCATCCACCCACCAG	68	301	301	3	3
chromosome_1:4989146	1	Allele flanking	REVERSE	175	23	57.88	43.48	4	1				GAATAAGTCCCCCATATAACCTG
chromosome_1:4989146	1	Allele-specific	FORWARD	130	22	59.46	45.45	6	3	89.35	A	151	GGACCTTGGTGGATCTAGAAAA
chromosome_1:4989146	2	Allele-specific	FORWARD	130	22	58.46	45.45	6	3	79.4	T	151	GGACCTTGGTGGATCTAGAAAT
chromosome_1:4989146	3	Allele-specific	REVERSE	178	26	59.51	38.46	4	2	78.89	T	151	AGAATAAGTCCCCCATATAACCTGTA
chromosome_1:5038344	1	Allele flanking	FORWARD	115	20	60.49	50	4	2				TAAGCTCCAGGCAATCAAGC	75	301	301	4	1
chromosome_1:5038344	1	Allele flanking	REVERSE	189	20	60.03	55	4	2				GAGTCGTGCAGTCCTGTTCA
chromosome_1:5038344	1	Allele-specific	REVERSE	176	24	59.86	41.67	4	3	88.1	G	151	GTTCAGTGGGATAATAATGGTTCC
chromosome_1:5038344	2	Allele-specific	REVERSE	177	25	60.02	36	4	2	85.64	A	151	TGTTCAGTGGGATAATAATGGTTCT
chromosome_1:5039061	1	Allele flanking	FORWARD	112	20	59.97	60	3	1				GCATCTACCAGAGGGAGCAG	61	301	301	4	1
chromosome_1:5039061	1	Allele flanking	REVERSE	172	20	60.74	45	4	2				TTGGGCTTCTTTGTCTCCAA
chromosome_1:5039061	1	Allele-specific	FORWARD	126	26	60.4	34.62	6	3	82.77	G	151	GAGCAGAACAATTACATGATTTGAAG
chromosome_1:5039061	2	Allele-specific	REVERSE	172	20	58.77	50	4	3	85.16	G	151	GGGCTTCTTTGTCTCCAAAC
chromosome_1:5061776	1	Allele flanking	FORWARD	123	18	60.49	61.11	2	0				CCGTCTTCGCCTTCCTCT	74	301	301	3	0
chromosome_1:5061776	1	Allele flanking	REVERSE	196	18	61.14	61.11	6	1				CGGGCACTTGATCACCAC
chromosome_1:5061776	1	Allele-specific	REVERSE	168	16	59.68	68.75	5	3	86.91	G	151	CGACTCCGGGATGCAC
chromosome_1:5061776	2	Allele-specific	REVERSE	168	16	59.84	68.75	5	3	88.57	C	151	CGACTCCGGGATGCAG
chromosome_1:5062246	1	Allele flanking	FORWARD	133	18	60.84	61.11	3	1				CCACCGACGAGGAGTTCA	75	301	301	8	2
chromosome_1:5062246	1	Allele flanking	REVERSE	207	18	59.56	61.11	4	3				AGTCCGTCGTCGCTGTCT
chromosome_1:5062246	1	Allele-specific	FORWARD	133	19	61.84	63.16	3	2	74.77	G	151	CCACCGACGAGGAGTTCAG
chromosome_1:5062246	2	Allele-specific	FORWARD	134	18	58.25	55.56	3	3	75.36	A	151	CACCGACGAGGAGTTCAA
chromosome_1:5062246	3	Allele-specific	REVERSE	170	18	59.29	61.11	4	2	84.75	G	151	CCTTGTCGAGCATCTCCC
chromosome_1:5062246	4	Allele-specific	REVERSE	172	20	59.55	55	4	2	91.38	A	151	CTCCTTGTCGAGCATCTCCT
chromosome_1:5066912	1	Allele flanking	FORWARD	116	20	59.41	45	6	3				TCAAAGTCCCAGCTGTTGAA	72	301	301	6	1
chromosome_1:5066912	1	Allele flanking	REVERSE	187	20	60.11	50	6	0				AGGTGTTGAAGCTTGGATGG
chromosome_1:5066912	1	Allele-specific	FORWARD	127	25	60.03	32	5	2	86.2	T	151	GCTGTTGAAGAAATTGAATGAAGAT
chromosome_1:5066912	2	Allele-specific	FORWARD	127	25	60.5	36	5	2	81.42	C	151	GCTGTTGAAGAAATTGAATGAAGAC
chromosome_1:5066912	3	Allele-specific	REVERSE	175	23	59.25	43.48	4	3	84.05	T	151	GGATGGATTTAAGGTACTCACCA
chromosome_1:5066912	4	Allele-specific	REVERSE	175	23	60.92	47.83	4	2	80.6	C	151	GGATGGATTTAAGGTACTCACCG
chromosome_1:5067290	1	Allele flanking	FORWARD	123	20	58.67	50	5	2				AATCGAGTCAGATGGTGTGC	65	301	301	3	1
chromosome_1:5067290	1	Allele flanking	REVERSE	187	20	59.01	45	7	1				TGGAGACATGGAATCCAGAA
chromosome_1:5067290	1	Allele-specific	FORWARD	135	17	61.77	64.71	4	3	73.8	G	151	TGGTGTGCCGTGAGCTG
chromosome_1:5067290	2	Allele-specific	FORWARD	135	17	59.96	58.82	4	3	91.14	T	151	TGGTGTGCCGTGAGCTT
chromosome_1:5067290	3	Allele-specific	REVERSE	171	19	60.42	47.37	6	2	90.91	G	151	AAAAAGGTTTTCCGAGCCC
chromosome_1:5067290	4	Allele-specific	REVERSE	171	19	59.67	42.11	6	1	90.13	T	151	AAAAAGGTTTTCCGAGCCA
chromosome_1:5073414	1	Allele flanking	FORWARD	128	18	61.46	61.11	5	1				CAGCCACCGTCGTTGAAG	82	301	301	7	3
chromosome_1:5073414	1	Allele flanking	REVERSE	209	19	59.95	57.89	6	2				GGAAGGTCACCGAGGTGTT
chromosome_1:5073414	1	Allele-specific	FORWARD	135	17	60.64	58.82	3	2	82.86	T	151	CGTCGTTGAAGCCCCAT
chromosome_1:5073414	2	Allele-specific	FORWARD	135	17	61.28	64.71	3	2	76.44	C	151	CGTCGTTGAAGCCCCAC
chromosome_1:5083498	1	Allele flanking	FORWARD	110	20	59.43	45	3	0				AGGGAGAAAACCCCAAAAAG	100	301	301	5	0
chromosome_1:5083498	1	Allele flanking	REVERSE	209	20	60.04	45	4	2				CTTCCGGTTCTTCCATCAAA
chromosome_1:5083498	1	Allele-specific	FORWARD	133	19	61.87	52.63	4	3	76.76	A	151	GGAGCCCCACAAAATGTCA
chromosome_1:5083498	2	Allele-specific	FORWARD	134	18	58.85	55.56	3	1	78.07	C	151	GAGCCCCACAAAATGTCC
chromosome_1:5083498	3	Allele-specific	REVERSE	173	21	57.41	33.33	8	3	72.13	A	151	TGATGCAATTGAATAAAGCCT
chromosome_1:5083498	4	Allele-specific	REVERSE	173	21	60.95	38.1	8	2	86.87	C	151	TGATGCAATTGAATAAAGCCG
chromosome_1:5084366	1	Allele flanking	FORWARD	120	20	60.07	50	4	2				CAGGTCCCTCTGGCAAAATA	62	301	301	4	1
chromosome_1:5084366	1	Allele flanking	REVERSE	181	20	59.81	45	4	0				CATGATATGGGTTGCGTTTG
chromosome_1:5084366	1	Allele-specific	FORWARD	131	21	58.77	42.86	4	2	81.58	G	151	GGCAAAATAATGCTTCTACCG
chromosome_1:5084366	2	Allele-specific	FORWARD	128	24	60.48	37.5	4	3	84.71	T	151	TCTGGCAAAATAATGCTTCTACCT
chromosome_1:5084366	3	Allele-specific	REVERSE	170	18	60.57	61.11	6	3	89.1	G	151	GCGTTTGGATCCTCCTCC
chromosome_1:5084366	4	Allele-specific	REVERSE	170	18	59.72	55.56	6	2	90.26	T	151	GCGTTTGGATCCTCCTCA
chromosome_1:5085230	1	Allele flanking	FORWARD	132	19	60.49	47.37	6	2				TCATAAAGCTTCCGCGTCA	70	301	301	3	3
chromosome_1:5085230	1	Allele flanking	REVERSE	201	20	59.87	45	4	1				CTGCAAATGTAAACGGCTGA
chromosome_1:5085230	1	Allele-specific	FORWARD	132	20	60.74	45	6	3	91.33	T	151	TCATAAAGCTTCCGCGTCAT
chromosome_1:5085230	2	Allele-specific	FORWARD	133	19	59.43	52.63	6	3	91.1	C	151	CATAAAGCTTCCGCGTCAC
chromosome_1:5085230	3	Allele-specific	REVERSE	170	18	60.32	55.56	5	3	90.92	T	151	CCGTTCCACGGATAACCA
chromosome_1:5092066	1	Allele flanking	FORWARD	93	20	60.31	45	5	0				TGCTGCATGAGTTTGGTTGT	85	301	301	6	2
chromosome_1:5092066	1	Allele flanking	REVERSE	177	21	59.56	42.86	6	2				TGTCATATGCAACATCGAAGG
chromosome_1:5093524	1	Allele flanking	FORWARD	123	20	59.54	50	6	3				AGGCAGAACATGGTCCAGAT	68	301	301	5	3
chromosome_1:5093524	1	Allele flanking	REVERSE	190	20	59.55	45	4	2				GGCACCCAAATTAACACCAT
chromosome_1:5093524	1	Allele-specific	FORWARD	130	22	57.52	45.45	5	2	67.63	T	151	ACATGGTCCAGATAGTCAGGTT
chromosome_1:5093524	2	Allele-specific	REVERSE	176	24	59.69	41.67	4	2	84.71	T	151	CCATCTCCAGCAATAACTAGAACA
chromosome_1:5093524	3	Allele-specific	REVERSE	176	24	61.31	45.83	4	3	76.42	C	151	CCATCTCCAGCAATAACTAGAACG
chromosome_1:5123977	1	Allele flanking	FORWARD	83	23	58.75	30.43	7	3				GGAAACAAGTTTTTCTTCCAAAA	100	301	301	7	2
chromosome_1:5123977	1	Allele flanking	REVERSE	182	20	60.09	55	3	1				TCTGGGTTGACTGGAAGACC
chromosome_1:5123977	1	Allele-specific	FORWARD	122	30	59.39	23.33	6	3	72.68	T	151	GAATGATATTATGAAAACCATAGAACAAAT
chromosome_1:5123977	2	Allele-specific	FORWARD	122	30	59.78	26.67	6	2	74.88	C	151	GAATGATATTATGAAAACCATAGAACAAAC
chromosome_1:5123977	3	Allele-specific	REVERSE	170	18	59.34	55.56	4	2	85.24	T	151	AAGACCGCCACCTCTTGA
chromosome_1:5123977	4	Allele-specific	REVERSE	169	17	59.76	64.71	3	3	88.46	C	151	AGACCGCCACCTCTTGG
chromosome_1:5253010	1	Allele flanking	FORWARD	97	20	62.41	60	2	0				GCAAGCAGGGACAGAAGGAG	82	301	301	4	0
chromosome_1:5253010	1	Allele flanking	REVERSE	178	20	60.82	55	3	2				CGAGTGAAGACGAACCTTGG
chromosome_1:5253010	1	Allele-specific	REVERSE	170	18	61.59	61.11	4	2	75.98	G	151	CGAACCTTGGCCCTCATC
chromosome_1:5253010	2	Allele-specific	REVERSE	170	18	61	55.56	4	2	81.79	A	151	CGAACCTTGGCCCTCATT
chromosome_1:5253800	1	Allele flanking	FORWARD	125	21	60.25	38.1	4	2				TGCAGATTCATTCGTTGTTCA	79	301	301	4	2
chromosome_1:5253800	1	Allele flanking	REVERSE	203	20	59.86	50	2	0				CAAGTAGCAATCACCCAGCA
chromosome_1:5253800	1	Allele-specific	FORWARD	127	25	59.34	32	4	3	80.95	T	151	CAGATTCATTCGTTGTTCAATATGT
chromosome_1:5253800	2	Allele-specific	FORWARD	128	24	59.42	33.33	4	2	82.07	C	151	AGATTCATTCGTTGTTCAATATGC
chromosome_1:5254370	1	Allele flanking	FORWARD	125	21	60.08	42.86	4	1				TGCCGTTAAATGAGATTCCTG	60	301	301	4	3
chromosome_1:5254370	1	Allele flanking	REVERSE	184	22	60.13	45.45	5	0				GCAGATAAGCTAAGCGAAAGGA
chromosome_1:5254370	1	Allele-specific	FORWARD	128	24	60.6	37.5	4	3	83.48	T	151	CGTTAAATGAGATTCCTGGTGTTT
chromosome_1:5254370	2	Allele-specific	FORWARD	128	24	61.07	41.67	4	2	77.18	C	151	CGTTAAATGAGATTCCTGGTGTTC
chromosome_1:5270488	1	Allele flanking	FORWARD	113	19	59.82	52.63	3	3				GAACCAACGCAACCTCTGA	86	301	301	4	0
chromosome_1:5270488	1	Allele flanking	REVERSE	198	19	60.06	57.89	6	0				ACTGGATCCTCCCAAGCAC
chromosome_1:5270488	1	Allele-specific	FORWARD	130	22	60.7	54.55	6	2	86.07	G	151	GAGCTCTGACAACCTCTCTTCG
chromosome_1:5270488	2	Allele-specific	FORWARD	130	22	58.82	50	6	3	82.95	A	151	GAGCTCTGACAACCTCTCTTCA
chromosome_1:5270488	3	Allele-specific	REVERSE	169	17	59.76	58.82	4	2	87.43	G	151	CATGTTTGCGGTCTGCC
chromosome_1:5270488	4	Allele-specific	REVERSE	170	18	60.84	55.56	4	2	83.43	A	151	CCATGTTTGCGGTCTGCT
chromosome_1:5298623	1	Allele flanking	FORWARD	123	20	58.15	45	3	3				TAGGTGAGGACGGATTTGAA	68	301	301	3	2
chromosome_1:5298623	1	Allele flanking	REVERSE	190	20	61.31	60	3	2				GAAGGCTCTCGGTGGAAGTC
chromosome_1:5298623	1	Allele-specific	FORWARD	132	20	59.71	40	7	3	96.51	T	151	ACGGATTTGAAATGCTGCTT
chromosome_1:5298623	2	Allele-specific	FORWARD	132	20	60.22	45	7	3	97.16	C	151	ACGGATTTGAAATGCTGCTC
chromosome_1:5298623	3	Allele-specific	REVERSE	169	17	61.61	58.82	2	1	70.8	T	151	CGGGGGCAACAGCATAA
chromosome_1:5298623	4	Allele-specific	REVERSE	169	17	61.21	64.71	2	1	74.82	C	151	CGGGGGCAACAGCATAG
chromosome_1:5302539	1	Allele flanking	FORWARD	115	20	59.49	45	5	3				AACTTGTGTGCAGCCTGAAA	60	301	301	4	1
chromosome_1:5302539	1	Allele flanking	REVERSE	174	22	60.35	40.91	5	2				CATGATCTTTTGCGATCAGAGA
chromosome_1:5302539	1	Allele-specific	FORWARD	126	26	59.34	38.46	4	3	78.85	T	151	AGCCTGAAAATACCTCTAATCTGAGT
chromosome_1:5302539	2	Allele-specific	REVERSE	175	23	59.39	39.13	5	3	86.01	A	151	ATGATCTTTTGCGATCAGAGACT
chromosome_1:5302539	3	Allele-specific	REVERSE	174	22	60.91	40.91	5	3	84.98	T	151	TGATCTTTTGCGATCAGAGACA
chromosome_1:5305331	1	Allele flanking	FORWARD	125	20	59.38	50	4	1				AGGCCGCAACTACAAACTTC	63	301	301	4	2
chromosome_1:5305331	1	Allele flanking	REVERSE	187	20	60.46	60	7	2				GGAGCTATCCGAAGCTAGGC
chromosome_1:5305331	1	Allele-specific	FORWARD	130	22	61.06	50	3	3	82.27	G	151	GCAACTACAAACTTCCCGTCTG
chromosome_1:5305331	2	Allele-specific	FORWARD	130	22	58.45	45.45	3	2	75.72	A	151	GCAACTACAAACTTCCCGTCTA
chromosome_1:5305331	3	Allele-specific	REVERSE	170	18	59.66	61.11	4	2	88.4	G	151	CAAGCCGTCTCTTGGAGC
chromosome_1:5305331	4	Allele-specific	REVERSE	171	19	60.55	57.89	4	2	88.35	A	151	GCAAGCCGTCTCTTGGAGT
chromosome_1:5308891	1	Allele-specific	FORWARD	137	15	62.36	73.33	4	3	63.94	C	151	GCGTGCGTGCGATCC
chromosome_1:5308891	2	Allele-specific	REVERSE	167	15	62.89	80	3	1	54.63	G	151	GCCCGCCTCTGCGTC
chromosome_1:5310918	1	Allele flanking	FORWARD	109	20	60.09	50	7	0				GTCGGTCAGACCAAAAGGAA	78	301	301	3	0
chromosome_1:5310918	1	Allele flanking	REVERSE	186	24	58.68	29.17	7	3				AAAAGATGAACAATTATTGCCAAG
chromosome_1:5311494	1	Allele flanking	FORWARD	79	21	59.84	47.62	2	1				TCGGTATGAGGTTTGGTTGTC	95	301	301	5	0
chromosome_1:5311494	1	Allele flanking	REVERSE	173	20	60.14	55	3	1				GCCACAGCCAGTAATCCAGT
chromosome_1:5311494	1	Allele-specific	FORWARD	124	28	61.01	32.14	4	2	69.74	G	151	GCAAACTTGTTATATTGTGGTATTGATG
chromosome_1:5311494	2	Allele-specific	FORWARD	124	28	59.9	28.57	4	2	78.79	T	151	GCAAACTTGTTATATTGTGGTATTGATT
chromosome_1:5311494	3	Allele-specific	REVERSE	174	22	58.6	50	3	2	77.25	G	151	CCACAGCCAGTAATCCAGTATC
chromosome_1:5373043	1	Allele flanking	FORWARD	103	19	60.47	57.89	4	2				TCTTTCTCCCCAGCTCCAG	82	301	301	3	2
chromosome_1:5373043	1	Allele flanking	REVERSE	184	20	61.06	55	6	2				CCATCGATCTCTGCTTCTGC
chromosome_1:5379211	1	Allele flanking	FORWARD	118	20	60.28	55	3	2				GGCTGAGAGCAAAGAAGACG	63	301	301	5	3
chromosome_1:5379211	1	Allele flanking	REVERSE	180	20	59.53	50	4	0				GGGACGACTTCAATTTCTGG
chromosome_1:5379211	1	Allele-specific	FORWARD	129	23	59.68	39.13	3	2	86.03	G	151	AAGAAGACGAAACAATGGAAGTG
chromosome_1:5379211	2	Allele-specific	FORWARD	127	25	60.85	36	3	2	76.71	A	151	CAAAGAAGACGAAACAATGGAAGTA
chromosome_1:5379211	3	Allele-specific	REVERSE	176	24	59.55	37.5	4	1	81.68	A	151	ACTTCAATTTCTGGATCTGGTTCT
chromosome_1:5403489	1	Allele flanking	FORWARD	120	20	59.69	50	3	0				ATGGAAGCACCGAAGGTAGA	83	301	301	6	1
chromosome_1:5403489	1	Allele flanking	REVERSE	202	20	59.1	50	4	2				GCATACCTCATTGCATCTGG
chromosome_1:5403489	1	Allele-specific	FORWARD	128	24	59.47	37.5	3	3	83.53	T	151	ACCGAAGGTAGAGAAATGTGAAAT
chromosome_1:5403489	2	Allele-specific	FORWARD	128	24	59.94	41.67	3	2	86.61	C	151	ACCGAAGGTAGAGAAATGTGAAAC
chromosome_1:5406243	1	Allele flanking	FORWARD	109	20	60.23	60	8	2				ACCCTTGGTACCTGGGTCTC	71	301	301	3	2
chromosome_1:5406243	1	Allele flanking	REVERSE	179	24	59.92	37.5	8	3				CGCTTGATCAATAGAAAGTTCAGA
chromosome_1:5430984	1	Allele flanking	FORWARD	98	20	60.04	60	6	2				GGATCCCTACTCCTCCAAGC	80	301	301	4	1
chromosome_1:5430984	1	Allele flanking	REVERSE	177	20	59.69	55	3	0				GCAGGGGACGACTGATAAAG
chromosome_1:5430984	1	Allele-specific	FORWARD	136	16	60.13	56.25	4	3	88.19	G	151	TCCGATTTGCCCAACG
chromosome_1:5430984	2	Allele-specific	FORWARD	135	17	59.84	58.82	4	3	89.91	C	151	GTCCGATTTGCCCAACC
chromosome_1:5430984	3	Allele-specific	REVERSE	175	23	60.09	47.83	2	2	87.7	G	151	GGGACGACTGATAAAGGGAATAC
chromosome_1:5430984	4	Allele-specific	REVERSE	175	23	60.21	47.83	2	2	86.53	C	151	GGGACGACTGATAAAGGGAATAG
chromosome_1:5431203	1	Allele flanking	FORWARD	47	20	58.91	50	6	2				TGCAGATCTTCTCCATCGAC	100	219	219	4	0
chromosome_1:5431203	1	Allele flanking	REVERSE	146	24	59.39	25	1	0				GGAAAAACAACAAAAACAAAAACA
chromosome_1:5431203	1	Allele-specific	FORWARD	48	22	59.3	45.45	6	3	87.72	A	69	GCAGATCTTCTCCATCGACATA
chromosome_1:5431203	2	Allele-specific	FORWARD	48	22	61.14	50	6	3	83.38	C	69	GCAGATCTTCTCCATCGACATC
chromosome_1:5435021	1	Allele flanking	FORWARD	124	22	60.16	50	4	1				CCCTTAGTTGTTCTTGCCAGTC	76	301	301	5	1
chromosome_1:5435021	1	Allele flanking	REVERSE	199	20	60.46	50	4	1				CATCGGCAATCCTTAACCAG
chromosome_1:5435021	1	Allele-specific	FORWARD	133	19	59.81	52.63	4	3	93.64	A	151	GTTCTTGCCAGTCGCCATA
chromosome_1:5435021	2	Allele-specific	REVERSE	175	23	59.79	34.78	4	3	89.41	G	151	ATGCTCATGTCAAAAAGAAAAGC
chromosome_1:5435021	3	Allele-specific	REVERSE	176	24	59.71	33.33	6	1	84.5	A	151	CATGCTCATGTCAAAAAGAAAAGT
chromosome_1:5439983	1	Allele flanking	FORWARD	125	20	60.41	50	4	2				CGGCTGCTCAACGAGTTTAT	72	301	301	4	0
chromosome_1:5439983	1	Allele flanking	REVERSE	196	20	59.8	45	5	2				ATCCATTGGGTCAACTTTGC
chromosome_1:5439983	1	Allele-specific	FORWARD	129	23	60.63	43.48	4	3	85.24	C	151	TGCTCAACGAGTTTATGGATCTC
chromosome_1:5456937	1	Allele flanking	FORWARD	104	19	60.23	57.89	6	2				AGGGAATGGGGATCCTCTC	72	301	301	4	0
chromosome_1:5456937	1	Allele flanking	REVERSE	175	18	60.84	55.56	2	0				ATTTCACCCCGCCATCTC
chromosome_1:5456937	1	Allele-specific	FORWARD	132	20	62.29	45	5	1	71.88	T	151	CGGCATTGCTATTTTTGGCT
chromosome_1:5456937	2	Allele-specific	REVERSE	168	16	59.04	62.5	4	3	79.89	T	151	CGCCATCTCACGAGCA
chromosome_1:5456937	3	Allele-specific	REVERSE	168	16	61.34	68.75	4	3	76.06	C	151	CGCCATCTCACGAGCG
chromosome_1:5459749	1	Allele flanking	FORWARD	74	20	59.93	45	6	0				ATCGACATCGACATCAACCA	99	301	301	4	2
chromosome_1:5459749	1	Allele flanking	REVERSE	172	20	61.27	55	4	2				GTACAACTGATCCGCGTGCT
chromosome_1:5459749	1	Allele-specific	REVERSE	170	18	59.53	55.56	4	3	88.81	A	151	AACTGATCCGCGTGCTCT
chromosome_1:5490410	1	Allele flanking	FORWARD	114	20	59.68	50	4	2				GAAGATTCGACTTGGGCAAC	61	301	301	5	2
chromosome_1:5490410	1	Allele flanking	REVERSE	174	20	59.93	50	5	0				AGATGATCCCCAAACAGCAC
chromosome_1:5490410	1	Allele-specific	FORWARD	134	18	58.49	61.11	3	3	77.8	G	151	CTCCACATCCACCACGAG
chromosome_1:5490410	2	Allele-specific	FORWARD	134	18	58.95	55.56	2	1	78.46	A	151	CTCCACATCCACCACGAA
chromosome_1:5490410	3	Allele-specific	REVERSE	171	19	59.92	52.63	2	1	90.1	G	151	ATCCCCAAACAGCACCTTC
chromosome_1:5490410	4	Allele-specific	REVERSE	171	19	59.4	47.37	3	3	88.83	A	151	ATCCCCAAACAGCACCTTT
chromosome_1:5506830	1	Allele flanking	FORWARD	106	20	58.31	55	3	2				CTACCTCTGGCTCAATGTGG	82	301	301	3	1
chromosome_1:5506830	1	Allele flanking	REVERSE	187	20	60.27	55	3	2				GCCGTAACTCCAACTGCCTA
chromosome_1:5506830	1	Allele-specific	REVERSE	178	26	60.42	42.31	4	1	77.97	G	151	AACTGCCTATGCTCAACTAATACCTC
chromosome_1:5506830	2	Allele-specific	REVERSE	178	26	60.01	38.46	4	2	83.75	A	151	AACTGCCTATGCTCAACTAATACCTT
chromosome_1:5522044	1	Allele flanking	FORWARD	123	21	59.57	52.38	6	3				CTGTGCTACAGCAGTTGTTGG	60	301	301	4	2
chromosome_1:5522044	1	Allele flanking	REVERSE	182	20	58.88	45	3	2				TACCAATCCGAAAAGGAACC
chromosome_1:5522044	1	Allele-specific	FORWARD	130	22	59.53	40.91	5	3	89.38	T	151	ACAGCAGTTGTTGGATCATTGT
chromosome_1:5522044	2	Allele-specific	REVERSE	175	23	57.89	34.78	2	2	67.48	A	151	GAAAAGGAACCAACTGAAGAAAT
chromosome_1:5522044	3	Allele-specific	REVERSE	175	23	58.83	34.78	2	1	75.24	T	151	GAAAAGGAACCAACTGAAGAAAA
chromosome_1:5528395	1	Allele flanking	FORWARD	107	20	59.7	55	4	3				GGTGTGCCAGAGAAAGTTCC	68	301	301	4	3
chromosome_1:5528395	1	Allele flanking	REVERSE	174	20	60.3	45	5	2				TCCAATGGCTCGGAATATGT
chromosome_1:5528395	1	Allele-specific	FORWARD	129	23	59.88	43.48	4	3	90.27	C	151	CAACATAAACCTCGATCATAGGC
chromosome_1:5555925	1	Allele flanking	FORWARD	114	20	61.59	55	4	0				CGATCAGGCCACGTTCATAG	70	301	301	6	3
chromosome_1:5555925	1	Allele flanking	REVERSE	183	20	59.19	45	6	1				TGGGTCATGAATGTTGTTCC
chromosome_1:5555925	1	Allele-specific	FORWARD	129	23	59.64	47.83	6	2	87.46	G	151	CATAGATTATGGGTAGGGTGTCG
chromosome_1:5555925	2	Allele-specific	FORWARD	126	26	59.94	42.31	6	3	86.13	T	151	GTTCATAGATTATGGGTAGGGTGTCT
chromosome_1:5555925	3	Allele-specific	REVERSE	169	17	60.54	58.82	6	3	87.37	G	151	TTCCTGTGCATGCTGCC
chromosome_1:5558273	1	Allele flanking	FORWARD	118	20	59.5	45	4	0				CATCGAAATCCACACAAGGA	68	301	301	4	2
chromosome_1:5558273	1	Allele flanking	REVERSE	185	21	59.76	47.62	6	2				GCATTACCACTGGAAGCTTTG
chromosome_1:5558273	1	Allele-specific	FORWARD	128	24	59.02	45.83	4	2	78	C	151	CACACAAGGAATATAGTGGTAGCC
chromosome_1:5558273	2	Allele-specific	REVERSE	167	15	59.03	66.67	8	2	78.59	T	151	GTGGCGCCAAGAGCA
chromosome_1:5558273	3	Allele-specific	REVERSE	167	15	61.34	73.33	8	3	76.6	C	151	GTGGCGCCAAGAGCG
chromosome_1:5565667	1	Allele flanking	FORWARD	113	18	61.45	61.11	4	1				GGCCTGCACGACAAGATG	88	301	301	4	2
chromosome_1:5565667	1	Allele flanking	REVERSE	200	18	61.15	61.11	4	2				CGAACCAGAGCGTCCTGA
chromosome_1:5565667	1	Allele-specific	REVERSE	168	16	58.1	68.75	6	1	68.45	A	151	GTGCACCTCCCTGGCT
chromosome_1:5565667	2	Allele-specific	REVERSE	167	15	61.67	73.33	4	2	69.09	C	151	TGCACCTCCCTGGCG
chromosome_1:5567222	1	Allele flanking	FORWARD	116	20	59.84	45	7	3				ATGCAGATGCAATGCAAGTC	76	301	301	4	1
chromosome_1:5567222	1	Allele flanking	REVERSE	191	20	59.87	50	3	3				AAATCAGCCAGGAGCACTGT
chromosome_1:5567222	1	Allele-specific	FORWARD	131	21	59.37	42.86	4	3	89.19	G	151	AAGTCCTCGAAAACATTGCAG
chromosome_1:5567222	2	Allele-specific	FORWARD	131	21	58.71	38.1	4	3	82.59	T	151	AAGTCCTCGAAAACATTGCAT
chromosome_1:5567222	3	Allele-specific	REVERSE	170	18	59.06	61.11	4	3	84.13	T	151	GGCTGAGGAACGGCTAGA
chromosome_1:5567604	1	Allele flanking	FORWARD	127	21	58.64	42.86	5	2				TTTTCATCTGATACCGTGTGC	60	301	301	6	2
chromosome_1:5567604	1	Allele flanking	REVERSE	186	23	59.25	34.78	4	2				AAATCATATCAGGGTTTGAATGC
chromosome_1:5567604	1	Allele-specific	FORWARD	131	21	60.19	52.38	5	2	92.55	G	151	CATCTGATACCGTGTGCTGTG
chromosome_1:5567604	2	Allele-specific	FORWARD	131	21	59.18	52.38	5	2	86.26	C	151	CATCTGATACCGTGTGCTGTC
chromosome_1:5567604	3	Allele-specific	REVERSE	176	24	61.14	37.5	6	3	79.37	G	151	GGTTTGAATGCTAATGAATTCTGC
chromosome_1:5567604	4	Allele-specific	REVERSE	176	24	61.01	37.5	6	3	80.64	C	151	GGTTTGAATGCTAATGAATTCTGG
chromosome_1:5569314	1	Allele flanking	FORWARD	82	18	61.74	66.67	4	0				GATCCGCCCCCTAACCTC	65	250	250	3	2
chromosome_1:5569314	1	Allele flanking	REVERSE	146	20	60.95	45	7	2				TGCAATGCAATGTAGCTTCG
chromosome_1:5569314	1	Allele-specific	FORWARD	84	17	60.56	64.71	2	1	81.3	T	100	TCCGCCCCCTAACCTCT
chromosome_1:5569314	2	Allele-specific	FORWARD	85	16	61.4	75	2	1	70.92	C	100	CCGCCCCCTAACCTCC
chromosome_1:5569314	3	Allele-specific	REVERSE	117	16	61.32	62.5	3	1	72.33	T	100	TGCTGAGGACGCCGAA
chromosome_1:5569314	4	Allele-specific	REVERSE	117	16	60.87	68.75	3	2	78.52	C	100	TGCTGAGGACGCCGAG
chromosome_1:5593407	1	Allele-specific	REVERSE	167	15	61.87	73.33	2	1	64.24	A	151	GCGGAGGCGATGGGT
chromosome_1:5622783	1	Allele flanking	FORWARD	105	20	59.69	50	3	2				ATCCAGAGCCACGACAAGAT	68	301	301	4	2
chromosome_1:5622783	1	Allele flanking	REVERSE	172	20	60.25	50	6	2				TGGTCACGACCTTCTCATCA
chromosome_1:5622783	1	Allele-specific	FORWARD	129	23	60.72	47.83	6	3	85.6	T	151	CATTAAGATCCTAGCCGTACCGT
chromosome_1:5622783	2	Allele-specific	REVERSE	172	20	58.22	55	4	3	79.66	C	151	GTCACGACCTTCTCATCAGG
chromosome_1:5649127	1	Allele flanking	FORWARD	129	19	59.74	47.37	2	2				CCCGTCATTTCCTTTCCAT	73	301	301	6	2
chromosome_1:5649127	1	Allele flanking	REVERSE	201	20	59.97	50	4	0				ACCCTTTGCATGAACTGACC
chromosome_1:5649127	1	Allele-specific	REVERSE	171	19	60.13	52.63	4	2	92.51	T	151	TGCTGTGCAGGATCTGTGA
chromosome_1:5649127	2	Allele-specific	REVERSE	170	18	58.84	61.11	4	2	80.28	C	151	GCTGTGCAGGATCTGTGG
chromosome_1:5747084	1	Allele flanking	FORWARD	111	20	59.9	50	4	2				AGCAAGCAGGAAAGCTCAAG	84	301	301	3	0
chromosome_1:5747084	1	Allele flanking	REVERSE	194	20	59.38	45	5	3				AGAATTGGAGGGTGTCCAAA
chromosome_1:5747084	1	Allele-specific	FORWARD	130	22	59.5	45.45	6	3	89.77	A	151	GAAAACTACCAATCCTAGGCCA
chromosome_1:5747084	2	Allele-specific	REVERSE	177	25	59.75	40	5	3	85.64	T	151	ACTTACATCAGTCCTTAGCCTGAAA
chromosome_1:5747635	1	Allele flanking	FORWARD	88	20	59.32	55	4	2				GGGTTGCTGACTGCTGTATG	84	301	301	4	1
chromosome_1:5747635	1	Allele flanking	REVERSE	171	20	59.87	60	4	3				CAGGTCGGCTTGTCTAGTCC
chromosome_1:5747635	1	Allele-specific	FORWARD	133	19	61.13	52.63	2	1	79.58	G	151	CAAACACATCCACGGCAAG
chromosome_1:5747635	2	Allele-specific	FORWARD	133	19	61.53	47.37	2	1	75.6	A	151	CAAACACATCCACGGCAAA
chromosome_1:5747635	3	Allele-specific	REVERSE	171	19	59.67	63.16	4	2	90.53	G	151	GGTCGGCTTGTCTAGTCCC
chromosome_1:5747635	4	Allele-specific	REVERSE	173	21	60.82	57.14	4	3	87.28	A	151	CAGGTCGGCTTGTCTAGTCCT
chromosome_1:5748552	1	Allele flanking	FORWARD	91	20	59.43	45	3	1				CCAACCAACAAAGGTGTCAA	82	301	301	4	1
chromosome_1:5748552	1	Allele flanking	REVERSE	172	20	60.07	55	4	2				GCCTCCTTCCCCAGTTTAAG
chromosome_1:5748552	1	Allele-specific	FORWARD	128	24	58.74	33.33	6	3	78.12	A	151	GTTTCGGAATTGATTCTTTCTGTA
chromosome_1:5748552	2	Allele-specific	FORWARD	129	23	59.6	34.78	6	2	87.09	C	151	TTTCGGAATTGATTCTTTCTGTC
chromosome_1:5748552	3	Allele-specific	REVERSE	173	21	58.63	47.62	4	3	81.84	A	151	CCTCCTTCCCCAGTTTAAGTT
chromosome_1:5762101	1	Allele-specific	FORWARD	137	15	60.64	73.33	4	3	81.09	A	151	CCTCGCTGGCCTCCA
chromosome_1:5764750	1	Allele flanking	FORWARD	95	20	60.3	50	4	1				TCAGAGGGCGATCTCATTTC	80	301	301	4	1
chromosome_1:5764750	1	Allele flanking	REVERSE	174	19	59.69	52.63	4	1				ACAGCATCGAGGTTTGGTG
chromosome_1:5764750	1	Allele-specific	FORWARD	131	21	58.99	52.38	3	2	83.12	G	151	CTGAAGCACCTAAAGACAGGG
chromosome_1:5764750	2	Allele-specific	REVERSE	171	19	58.66	52.63	4	3	82.08	G	151	ATCGAGGTTTGGTGCAGAC
chromosome_1:5764750	3	Allele-specific	REVERSE	171	19	59.23	47.37	4	3	87.8	T	151	ATCGAGGTTTGGTGCAGAA
chromosome_1:5765362	1	Allele flanking	FORWARD	103	20	60.12	50	4	2				TGGTGCTCATGTGTGGATCT	69	301	301	4	1
chromosome_1:5765362	1	Allele flanking	REVERSE	171	20	60.49	50	6	2				ACCGATCGTATAGGCGAACA
chromosome_1:5765362	1	Allele-specific	FORWARD	128	24	59.99	41.67	5	3	90.04	T	151	ATCAAGGATGTAACAGCACACACT
chromosome_1:5765362	2	Allele-specific	FORWARD	130	22	60.47	50	5	3	89.38	C	151	CAAGGATGTAACAGCACACACC
chromosome_1:5765362	3	Allele-specific	REVERSE	172	20	60.98	50	6	2	87.28	T	151	CCGATCGTATAGGCGAACAA
chromosome_1:5839748	1	Allele flanking	FORWARD	124	20	60.13	50	5	2				TGCCATTGCCACTACCACTA	76	301	301	3	0
chromosome_1:5839748	1	Allele flanking	REVERSE	199	20	59.11	55	4	2				GTGAAGACCACTCACCATGC
chromosome_1:5839748	1	Allele-specific	FORWARD	130	22	59.42	45.45	3	3	87.12	T	151	TGCCACTACCACTACCATTTGT
chromosome_1:5839748	2	Allele-specific	FORWARD	131	21	59.51	52.38	2	2	87.71	C	151	GCCACTACCACTACCATTTGC
chromosome_1:5839748	3	Allele-specific	REVERSE	178	26	57.72	30.77	5	3	63.29	T	151	GTACAATACTAATGGCAAATTGGATA
chromosome_1:5839748	4	Allele-specific	REVERSE	178	26	59.94	34.62	5	3	85.53	C	151	GTACAATACTAATGGCAAATTGGATG
chromosome_1:5852915	1	Allele flanking	FORWARD	119	20	59.15	45	2	0				CAGATGCTTGCTTTGGAGAA	77	301	301	4	1
chromosome_1:5852915	1	Allele flanking	REVERSE	195	20	59.64	55	5	3				CGCTAAACCTCAGAGCCACT
chromosome_1:5852915	1	Allele-specific	FORWARD	133	19	60.28	52.63	5	1	89.98	G	151	GGAGAATTATTGGGTGCGG
chromosome_1:5852915	2	Allele-specific	FORWARD	132	20	60.33	45	5	1	91.48	T	151	TGGAGAATTATTGGGTGCGT
chromosome_1:5852915	3	Allele-specific	REVERSE	178	26	60.2	30.77	6	3	84.72	G	151	TCCATTATTATTTCCAGAAAAAGCTC
chromosome_1:5861803	1	Allele flanking	FORWARD	125	18	59.5	61.11	3	0				GAGAAGCCGACGACCAAG	66	301	301	5	1
chromosome_1:5861803	1	Allele flanking	REVERSE	190	19	59.5	57.89	4	0				GGTCGCCCTCCTCAATAAC
chromosome_1:5861803	1	Allele-specific	FORWARD	135	17	61.9	64.71	4	1	69.16	A	151	CGACCAAGGTGGGCAGA
chromosome_1:5861803	2	Allele-specific	FORWARD	136	16	58.58	68.75	4	3	75.29	C	151	GACCAAGGTGGGCAGC
chromosome_1:5867068	1	Allele flanking	FORWARD	121	21	59.7	38.1	6	2				TTTCTTCTGCAACCGATTGAT	73	301	301	3	2
chromosome_1:5867068	1	Allele flanking	REVERSE	193	20	61.1	55	5	3				GCCTTACGCTGAGCAACAAG
chromosome_1:5867068	1	Allele-specific	REVERSE	169	17	58.77	58.82	6	3	80.46	G	151	GATCGCAATCAGGTCGC
chromosome_1:5867068	2	Allele-specific	REVERSE	169	17	58.6	58.82	6	1	75.39	C	151	GATCGCAATCAGGTCGG
chromosome_1:5878752	1	Allele-specific	FORWARD	137	15	62.4	73.33	3	2	61.24	T	151	TCCACCTCCCGCCGT
chromosome_1:5960949	1	Allele flanking	FORWARD	86	19	60.42	57.89	3	2				CAATCGTCTCGCACCTACG	93	301	301	5	2
chromosome_1:5960949	1	Allele flanking	REVERSE	178	20	60.26	55	7	3				AGTGGAAGACCGTCATCTCG
chromosome_1:5960949	1	Allele-specific	FORWARD	137	15	61.57	73.33	4	3	71.76	G	151	ACGCCGGTGACGACG
chromosome_1:5960949	2	Allele-specific	FORWARD	137	15	60.21	73.33	4	3	85.41	C	151	ACGCCGGTGACGACC
chromosome_1:5960949	3	Allele-specific	REVERSE	167	15	61.14	73.33	4	3	76.1	G	151	CATCTCGCCGCCGTC
chromosome_1:5963296	1	Allele flanking	FORWARD	103	20	60.34	45	2	0				CCGTTGTTTCCATTTTCAGG	89	301	301	4	0
chromosome_1:5963296	1	Allele flanking	REVERSE	191	20	59.73	50	5	1				GGGTCAACTGTGTCAAAGCA
chromosome_1:5963296	1	Allele-specific	REVERSE	177	25	59.78	40	4	3	85.26	A	151	AGCAAAATACAGTCCAGCTACATCT
chromosome_1:5963296	2	Allele-specific	REVERSE	176	24	60.55	41.67	4	1	80.7	T	151	GCAAAATACAGTCCAGCTACATCA
chromosome_1:5964056	1	Allele flanking	FORWARD	111	20	60.33	45	2	0				GGTTTTCAGGTTGGGCTTTT	67	301	301	6	1
chromosome_1:5964056	1	Allele flanking	REVERSE	177	19	60.74	57.89	3	0				CTTGCCCCAATCCAGAGAG
chromosome_1:5964056	1	Allele-specific	REVERSE	171	19	60.37	57.89	3	3	91.22	G	151	AATCCAGAGAGGTGCCAGC
chromosome_1:5964056	2	Allele-specific	REVERSE	172	20	60.26	55	3	1	90.93	A	151	CAATCCAGAGAGGTGCCAGT
chromosome_1:5972531	1	Allele flanking	FORWARD	127	20	59.64	50	5	0				ATCCAGGACACCATCAAACC	60	301	301	3	0
chromosome_1:5972531	1	Allele flanking	REVERSE	186	20	58.72	55	3	2				GTGCCAGTCTTCCCACAGTA
chromosome_1:5972531	1	Allele-specific	FORWARD	133	19	59.75	52.63	2	2	90.11	G	151	GACACCATCAAACCCATCG
chromosome_1:5972531	2	Allele-specific	FORWARD	132	20	61.61	50	2	1	76.86	A	151	GGACACCATCAAACCCATCA
chromosome_1:5985743	1	Allele flanking	FORWARD	111	19	59.45	57.89	2	2				CGTTCTACTCCGCCACTTG	78	301	301	8	2
chromosome_1:5985743	1	Allele flanking	REVERSE	188	20	60	55	4	2				CTCGCGTAGAACGGATTAGC
chromosome_1:5985953	1	Allele flanking	FORWARD	11	18	59.94	61.11	3	0				GTCACCGCCTGCTCATCT	88	210	210	4	1
chromosome_1:5985953	1	Allele flanking	REVERSE	98	20	60.07	55	3	1				TCGGGATGGAGTCGTAGTTC
chromosome_1:6013102	1	Allele-specific	FORWARD	135	17	60.48	58.82	6	2	86.29	T	151	CGGTGTCGAACCCGAAT
chromosome_1:6013102	2	Allele-specific	FORWARD	135	17	61.12	64.71	6	3	81.53	C	151	CGGTGTCGAACCCGAAC
chromosome_1:6040122	1	Allele flanking	FORWARD	125	24	58.79	37.5	4	2				TTTAACAGTAACACACAGGTCGAA	70	301	301	5	3
chromosome_1:6040122	1	Allele flanking	REVERSE	194	20	59.71	55	3	1				TAGCCTCCTCTTGCTTCCTG
chromosome_1:6040122	1	Allele-specific	FORWARD	131	21	58.98	52.38	4	3	85.3	C	151	AGTAACACACAGGTCGAACCC
chromosome_1:6040122	2	Allele-specific	REVERSE	172	20	59.54	55	4	2	91.28	C	151	CTGAGGTTTGGATACTCCCG
chromosome_1:6041460	1	Allele flanking	FORWARD	82	20	58.65	50	6	3				CACAAGTACCTTGCCATCGT	93	301	301	3	1
chromosome_1:6041460	1	Allele flanking	REVERSE	174	19	60.2	52.63	4	1				CTTCATTCCCAGCCGAAGT
chromosome_1:6041460	1	Allele-specific	FORWARD	129	23	60.75	43.48	4	3	83.98	G	151	CAATATAAGCAGGTGTTCCAACG
chromosome_1:6041460	2	Allele-specific	REVERSE	168	16	58.58	68.75	2	1	70.69	G	151	CCAGCCGAAGTCCACC
chromosome_1:6054738	1	Allele flanking	FORWARD	129	20	59.9	40	4	2				CATCTGCCCGGAAATTAAAA	75	301	301	3	2
chromosome_1:6054738	1	Allele flanking	REVERSE	203	20	60.03	55	4	2				GGGTTGCTGTGTCATGTACG
chromosome_1:6054738	1	Allele-specific	FORWARD	131	21	60.43	42.86	4	3	91.24	C	151	TCTGCCCGGAAATTAAAAGTC
chromosome_1:6054738	2	Allele-specific	REVERSE	175	23	59.91	43.48	4	2	88.91	T	151	AGAGGTTTTCTTGAGGCTTCCTA
chromosome_1:6054738	3	Allele-specific	REVERSE	173	21	59.87	47.62	4	3	94.22	C	151	AGGTTTTCTTGAGGCTTCCTG
chromosome_1:6056639	1	Allele flanking	FORWARD	90	20	59.97	50	3	3				GCACCACCACAAGGAATCTT	84	301	301	4	0
chromosome_1:6056639	1	Allele flanking	REVERSE	173	20	59.62	50	2	0				GCCTCTTTTGCTCTCGTGTT
chromosome_1:6056639	1	Allele-specific	FORWARD	134	18	62.11	66.67	3	1	68.44	G	151	GGAAGCCGAGACGACGAG
chromosome_1:6056639	2	Allele-specific	FORWARD	135	17	58.52	58.82	3	1	72.69	A	151	GAAGCCGAGACGACGAA
chromosome_1:6056639	3	Allele-specific	REVERSE	173	21	59.11	47.62	2	1	82.03	G	151	CTCTTTTGCTCTCGTGTTTCC
chromosome_1:6056639	4	Allele-specific	REVERSE	174	22	60.05	45.45	2	0	86.71	A	151	CCTCTTTTGCTCTCGTGTTTCT
chromosome_1:6138512	1	Allele flanking	FORWARD	116	22	59.48	45.45	4	2				TCTTAATGACGCATCTCTCGTC	67	301	301	4	2
chromosome_1:6138512	1	Allele flanking	REVERSE	182	20	60.13	55	4	2				AAGGGGAAGTACAGCGAGGT
chromosome_1:6138512	1	Allele-specific	REVERSE	171	19	61.47	57.89	6	3	82.04	T	151	GCGAGGTGTTCGAAGGCTA
chromosome_1:6170653	1	Allele flanking	FORWARD	129	20	60.47	60	4	0				CCTCCTTCCTCAGCTTCCTC	60	301	301	4	2
chromosome_1:6170653	1	Allele flanking	REVERSE	188	21	60.08	47.62	4	0				TTCTCATCGACTTACGGATGG
chromosome_1:6170653	1	Allele-specific	FORWARD	132	20	59.67	55	4	3	94.23	A	151	CCTTCCTCAGCTTCCTCAGA
chromosome_1:6170653	2	Allele-specific	REVERSE	171	19	61.42	52.63	4	3	81.3	G	151	GGGTTTGATGAATGCAGGC
chromosome_1:6170653	3	Allele-specific	REVERSE	172	20	61.31	45	4	2	82.74	A	151	TGGGTTTGATGAATGCAGGT
chromosome_1:6181451	1	Allele flanking	FORWARD	127	20	60	55	4	2				ACCAGCCCTCGTATGTTCAC	67	301	301	4	2
chromosome_1:6181451	1	Allele flanking	REVERSE	193	20	60.47	50	3	2				TGATTCTCGTCTGGGTGGAT
chromosome_1:6181451	1	Allele-specific	FORWARD	132	20	59.85	50	3	1	92.07	T	151	CCCTCGTATGTTCACGGTTT
chromosome_1:6181451	2	Allele-specific	FORWARD	132	20	60.38	55	3	1	89.79	C	151	CCCTCGTATGTTCACGGTTC
chromosome_1:6181451	3	Allele-specific	REVERSE	171	19	59.43	57.89	4	3	89.8	T	151	CGCCGACTCTGAAGCTCTA
chromosome_1:6181451	4	Allele-specific	REVERSE	171	19	62.41	63.16	4	3	71.35	C	151	CGCCGACTCTGAAGCTCTG
chromosome_1:6182679	1	Allele flanking	FORWARD	128	22	59.69	50	4	2				TCTGCACTCTGCTGTTCTAACC	60	301	301	4	3
chromosome_1:6182679	1	Allele flanking	REVERSE	187	20	60.06	55	6	0				GGGATCCGTAGCACGATAGA
chromosome_1:6182679	1	Allele-specific	FORWARD	128	24	60.6	45.83	4	2	81.81	A	151	TCTGCACTCTGCTGTTCTAACCTA
chromosome_1:6182679	2	Allele-specific	FORWARD	129	23	60.12	47.83	4	2	88.6	T	151	CTGCACTCTGCTGTTCTAACCTT
chromosome_1:6183773	1	Allele flanking	FORWARD	123	20	59.67	55	4	1				TCGACACCAGGATCACAGAC	61	301	301	5	3
chromosome_1:6183773	1	Allele flanking	REVERSE	183	19	59.96	52.63	3	0				ACTGAGGCTGCGATGAATG
chromosome_1:6183773	1	Allele-specific	REVERSE	171	19	60.88	52.63	4	2	85.04	G	151	GAATGAGCTTTTGCAGGGC
chromosome_1:6183773	2	Allele-specific	REVERSE	172	20	60.78	45	4	1	86.41	A	151	TGAATGAGCTTTTGCAGGGT
chromosome_1:6190231	1	Allele flanking	FORWARD	116	20	59.54	55	5	3				TCCTGGAGGTTCCGGTAGTA	70	301	301	5	1
chromosome_1:6190231	1	Allele flanking	REVERSE	185	20	61	55	5	2				ACAACCTGGTGCTCATGGAC
chromosome_1:6190231	1	Allele-specific	FORWARD	128	24	61.69	50	6	3	73.83	T	151	CGGTAGTACTGGTTGTCGAACTGT
chromosome_1:6190231	2	Allele-specific	FORWARD	129	23	60.11	52.17	6	3	91.66	C	151	GGTAGTACTGGTTGTCGAACTGC
chromosome_1:6230223	1	Allele flanking	FORWARD	128	21	59.34	47.62	3	3				CAGCATTCAAAGACTCCCAGT	78	301	301	4	1
chromosome_1:6230223	1	Allele flanking	REVERSE	205	20	59.29	45	4	0				CGTCAATGTGGGGTACAAAA
chromosome_1:6230223	1	Allele-specific	FORWARD	129	23	59.32	39.13	3	2	82.37	A	151	AGCATTCAAAGACTCCCAGTTTA
chromosome_1:6230223	2	Allele-specific	REVERSE	179	27	60.52	29.63	6	3	79.56	G	151	TCTGTGTTGTTGACAAATTCAAATATC
chromosome_1:6232506	1	Allele flanking	FORWARD	121	20	59.55	55	3	0				GGGACCTGAACTCCTTGTTG	63	301	301	5	3
chromosome_1:6232506	1	Allele flanking	REVERSE	183	20	59.52	50	6	2				CCAAGACTCCACATGTCCAA
chromosome_1:6232506	1	Allele-specific	REVERSE	177	25	59.2	32	6	3	80.78	T	151	CCACATGTCCAAAGAATAATCATAA
chromosome_1:6236315	1	Allele flanking	FORWARD	131	20	60.09	50	3	3				TCCTTCCGTTGGTTTGAGTC	70	301	301	4	3
chromosome_1:6236315	1	Allele flanking	REVERSE	200	21	59.77	47.62	4	2				CAAGCGCACATATACTGACCA
chromosome_1:6236315	1	Allele-specific	FORWARD	133	19	59.27	52.63	3	2	85.94	G	151	CTTCCGTTGGTTTGAGTCG
chromosome_1:6236315	2	Allele-specific	FORWARD	132	20	61.81	55	3	2	77.12	C	151	CCTTCCGTTGGTTTGAGTCC
chromosome_1:6236315	3	Allele-specific	REVERSE	177	25	60.28	36	6	2	84.27	G	151	CTTTAGTATTTGTTCAATTGGCGTC
chromosome_1:6236315	4	Allele-specific	REVERSE	176	24	60.28	33.33	6	2	86.32	C	151	TTTAGTATTTGTTCAATTGGCGTG
chromosome_1:6236894	1	Allele flanking	FORWARD	129	20	60.05	55	4	2				GTTTCTCCCCCTTCTTCGAC	67	301	301	4	1
chromosome_1:6236894	1	Allele flanking	REVERSE	195	20	60.31	45	8	2				GAAATGCAATTTCCCAGGTG
chromosome_1:6236894	1	Allele-specific	FORWARD	132	20	60.96	50	4	1	84.58	T	151	TCTCCCCCTTCTTCGACATT
chromosome_1:6236894	2	Allele-specific	FORWARD	133	19	59.6	57.89	4	2	89.8	C	151	CTCCCCCTTCTTCGACATC
chromosome_1:6236894	3	Allele-specific	REVERSE	175	23	57.84	39.13	3	3	69.27	T	151	GTCTTTCTTGCTTTATCTCACGA
chromosome_1:6236894	4	Allele-specific	REVERSE	175	23	59.45	43.48	2	1	81.37	C	151	GTCTTTCTTGCTTTATCTCACGG
chromosome_1:6238522	1	Allele flanking	FORWARD	122	20	59.05	45	6	2				TCCCCATGATTTCTGGGTAT	61	301	301	8	3
chromosome_1:6238522	1	Allele flanking	REVERSE	182	20	59.95	50	4	2				CCCTTGCAGAAATCGAGAAG
chromosome_1:6239033	1	Allele flanking	FORWARD	88	21	58.73	47.62	6	2				TGGCTTAAGTCTCTCCTTTGC	88	301	301	4	0
chromosome_1:6239033	1	Allele flanking	REVERSE	175	20	60.6	55	4	2				GCAGCCTCGTGCTTTGTACT
chromosome_1:6239033	1	Allele-specific	REVERSE	173	21	58.52	47.62	4	1	77.4	A	151	CCTCGTGCTTTGTACTTTCCT
chromosome_1:6239033	2	Allele-specific	REVERSE	173	21	60.29	47.62	4	2	90.93	T	151	CCTCGTGCTTTGTACTTTCCA
chromosome_1:6243054	1	Allele flanking	FORWARD	92	20	59.13	50	2	0				GGATAAGAAGCACCCCTCAA	81	301	301	4	3
chromosome_1:6243054	1	Allele flanking	REVERSE	172	20	60.55	55	2	2				CCCGTTTTCAGGTAGTGTGC
chromosome_1:6243054	1	Allele-specific	FORWARD	126	26	59.66	34.62	5	2	81.04	A	151	ACATGAAAGTAGTCCTGAACTTGAAA
chromosome_1:6243054	2	Allele-specific	REVERSE	173	21	60.04	47.62	4	3	95.05	A	151	CCGTTTTCAGGTAGTGTGCAT
chromosome_1:6245576	1	Allele flanking	FORWARD	111	20	60.12	45	4	2				CAGCCATTCAACAACATTGC	67	301	301	5	3
chromosome_1:6245576	1	Allele flanking	REVERSE	177	20	59.06	55	4	2				CGTGTACCCAAGTGGTTCAG
chromosome_1:6245576	1	Allele-specific	REVERSE	171	19	59.4	57.89	3	2	87.2	C	151	CAAGTGGTTCAGGCTCAGG
chromosome_1:6253903	1	Allele flanking	FORWARD	122	18	62.25	66.67	3	1				CGACTCTGCTCGGCTTCC	88	301	301	3	1
chromosome_1:6253903	1	Allele flanking	REVERSE	209	20	59.91	60	3	2				CTCTGCTGTCTGCTCACCTG
chromosome_1:6253903	1	Allele-specific	FORWARD	137	15	62.01	73.33	3	3	66.79	G	151	TCCGTCGCTGCCTCG
chromosome_1:6253903	2	Allele-specific	FORWARD	135	17	60.24	64.71	3	1	85.16	T	151	CTTCCGTCGCTGCCTCT
chromosome_1:6257545	1	Allele flanking	FORWARD	85	22	60.65	36.36	4	1				TGCAGGTGCTTTAATTGTTTCA	89	301	301	4	3
chromosome_1:6257545	1	Allele flanking	REVERSE	173	21	60.28	42.86	5	2				GAACTTGAACTTTGCGGAACA
chromosome_1:6257545	1	Allele-specific	FORWARD	130	22	60.36	45.45	4	2	88.23	T	151	TGATGCTAGAAGAGGAGCCAAT
chromosome_1:6257545	2	Allele-specific	FORWARD	130	22	60.89	50	4	2	82.89	C	151	TGATGCTAGAAGAGGAGCCAAC
chromosome_1:6257545	3	Allele-specific	REVERSE	175	23	60.51	39.13	5	2	85.32	T	151	GAACTTGAACTTTGCGGAACATA
chromosome_1:6257751	1	Allele flanking	FORWARD	28	21	58.99	42.86	4	2				TCGATTGTATGTCAACCCTGA	98	206	206	4	0
chromosome_1:6257751	1	Allele flanking	REVERSE	125	21	59.96	42.86	7	0				CCCAGAATCTGTGAAACCAAA
chromosome_1:6257751	1	Allele-specific	FORWARD	33	24	59.33	37.5	3	3	82.16	G	56	TGTATGTCAACCCTGAAAATAAGG
chromosome_1:6257751	2	Allele-specific	FORWARD	30	27	59.97	33.33	3	2	80.87	T	56	GATTGTATGTCAACCCTGAAAATAAGT
chromosome_1:6257751	3	Allele-specific	REVERSE	87	30	58.24	33.33	4	3	59.87	G	56	AAACTAGATATAAGGTGGATAAGTGATACC
chromosome_1:6296719	1	Allele flanking	FORWARD	111	20	59.59	55	3	2				CCACCAACACCTTCCTAAGC	66	301	301	4	0
chromosome_1:6296719	1	Allele flanking	REVERSE	176	20	58.72	50	4	2				CCACAGAGGCCATTGAAGTA
chromosome_1:6296719	1	Allele-specific	FORWARD	130	22	59.77	50	4	3	91.23	T	151	CTACTGAAACCTGGAGGCATCT
chromosome_1:6296719	2	Allele-specific	REVERSE	176	24	59.22	41.67	4	2	80.05	T	151	ACAGAGGCCATTGAAGTATGAGTA
chromosome_1:6296719	3	Allele-specific	REVERSE	175	23	61.04	47.83	4	2	79.46	C	151	CAGAGGCCATTGAAGTATGAGTG
chromosome_1:6308197	1	Allele flanking	FORWARD	119	20	61.49	50	7	3				ATCGATTCGAGCAGCAACTG	61	301	301	4	2
chromosome_1:6308197	1	Allele flanking	REVERSE	179	20	59.42	60	2	0				GGTGGGTGTTGGAGGAGTAG
chromosome_1:6309251	1	Allele-specific	REVERSE	168	16	60.78	68.75	3	2	79.46	A	151	CACGACGAGTGCGGCT
chromosome_1:6314940	1	Allele flanking	FORWARD	127	20	60.92	50	2	0				TTCCCAAACCTCACACCAAG	73	301	301	3	1
chromosome_1:6314940	1	Allele flanking	REVERSE	199	20	59.84	50	4	2				AGCTTCATTCTGCCCACCTA
chromosome_1:6314940	1	Allele-specific	FORWARD	135	17	60.12	64.71	3	2	87.98	G	151	CCTCACACCAAGCAGCG
chromosome_1:6314940	2	Allele-specific	FORWARD	133	19	60.46	52.63	3	2	88.64	A	151	AACCTCACACCAAGCAGCA
chromosome_1:6318859	1	Allele flanking	FORWARD	120	20	59.48	55	3	1				GCTGCTTGGTATGTGCTGAC	74	301	301	3	1
chromosome_1:6318859	1	Allele flanking	REVERSE	193	20	60.51	55	5	1				CTCCACGGTCGAACTAATGG
chromosome_1:6318859	1	Allele-specific	FORWARD	128	24	59.83	45.83	5	3	88.44	C	151	GTATGTGCTGACAACCATCCTTAC
chromosome_1:6318859	2	Allele-specific	REVERSE	173	21	59.35	38.1	3	1	85.04	A	151	ATTTGTTGATTTGGCAGGTGT
chromosome_1:6318859	3	Allele-specific	REVERSE	171	19	60.5	47.37	3	1	86.54	C	151	TTGTTGATTTGGCAGGTGG
chromosome_1:6323078	1	Allele flanking	FORWARD	13	20	59.92	45	4	1				TCATGTGGTTTAGGGCATCA	79	217	217	5	2
chromosome_1:6323078	1	Allele flanking	REVERSE	91	20	60.01	50	4	2				CGGCATGAGCACAGAAAGTA
chromosome_1:6323078	1	Allele-specific	FORWARD	52	16	59.16	62.5	4	3	81.11	A	67	GATCCCGCACTTCCGA
chromosome_1:6323604	1	Allele flanking	FORWARD	127	21	59.45	47.62	4	3				TCGTCAGGTTGTGAAGTCTGA	62	301	301	4	3
chromosome_1:6323604	1	Allele flanking	REVERSE	188	23	57.85	34.78	4	2				TCAAGAGGATCAAATATCAGCAT
chromosome_1:6323604	1	Allele-specific	REVERSE	173	21	59.74	52.38	2	2	90.02	G	151	CAGCATACCTTGATAGTCGCC
chromosome_1:6323604	2	Allele-specific	REVERSE	177	25	59.62	40	6	3	84.94	A	151	ATATCAGCATACCTTGATAGTCGCT
chromosome_1:6330085	1	Allele-specific	FORWARD	136	16	60.32	62.5	3	1	82.3	T	151	AGATGGCTTCGGCGGT
chromosome_1:6330085	2	Allele-specific	FORWARD	137	15	62.61	73.33	3	3	60.79	C	151	GATGGCTTCGGCGGC
chromosome_1:6333115	1	Allele flanking	FORWARD	38	20	59.84	55	5	2				CTGGGCCAAACAGAGATAGC	66	218	218	3	1
chromosome_1:6333115	1	Allele flanking	REVERSE	103	20	58.88	50	4	2				GCATGACAAGACAAGCAGGT
chromosome_1:6333115	1	Allele-specific	REVERSE	94	25	61.11	40	4	2	74.73	T	68	CAAGCAGGTATCTCTCAGTTCAAAA
chromosome_1:6338353	1	Allele flanking	FORWARD	74	18	59.66	61.11	4	2				CTGCGCCTTCTTGAGGAC	76	242	242	4	3
chromosome_1:6338353	1	Allele flanking	REVERSE	149	18	59.93	66.67	4	0				GGAGACCACGTCCACCAC
chromosome_1:6338353	1	Allele-specific	FORWARD	76	17	58.52	58.82	4	2	74.99	A	92	GCGCCTTCTTGAGGACA
chromosome_1:6338353	2	Allele-specific	FORWARD	76	17	59.44	64.71	4	3	85.91	C	92	GCGCCTTCTTGAGGACC
chromosome_1:6338353	3	Allele-specific	REVERSE	109	16	58.58	68.75	4	3	75.27	C	92	GCTGAACCACCCGGAG
chromosome_1:6359408	1	Allele flanking	FORWARD	119	23	57.97	34.78	4	1				TGAGAACCTAAGATATGCCAAAA	73	301	301	3	1
chromosome_1:6359408	1	Allele flanking	REVERSE	191	20	60.21	55	6	2				CTCGTGCAGCTGTGAGTGAT
chromosome_1:6359408	1	Allele-specific	FORWARD	125	27	61.23	37.04	5	3	71.86	G	151	CCTAAGATATGCCAAAACATTACAGTG
chromosome_1:6359408	2	Allele-specific	REVERSE	171	19	57.52	52.63	7	3	72.6	G	151	TCTCAAGCAGCTGTGATCC
chromosome_1:6360433	1	Allele flanking	FORWARD	115	20	60.26	50	2	2				GGAAATCTGCGTCAACTCGT	99	301	301	3	1
chromosome_1:6360433	1	Allele flanking	REVERSE	213	19	60.22	57.89	5	3				GTGCTCATGGAGACCATCG
chromosome_1:6360433	1	Allele-specific	FORWARD	134	18	60.59	55.56	4	3	87.65	G	151	TTCGCCTCGGGTGATATG
chromosome_1:6360433	2	Allele-specific	REVERSE	169	17	61.3	70.59	3	2	76.22	G	151	CCTACGCCGACACCGAC
chromosome_1:6360433	3	Allele-specific	REVERSE	169	17	60.66	64.71	3	2	82.62	A	151	CCTACGCCGACACCGAT
chromosome_1:6360732	1	Allele flanking	FORWARD	109	20	60.97	55	4	2				TAGCTGGACACGGAGAGCAT	90	299	299	4	1
chromosome_1:6360732	1	Allele flanking	REVERSE	198	20	60.01	60	4	2				GGAGTACGACCAGAGCTTCG
chromosome_1:6360732	1	Allele-specific	FORWARD	133	17	58.83	64.71	6	2	79.34	G	149	CCGTCGAAGGACACGAG
chromosome_1:6360732	2	Allele-specific	REVERSE	166	16	60.48	62.5	4	3	84.7	G	149	TTCCAGTCGATGCGGC
chromosome_1:6360732	3	Allele-specific	REVERSE	166	16	60.3	62.5	4	2	84.81	C	149	TTCCAGTCGATGCGGG
chromosome_1:6365022	1	Allele flanking	FORWARD	124	20	59.56	55	4	0				GATCTCTGCCTGTGCCTTCT	79	301	301	5	3
chromosome_1:6365022	1	Allele flanking	REVERSE	202	20	59.55	50	6	2				CACATCGTCCACGACAGAAT
chromosome_1:6365022	1	Allele-specific	FORWARD	136	16	59.72	62.5	4	3	86.73	C	151	TGCCTTCTTCAGCGCC
chromosome_1:6365022	2	Allele-specific	REVERSE	170	18	59.6	55.56	5	3	90.11	T	151	CTTCTGAACCACCCGGAA
chromosome_1:6365022	3	Allele-specific	REVERSE	170	18	59.18	61.11	5	3	85.88	C	151	CTTCTGAACCACCCGGAG
chromosome_1:6417113	1	Allele flanking	FORWARD	96	20	59.25	50	6	2				GCGGAAGCTTTCTTGTTAGC	90	301	301	5	3
chromosome_1:6417113	1	Allele flanking	REVERSE	185	20	60.08	50	6	0				ATCGATCCAGGAACAGCAAC
chromosome_1:6417113	1	Allele-specific	FORWARD	135	17	57.59	64.71	4	1	64.1	C	151	AGAGAGCGCGGAGACAC
chromosome_1:6417113	2	Allele-specific	REVERSE	169	17	60.19	58.82	4	1	86.28	T	151	ACTGACCGGCCTCCAAA
chromosome_1:6417113	3	Allele-specific	REVERSE	169	17	59.76	64.71	4	2	87.42	C	151	ACTGACCGGCCTCCAAG
chromosome_1:6425575	1	Allele flanking	FORWARD	106	20	60.49	55	4	1				CAGATCCCTGCCTCTTCTCA	77	301	301	4	1
chromosome_1:6425575	1	Allele flanking	REVERSE	182	20	59.39	50	5	3				GAGGGCTTTCCACATAATGG
chromosome_1:6425575	1	Allele-specific	FORWARD	128	24	59.28	33.33	3	2	80.04	T	151	AAAAACAAGAAGTGTGTCAAGCAT
chromosome_1:6425575	2	Allele-specific	FORWARD	128	24	59.77	37.5	3	3	86.62	C	151	AAAAACAAGAAGTGTGTCAAGCAC
chromosome_1:6425575	3	Allele-specific	REVERSE	174	22	60.9	40.91	8	3	86.98	T	151	CACATAATGGATCCAAAGGGAA
chromosome_1:6425575	4	Allele-specific	REVERSE	173	21	57.86	42.86	8	2	74.95	C	151	ACATAATGGATCCAAAGGGAG
chromosome_1:6456981	1	Allele flanking	FORWARD	115	20	60.2	50	6	0				ACTTAAGGGGAAGGCGAGAA	84	301	301	5	0
chromosome_1:6456981	1	Allele flanking	REVERSE	198	20	60.52	55	3	0				GGCACTGTCCGTAAGAATGG
chromosome_1:6469449	1	Allele flanking	FORWARD	108	20	60.87	45	6	2				GTTCCAAATGAGTGGCCAAA	89	301	301	5	2
chromosome_1:6469449	1	Allele flanking	REVERSE	196	20	59.24	45	4	2				GGGATCTCTTGGCTCAAAAA
chromosome_1:6469449	1	Allele-specific	FORWARD	130	22	60.56	50	4	3	87.86	T	151	TCTTCTGTGGCTTCTCCAGAGT
chromosome_1:6469449	2	Allele-specific	REVERSE	174	22	60.28	45.45	4	3	90.72	T	151	GCTATGTCTGCTGATCCAACAA
chromosome_1:6469986	1	Allele flanking	FORWARD	113	20	59.01	50	3	3				AGAGATGGGGGCAGTAAATG	99	301	301	4	0
chromosome_1:6469986	1	Allele flanking	REVERSE	211	20	60.8	50	4	3				ATTGCACGAAGTCCTCTGGA
chromosome_1:6469986	1	Allele-specific	FORWARD	125	27	60.12	33.33	6	3	83.52	A	151	AGTAAATGTACCCATATTCGGATGATA
chromosome_1:6473616	1	Allele flanking	FORWARD	116	18	61.47	61.11	7	1				CCCAACCTTGGCAAGTCC	65	301	301	4	0
chromosome_1:6473616	1	Allele flanking	REVERSE	180	20	59.39	45	4	3				TCCTTTTCTCCGCAAGAATC
chromosome_1:6473616	1	Allele-specific	FORWARD	136	16	61.76	68.75	3	2	69.58	T	151	CCACCCAAGTCGCCGT
chromosome_1:6473616	2	Allele-specific	REVERSE	170	18	59.01	55.56	4	2	81.92	G	151	CAAGAATCCCACCTTGGC
chromosome_1:6504619	1	Allele flanking	FORWARD	86	20	59.84	45	4	0				TTCAAGCGATGAAGTTGTGG	89	301	301	3	1
chromosome_1:6504619	1	Allele flanking	REVERSE	174	18	62.75	66.67	4	2				GTGGTCGGGACGAGATGC
chromosome_1:6504619	1	Allele-specific	FORWARD	136	16	61.51	68.75	2	1	69.81	G	151	GGCGGAGGAATGCGAG
chromosome_1:6504619	2	Allele-specific	FORWARD	136	16	61.93	62.5	2	2	67.29	A	151	GGCGGAGGAATGCGAA
chromosome_1:6504619	3	Allele-specific	REVERSE	168	16	58.87	68.75	4	3	78.24	G	151	GACGAGATGCCTCCGC
chromosome_1:6532935	1	Allele flanking	FORWARD	127	20	58.96	50	6	2				TCTTGATCACCTGCTTCCAG	66	301	301	4	2
chromosome_1:6532935	1	Allele flanking	REVERSE	192	20	60.91	55	6	2				TGGTGTACATCTGCGAGTGC
chromosome_1:6532935	1	Allele-specific	FORWARD	129	23	60.18	43.48	6	3	90.97	T	151	TTGATCACCTGCTTCCAGTAGTT
chromosome_1:6534808	1	Allele flanking	FORWARD	109	18	60.07	61.11	4	1				GTAACCGCGTGGGATCAG	94	301	301	4	3
chromosome_1:6534808	1	Allele flanking	REVERSE	202	20	59.75	55	3	0				CTCTTCTCTTCGTCGCTGGT
chromosome_1:6546963	1	Allele flanking	FORWARD	110	25	59.69	36	8	2				TCTGAAACATTTCTGACATGAAGAC	73	301	301	4	1
chromosome_1:6546963	1	Allele flanking	REVERSE	182	19	59.63	57.89	4	3				CTCGCATCAGGATCTGCTC
chromosome_1:6546963	1	Allele-specific	REVERSE	177	25	60.65	44	4	3	81	G	151	CAGGATCTGCTCAAGTTAGTGAATC
chromosome_1:6547393	1	Allele-specific	FORWARD	133	19	59.3	57.89	3	3	87.91	G	151	GACACCGTAGGCGAAGTTG
chromosome_1:6551500	1	Allele flanking	FORWARD	128	20	59.11	55	6	2				AGTACTGCGTCCTGCAACTG	67	301	301	4	2
chromosome_1:6551500	1	Allele flanking	REVERSE	194	19	60.32	47.37	4	0				TAATTTGGGGGCGAGTGTT
chromosome_1:6551500	1	Allele-specific	REVERSE	172	20	59.87	50	4	2	94.54	G	151	TGTTCACGAATAGCGACGAC
chromosome_1:6551500	2	Allele-specific	REVERSE	172	20	60.01	50	4	2	95.72	C	151	TGTTCACGAATAGCGACGAG
chromosome_1:6562635	1	Allele-specific	FORWARD	136	16	60.07	62.5	4	3	88.81	A	151	CATGAGCGGCGTGACA
chromosome_1:6589446	1	Allele flanking	FORWARD	117	19	61.31	52.63	2	2				TCACAGCCACAGCATCCAT	98	301	301	3	1
chromosome_1:6589446	1	Allele flanking	REVERSE	214	20	61.12	50	3	2				AAAGGACACAAACGCACCTG
chromosome_1:6589446	1	Allele-specific	REVERSE	170	18	60.07	61.11	4	0	87.79	T	151	GCCACCAGCAGGAAGAGA
chromosome_1:6589446	2	Allele-specific	REVERSE	170	18	61.97	66.67	4	2	72.18	C	151	GCCACCAGCAGGAAGAGG
chromosome_1:6598541	1	Allele flanking	FORWARD	126	22	59.89	36.36	6	3				TTGGCTTACTTCAGCAAATTGA	77	301	301	3	1
chromosome_1:6598541	1	Allele flanking	REVERSE	202	20	59.28	55	2	1				CGAGAGAGTTGGACAGAGCA
chromosome_1:6598541	1	Allele-specific	FORWARD	129	23	61.21	43.48	5	3	79.98	T	151	GCTTACTTCAGCAAATTGAGGCT
chromosome_1:6598541	2	Allele-specific	REVERSE	182	30	59.47	30	6	3	73.46	C	151	AGAGAAGGAAAAATAGTTTATAATACCTCG
chromosome_1:6650023	1	Allele flanking	FORWARD	119	20	60.03	50	4	2				TCCTTATCCTCCAGCATTGG	70	301	301	2	0
chromosome_1:6650023	1	Allele flanking	REVERSE	188	20	60.39	55	3	3				TCCCCCTTCCCTTATCTCAG
chromosome_1:6650023	1	Allele-specific	FORWARD	133	19	58.63	52.63	3	3	81.19	G	151	CATTGGTGCTGGTTCACTG
chromosome_1:6650023	2	Allele-specific	FORWARD	132	20	59.72	50	3	3	94.09	A	151	GCATTGGTGCTGGTTCACTA
chromosome_1:6653597	1	Allele flanking	FORWARD	120	20	58.54	55	8	1				CAAGAGGCTCCTCTGTGATG	60	301	301	4	0
chromosome_1:6653597	1	Allele flanking	REVERSE	179	20	60	55	6	0				TGGAGTACTGTGGTGGTGGA
chromosome_1:6653597	1	Allele-specific	FORWARD	131	21	58.74	42.86	5	2	81.81	G	151	TCTGTGATGCCTATCAAATCG
chromosome_1:6653597	2	Allele-specific	REVERSE	170	18	59.94	61.11	2	2	89.95	G	151	GGTGGTGGAAGTGTTGCC
chromosome_1:6653597	3	Allele-specific	REVERSE	171	19	60.15	52.63	2	2	91.12	A	151	TGGTGGTGGAAGTGTTGCT
chromosome_1:6654156	1	Allele flanking	FORWARD	112	20	59.43	50	5	0				CGTTCTGAGATCCCTTGCTT	60	301	301	5	3
chromosome_1:6654156	1	Allele flanking	REVERSE	171	19	59.88	47.37	4	0				ATTGGGAATGCAGGGAAAG
chromosome_1:6654156	1	Allele-specific	REVERSE	169	17	59.11	58.82	4	2	80.88	G	151	GGAATGCAGGGAAAGGC
chromosome_1:6654156	2	Allele-specific	REVERSE	170	18	59.86	55.56	4	1	88.79	A	151	GGGAATGCAGGGAAAGGT
chromosome_1:6654995	1	Allele flanking	FORWARD	39	18	60.91	66.67	3	2				CAGCGAGGAGGGGTCTTC	94	234	234	4	3
chromosome_1:6654995	1	Allele flanking	REVERSE	132	18	62.07	61.11	3	0				CGATGACGACGAGGACGA
chromosome_1:6657496	1	Allele flanking	FORWARD	96	20	59.25	60	6	2				GCTGGTAGCTCGCTTACCTC	96	301	301	4	2
chromosome_1:6657496	1	Allele flanking	REVERSE	191	20	58.88	50	4	2				CTGCTGAATGTGTTCGACCT
chromosome_1:6657496	1	Allele-specific	REVERSE	176	24	60.56	41.67	5	3	84.49	A	151	CCTATTATTGGAGCACATGGATCT
chromosome_1:6658561	1	Allele flanking	FORWARD	91	21	59.91	52.38	4	2				CAGCACGGAGTGTAGACATCA	91	301	301	3	3
chromosome_1:6658561	1	Allele flanking	REVERSE	181	22	60.44	45.45	7	3				GGATTTTCATCCTGAGAGTCCA
chromosome_1:6658561	1	Allele-specific	REVERSE	177	25	60.37	40	4	3	83.77	A	151	TCATCCTGAGAGTCCAATACTGATT
chromosome_1:6658561	2	Allele-specific	REVERSE	178	26	60.37	38.46	4	2	80.13	T	151	TTCATCCTGAGAGTCCAATACTGATA
chromosome_1:6660038	1	Allele flanking	FORWARD	132	19	58.86	47.37	3	0				CCTCGTTCATTGCTTCGTT	70	301	301	4	1
chromosome_1:6660038	1	Allele flanking	REVERSE	201	20	59.94	45	6	0				GCATCCAAGGATTTGTTCGT
chromosome_1:6660038	1	Allele-specific	FORWARD	132	20	60.25	45	3	1	91.05	T	151	CCTCGTTCATTGCTTCGTTT
chromosome_1:6660038	2	Allele-specific	FORWARD	132	20	60.78	50	3	1	85.78	C	151	CCTCGTTCATTGCTTCGTTC
chromosome_1:6660038	3	Allele-specific	REVERSE	169	17	58.35	52.94	4	3	75.04	T	151	GGAATCGAAGCGACGAA
chromosome_1:6660038	4	Allele-specific	REVERSE	170	18	61.87	61.11	4	3	74.77	C	151	GGGAATCGAAGCGACGAG
chromosome_1:6662668	1	Allele flanking	FORWARD	129	20	60.33	60	6	1				ACAGTACCTGCAGCCTGGTC	63	301	301	4	0
chromosome_1:6662668	1	Allele flanking	REVERSE	191	20	60.16	50	3	0				GTGCCGTGACCTCTTTTGTT
chromosome_1:6662668	1	Allele-specific	FORWARD	133	19	59.99	57.89	6	2	95.01	G	151	TACCTGCAGCCTGGTCTTG
chromosome_1:6662668	2	Allele-specific	FORWARD	131	21	60.32	52.38	6	1	90.25	T	151	AGTACCTGCAGCCTGGTCTTT
chromosome_1:6662668	3	Allele-specific	REVERSE	178	26	59.72	38.46	4	3	82.71	G	151	TTGTTACGACTCCCATAGATACAATC
chromosome_1:6662668	4	Allele-specific	REVERSE	179	27	59.34	33.33	4	3	76.87	T	151	TTTGTTACGACTCCCATAGATACAATA
chromosome_1:6664087	1	Allele flanking	FORWARD	131	20	60.71	60	4	0				GTCTTGACCACCGAGACAGG	84	301	301	6	1
chromosome_1:6664087	1	Allele flanking	REVERSE	214	20	58.67	55	4	2				CGACAAGACCAAGCTCTACG
chromosome_1:6664087	1	Allele-specific	FORWARD	134	18	60.68	61.11	2	2	83.81	G	151	TTGACCACCGAGACAGGG
chromosome_1:6664087	2	Allele-specific	FORWARD	133	19	59.8	57.89	2	1	88.95	A	151	CTTGACCACCGAGACAGGA
chromosome_1:6664087	3	Allele-specific	REVERSE	169	17	59.79	58.82	5	2	88.33	A	151	TCACCGTGGCGCTGTAT
chromosome_1:6681844	1	Allele flanking	FORWARD	132	19	59.37	63.16	2	2				CAGAGTGAGGGGAGTGTCG	100	301	301	3	0
chromosome_1:6681844	1	Allele flanking	REVERSE	231	20	58.12	50	5	2				GGGAGTGGGACTTAAAGCAT
chromosome_1:6681844	1	Allele-specific	FORWARD	132	20	60.31	60	2	1	89.86	T	151	CAGAGTGAGGGGAGTGTCGT
chromosome_1:6681844	2	Allele-specific	FORWARD	133	19	60.41	63.16	2	2	88.45	C	151	AGAGTGAGGGGAGTGTCGC
chromosome_1:6683475	1	Allele flanking	FORWARD	97	22	59.79	45.45	5	2				GGTGCCAAAGAACTTCACTCTT	92	301	301	5	0
chromosome_1:6683475	1	Allele flanking	REVERSE	188	20	60.94	50	6	2				CTGCGCTCCAAAACTTTGTC
chromosome_1:6684768	1	Allele flanking	FORWARD	114	20	59.64	50	6	2				GTGTCATGCCATCTCCTGAA	77	301	301	5	1
chromosome_1:6684768	1	Allele flanking	REVERSE	190	20	59.37	50	3	3				TGGGAGTGTCAATGGTTGTC
chromosome_1:6684768	1	Allele-specific	REVERSE	174	22	60.74	45.45	4	3	86.09	G	151	TCTTGTTAGAGGGCTTGCATTC
chromosome_1:6684768	2	Allele-specific	REVERSE	174	22	60.26	40.91	4	1	87.6	A	151	TCTTGTTAGAGGGCTTGCATTT
chromosome_1:6686885	1	Allele flanking	FORWARD	114	20	59.74	45	4	2				ACTTCCTTCGCGCATACAAT	61	301	301	4	3
chromosome_1:6686885	1	Allele flanking	REVERSE	174	20	60.1	50	7	0				ATCCCAGCAGCTGTAATTGG
chromosome_1:6686885	1	Allele-specific	REVERSE	173	21	60.1	47.62	7	2	94.68	T	151	CCAGCAGCTGTAATTGGGATA
chromosome_1:6725461	1	Allele flanking	FORWARD	100	20	61.08	45	4	3				TGCTGGTATCATTTGGCACA	76	301	301	4	3
chromosome_1:6725461	1	Allele flanking	REVERSE	175	20	59.49	45	5	3				AGTAGTGCTGGCAATGCAAA
chromosome_1:6725461	1	Allele-specific	REVERSE	171	19	61.98	47.37	5	2	74.67	A	151	GCTGGCAATGCAAATGGTT
chromosome_1:6725461	2	Allele-specific	REVERSE	170	18	59.62	50	5	2	88.69	C	151	CTGGCAATGCAAATGGTG
chromosome_1:6766145	1	Allele flanking	FORWARD	124	20	60.95	55	4	0				GCAGCTCCATCGCACTTTAC	69	301	301	4	1
chromosome_1:6766145	1	Allele flanking	REVERSE	192	21	60.17	47.62	4	2				GGATGCTCCTGTTGGGATATT
chromosome_1:6766145	1	Allele-specific	FORWARD	130	22	60.98	50	4	3	83.66	G	151	CCATCGCACTTTACTAGATCCG
chromosome_1:6767681	1	Allele flanking	FORWARD	102	19	60.27	57.89	2	0				GTGATGAGGGAGGGGATTG	72	301	301	3	2
chromosome_1:6767681	1	Allele flanking	REVERSE	173	19	61.51	63.16	4	2				GGACCCGGAGGTGTATTCC
chromosome_1:6767681	1	Allele-specific	FORWARD	133	19	60.02	52.63	2	1	90.7	A	151	GATAAGCACGGGGGAAGAA
chromosome_1:6767681	2	Allele-specific	FORWARD	133	19	58.95	52.63	2	2	82.06	T	151	GATAAGCACGGGGGAAGAT
chromosome_1:6817305	1	Allele flanking	FORWARD	105	20	60.7	60	3	1				CCCTGGATAGACACCCTTCC	70	301	301	4	1
chromosome_1:6817305	1	Allele flanking	REVERSE	174	22	58.91	45.45	5	0				GGGACCATCATGTAAGAGTCAA
chromosome_1:6817305	1	Allele-specific	FORWARD	127	25	58.94	40	7	2	77.12	G	151	CGGGACTATCTTAGATTTCTTCTTG
chromosome_1:6817305	2	Allele-specific	FORWARD	126	26	61.05	42.31	7	2	75.17	C	151	CCGGGACTATCTTAGATTTCTTCTTC
chromosome_1:6817305	3	Allele-specific	REVERSE	175	23	60.02	47.83	5	2	90.27	G	151	GGACCATCATGTAAGAGTCAAGC
chromosome_1:6817305	4	Allele-specific	REVERSE	175	23	59.88	47.83	5	2	89.24	C	151	GGACCATCATGTAAGAGTCAAGG
chromosome_1:6817876	1	Allele flanking	FORWARD	91	22	57.6	45.45	8	3				TGGTGGCTACAATATGGTACTG	83	301	301	4	2
chromosome_1:6817876	1	Allele flanking	REVERSE	173	20	60.17	55	6	2				CTCGTGTACAGGGGCTTGTT
chromosome_1:6817876	1	Allele-specific	REVERSE	172	20	59.45	55	6	2	91.62	G	151	GTGTACAGGGGCTTGTTTCC
chromosome_1:6817876	2	Allele-specific	REVERSE	173	21	61.45	52.38	6	2	80.55	A	151	CGTGTACAGGGGCTTGTTTCT
chromosome_1:6835690	1	Allele flanking	FORWARD	97	22	59.37	40.91	4	0				GCATCAACCTTATGAGAGCAAA	96	301	301	5	0
chromosome_1:6835690	1	Allele flanking	REVERSE	192	24	58.45	33.33	5	3				TGCTTTATGTTGAAAGTTACATCG
chromosome_1:6841080	1	Allele flanking	FORWARD	110	20	60.16	55	7	0				CGACAGTCGTATGAGCGAGA	75	301	301	5	3
chromosome_1:6841080	1	Allele flanking	REVERSE	184	20	59.8	60	1	0				CCCTCTTCCCTCCTGTCTCT
chromosome_1:6841080	1	Allele-specific	FORWARD	131	21	59	57.14	4	1	82.13	A	151	GGTAGCGACTAGCGAGAGAGA
chromosome_1:6841080	2	Allele-specific	FORWARD	131	21	60.82	61.9	4	2	85.67	C	151	GGTAGCGACTAGCGAGAGAGC
chromosome_1:6855529	1	Allele flanking	FORWARD	112	20	60.28	55	4	0				GCTGCACGAGAAAGAAGAGG	78	301	301	3	0
chromosome_1:6855529	1	Allele flanking	REVERSE	189	20	60.48	50	4	0				GCGAAGAAGACGATCAGGAA
chromosome_1:6855529	1	Allele-specific	FORWARD	136	16	61.76	68.75	4	1	68.54	T	151	CGGCAAGTCCCGTGGT
chromosome_1:6855529	2	Allele-specific	FORWARD	137	15	59.67	73.33	2	2	81.26	C	151	GGCAAGTCCCGTGGC
chromosome_1:6881699	1	Allele flanking	FORWARD	120	24	57.92	33.33	4	3				AGAAACACAAGATCACAGATTGAA	99	301	301	8	2
chromosome_1:6881699	1	Allele flanking	REVERSE	218	23	58.26	34.78	2	0				TCTGTATTTGGTGCTTTATTTGG
chromosome_1:6882624	1	Allele flanking	FORWARD	124	21	59.83	52.38	2	0				GCCACCATCTTCCTCTTCTCT	78	301	301	4	3
chromosome_1:6882624	1	Allele flanking	REVERSE	201	20	59.34	50	6	2				AATGCTGAAGCAGACAGCAG
chromosome_1:6882624	1	Allele-specific	FORWARD	128	24	61.38	41.67	2	1	71.15	T	151	CCATCTTCCTCTTCTCTTTCGTTT
chromosome_1:6882624	2	Allele-specific	FORWARD	129	23	58.66	43.48	2	1	73.51	C	151	CATCTTCCTCTTCTCTTTCGTTC
chromosome_1:6882624	3	Allele-specific	REVERSE	168	16	61.06	68.75	4	2	77.22	T	151	GGAGGCCGAAGAGGCA
chromosome_1:6882624	4	Allele-specific	REVERSE	167	15	59.03	73.33	4	2	76.13	C	151	GAGGCCGAAGAGGCG
chromosome_1:6887826	1	Allele flanking	FORWARD	92	20	59.1	50	3	2				CAGCAACAAGCGACGAGTAT	85	301	301	4	2
chromosome_1:6887826	1	Allele flanking	REVERSE	176	20	58.36	45	7	3				GGCAAGTTCATGATGATGGT
chromosome_1:6887826	1	Allele-specific	FORWARD	128	24	61.07	37.5	5	3	79.4	C	151	CAAAATCAACCAGAACCTGTTTTC
chromosome_1:6889650	1	Allele flanking	FORWARD	131	20	59.61	40	3	2				ATCTCCGAAAAATCCCCAAT	66	301	301	5	2
chromosome_1:6889650	1	Allele flanking	REVERSE	196	20	59.75	50	5	2				GGATCGGATTGGAAGGTGTA
chromosome_1:6889650	1	Allele-specific	FORWARD	131	21	59.63	38.1	3	2	89.5	A	151	ATCTCCGAAAAATCCCCAATA
chromosome_1:6889650	2	Allele-specific	FORWARD	133	19	59.31	47.37	3	2	86.26	C	151	CTCCGAAAAATCCCCAATC
chromosome_1:6889650	3	Allele-specific	REVERSE	169	17	60.8	58.82	7	1	82.03	A	151	GCGGACCGCAGATTGTT
chromosome_1:6889650	4	Allele-specific	REVERSE	168	16	58.07	62.5	5	3	70.81	C	151	CGGACCGCAGATTGTG
chromosome_1:6890070	1	Allele flanking	FORWARD	110	20	59.64	55	4	3				AAGAAGGCGCTCTACCACTG	72	301	301	4	1
chromosome_1:6890070	1	Allele flanking	REVERSE	181	20	58.72	45	6	2				CTTGGAGCATTTGATCCGTA
chromosome_1:6890070	1	Allele-specific	FORWARD	129	23	59.35	43.48	4	2	83.32	A	151	GCAACTACTGCAACAAGGACATA
chromosome_1:6890070	2	Allele-specific	FORWARD	129	23	61.09	47.83	4	2	78.98	C	151	GCAACTACTGCAACAAGGACATC
chromosome_1:6890689	1	Allele flanking	FORWARD	121	21	60.4	52.38	5	1				GGACAACCTGTCTTTCCCACT	62	301	301	3	0
chromosome_1:6890689	1	Allele flanking	REVERSE	182	22	59.31	45.45	7	2				GGAGGAGAATTTCTTCATCTGC
chromosome_1:6890689	1	Allele-specific	FORWARD	134	18	59.47	50	2	2	85.28	G	151	TTCCCACTTATTTGCCCG
chromosome_1:6890689	2	Allele-specific	FORWARD	132	20	59.93	45	2	2	93.9	A	151	CTTTCCCACTTATTTGCCCA
chromosome_1:6890689	3	Allele-specific	REVERSE	173	21	60.21	47.62	5	2	92.35	G	151	TCTTCATCTGCATTCCAGTCC
chromosome_1:6890689	4	Allele-specific	REVERSE	175	23	60.26	39.13	5	3	89.57	A	151	TTTCTTCATCTGCATTCCAGTCT
chromosome_1:6895668	1	Allele flanking	FORWARD	38	20	60.26	55	4	0				AGGAGGTGTTGATGCAGGAG	60	226	226	5	2
chromosome_1:6895668	1	Allele flanking	REVERSE	97	20	59.13	45	4	0				CATGGGCATCTTCCTTCTTT
chromosome_1:6895668	1	Allele-specific	FORWARD	52	25	59.14	44	4	3	78.93	T	76	CAGGAGATATTCAAGGGTAGTGTCT
chromosome_1:6895668	2	Allele-specific	FORWARD	53	24	58.97	45.83	4	3	79.18	C	76	AGGAGATATTCAAGGGTAGTGTCC
chromosome_1:6895668	3	Allele-specific	REVERSE	99	22	60.09	45.45	4	2	90.95	C	76	CATGGGCATCTTCCTTCTTTAG
chromosome_1:6895973	1	Allele flanking	FORWARD	117	20	59.71	45	4	3				TAAGGCATTCCAGCCAAGTT	86	301	301	4	2
chromosome_1:6895973	1	Allele flanking	REVERSE	202	20	59.84	45	3	0				CGACAATGGCAGAACAGAAA
chromosome_1:6895973	1	Allele-specific	FORWARD	129	23	60.87	39.13	5	2	81.71	G	151	GCCAAGTTGTAAAATTATTCCCG
chromosome_1:6895973	2	Allele-specific	FORWARD	129	23	59.97	39.13	5	3	91.85	C	151	GCCAAGTTGTAAAATTATTCCCC
chromosome_1:6895973	3	Allele-specific	REVERSE	171	19	59.1	57.89	3	2	84.22	G	151	CTACACATTCTGGTCGGGC
chromosome_1:6895973	4	Allele-specific	REVERSE	171	19	58.94	57.89	3	1	80.96	C	151	CTACACATTCTGGTCGGGG
chromosome_1:6907307	1	Allele flanking	FORWARD	28	20	60.18	50	6	1				AAGCTTCATCCGATCCTCCT	78	235	235	3	0
chromosome_1:6907307	1	Allele flanking	REVERSE	105	20	58.5	45	6	0				ACTGCACCAATGCATAAACC
chromosome_1:6907307	1	Allele-specific	FORWARD	65	21	59.76	47.62	3	2	90.81	G	85	GTTGCCTTGCCATAGTTCTTG
chromosome_1:6907307	2	Allele-specific	FORWARD	64	22	60.49	45.45	3	2	86.31	A	85	GGTTGCCTTGCCATAGTTCTTA
chromosome_1:6907307	3	Allele-specific	REVERSE	105	19	60.34	47.37	6	2	91.72	G	85	TGCACCAATGCATAAACCC
chromosome_1:6907307	4	Allele-specific	REVERSE	107	21	59.51	42.86	6	1	88.54	A	85	ACTGCACCAATGCATAAACCT
chromosome_1:6907603	1	Allele flanking	FORWARD	122	21	58.11	42.86	4	3				CCAAGTTCCAATATGATGCTG	64	296	296	3	0
chromosome_1:6907603	1	Allele flanking	REVERSE	185	22	60.36	40.91	4	2				CAGGAGAAGAAAAATGCTTTCG
chromosome_1:6907874	1	Allele flanking	FORWARD	85	20	59.37	50	5	2				CAGCACTTCTGCCAAAGCTA	70	271	271	5	2
chromosome_1:6907874	1	Allele flanking	REVERSE	154	20	59.27	50	6	2				TGAAGCAGCTGAGAATCCTG
chromosome_1:6907874	1	Allele-specific	FORWARD	98	24	57.05	29.17	8	3	62.46	A	121	AAAGCTACAATTGTGGAATTATGA
chromosome_1:6908125	1	Allele flanking	FORWARD	35	20	60	45	4	0				GCTGAAGACGCAATTCAACA	93	251	251	4	3
chromosome_1:6908125	1	Allele flanking	REVERSE	127	20	60.26	55	4	3				CCAATGTGGCAGAGGAGTCT
chromosome_1:6908125	1	Allele-specific	FORWARD	78	24	59.42	33.33	4	3	83.7	T	101	CTCATTGGTGCATTTTTCATCTAT
chromosome_1:6908125	2	Allele-specific	FORWARD	78	24	59.9	37.5	4	2	86.88	C	101	CTCATTGGTGCATTTTTCATCTAC
chromosome_1:6908125	3	Allele-specific	REVERSE	127	25	59.72	40	5	2	83.63	T	101	AATGTGGCAGAGGAGTCTAAGATAA
chromosome_1:6908125	4	Allele-specific	REVERSE	127	25	59.39	44	5	3	82.04	C	101	AATGTGGCAGAGGAGTCTAAGATAG
chromosome_1:6910418	1	Allele flanking	FORWARD	119	20	60.4	50	7	3				CTGAAGCAACCTGCTCCAAT	94	301	301	5	1
chromosome_1:6910418	1	Allele flanking	REVERSE	212	20	59.31	50	4	0				CAGGCAGCTCAAAAGACAGA
chromosome_1:6910418	1	Allele-specific	FORWARD	132	20	58.98	45	7	3	89.19	T	151	CTCCAATCTTTGGATCCGTT
chromosome_1:6910418	2	Allele-specific	FORWARD	132	20	59.48	50	7	3	94.21	C	151	CTCCAATCTTTGGATCCGTC
chromosome_1:6910418	3	Allele-specific	REVERSE	173	21	58.59	47.62	4	3	81.41	T	151	GAGGCTTAGGTTTCGTGAAGA
chromosome_1:6910418	4	Allele-specific	REVERSE	173	21	60.25	52.38	4	2	91.35	C	151	GAGGCTTAGGTTTCGTGAAGG
chromosome_1:6910887	1	Allele flanking	FORWARD	112	18	60.29	55.56	8	2				AGACCCATGGGAGGCAAT	66	301	301	4	0
chromosome_1:6910887	1	Allele flanking	REVERSE	177	20	60.64	50	6	2				GTAATCAGCCGTTTGCAAGG
chromosome_1:6910887	1	Allele-specific	REVERSE	171	19	59.69	42.11	6	3	93.66	T	151	CCGTTTGCAAGGACAAAAA
chromosome_1:6924206	1	Allele flanking	FORWARD	129	20	58.26	50	4	0				TGGCTACAGACGCTCTTTTC	86	301	301	5	3
chromosome_1:6924206	1	Allele flanking	REVERSE	214	20	59.27	50	6	1				GCTCGATCTGAGAGCAAACA
chromosome_1:6924206	1	Allele-specific	FORWARD	131	21	59.42	52.38	4	2	87.99	G	151	GCTACAGACGCTCTTTTCTCG
chromosome_1:6924206	2	Allele-specific	FORWARD	130	22	61.05	50	4	1	79.65	A	151	GGCTACAGACGCTCTTTTCTCA
chromosome_1:6932472	1	Allele flanking	FORWARD	123	19	59.74	63.16	4	3				GCTCGTCGTACTCCAGCAG	67	301	301	4	2
chromosome_1:6932472	1	Allele flanking	REVERSE	189	20	60.04	55	4	0				ACGCTCTACGCCTACCTGAA
chromosome_1:6932472	1	Allele-specific	REVERSE	170	18	60.47	61.11	6	2	88.43	T	151	AAGACCGACCCGGGAGTA
chromosome_1:6947046	1	Allele flanking	FORWARD	132	19	61.31	57.89	3	0				GTCCGTGATGGGATTCTGG	60	301	301	4	1
chromosome_1:6947046	1	Allele flanking	REVERSE	191	22	59.96	50	4	2				CCAGCAGTAGCAGTAATTGTCG
chromosome_1:6947046	1	Allele-specific	FORWARD	134	18	60.42	55.56	3	2	86.97	A	151	CCGTGATGGGATTCTGGA
chromosome_1:6947046	2	Allele-specific	FORWARD	135	17	58.42	58.82	3	2	73.45	C	151	CGTGATGGGATTCTGGC
chromosome_1:6947046	3	Allele-specific	REVERSE	169	17	58.68	64.71	4	3	78.29	A	151	GCCGGGAGGAGAACAGT
chromosome_1:6947046	4	Allele-specific	REVERSE	169	17	61.78	70.59	4	2	72.06	C	151	GCCGGGAGGAGAACAGG
chromosome_1:6947420	1	Allele flanking	FORWARD	97	20	60.22	50	4	2				CTGTGGGAAGATCGAGCAAT	86	301	301	6	3
chromosome_1:6947420	1	Allele flanking	REVERSE	182	20	59.4	50	6	3				GCAGGCATGCATCATCTTAG
chromosome_1:6947420	1	Allele-specific	FORWARD	135	17	61.1	64.71	6	3	81.76	A	151	CCCAGACGCTCGAGGAA
chromosome_1:6947420	2	Allele-specific	REVERSE	174	22	58.69	45.45	3	1	76.46	G	151	ATCATCTTAGCCATCCTCTTCC
chromosome_1:6947420	3	Allele-specific	REVERSE	175	23	58.88	43.48	3	2	78.04	A	151	CATCATCTTAGCCATCCTCTTCT
chromosome_1:6958856	1	Allele flanking	FORWARD	118	19	60.1	57.89	7	2				AACCAGGGACTTCCTGACG	63	301	301	5	0
chromosome_1:6958856	1	Allele flanking	REVERSE	180	19	59.4	57.89	6	2				GCCGGCCTTGGTATATAGG
chromosome_1:6958856	1	Allele-specific	FORWARD	136	16	61.99	62.5	4	3	69.61	T	151	GGCTTCGCGTGCCAAT
chromosome_1:6958856	2	Allele-specific	FORWARD	137	15	58.42	66.67	4	3	71.7	C	151	GCTTCGCGTGCCAAC
chromosome_1:6958856	3	Allele-specific	REVERSE	174	22	60.43	45.45	6	1	87.1	T	151	TGGTATATAGGAACACCGGGAA
chromosome_1:6958856	4	Allele-specific	REVERSE	174	22	60.09	50	6	3	93.86	C	151	TGGTATATAGGAACACCGGGAG
chromosome_1:6960041	1	Allele flanking	FORWARD	101	21	58.78	47.62	6	2				CCTTCCACCAACATATGGTCT	61	283	283	4	2
chromosome_1:6960041	1	Allele flanking	REVERSE	161	20	60.92	55	4	2				CTCTGGCTTACAAGGCGATG
chromosome_1:6960041	1	Allele-specific	FORWARD	110	24	60.34	37.5	6	2	85.68	C	133	AACATATGGTCTTCCCACAAAATC
chromosome_1:6960041	2	Allele-specific	REVERSE	149	15	59.15	66.67	2	2	76.09	T	133	GCGATGCTCCTGCGA
chromosome_1:6960041	3	Allele-specific	REVERSE	149	15	61.31	73.33	2	2	71.5	C	133	GCGATGCTCCTGCGG
chromosome_1:6960975	1	Allele flanking	FORWARD	110	20	60.01	50	4	2				CGCTAACAGGCAGAACATGA	62	301	301	3	0
chromosome_1:6960975	1	Allele flanking	REVERSE	171	20	58.73	50	2	2				ACACAGACAAGATGGCGAAC
chromosome_1:6960975	1	Allele-specific	REVERSE	172	20	60.87	50	2	2	85.85	T	151	CACAGACAAGATGGCGAACA
chromosome_1:6960975	2	Allele-specific	REVERSE	171	19	59.85	52.63	2	2	91.05	C	151	ACAGACAAGATGGCGAACG
chromosome_1:6961251	1	Allele flanking	FORWARD	88	21	59.9	38.1	4	2				AAAATCGGTTGTGTTTTGTGC	64	276	276	4	0
chromosome_1:6961251	1	Allele flanking	REVERSE	151	20	59.74	45	5	3				ATGCTGGGTTTCAGCAACTT
chromosome_1:6961251	1	Allele-specific	REVERSE	148	21	60.66	47.62	5	3	89.56	A	126	GGGTTTCAGCAACTTTACGCT
chromosome_1:6982485	1	Allele flanking	FORWARD	103	20	58.57	45	4	2				TGCAATGGGAAATACCTCTG	77	301	301	5	1
chromosome_1:6982485	1	Allele flanking	REVERSE	179	20	58.94	50	5	2				TGGTCCATGAGGTGACAAGT
chromosome_1:6982485	1	Allele-specific	FORWARD	131	21	60.73	42.86	7	3	90.11	A	151	TCCAATTCTGCATTAGGAGCA
chromosome_1:7006805	1	Allele flanking	FORWARD	115	20	59.79	50	2	1				ATGGGGTTTCTGGAGGTTCT	61	301	301	4	1
chromosome_1:7006805	1	Allele flanking	REVERSE	175	20	60.43	45	6	0				ACATGTGCTGCATAGCGAAA
chromosome_1:7006805	1	Allele-specific	REVERSE	171	19	60.11	52.63	4	2	92.72	T	151	GCTGCATAGCGAAAGACCA
chromosome_1:7006805	2	Allele-specific	REVERSE	171	19	62	57.89	4	2	73.84	C	151	GCTGCATAGCGAAAGACCG
chromosome_1:7008138	1	Allele flanking	FORWARD	127	21	59.26	42.86	6	2				CAGTAACCCTATCGCGAAAAA	69	301	301	4	0
chromosome_1:7008138	1	Allele flanking	REVERSE	195	22	59.49	40.91	4	3				TTCTTTGCATTCTCTGAACCAG
chromosome_1:7008138	1	Allele-specific	FORWARD	131	21	60.48	42.86	6	1	85.8	G	151	AACCCTATCGCGAAAAAACTG
chromosome_1:7008138	2	Allele-specific	FORWARD	131	21	57.97	38.1	6	2	71.93	A	151	AACCCTATCGCGAAAAAACTA
chromosome_1:7015775	1	Allele flanking	FORWARD	110	20	60.45	55	6	2				ATGCAGGTGAGGTACCGTGT	79	301	301	5	3
chromosome_1:7015775	1	Allele flanking	REVERSE	188	18	60.59	66.67	6	3				GAGGCTGCAGACCGTCAC
chromosome_1:7015775	1	Allele-specific	FORWARD	136	16	59.85	68.75	3	1	84.07	G	151	GCAGCGGGTGATGGAG
chromosome_1:7015775	2	Allele-specific	FORWARD	136	16	59.02	62.5	3	2	77.41	T	151	GCAGCGGGTGATGGAT
chromosome_1:7015775	3	Allele-specific	REVERSE	167	15	62.56	73.33	6	2	61.52	T	151	AGGACGCGACCGGGA
chromosome_1:7016279	1	Allele-specific	FORWARD	137	15	58.77	73.33	4	3	75.18	C	151	GGGTAAGCTGCCCGC
chromosome_1:7016279	2	Allele-specific	REVERSE	167	15	60.29	73.33	3	1	80.62	C	151	TCCGAGGGTGGGCAG
chromosome_1:7016801	1	Allele flanking	FORWARD	124	21	58.95	47.62	4	1				GGTTCCCAGTTGTTCACTGTT	99	301	301	5	0
chromosome_1:7016801	1	Allele flanking	REVERSE	222	23	59.8	43.48	7	0				GGTTGCAGTAACCCTATTCCTTT
chromosome_1:7019542	1	Allele flanking	FORWARD	112	20	60.11	55	4	1				CGCTTCTTAGCTCCATCCTG	60	301	301	4	1
chromosome_1:7019542	1	Allele flanking	REVERSE	171	20	60.07	55	6	0				CCGAGGAGATCTGGGTACAA
chromosome_1:7019542	1	Allele-specific	FORWARD	128	24	60.24	45.83	4	2	85.41	G	151	CCTGAATAGGACTACCCTCATTTG
chromosome_1:7019542	2	Allele-specific	FORWARD	127	25	60.56	40	5	3	82.54	T	151	TCCTGAATAGGACTACCCTCATTTT
chromosome_1:7019542	3	Allele-specific	REVERSE	173	21	60.89	57.14	6	2	86.21	G	151	CCGAGGAGATCTGGGTACAAC
chromosome_1:7019542	4	Allele-specific	REVERSE	173	21	61.37	52.38	6	3	83.01	T	151	CCGAGGAGATCTGGGTACAAA
chromosome_1:7019838	1	Allele flanking	FORWARD	111	22	59.91	45.45	6	1				TCTGGCTTAAGGTCAGTGTGAA	66	296	296	4	2
chromosome_1:7019838	1	Allele flanking	REVERSE	176	20	58.88	50	4	2				CGTGCTCATTGGTCTTGACT
chromosome_1:7019838	1	Allele-specific	FORWARD	119	28	60.25	35.71	3	2	76.68	G	146	AAGGTCAGTGTGAATAATAGAAAGTGTG
chromosome_1:7019838	2	Allele-specific	FORWARD	117	30	59.18	30	4	2	67.61	A	146	TTAAGGTCAGTGTGAATAATAGAAAGTGTA
chromosome_1:7019838	3	Allele-specific	REVERSE	167	20	59.73	60	4	2	93.11	G	146	GTCTTGACTACCTCCACCGC
chromosome_1:7019838	4	Allele-specific	REVERSE	168	21	60.42	57.14	4	3	91.3	A	146	GGTCTTGACTACCTCCACCGT
chromosome_1:7027381	1	Allele flanking	FORWARD	120	19	59.81	57.89	4	2				AGGGGTTCGAGGAGCTGTA	64	301	301	5	2
chromosome_1:7027381	1	Allele flanking	REVERSE	183	20	59.07	50	6	3				GCATATTTGCCGTACCACTG
chromosome_1:7027381	1	Allele-specific	FORWARD	133	19	61.95	63.16	5	2	74.94	G	151	GCTGTACGTCTTCAGCCCG
chromosome_1:7027381	2	Allele-specific	FORWARD	133	19	60	57.89	5	2	94.46	A	151	GCTGTACGTCTTCAGCCCA
chromosome_1:7027686	1	Allele flanking	FORWARD	105	21	59.14	42.86	6	2				TGGAAATGCTGTCCATAGTGA	71	301	301	5	2
chromosome_1:7027686	1	Allele flanking	REVERSE	175	20	59.5	45	6	2				GCATTCGACATCGACCAATA
chromosome_1:7027686	1	Allele-specific	REVERSE	174	22	60.32	36.36	6	3	91.52	T	151	TTCGACATCGACCAATAATTCA
chromosome_1:7032813	1	Allele flanking	FORWARD	105	20	59.66	40	3	0				TGCGAAAATCACAAAGGATG	88	301	301	5	3
chromosome_1:7032813	1	Allele flanking	REVERSE	192	20	59.92	50	4	2				CCGGAGCCACTTATGGATTA
chromosome_1:7049508	1	Allele flanking	FORWARD	124	20	61.05	50	2	2				TTCAGGTGGGTTTGCTTACG	77	301	301	5	1
chromosome_1:7049508	1	Allele flanking	REVERSE	200	20	59.3	50	4	2				GCAACTCCAAACATGAGTGC
chromosome_1:7056267	1	Allele flanking	FORWARD	80	20	60.98	55	5	0				CGAGTGACGCTCTGTTTTCC	93	301	301	4	0
chromosome_1:7056267	1	Allele flanking	REVERSE	172	20	59.28	50	6	2				CTCTTTCGTCTCCGGTGATT
chromosome_1:7056267	1	Allele-specific	FORWARD	136	16	62.05	68.75	4	1	65.66	T	151	CGCATCCGAGCCCAGT
chromosome_1:7056267	2	Allele-specific	REVERSE	172	20	60.11	50	6	3	97.64	A	151	CTTTCGTCTCCGGTGATTGT
chromosome_1:7057990	1	Allele flanking	FORWARD	120	26	58.3	30.77	7	0				GATGAAAAATATTCACCTCTTCAGTT	62	301	301	4	3
chromosome_1:7057990	1	Allele flanking	REVERSE	181	21	60.67	47.62	4	1				TGGTTTACAAGACCTGGAGCA
chromosome_1:7057990	1	Allele-specific	FORWARD	124	28	59.39	28.57	6	3	76.66	G	151	AAAAATATTCACCTCTTCAGTTATTGTG
chromosome_1:7057990	2	Allele-specific	FORWARD	122	30	60.76	26.67	7	3	71.74	A	151	TGAAAAATATTCACCTCTTCAGTTATTGTA
chromosome_1:7060059	1	Allele flanking	FORWARD	129	21	60.39	52.38	4	2				TCGATCTCTGACTCCAAGGTG	84	301	301	4	2
chromosome_1:7060059	1	Allele flanking	REVERSE	212	22	59.88	45.45	4	3				TGTCCTATGAGAAAGCCTCACA
chromosome_1:7060059	1	Allele-specific	FORWARD	132	20	59.26	55	3	2	87.79	C	151	ATCTCTGACTCCAAGGTGGC
chromosome_1:7061687	1	Allele flanking	FORWARD	119	21	60.1	47.62	4	1				TGTGCCTTTATATGCCTCTGG	72	301	301	4	2
chromosome_1:7061687	1	Allele flanking	REVERSE	190	20	59.85	55	4	3				AGAGCTGGATGCTCGAAGAG
chromosome_1:7061687	1	Allele-specific	FORWARD	134	18	58.62	55.56	4	3	79.7	A	151	CTCTGGATTAGTCGCGCA
chromosome_1:7070109	1	Allele flanking	FORWARD	108	21	59.78	42.86	3	1				GAATGGGGAGATTGTTGTGAA	64	301	301	6	3
chromosome_1:7070109	1	Allele flanking	REVERSE	171	20	59.97	45	3	2				CTGGGGACAACAGCAAAAAT
chromosome_1:7070109	1	Allele-specific	FORWARD	130	22	60.72	50	4	3	86.3	C	151	CATCACTGCAAGTACCATCAGC
chromosome_1:7070109	2	Allele-specific	REVERSE	173	21	59.98	42.86	3	2	93.03	T	151	CTGGGGACAACAGCAAAAATA
chromosome_1:7070109	3	Allele-specific	REVERSE	171	19	58.96	47.37	2	2	82.19	C	151	GGGGACAACAGCAAAAATG
chromosome_1:7077521	1	Allele flanking	FORWARD	117	20	59.69	50	4	2				TCCGTTAGCTTCCTCACCAT	66	301	301	4	2
chromosome_1:7077521	1	Allele flanking	REVERSE	182	20	60.13	55	6	2				GAGGCTGAGTCTTGCAAAGG
chromosome_1:7077521	1	Allele-specific	REVERSE	168	16	60.81	68.75	5	2	80.34	G	151	AAGGCAGGGTGCCGAC
chromosome_1:7077521	2	Allele-specific	REVERSE	168	16	60.16	62.5	5	3	88.48	A	151	AAGGCAGGGTGCCGAT
chromosome_1:7101843	1	Allele flanking	FORWARD	102	20	59.09	35	5	2				TCCCATCATTTTGAAAGCAA	89	301	301	3	1
chromosome_1:7101843	1	Allele flanking	REVERSE	190	22	59.65	50	6	2				TGACCATGTGTCTAGTCGAGGT
chromosome_1:7101843	1	Allele-specific	FORWARD	130	22	60.21	40.91	5	3	91.99	G	151	TGCATCATTGAAGAGGATTCAG
chromosome_1:7101843	2	Allele-specific	REVERSE	178	26	60.1	42.31	4	2	82.83	G	151	GTCGAGGTATAAGCTAACGTCTTTTC
chromosome_1:7101843	3	Allele-specific	REVERSE	178	26	59.7	38.46	4	2	80.86	A	151	GTCGAGGTATAAGCTAACGTCTTTTT
chromosome_1:7102987	1	Allele flanking	FORWARD	111	20	59.93	55	4	2				GGGTCACGGGAGAAGATGTA	72	301	301	4	0
chromosome_1:7102987	1	Allele flanking	REVERSE	182	19	60.2	52.63	4	2				AGAAAGGTGCCCTGATTCG
chromosome_1:7102987	1	Allele-specific	FORWARD	134	18	60.05	61.11	4	2	91.38	G	151	GCCACCACCCTTGATCTG
chromosome_1:7103366	1	Allele flanking	FORWARD	93	21	59.47	47.62	3	0				AAAAACCGAGTCAGGATAGGG	80	301	301	3	0
chromosome_1:7103366	1	Allele flanking	REVERSE	172	20	60.53	50	4	0				CACCATTCCACAGATCGACA
chromosome_1:7103366	1	Allele-specific	REVERSE	172	20	61.36	55	4	1	80.61	G	151	CCATTCCACAGATCGACACC
chromosome_1:7103366	2	Allele-specific	REVERSE	173	21	59.44	47.62	4	3	89.95	A	151	ACCATTCCACAGATCGACACT
chromosome_1:7122490	1	Allele-specific	FORWARD	135	17	60.8	58.82	3	1	79.59	T	151	GCACCGCCGCATAGTTT
chromosome_1:7122490	2	Allele-specific	FORWARD	135	17	61.39	64.71	3	2	75.35	C	151	GCACCGCCGCATAGTTC
chromosome_1:7125011	1	Allele flanking	FORWARD	123	20	60.07	50	6	0				TGGAGACATATGGCACTGGA	75	301	301	4	1
chromosome_1:7125011	1	Allele flanking	REVERSE	197	20	58.99	55	5	3				TAGGAGCATCACCTGTCAGC
chromosome_1:7125011	1	Allele-specific	FORWARD	132	20	60.11	50	3	2	94.1	G	151	ATGGCACTGGAAAGTTGGAG
chromosome_1:7125011	2	Allele-specific	FORWARD	133	19	60.22	47.37	3	2	90.97	A	151	TGGCACTGGAAAGTTGGAA
chromosome_1:7125011	3	Allele-specific	REVERSE	170	18	60.07	61.11	3	1	88.83	G	151	TGCTCCAGAAGACCTGCC
chromosome_1:7128314	1	Allele flanking	FORWARD	109	20	59.19	50	4	3				TACAGGGCATCCTGATCTGA	100	301	301	5	2
chromosome_1:7128314	1	Allele flanking	REVERSE	208	20	59.39	50	4	2				CGCAACATTCTGATCTCCAG
chromosome_1:7128314	1	Allele-specific	FORWARD	127	25	60.44	40	5	2	82.08	A	151	GATAGATCCACTGGGTGATAATGAA
chromosome_1:7142434	1	Allele flanking	FORWARD	91	20	60.35	45	5	2				TGCCATCTGATTTGAGACGA	80	301	301	5	1
chromosome_1:7142434	1	Allele flanking	REVERSE	170	18	60.4	55.56	4	2				TGAAACAGCCCTGGCACT
chromosome_1:7142434	1	Allele-specific	FORWARD	133	19	59.64	57.89	4	2	90.24	A	151	CCCTCTGGTGCAGGATGTA
chromosome_1:7142434	2	Allele-specific	FORWARD	133	19	61.69	63.16	4	2	76.95	C	151	CCCTCTGGTGCAGGATGTC
chromosome_1:7142434	3	Allele-specific	REVERSE	170	18	59.83	55.56	4	3	91.81	C	151	AAACAGCCCTGGCACTTG
chromosome_1:7144675	1	Allele flanking	FORWARD	112	21	60.28	42.86	4	0				CCTTAGCAAAACCAAACAGCA	67	301	301	6	3
chromosome_1:7144675	1	Allele flanking	REVERSE	178	20	59.92	40	4	2				TTTTGTAAACGCGCACTTTG
chromosome_1:7149170	1	Allele flanking	FORWARD	102	20	59.66	45	8	3				TGTGTCATGCATCACCTTCA	74	301	301	4	2
chromosome_1:7149170	1	Allele flanking	REVERSE	175	21	59.71	52.38	7	1				CAGTTGAATCACCTCCTCCTG
chromosome_1:7149170	1	Allele-specific	FORWARD	131	21	59.11	47.62	5	3	87.2	G	151	CTGAAACCCAGAGCTTTCTTG
chromosome_1:7150373	1	Allele flanking	FORWARD	105	21	59.96	42.86	4	2				CCATGTTTCCAAAAGGACAGA	72	301	301	3	1
chromosome_1:7150373	1	Allele flanking	REVERSE	176	20	59.13	50	6	3				TGGTACCTCACCGTCTTCAA
chromosome_1:7150373	1	Allele-specific	FORWARD	134	18	60.21	55.56	4	2	89.78	T	151	TTCTGATGCCGGTCCTGT
chromosome_1:7150373	2	Allele-specific	REVERSE	170	18	58.08	55.56	5	1	71.56	T	151	CACCGTCTTCAAGGGTCA
chromosome_1:7150373	3	Allele-specific	REVERSE	170	18	60.24	61.11	5	3	91.76	C	151	CACCGTCTTCAAGGGTCG
chromosome_1:7157927	1	Allele flanking	FORWARD	129	18	60.1	61.11	5	0				GGCTGCTGCACTCATCCT	92	301	301	5	2
chromosome_1:7157927	1	Allele flanking	REVERSE	220	18	60.21	61.11	4	2				CATGAGGAAGGCCGTGTC
chromosome_1:7157927	1	Allele-specific	FORWARD	133	19	61.98	63.16	4	2	74	G	151	GCTGCACTCATCCTCCCTG
chromosome_1:7157927	2	Allele-specific	FORWARD	133	19	60.94	63.16	4	1	82.76	C	151	GCTGCACTCATCCTCCCTC
chromosome_1:7158153	1	Allele flanking	FORWARD	40	18	62.92	66.67	5	1				AGCGACCAGCAGCAGGAG	62	226	226	3	0
chromosome_1:7158153	1	Allele flanking	REVERSE	101	18	60.72	66.67	4	0				CTGACCAGCGAGGACGAG
chromosome_1:7158153	1	Allele-specific	REVERSE	94	17	60.53	70.59	3	2	83.9	G	76	GAGGACGAGGACGACGC
chromosome_1:7162865	1	Allele flanking	FORWARD	121	18	59.34	61.11	6	1				GAGGTGCCTCCGTTTCAG	97	301	301	3	0
chromosome_1:7162865	1	Allele flanking	REVERSE	217	18	60.43	55.56	4	0				GTTGTTGTTGCCGGGTGT
chromosome_1:7163075	1	Allele flanking	FORWARD	40	19	60.25	57.89	4	2				GTCCGGTGGCTTCAGTTCT	60	210	210	5	2
chromosome_1:7163075	1	Allele flanking	REVERSE	99	20	60.09	50	7	0				TCTTCAACGAAGACCCAACC
chromosome_1:7163075	1	Allele-specific	FORWARD	43	18	60.55	61.11	2	2	85.12	G	60	CGGTGGCTTCAGTTCTCG
chromosome_1:7163075	2	Allele-specific	FORWARD	43	18	58.42	55.56	2	2	74.77	A	60	CGGTGGCTTCAGTTCTCA
chromosome_1:7206852	1	Allele-specific	FORWARD	137	15	62.21	73.33	4	3	65.45	T	151	GAAGGCCAGCGCCGT
chromosome_1:7207100	1	Allele-specific	FORWARD	82	17	59	64.71	4	2	79.81	G	98	CAGCTCCGTCCACTTCG
chromosome_1:7207100	2	Allele-specific	FORWARD	81	18	61.16	61.11	4	1	78.55	A	98	GCAGCTCCGTCCACTTCA
chromosome_1:7207521	1	Allele-specific	REVERSE	176	24	59.6	50	3	2	83.24	G	151	CACTGGTAGGTTACTCCTCCTTTC
chromosome_1:7207521	2	Allele-specific	REVERSE	177	25	61.18	48	3	2	73.4	T	151	GCACTGGTAGGTTACTCCTCCTTTA
chromosome_1:7224697	1	Allele flanking	FORWARD	125	20	60.66	55	4	2				CAAGGAATACCAGCCAGTGC	67	301	301	3	1
chromosome_1:7224697	1	Allele flanking	REVERSE	191	20	57.87	50	4	0				AGAACCAGCCATCTTCTGTG
chromosome_1:7224697	1	Allele-specific	FORWARD	133	19	58.89	57.89	7	3	86.31	G	151	ACCAGCCAGTGCCTTGTAG
chromosome_1:7226160	1	Allele flanking	FORWARD	120	19	60.57	63.16	6	0				AGCAGGCCTCACTCACCTC	81	301	301	4	0
chromosome_1:7226160	1	Allele flanking	REVERSE	200	20	60.09	55	3	1				TCCCACCTTCTTGGAGACAC
chromosome_1:7226160	1	Allele-specific	REVERSE	167	15	59.35	66.67	6	3	82.21	C	151	ATCTTCCGGCCGCTG
chromosome_1:7227658	1	Allele flanking	FORWARD	79	20	62.01	60	4	2				CCTCTCGGGTCAACAGGTTC	97	301	301	5	2
chromosome_1:7227658	1	Allele flanking	REVERSE	175	19	59.58	52.63	4	2				GTCGTCGTTTTCGCAAGAG
chromosome_1:7227658	1	Allele-specific	FORWARD	136	16	62.22	68.75	4	2	65.67	A	151	CCACTGCGCTCTGCGA
chromosome_1:7227658	2	Allele-specific	REVERSE	171	19	58.86	47.37	4	3	84.15	A	151	GTTTTCGCAAGAGGTGCAT
chromosome_1:7227658	3	Allele-specific	REVERSE	171	19	59.58	52.63	4	3	91.31	C	151	GTTTTCGCAAGAGGTGCAG
chromosome_1:7244983	1	Allele flanking	FORWARD	97	22	59.67	50	6	2				GGCTGCATACAATACTGTCGTC	78	301	301	3	1
chromosome_1:7244983	1	Allele flanking	REVERSE	174	21	60.14	38.1	3	0				TTTCACAATCCACACAAAGCA
chromosome_1:7244983	1	Allele-specific	FORWARD	127	25	60.39	48	5	2	82.51	G	151	TCTATGATCTCCTCTCTGAGTCTGG
chromosome_1:7244983	2	Allele-specific	REVERSE	171	19	60.26	52.63	3	2	90.65	G	151	CAATCCACACAAAGCAGCC
chromosome_1:7247098	1	Allele flanking	FORWARD	126	20	59.37	45	7	1				TTCCTGAGCCACAGAAATCA	60	301	301	3	1
chromosome_1:7247098	1	Allele flanking	REVERSE	185	20	60.48	55	4	0				GGGACATTCCAGACGCATAG
chromosome_1:7247098	1	Allele-specific	FORWARD	129	23	58.53	39.13	5	2	75.74	A	151	CTGAGCCACAGAAATCAAAGATA
chromosome_1:7247098	2	Allele-specific	REVERSE	173	21	59.51	42.86	6	1	88.56	A	151	GCATAGCTTGCTGTTCGATTT
chromosome_1:7247098	3	Allele-specific	REVERSE	173	21	58.23	42.86	6	3	79.01	T	151	GCATAGCTTGCTGTTCGATTA
chromosome_1:7248813	1	Allele flanking	FORWARD	132	19	59.89	52.63	8	2				GCTCATGATCAAGGGCAGA	61	301	301	4	1
chromosome_1:7248813	1	Allele flanking	REVERSE	192	20	61	50	4	3				CATGGTGGTGTTCAGCAATG
chromosome_1:7248813	1	Allele-specific	FORWARD	132	20	60.19	50	8	3	98.11	T	151	GCTCATGATCAAGGGCAGAT
chromosome_1:7248813	2	Allele-specific	FORWARD	132	20	60.78	55	8	2	90.54	C	151	GCTCATGATCAAGGGCAGAC
chromosome_1:7248813	3	Allele-specific	REVERSE	172	20	59.45	45	5	2	90.91	T	151	ATTTGCACTGGAAGCTGTGA
chromosome_1:7248813	4	Allele-specific	REVERSE	170	18	59.51	55.56	5	2	87.6	C	151	TTGCACTGGAAGCTGTGG
chromosome_1:7249048	1	Allele flanking	FORWARD	48	20	59.26	55	5	0				ACCTGACAGCTTCTCCATCC	61	235	235	5	0
chromosome_1:7249048	1	Allele flanking	REVERSE	108	20	60.34	60	6	2				GGGGACGAGTCCAGGTCTAT
chromosome_1:7249048	1	Allele-specific	FORWARD	63	23	60.35	43.48	6	3	89.21	T	85	CATCCATGGCTTCATCTATGTCT
chromosome_1:7249048	2	Allele-specific	FORWARD	65	21	59.91	47.62	6	2	94.17	C	85	TCCATGGCTTCATCTATGTCC
chromosome_1:7249048	3	Allele-specific	REVERSE	106	20	59.53	55	5	1	90.09	T	85	ACGAGTCCAGGTCTATCCCA
chromosome_1:7249048	4	Allele-specific	REVERSE	105	19	60.62	63.16	5	2	88.27	C	85	CGAGTCCAGGTCTATCCCG
chromosome_1:7250287	1	Allele flanking	FORWARD	125	20	59.84	50	3	0				AGGCACTGGGAGCAGATAAA	62	301	301	3	0
chromosome_1:7250287	1	Allele flanking	REVERSE	186	21	59.41	42.86	2	0				GACATCACATCACGAACCAAA
chromosome_1:7250287	1	Allele-specific	FORWARD	133	19	58.41	52.63	2	1	75.01	G	151	GGAGCAGATAAATGAGCGG
chromosome_1:7250287	2	Allele-specific	FORWARD	132	20	60.32	50	2	1	89.74	A	151	GGGAGCAGATAAATGAGCGA
chromosome_1:7252983	1	Allele flanking	FORWARD	73	20	59.58	45	3	1				CGGGCAAAAGTAACACATCA	97	301	301	4	1
chromosome_1:7252983	1	Allele flanking	REVERSE	169	18	60.15	55.56	3	2				TCGCCCAGGTCCAGATTA
chromosome_1:7252983	1	Allele-specific	REVERSE	170	18	59.19	61.11	3	1	81.43	C	151	CGCCCAGGTCCAGATTAG
chromosome_1:7254779	1	Allele flanking	FORWARD	130	20	60.33	55	4	3				ATCTTCTGGTGGGCTTACCC	74	301	301	4	0
chromosome_1:7254779	1	Allele flanking	REVERSE	203	20	58.6	55	4	2				GTGACTTGAGCACCTTCTGC
chromosome_1:7254779	1	Allele-specific	FORWARD	134	18	59.62	61.11	4	2	88.08	G	151	TCTGGTGGGCTTACCCTG
chromosome_1:7254779	2	Allele-specific	FORWARD	132	20	60.49	55	4	1	89.29	T	151	CTTCTGGTGGGCTTACCCTT
chromosome_1:7254779	3	Allele-specific	REVERSE	170	18	60.66	55.56	4	2	85.19	G	151	TCTGGTGTTTGGCCGTTC
chromosome_1:7254779	4	Allele-specific	REVERSE	171	19	59.7	52.63	4	2	90.84	T	151	CTCTGGTGTTTGGCCGTTA
chromosome_1:7266662	1	Allele flanking	FORWARD	109	20	60.74	55	4	2				CACAGGTGTAGCGGACATGA	65	301	301	5	1
chromosome_1:7266662	1	Allele flanking	REVERSE	173	20	61.04	50	4	2				AACTGTCGCAAGCACGACTT
chromosome_1:7266662	1	Allele-specific	REVERSE	171	19	60.01	52.63	4	3	95.42	A	151	GTCGCAAGCACGACTTGAT
chromosome_1:7267941	1	Allele flanking	FORWARD	69	23	60.18	39.13	5	2				GGAAAGAAGAAATTCGGGTATTG	67	253	253	3	3
chromosome_1:7267941	1	Allele flanking	REVERSE	135	20	60.32	55	4	2				AGCTCGGTGCCTACAAACAC
chromosome_1:7267941	1	Allele-specific	REVERSE	127	23	60.08	39.13	5	3	91.31	T	103	CTACAAACACCAAATTGCAGTGA
chromosome_1:7287108	1	Allele-specific	FORWARD	135	17	60.23	58.82	7	2	89.38	T	151	CGCAGGCTGCTTTCCTT
chromosome_1:7287108	2	Allele-specific	FORWARD	135	17	60.81	64.71	7	2	83.59	C	151	CGCAGGCTGCTTTCCTC
chromosome_1:7290366	1	Allele flanking	FORWARD	116	20	58.93	50	3	1				GCAGCCTAAAATCTGGGAAG	60	301	301	4	3
chromosome_1:7290366	1	Allele flanking	REVERSE	175	20	59.73	45	4	3				ACCGCTTGCGCTGATATAAT
chromosome_1:7290366	1	Allele-specific	FORWARD	130	22	59.37	50	6	2	86.79	G	151	GGGAAGTGCTTCAGATAAGGAG
chromosome_1:7290366	2	Allele-specific	FORWARD	130	22	59.73	45.45	6	3	92	A	151	GGGAAGTGCTTCAGATAAGGAA
chromosome_1:7290366	3	Allele-specific	REVERSE	174	22	58.09	45.45	5	3	75.03	G	151	GCTTGCGCTGATATAATAGGAC
chromosome_1:7290366	4	Allele-specific	REVERSE	175	23	61.68	43.48	5	3	75.32	A	151	CGCTTGCGCTGATATAATAGGAT
chromosome_1:7292048	1	Allele flanking	FORWARD	117	20	59.21	55	6	2				GATCACTCGGATCGAGACCT	66	301	301	3	1
chromosome_1:7292048	1	Allele flanking	REVERSE	182	20	59.88	45	8	2				TAGGATGCATCACCATGGAA
chromosome_1:7292048	1	Allele-specific	FORWARD	133	19	59.27	63.16	6	2	87.77	C	151	ACCTAGGGAGCGAGTCACC
chromosome_1:7292048	2	Allele-specific	REVERSE	168	16	59.27	68.75	4	2	80.56	C	151	GGAAGAGCTGGCTGCG
chromosome_1:7348660	1	Allele flanking	FORWARD	109	20	59.86	50	4	1				CGCAGATAAGTACGCCATCA	90	301	301	4	0
chromosome_1:7348660	1	Allele flanking	REVERSE	198	20	60.33	60	2	0				ATGGTGGAGGGGTAGGAGAG
chromosome_1:7348660	1	Allele-specific	REVERSE	167	15	59.87	66.67	4	3	86.2	A	151	ATGCGGAGGTCGCGT
chromosome_1:7351808	1	Allele flanking	FORWARD	110	20	60.05	50	4	0				TGTTAAGCCGAGCTGTTGTG	73	301	301	4	1
chromosome_1:7351808	1	Allele flanking	REVERSE	182	20	59.75	50	4	2				CGCTTTTCAACTTCCGTACC
chromosome_1:7351808	1	Allele-specific	FORWARD	135	17	62.4	64.71	6	2	67.11	T	151	CGCAGATCAGCAGCCGT
chromosome_1:7351808	2	Allele-specific	REVERSE	176	24	59.38	41.67	5	3	83.92	T	151	AACTTCCGTACCCTATCCAAGTTA
chromosome_1:7353614	1	Allele flanking	FORWARD	91	21	59.48	33.33	4	1				TTGCATTTTTGCACTCTTTCA	86	301	301	3	0
chromosome_1:7353614	1	Allele flanking	REVERSE	176	20	59.73	60	6	2				GGCAGACGGTACCAGAACTC
chromosome_1:7353614	1	Allele-specific	REVERSE	175	23	58.84	47.83	6	2	79.52	G	151	AGACGGTACCAGAACTCAAGAAC
chromosome_1:7353614	2	Allele-specific	REVERSE	176	24	60.91	45.83	6	2	79.96	A	151	CAGACGGTACCAGAACTCAAGAAT
chromosome_1:7408042	1	Allele flanking	FORWARD	124	20	60.07	45	6	0				ATCAAATTGGAGAGGCGTTG	60	301	301	4	2
chromosome_1:7408042	1	Allele flanking	REVERSE	183	21	58.79	42.86	6	2				ACGCAACATGTCAATCTTCAG
chromosome_1:7409083	1	Allele flanking	FORWARD	133	18	60.96	55.56	6	2				CTCTGCCATTGCCATGCT	69	301	301	6	3
chromosome_1:7409083	1	Allele flanking	REVERSE	201	18	59.81	61.11	6	0				GTGCACAGGCAGGTGATG
chromosome_1:7409083	1	Allele-specific	FORWARD	136	16	59.85	56.25	6	3	89.23	G	151	TGCCATTGCCATGCTG
chromosome_1:7409083	2	Allele-specific	REVERSE	169	17	59.68	64.71	3	2	85.99	C	151	ACGGACAGCGTGAGCAG
chromosome_1:7430624	1	Allele flanking	FORWARD	131	20	60.69	55	2	1				GGGACAACTGGCTCAAACTG	70	301	301	5	1
chromosome_1:7430624	1	Allele flanking	REVERSE	200	20	58.93	45	4	3				CAAAGCATCTGGTTGTTGCT
chromosome_1:7430624	1	Allele-specific	FORWARD	131	21	61.5	52.38	3	3	79.92	T	151	GGGACAACTGGCTCAAACTGT
chromosome_1:7430624	2	Allele-specific	FORWARD	132	20	60.84	55	2	2	86.15	C	151	GGACAACTGGCTCAAACTGC
chromosome_1:7430624	3	Allele-specific	REVERSE	173	21	59.48	42.86	5	3	90.91	T	151	TTCAGTTACTTGATGCTGCCA
chromosome_1:7430624	4	Allele-specific	REVERSE	172	20	60.01	50	5	2	96.35	C	151	TCAGTTACTTGATGCTGCCG
chromosome_1:7431169	1	Allele flanking	FORWARD	115	21	60.07	47.62	4	0				GCTTCTTTCTTTCCCATGACC	66	301	301	5	1
chromosome_1:7431169	1	Allele flanking	REVERSE	180	20	59.96	45	6	2				ATGGAAGCTTTGCTGGAGAA
chromosome_1:7431169	1	Allele-specific	FORWARD	135	17	61.54	64.71	4	2	74.42	G	151	CAGGCTTCTCATGGGCG
chromosome_1:7431169	2	Allele-specific	REVERSE	172	20	60.07	55	4	2	95.1	G	151	TGCTGGAGAACCAGGATACC
chromosome_1:7432316	1	Allele flanking	FORWARD	83	20	60.28	50	5	3				TCTTCCTTCACGAGCAGCTT	64	260	260	5	1
chromosome_1:7432316	1	Allele flanking	REVERSE	146	20	60.01	55	8	2				AGGTGCCAGCTGGAGACTTA
chromosome_1:7432316	1	Allele-specific	FORWARD	91	20	60.57	50	7	1	90.33	T	110	CACGAGCAGCTTGTTCCTTT
chromosome_1:7432316	2	Allele-specific	FORWARD	91	20	61.12	55	7	2	86.55	C	110	CACGAGCAGCTTGTTCCTTC
chromosome_1:7432316	3	Allele-specific	REVERSE	130	19	60.28	47.37	8	2	93.54	C	110	TAAAGCTTTGAAGCGTGCG
chromosome_1:7432605	1	Allele flanking	FORWARD	114	24	59.89	37.5	7	1				TCGATATTATCAGCCTTACCAACA	84	289	289	3	1
chromosome_1:7432605	1	Allele flanking	REVERSE	197	20	59.86	50	3	0				GGAGATGGGACTTGAATGGA
chromosome_1:7432605	1	Allele-specific	FORWARD	115	25	59.85	40	7	3	87.83	T	139	CGATATTATCAGCCTTACCAACAGT
chromosome_1:7432605	2	Allele-specific	FORWARD	116	24	58.33	41.67	7	2	72.97	C	139	GATATTATCAGCCTTACCAACAGC
chromosome_1:7432605	3	Allele-specific	REVERSE	156	16	61.04	68.75	4	3	79.13	T	139	CGAGCTGAGGGCAGCA
chromosome_1:7432605	4	Allele-specific	REVERSE	155	15	57.52	73.33	4	3	62.69	C	139	GAGCTGAGGGCAGCG
chromosome_1:7433207	1	Allele flanking	FORWARD	125	20	60.53	55	6	3				TCTCGAGGAACCAGCTTCAC	73	301	301	5	1
chromosome_1:7433207	1	Allele flanking	REVERSE	197	20	59.7	50	3	3				AGTCCAACGAAACCCTCAGA
[truncated: 59,077 more rows]
