# Supplementary material for: Transcriptome profiling and validation of gene based single nucleotide polymorphisms (SNPs) in sorghum genotypes with contrasting responses to cold stress
Source: BMC Genomics. 2015 Dec 9;16:1040. doi: 10.1186/s12864-015-2268-8 (PMC4673766; doi:10.1186/s12864-015-2268-8)
Supplement: Additional file 11: — Sequences near SNP site to be used for primer design. (XLSX 4098 kb) [file 12864_2015_2268_MOESM11_ESM.xlsx]

## Sheet: Sorghum_Probes
Chr_ID	Feature	Sequence
chromosome_1:260540	Valid	GgtagtaGTAGGTAattattACAACTGCCGGCAaagcaagcAGGGCCATtcgatcgaGTTTCCtgtgacgacgATGgaagaaGAAGTtgcactgcaccacaCcgcgTTAATtatatataTGCTAgctgctGATGCCACTTTAATTTAGCT[G/A]GTAGGAAATCGAATGCGTGAGGgtgtTGTTTAATTGGCcaggcaggttttGCATCCAAACATGCCCAAcatgcatgctctGTGCgtggtgGGAGTTGGATgaagaaGCATacacTGCACCATCGGTAGCTCCTGATGCCATTTAACGAAT
chromosome_1:263080	Valid	GTGCatgatgCAGgtgtTGTAGATGTTGAGCCAGAAGGCCAGCctctGTTGGTGATTGAGGGACCGcacaTCCACctgctgCAgcgcCTCCAGCAtctcCCTCAGCTTCGTcagcagCGGCGACGCCgagaATccccTgaggagGTCCAG[T/A]gaggtggaggtgAACCTGACGAGGTTCTTGTAAGGGCCGATGTCCCTGACGATGGCGTCCTGGACGCCAAAGATGCCGTAATGGTCctgctgGcccctctcCTGCTtctcCttgttgGCCGCTGCGTTGACGAGccccgtgtCCATCCTG
chromosome_1:274584	Valid	TACCATACTTCATCCCAGTAttttCGccccttttAAACAGTCATGCCTGcacaTTCTTGTCGttcttcGttttTGGATTCCtatgtatgCCctctGAAccccTTCAAATTGCTGGCACCTGGCAGCTTGAATCGCATCCTgagaTTTATG[C/A]AGGatatGTTCCTATGGATTACAGGGAatatCTCAGaaaaATGTCAAAGTGAGTAttttttCTGctctCTATTTATGATCAAATGTTTAGGTtataATGTAAatgcatgcCCTCAttttgttttgCTTAAacacTCGAATCAGGAGCGGA
chromosome_1:280259	Valid	TTCAACGCCTGGGCTGAttttCACTTGGTTTCtataTTGTTCTGTACTGGCaggaaggaAtgttgtCCTGGATGAGTTTGGAAccccCAAAGTGGTCAatgatgGAGTTACCATTGCTCGTGCTATTGAGCTCGCAGATCCCATGgagaA[C/T]GCTGGtgctgcATTGATTCGTGAAGTAAGCACCATTCCctctACctctTATCTGCTTCATTCtgtttgttATCTtgtgCAAGTCAGAAcatgcatgGGAATGGGCGTAACTCGTTcaccacGTAtctcATGCATTTATctgcctgcCAAA
chromosome_1:280532	Valid	TGAAAGGTTGCTAGCAAGACGAATGACTCGGCTGGTGACGGAACCACTACCGCctctGTtctcGCTAGGGAAATCATaaaaTTGGGTATGTTGAGCATTACTTCAggggCAAATCCAgtgtC[C/A]GTTaagaagGGCATTGATAAGACTGTTCAGAAATtggtggAGGAACTTgagaAGAAGTCCAGGCCTGTCAAGGGTAGCggggatatTAAAGGTCTGGCCttttAGacacATCTAGGGtctcttttcacaAGCTTGCAAATGGATCTTGTA
chromosome_1:281931	MULTIPLE_PROBES=1,	GCTGAAGAGAGAGCTTTCTCAGACGGACTCGGCTTATGACTCTGAGAAGTTGGCAGAGAGAATTGCAAAGCTTTCTGGTGGAGTTGCTGTGATCAAGGTTGGAGCCTCAACCGAGGCGGAGCTTGAGGACCGCAAGCTCCGCATAGAGGA[T/C]GCAAAGAATGCAACTTTTGCAGCTATAGAGGAAGGTATTGTTCCAGGAGGTGGTGCAGCCTATGTTCATCTCTCAACATT[C/T]GTACCGGCTATCAAGGAGAC[A/G]TTGGATGATCCTGAAGAGCGGCTTGG[C/T]GCCGATATCATTCAGAAGGTA
chromosome_1:282012	START_TOO_CLOSE=1,NO_VARIANTS_FOUND=1,	CTGATTGttcttcTTAGCACTTGGACTTTAGGTtctcTTTGttttttAAGAAAtgttgtTGATACatatTACTGGTGATTT
chromosome_1:282033	START_TOO_CLOSE=1,NO_VARIANTS_FOUND=1,	TCAGGCTTtggtggCACCTGC
chromosome_1:282060	START_TOO_CLOSE=1,NO_VARIANTS_FOUND=1,	AGCGTTGATAGcacaTAATGCTggggT
chromosome_1:282447	MULTIPLE_PROBES=1,	TGGAGGCTGGTGTGATCGACCCTGCGAAAGTGACAAGGTGTGCCCTGCAGAACGCCGCCTCGGTGGCTGGAATGGTGCTGACTACCCAGGCAATCGTTGTGGAGAAGCCCCAGAAGGCTCCTGCAGCTGCAGCGGCACCCTAGGATTCTT[T/C]CACACCATGTAATACTTACTAGGCACGGAACAGGCACTAGCGTGCAAAAAAGAAGAAAAAAAAATGTGGTGATC[A/C]TTAGAGTGACAAGGGAGAGAAAACTGATAAACTATTTTTTTTGTCATGCGTGGGCAAGAATAAATTGAATCAATG
chromosome_1:282522	START_TOO_CLOSE=1,NO_VARIANTS_FOUND=1,	TGGGATCCATggggCGAATTGCTATgcgcTGttttGGTTGGTACTCAACTGCTCGTAGTGAACGAATTGCagagA
chromosome_1:283338	MULTIPLE_PROBES=1,	CGCCCACCACAATGCCAATGCCTCCAGCTCAGCTGGTTAAAAATCAGTCACCTGCCACCTGGCGATCAATGAAATGATCTAGCTCGTCAAACAAACCCTCTCCTGGATAGGAGTAGCAGAGGCATCAAGGACACTGAACCAACCAAACTG[G/C]GTTTGTGAGGGAGAGGCCTGGCTGCTGCTGCTGCTGCTGCTGCTTGTCACCAATATCCATCTCTGCCTCTCCTTGTTCAAAACCTTTGTTATCTTGACCAAGATCCCTCCCTCCATGAATTCCAGCAGAAGCCTCCTCTC[G/C]TCGCCCCTC
chromosome_1:283479	START_TOO_CLOSE=1,NO_VARIANTS_FOUND=1,	TTTGCTAGCTCGtctcCAAACTTCAGGAGCAGTACctccgtctccgtctcctcCTccccGTccccATCCCGcaccacAGGtatatgtatgtaTGtataTGCCTATCCTCGTTTCTAATCattattATagagTATGCATGTT
chromosome_1:284447	Valid	TCAAacacTCTTAtgtgGTCAGATCAttgttgGAacacAACGACAAGAAATCACGctctTTTACTATTCTAAGACTTAACCATtgtgTGccaccaGCGTGGACCCAAACCATTCGTACGAGGGActgctgAGCAATGATCAAgtgtTTAT[A/T]AGATCCACCCGGTTACTTgagaGAAGATCCAAGAaacgcaacgcCAACAGGGCTTTGAGTAATGACGTTCCGTGCAgtggtgTGAAtgtgAATTCaaagagaaaagagaAGTCAaagaagTTTGGCagagTTCTTGATCCAGATGAGCCT
chromosome_1:285827	MULTIPLE_PROBES=1,	CATTGAGCCCCCTGAGGTGAGCGTGGACAGGCTGATGATGCGGCAGCAGGTGCGCAGCTTCCTGGCGGGGATGCTGAGCCCCCGGGAGAAGGAGATCATCGAGCACCGCTTCGGCATCCACGACGGGCAGCCCAAGACCCTTCATGTCAT[T/C]GGCGACATGTACGGGCTGTCCAAGGAGAGGATCCGTCAGGTGCAGAACAAGGCCCTGGACAAGCTGAAAAACACCATCTCGGCACAGGGCTTCCACGTCTACTTTGATTTGCTAACTTGAGCAGAGCACACAATTAAGCTGATG[A/C]TGAGT
chromosome_1:285972	START_TOO_CLOSE=1,NO_VARIANTS_FOUND=1,	ctctTcagcagATGCAttgtcttgtcCatatatatATGTACAAattgattgaaaaCTGAACaaaaCCAGctctTAGCATCTAGATTTGtataCATcacaCAttcccttcccAAATCCCAAAGGGCAGAagcagcTAATGGAATTG
chromosome_1:286189	Valid	CCgtgtatatCatatatagatagAGGACAAATGCAAGCAGtataCACTTcacaAAGGCAGATCCAT[C/T]gccgccTGttcttcATGtaataaGtatattttCCTAGGNaaaATCAACAGCaaaaaaACTGTTGCTACatactgatactgAACTTCCTTTGGGCTagagTACCAAGGTacacTTACTGAACTCCTACTTGGCATGTTCttttGGAGTACA
chromosome_1:297095	Valid	GCTAATGCATTGacacGTCTTGttttCTtctcTGCgtgatgtgatGCAGGAAGGTCCTTGCTTaaaaGGTAagggcagggcCAGTGATgcagcaAGAATtgtgGTTCTGACCTGgagaTCATTGCTAATTATGTCAagagATTGGAAGTA[C/T]TTCTGGATCAGACTTGCCTtataTATGCTTATTGCTTTGTCAATCGGCACGGTATTTACCGatatTGGtcattcatTatcatcTGTAATGGTCAgtgtcattacattaTGttttGATTCattgaattgaATTTATCAttttGCGATGTAG
chromosome_1:298671	Valid	ATTtgtctgtcTGTCCATAAGCATGtatacgcgTATTGGTTGATGGTTGGCCTCAAacacAAAGGCGGGCATAAgcgcACTAgtgtaNgtaatgtaGGTATCAatatCATggggtgtgGttttCTActctTTAttttAGGAACGAAACAA[C/T]ATCattattTGACAACGGATGGAATACAAGTCTTGATTCTGAATTTGttttGCATtgctgcATTTCttttGTGaataatAATTAGTTCTGCTCCAGTAtgtgCTACTGAATTTGTCTTGAGCAACTGCACcttcttGtctcTACTGATCT
chromosome_1:336340	Valid	ACCGAACCGTTGCTGGCCGTTAATTACGATCcatcatCATcgcagcgcaggcagcaTGCACCatatGtataCTAGTCGtattattgtgTANgtgCTGTAAccccAACAAActctgcgcTCAcgcgCATCtgctttgcttCGTcatccatc[A/G]GCCATgacgacaccaccGCCACCCAAGCATGAGCCGCATGGCCTcgccgcTGTTGCGGCCGAGGTgcgcgcgcAgcgcGGCATcgcgCTCCCGCTCATCGGCATGAACCTCACCTGGTTCGCCAAGCAGGCCGTcaccacCGCCTTCCTG
chromosome_1:341928	Valid	cctcctcctcctCCatatCAtcctccTCctctGctctcctcctCCTccccAGCAAGGCGAAGGCTGAagagCTCGGGCAGATGGTGACGccccTGCAGgtgtgctgctGCCTCccgccaccgccaCCGCCACCGCCCGACGCCAagagCA[A/G]GGGCcacaCAagagTCGCCCGAAGGTACGGTAACTTGTATGCATGTACTCCTGTACAATCCATTTCCAAATCTTCGCCCTCcacattttttttattattCTATtctatctaCTACTcacatatactcctcCTGGCCACGTCAGTAATACA
chromosome_1:344929	Valid	GaatgcaatgcAAATGCAgatgatGAatatCtgttgtTTTCctctActctCCACTTCCCTGACAAGTGCTTATTGTTTCGCTTCActcctcTTGGATCCAGTGGCaccaaaccaaGCTACCTTGGCGTTCagaagaGTcatccatcCCTT[T/G]ctctGTGCCCTGCAACCAATAACtgtgTTTCGACATCagagGAAATAAGTGATTTGAATCACTATGCTccccCGTGGTAAGCCCATTACTATCGTGAGTTCCCTtctcCaaaaGGAAGGCTTACTTTCGGATGTTCCTTTGAAttttTGC
chromosome_1:346227	Valid	tgtgATGGTCCTCAGCCCTCGTCctcactcaGGTCAgcgcTTGGTCCTCGAGCTACCTGctctGATTTCCGTCggggTCACTGTTGActtcttTTTGCTTATTGTTAGTCCACtagtagAATGCCTGATTTagcagcACAACTGGAACTG[A/G]GATAgtgtATGttttAGAACggagggagCgtgtGCTTGTCATCcacaTTCGTGCCCTATTTCACGCATTCgtgtCatcaatatcaatatatGTTATTTCTTTGAAATCTTAATTTATGCACCGTTTGAGGTTCAAATCATTGtaataaTC
chromosome_1:367954	Valid	TTGCAATGCCATGGCaaaaATAGCcaacaaCTAGAAGTGGAATGGGagcagcAGGGAATACAAAGatatCcacaTTCcacaAaagaagTAGCATGAAACTacacTAGaaaacacatcacatGAAACAATgagaAGGGCAATAGGCTGACC[G/T]GTTGCTAGGTTGCCAGCGTCATTGgagaAGGCAAGTGCAGTGACGGAGTCAGTATGccccCTCAAGgtgtTGACATCgagatggtggTGcttcttGGCcgcgTCCTagaagaAAGGATTATGgagaTCAGTGAtgtgCTCATGCCATCTG
chromosome_1:378289	Valid	ATgcgcCagaagaGggcggcACGGCGAATGaaaaGGGAAGCggaaggaaAAGGCAGGAGCAAGCTGACCGTGGCAgatgatGGTGGACTCGAGGGcgacgaCcgcgCCGCAGCTcgcgagagCGGCcgcgACCTCCGgcgccaccacGAC[C/G]GACATCTTcggcggCTgcgcCGGTtctcTCTGCAACCGTACGCcggcggcggcggCGGAGGTAAGATCagtagagtagTAGACAGCAATTAGCGACCGggccggccCAaagaagCCTGaaaaCttttcagatcagatCAGATGGTtgtgC
chromosome_1:383722	Valid	ATGACGTTCCAGGAGTCCGTTCACTCCAtgtgGTTCAGGCCGctctGGGACTCCGactactACGAccccTAATTAAGctctACGAATTGAATccaccaCAAATCCAGTActcctcctctAGTCTAGttattaATTACCTTCctctTCTTC[A/C]ACTCAGTTGCATgcgcgtgtatgtatgtTAATTTGATGTATTGCCTGACTGCAacgtacgtataataCAtactacagtagtatatATGCatatATACGtactacCatatGTTtatatataActcttgtgTTTCTGtataATAATCATGCT
chromosome_1:388374	Valid	ccccACGATccccGCTGCCTccccAAGcttccttcACCTtctcACTCCAACCGCTGCCGCTATGGCGgagaAGCTCAGGGATCTGagccagccGATAGACGTGACGctcctcGACGCCACGGTcgccgcCTTCTACGGCACCGGATCTAA[A/G]gaggagGTAAtctcTTccgcccgcCTAcccgcccgCCACCTcgcgGATTACTTGccccGGAACGACTTTAGGGTTTACTTCGGTTGctctAGCTTCGActctAtctcAGCTCCACTTACTAaatgctaatgctACCTGttttGCTAAACT
chromosome_1:399303	MULTIPLE_PROBES=1,	GAGTTGTTGGGTTGGTGATGGATGGATGAATATAGCTAGGCGTCGGCGTCGGCGTCGGCGTTGATGTTGGTCGTGGAGCTGGAGCTGGAGCTTGTCGAGGAGTTGGTGTTGGCGTGGACGATGATTGTGCGTTCGAGGGGGGTGACGAAT[T/C]CTTCTTGGACGGCCTTGTCGACGAAGGCGAGCAGCGGGTCGTAGTAGCC[A/G]TCGACGTTGAGGAGGCCCACGGGCTTGGTGTGGATGCCGTAACCACCTGGGAGCGCGTCGGCCTTGCGCTGGTGCATCCCGGCCACCGGCTTGAGCTCCC
chromosome_1:399353	START_TOO_CLOSE=1,NO_VARIANTS_FOUND=1,	CTGGCGtctcCCCGATGAGCTCCAGCGgcagcaCCGCCTTGGGcaccacG
chromosome_1:414265	MULTIPLE_PROBES=1,	ACGGGGAGGAGCATATAAAAGTGCGAATAGTAGCAGCAGTAAAACATGAACGAAGAGCATCGATTGGGCAGAAATGAACAGTTAATACTGGGTTGATTAATAATCCCGTACGTACACAGTACAACGCGGTTAATGGGTACTGCGCTGTAA[T/C]AAAAACATTTGTGTTACGGAATCGCAATTGTAGAATGAGA[G/A]TGAAGAAGCAGAAGTGAGTCAGAGCGTGGGTGCCAGGTAGGAGGCGGCGAGCATCTTGCCGAGCTGCACCTGTGCCGGCGTGGTAAGGTGCGTGTAGTCGCTGGCGACG
chromosome_1:414306	START_TOO_CLOSE=1,NO_VARIANTS_FOUND=1,	GGCAGGCCCTTGGCGTCCACGTATTTGACGTtgtgGAGGCT
chromosome_1:414838	MULTIPLE_PROBES=1,	GTTGTTGTTGTTGTTGTTGTTGGCGAGGGCGGCCCTTGCGCGCTTGAGCATGCGGTCGTACAGCGGCGTGCCGCGGGACCAGCTGGCGATGGGCGTGGCGCCCTGCGCGCAGGGGACGAGCCCCACGACGGCGTGCGGCGGGACGCGGCC[C/G][C/T]GGCGGCGCAGGAGCGCGTGCGCGAAGGGCATCCCGGGTCCGACCCCGAGGACGTTGTGCAGGTCGATGCCGGCGTGCAGCGGCTCCCGGGCCTCCTCCCAGCGCAGAGACGGGGAGAGGCGGAGGATGCGCGGGGACGGGGCGCAGTCG
chromosome_1:414839	START_TOO_CLOSE=1,NO_VARIANTS_FOUND=1,	G
chromosome_1:429885	Valid	GTTTCATttattactctGTCCATACCTACTGTcaacaaGGacatacatacatacatACAGGAttttCACCTTAActctTtgtgATCATTGAGCGTCCGTTCCCTCCAACGAAACAGGCCttttACTTTGACCAGAAGGCcatcatGTCCA[A/G]CgaggagTTTGACAACCTCAaggaggAGCTCAtgtgGGAggggagcagcgtcgtcATGCTAAGTAACCATCtttattttatTTGCTCCactactAatatATAGCCtgtgTGCTCAAGTCTTTAATTTGcaacaaAAGTTAATGCTAACCA
chromosome_1:768393	Valid	TCAAACGGCCTACGAAGGCTCACGACCaaaaGTGAAGGCATGGGCAAGTGGaacaacTTCCAATcacaAGTTCTTGAACGCAGACTCATggggAAGCTTCTggggTGTtagcctagccAACAAGGCCTTGTTTgagaAgtgtTCAGCATC[A/G]ACAAAGTAGAAGTTccccTCAGCCTTAAAGGTGACaaaaGGCCtgtttgttTCGGGAGGCCTGACATCGGCAAACTTGACAGTCCttttGAggggAGtagctagcCATGTCAGCACCTCAGCCTCAAAGCTATCTGAACCAGGACGCCAC
chromosome_1:836497	MULTIPLE_PROBES=1,	CAGCTTAGCACCTGCTTTCACCTGAACTATACTTACCCACTAAGGTCTGATTTTTAGTATTCGAACCTGACAATCATAAGCTGTTACCTGCTGTGTTGTCAAGAGCTGTACACTGACTCTGGCGTATTTCTACAACAGGANGCTGGTATT[T/G]CTGGCCTGAACAGCAAGACTCACATGAAGATCCTGCTGAAATGGATGACGGGGAGAAATATCGTGAAGCTGAGCTGCGTGCACGTGGGCAACGCGAAGAAATTCCTCTACTCCCCGTTCACTGAAAGCAG[T/C]GCCGAGGCATTATC[G/A]GCGG
chromosome_1:836628	MULTIPLE_PROBES=1,	CAGCAGCGGATGCCAGCAATAAGGCTTCCACCCAAGGAGGGAGAGGGAAAGCTG[C/T][A/G]CGAGGGCAACCGAAGAAGCGGGCTGCGGCGG[C/T]CTTGCAGTGACGGTCAGTCGCCAGGCAGGCAGGAGGAGAACAC
chromosome_1:836643	START_TOO_CLOSE=1,NO_VARIANTS_FOUND=1,	NgagCGTGATTCTTG
chromosome_1:836702	START_TOO_CLOSE=1,	TggggAttttGCTGTTGCCTtgtgGggtggaggtggaGCaagaagGGG[A/G]AGGttttGCC
chromosome_1:836703	START_TOO_CLOSE=1,NO_VARIANTS_FOUND=1,	T
chromosome_1:836735	START_TOO_CLOSE=1,	CTGGTCATA[G/T]GATCCCAAGTAGAATtgtgACG
chromosome_1:836842	END_TOO_CLOSE=1,	AACCTTGGAAGCAttttGGGTACGtataTTTGAGCtgtgTTgcgcACGCtgtgTGGGTAGTGACGGTTGTATTTGCCAAGCATTtgtgGACTGGaataatTTGCA[T/A]G
chromosome_1:836863	START_TOO_CLOSE=1,NO_VARIANTS_FOUND=1,	catcatGATACCatatTGTTG
chromosome_1:836991	START_TOO_CLOSE=1,	TACTCATAAGTTGAGGctgtccctgtccTGATTTG[C/T]TCATTTGCAAGTATCATGATACCatatTTTGGACTGGAATAAGACTGGATGTAGATGCCATGCAttcttcCCCTTTGCttttGTCTATTTGA
chromosome_1:837049	START_TOO_CLOSE=1,NO_VARIANTS_FOUND=1,	TTAGGCCTTGGttttGGCTAATGTAGCACttttttTGTATTtaataaTTATGAACTAA
chromosome_1:840185	Valid	GAGgcgcCCAGccccAccgccgAGccccccGCATCcgcgCctctcgccgcCGCTGACtcccagtcccagCTcgcgCACTCGCCAAtctcCAACCCACCTACCGCCTCCGCTCCATccgccgcagcagAcgcgCCCTCAccgccgccgccg[G/T]CTCCGCCCAAGACCTccccCGTGGCAGccccctcctcCGacacgcccgcgcccgcGCCCGGGCCGtcccactcccacCTcgcgCCcgcgCAcccgcccgccgccgACGAATACAAGgacgacgacgacAGCAAGtctcCCTCGCCGGCCC
chromosome_1:864393	Valid	AGGAAGACAGCATCACTGGAAAcgcgGAtggtggCGTCCTCGACCCGCATCAGCTGCCGCACCcgcgCCATggggAAGCTGcacaCACCCATGTCTGCCGCAgccgccTTCTGGTCCTTCCGcttcttCTTCACGGGCGTAGATGCGTGA[G/A]CCTccccATCGGCAGgcgctctcTTggggctctTGGcctcctTTTggggCGCAtcgtcgCcgcgCTTCctcttggtggGCGTGGGCTtctcGTgcttggcttgcttcttCGGGAGCGAGGTcgctNccgcNgcGGGCTTCcgcgCTTTGC
chromosome_1:864710	Valid	CTTCGGCGTGGGCTtctcCGCTTTGCCGGGTGACTGATGcttcttCTTCGGCGTGGGCTtctcCGctctGCCGGGTGACTGATGcttcttcgcgGGCGTCGCTGGCTTGCCggggGActgctgcttcttTGCGGGCGTcgcgGCCTTGCC[G/A]ggggActgctgcttcttTGCGGGCGTcgcgGCCTTGCCGGGTGActgctgcttcttcgcgGGCGTGGCGGGCTTGCCGGTTGActgctgcttcttcgcgGGCGTcgcgGGCTTGCCGGTTGActgctgcttcttCGAGGGCGTcgcgGGT
chromosome_1:864946	Valid	TTGCctgctggcttctgcttctTcgcgGGCGTCggggACTTCCCggctggctgctgctTCTTTGCGGGCGTcgcgGGCTTCACGG[T/C]TGGTTTCTGcttcttCCCGGGCGTCGCAGGCTtctcCGGCTTGCCGGATGGCTtgtgcttcttcgcgGGCGTTGcttccttcTggggTTTGGGTTCCGGGCCTTcgccgcCcttcttCctctTCTTTGCGGGCGTGGCcgcgTcggcggA
chromosome_1:887524	Valid	GTTATCTTAttttAATtgtgACCttgttgCCAAGGATTTGCATAagagtataGTACCCTTTGATGCAGGCCATGCTTGAAATacacGATCatatGCatgatgTATGGAagagACGtgatgaTGACAAATCTATTCACTCAAGTGCCTTCA[G/A]TTGGatatCAAGCCTTCCATTTGAtgtgaaaaTTAAGGAGTGGTTGATTGGCGAagagAAGTacaaacaaCAGACGCAGGaaaaGcacaTCCttttGGCAGTTGCTGACAAGttttTGGTTGATAGACAGGCAAATaaaaCTGGAGCAAG
chromosome_1:888544	Valid	ATTATGatcatcTCATTCttttctctGTTGATTTGTAGGATGGAATGCAAAGGGACATCTTCCTTGAGttattaTCaaaaTTGGATGaaaaCTGCAATAAGATTCTtgtgGGTACTGaaaaGGATTAtcgtcgCCTAATTCCGACAGAAG[A/G]CTCAACTGAGGTTTACTTCAttttttttATTTATTCTAAGAAATTTGGTTAGGAGCATTAGTATTCAATTTaggaggAGGTGGGCACCTGCATGAATCCCATGAATTGAcccctggtggATGACAGAATGACATAGCATGTTAACAAATT
chromosome_1:892543	MULTIPLE_PROBES=1,	GTCCCCCAAGAAGGCATAGAGTGCTCTCCAGTCTCCTCTCTTAAGAGGGAGGTCCCTACATTACCATTAGCGCCGTGCTGGTAGATTAGATCATGTTTAGTGTTACTACCTCTGTAACGTTCTTGTTCTTGCTGCTAATTGGAATGGTTT[G/A]TCTAGTACTAGTACATCTGTGCATTTTCGTTGGTTGGAAC[A/T]AGATTTCAAAAACAAAAGTTTGCGACGGGAATCTTGTTTTACAGAGGTAGAGATTGTCAATACAGTTTGGATTACTGTTGAACCACTTTAACTTTAAACAACATGAGCA
chromosome_1:892584	START_TOO_CLOSE=1,NO_VARIANTS_FOUND=1,	gagaCAatatCTTCCATTCATGCTTAGAATGATTCTGAGTT
chromosome_1:909449	Valid	GCATGGAAGTTACttttAGATTTGGGCCAGACtattttatttTCGTTATGcatcatCTCATAAtgttgtTGTCCAGTtgtcatgtcaATCATtctcATGaaatttaaatttGCAGACCTTGTCgctgctAGACCTAtgtgAgaaggaagG[C/T]ATCTGAGCTGTTggggAggtggtTGCCTtgtgAGCTTCTAGTAAatatCAatcatcCTTGTATGttttGTGGAtggtggttggttggCAAtgttgtTTAttttAGCGAAAgctgctGCTGgttttgttttCCCTACCCTGGATGAAAGCA
chromosome_1:909871	Valid	ttttGCTGtctatctaCAtgtgTtagtagAGTGGGtataCCTGGGCAGAATGGGTCCTCaaaaGATggggggCCTATCTGtataCTAtgtgTAATGGTTAAGatgcatgcGGCCCtaagtaagGGCTGGTGATGTCGATGCTGGTGCTCC[G/T]GgtgtGTAttttGTActctGTTGTACCTTGAAcctcctTTGCATTTGCCTTAAtgctgcTGCttttTGCACTGTcacaGAgtgtTGGCTTCTGGTTCATGTTATGCtgtgAGCATTTgcgcTgtagtaCAGCCCAGAAtcattcatTGAT
chromosome_1:916144	Valid	CCCTCCGGCGtcctccAGGCACGacacCGcaccacCGGAcgcgCCAgcggcgGAggggCCACGGACGTagagGTCCggggGACagaagaCTgcggcgACGAccccGGTggcggcCAGCTTGCGGAGGTCGCCGGCGAAGTCGGAggggTA[C/A]GTGGCGAGGTCCTCGGTGGGAGCGAActggctggGGTTGACGTAGATGgagacgacgaCGGCGACGGGTCCGGTGGAGgccgccAccgccgCGgagaTGAGCgagaGGTGGCCCTCGTggaggaAGCCCAtggtggGGACTAAcgcgACG
chromosome_1:929072	MULTIPLE_PROBES=1,	GGTGCCGGAGTCGCCGGACTTCAAGGTGCGGTTCACCCTGGAGGTGAAGCAGGGCGGCGGGCGCAACAGCCAGTTCTACCTCATGGACATGGGCAGCTGCTGGAAGAACGACGGGCGCGCCTGCGACGGCGACACGGCGACGGACGTGAC[G/C]CGGTACAGCGAGATGATCATCAACCCGTCCACGCCGGCGTGGTGC[G/A]CGCCGTCGCGGATCGACCAGTGCCCGCCGTGGCACACCTTCCGGAACGGCAGCCGCGTGCACCGCACCGACGGAGCCCGCTTCCCCTACGGCGCCTACCACGTG
chromosome_1:929118	START_TOO_CLOSE=1,NO_VARIANTS_FOUND=1,	TACTGCTccccCGGGAAcgcgGCGAgcgcGGagcagcccaccaGCT
chromosome_1:936527	Valid	GATCAACGCCAGTacaccacaGCctctagagTGTAAATCTGAACagagCCGGCTTAgatgatGTGAACAAATGTTGGtcttctATGgtgtCTCGTCTTCATggtacaggtacaGGCCGaaaccaaaccTCGcacaGGCTTTGCAGAACGC[G/A]GCctctTCTGCCGCAGacacAGGAtcgtcgAACCGTGCATCGCTCAGTGATGCTGTTCcagcagCCTCCCTATGAACCTGCATCAgtgtTaacaacACCAGACAGGTCTATCAAATAACTgtcgtcTTAgtgtGCCAGTAATTCATTTCA
chromosome_1:945272	MULTIPLE_PROBES=1,	TAATTCCACCATTGAGTACAATTGCACGTATACAAAAATGATACATCCAGCTGTGACGAGCAACACTTGAGAATAGGAAGCAACGCAACATCCCACTCTGCGATCNGTCAAGCAACGGTTTTTAAGAACGGTTTGTTCGCCAACATGCAC[A/G]AATGTATAGTTTACAACATCTGATTCTCTTATCAGTACCATCATCTAAAAAAATTGTTGTTAGCATCCACATTCCACAGGATACATAAAATACTTGATACTAGGCATGCGATCCA[A/G]AGAGGGTGTACTGC[A/G]ACAGGCTCTAGCTCTTTTC
chromosome_1:945388	START_TOO_CLOSE=1,	T[A/C]ccccccACGaaaaCTGGcaaaccaaacTCAaataatGGTTCCAGCCCAAGGCGatatAGCCATGTCACCATGCCTTCAATCCTGCCAAGATGCAGATAAGCagagACATGgtgt
chromosome_1:945403	START_TOO_CLOSE=1,NO_VARIANTS_FOUND=1,	gagaAAGCACTAGCC
chromosome_1:945424	START_TOO_CLOSE=1,NO_VARIANTS_FOUND=1,	ACAAGGaaaaCAATttattaA
chromosome_1:945623	START_TOO_CLOSE=1,	GTATGCTtgtgcacaCGTCGGACATTAGGTCATTACctctTGAATTGG[A/G]GTGCTTTCGTCATCTTGTTTCTGCCCATCAGCCTCACcctcctGGTTCTGACCATCTGTATCCAtcttctCAGCTCCctctGAAGCTTCAGCCATGTTTGCATCAGGCTTGGGCACTGCAAATTcagcagGAACTTGGCCAGTGCTTAAT
chromosome_1:946149	MULTIPLE_PROBES=1,	AGAGAATACTGCGCAAGCTAGGAAATGATTTGGAAACAAATTATTACCTTGATAGCTGTGATTTGTTCAGGAGTTGGAGCAACTACTTTAGGACCTTGCGGCTCCATTGTGATGTCCTGAGCATCAGGCAGACCAGGAGTAAACGTTTTG[G/A]CAGCTACCTTCTTTGCCTCTTCCTCTGCCTCCTTTGAGTGAAACTTTTTCGCTGCGGCAACTCTCTCCTACAAAACAGAAAGAAAT[A/G]TCTCCCAAGGGAACTCAGAAACAAAAGCAACATGTGCAGACTGGA[T/C]AATGGAAAAAACATGTC
chromosome_1:946236	END_TOO_CLOSE=1,	AGCCAAGGCATTCCATGgtgtTAATGCATCtaattaatGaaaaTCCAAAGTCaaaaGAGTTGCT[C/T]GTTTGTCCCttttGCTGCCAGC
chromosome_1:946282	START_TOO_CLOSE=1,	ACTTCTGG[A/G]GTCCATCCCaaaaCatatTTTGGAGCCATTCCAAAGG
chromosome_1:946364	START_TOO_CLOSE=1,NO_VARIANTS_FOUND=1,	AAATGaacaaacaACCtgtgggggAATAAATCAACTAATCAagcagcGATGCAGGTTCTGTCTAGGTTTATGttttCCAAAG
chromosome_1:946395	START_TOO_CLOSE=1,NO_VARIANTS_FOUND=1,	AAGActctGTGACAATAAATGCAGCTGAACA
chromosome_1:947479	MULTIPLE_PROBES=1,	TGGCAAAAACTCTGCATGGAAAGAACCAAGAAAAAAGGTGAAACATGGAGCAAATATGGCAGTTAGAAAACGCGTGTTGAGAATACAAGAGTTCTTACCACCAAGATTGGGATTGATACGTGTGATTCTGTTATTGTTAACTAGTAGAGT[A/G]CCAAGGCGATTCAAGTATGGGAAGTTTTCAAGCTTGACAATCTCATTGTC[C/T]GACAAGTCAATTGT[G/A]TCAAATTGGTCCTGTTAGAGAGAGAATGAATAGACATGGTGTTAAGAAAAGCTAGAGAAGGAACCCATAAAGCTAAATACTATT
chromosome_1:947530	START_TOO_CLOSE=1,NO_VARIANTS_FOUND=1,	CCAAATCAGttttaaaaTttattaTTCCTGTccaaccaaTTCAAACAGCAC
chromosome_1:947545	START_TOO_CLOSE=1,NO_VARIANTS_FOUND=1,	AGTATCAAGTCATTG
chromosome_1:965115	Valid	CACCTTGCTGGAccccACGACCTTGTCCAGCGTCGCCCGCAtctcCGGGCTCAgcgcCGCCAGgcaccgcaccGACCGGCcgcgCGCCGGCAGCCGCTCCTgcccggcccgCCCgagaGCGAGgcgcTGGCCCGGAACAggggTCAgggg[G/C]AGCAAGGCCACCCTGGCGGTTcgcgGCcgcgCTGGCagcgggagcgggAcggcggCGGccccAGCgagaGGCCTcgcgGCCGTGGCGGAggcggcCATcgcgGTgcgccggcggCGACGGATGGTACGGAGCAGTGGgtgtGGTGGACGG
chromosome_1:1002293	MULTIPLE_PROBES=1,	TCCGCAGTCAGCCACTGCGACTGCGAGCCTCCGACCAACTACCACCACCAGTCCACTACCACCACCGCGACGGAGATGACGCCGCCTCACCTCCCCGTCACCGTCGCCGTCGCCGTCCTTCTCCTCTTCCTCTGCCTCCCGGCGACCTCA[C/G]TCGCTGCCGCCGCCGCCGCTGACCCGACCCCGACCCCATGGCCCCCGCAATTCCACGCGACGCTGGTCATGGA[C/G]TACCACGGCAACATGTCCGTGGCCGACCTCTGGTACGACTGGCCGGGCGGCCGCAACCTGCACATCATCCGCTACC
chromosome_1:1002367	START_TOO_CLOSE=1,NO_VARIANTS_FOUND=1,	AGCTTgccgccGAcgcgCCctactaTGACAACGAGTGGAACAATGGTAcctccttcttctacacCCCGgcgcGC
chromosome_1:1009648	Valid	AacacAGCAGGCACTGATCgagacacaCACCAACCTGCAGTCGTAGCctagctagATCAGGGAGCctctGaaaaCCATGCTGattattGGCAGTTGGCATGAGCCTGCAGACAAATGAatcatcATCGGCACTGTTACGTTAATTagagC[T/C]TGTCGCCATTTGCTTCCTCAGCTCCctctTTGctctGGcacaGCCGGctgcctgcatatGccccccAAGTGGTACCCGGGTACGGTCGTTATTGGCCATCGCttttGGCGTTGATggccggccCCGGACCGGGCCTGTCTATcacaCTTT
chromosome_1:1011024	Valid	ccctccctCTtataATAAAtctcACGTcacaGCGGCTTAACCAACTGATCacgacgtgatgaCGATGAAATGGAACTGCCACCCAAATCCAttttATTTGActctTGCGTAGTGAACTGTTGAATGCTTTAtgtgGGCAAACCATTACTA[A/T]ttttttttCTAATCTTACTATGacacCGTTAGTtctcATGATAATTCAAtctcGCCAGGCTATCACtgtgTGACGTCCatatGCCTAAttttTGTAGctctCAACTtgtgTTAATTCACTTTagagAATCATTGcacaAAATTAGCAAAG
chromosome_1:1011191	START_TOO_CLOSE=1,MULTIPLE_PROBES=1,	AATCACTTTACAGTAA[A/G]A[A/G]AGAGAGAGAGAGAGAGAGAGAGAGAGAGAGAGAGAGAGAGAGAGAGAGAGAACTGTTTGACAAAGTTTCTTCTGAATTGAGCCTAGAAGATGTCCTGGGAGCTCTGCCAGATAAGTTTTTAGATATGCCCAATTCAGGATTTGTAGTA
chromosome_1:1011193	START_TOO_CLOSE=1,NO_VARIANTS_FOUND=1,	GT
chromosome_1:1011360	START_TOO_CLOSE=1,MULTIPLE_PROBES=1,	GCATGGGCTCTTAATC[C/A]TAATCTTGGCAGCGATGGGGAAGAAGTCCATCAATTACATCTTTGGA[T/C]TGGGCACAAAAATGTGAGTGAGAGGAAGTTTTGAATCACTAGATAAAAGTTTAGCTAGCTTTTTACTCTTTTTATTTTGTTCATGCACATGCATCTCAGAAA
chromosome_1:1011408	START_TOO_CLOSE=1,	AC[A/G]CAttttaaaagaagaaAAATGAAAGTGGactactGaacaacCAGC
chromosome_1:1011513	START_TOO_CLOSE=1,NO_VARIANTS_FOUND=1,	TCGATCAGCTATGCaataatTGTTCCCTTCaccgaaccgaCGTAATgcgcacacacacACATGACaggaggAGgacgacTacacTCTGCGTCGGTtcctccgcgc
chromosome_1:1011729	Valid	GCGGGACcacaACATCGGCAAGGCGTCGGCGATGCTtctcAAGTACCTCAAGTGGAAGCCGACGG[G/C]GAAGccccAcggcggCgagaTCCCGGCGTCGGAGGTGgcgcGGGAGGTGgcgcAGGCGAAGCTTTGCCTGCAggggTACGACAGGGAAGggcggcCCCTGATCTACGGCTTCGgcgcGCGGcaccacCcggcgcggcgGGACATggagga
chromosome_1:1011919	START_TOO_CLOSE=1,	GTTCAAgcgcTAcgtcgtGCACGTCCTGGACGCCACCGT[G/C]gcgcGCCTgccgccGCCggggCCCGggcggcAGgagaAGTTcgccgcCGTCGCCGACCTCAAGGGCTggggCTACGCCAACTGCGACATCCggggGTACCTggcggcGCTGGAcatcatGCagagctactaCCCGGAgcgcCTCGGCCGC
chromosome_1:1012259	MULTIPLE_PROBES=1,	TGGAAGATCGTCTACCCCTTCATCGACGACAACACCAAGAAGAAGTTCGTGTTTGTGGCGGATAAGGACCTTGATAGGACGCTCCGGGAGGCCATTGATGACTCCCAGCTCGCCGAGATCTATGGCGGCAAGCTCAAACTCGTCGCGCCG[G/C]CGGCAAATTAAACGGCAACA[G/A]CTGAAAAC[T/G]GATCCATCCCATGAACTCTGCAATGCAGCTGAGCAGAGCAGAGAGAATGCAGCAGCAGAGTACAGTACGCGAGCTAGACG[C/G]ACGGACGCTCGAATACGTACGGGTCAGAGAAATATATAT
chromosome_1:1012280	START_TOO_CLOSE=1,NO_VARIANTS_FOUND=1,	GTATGTAAATCGTagcagcTA
chromosome_1:1012289	START_TOO_CLOSE=1,NO_VARIANTS_FOUND=1,	GgagaATTA
chromosome_1:1012370	START_TOO_CLOSE=1,NO_VARIANTS_FOUND=1,	GCAATTGCAAGTgacgacATGTCATCTTGTACAAGacacGCGGAATGAAAGATGCATGGTTTCTGTATGCTGTCctctGTA
chromosome_1:1014803	Valid	CGgccgccgcggcgCGAGGCTCCGGGCCGTCggggACGGccccGgcgcggggCTGACCTCCgaccagaccaCGGTCTACAACGgcgcCTACGGGCCCTGGACCGTGGATGACTCCGACGTCcgcgAGGtgctgcTGTACCGGTCggggCT[C/G]GTGAcggcggCGGCGTCCTTCGTGGCcgcgGCCTCcgcggcgcTCCTGCCGGAGGGCAAccccGCCTccggcgccggcgccgccgAcctcctGTACGCCGTCGgcgcCTCggggCTGGGCCTGTCgctgctCCTCATCcacaTCTACGTC
chromosome_1:1015901	Valid	CCATTCAGgacgacATTggggACAAATCTGttttCATGTTCAATgcgcTCCCTGAagagGaaaaGAACGCTTTGATCCAGAAACTGgagaGGCaaaaGGcacagcagcaGTTTGAGTAGACATTGTAGCTTGTCTTGgtgtAAGCCAATA[G/T]TttgttgAGctctCGTGCCAGAATCGAGTAAATGCaaaaTtcatcaCTGAATGgatgagatgaAGGTTGAGGAAACagagGTTATctgctgACcacaAGCCTATGAACTTGCatatCATTGAGGAAAGCGACCTGATAATGgtgtcacaG
chromosome_1:1016437	Valid	CAAACAGTTCCTAGTAAGTTCTTaaaaCATCAAGGAATTTGCTCAGGGCCCTGGGTGACCTAAACAAGTAGCTATGAATCGCCATTTAACCTATCAATGGTACATAAATCTgagaATGCAGTTGCagagTCGACTAGTTTGCatagatag[T/C]GCCATTTGAGTTCagagAGGAGCCGTTCTggggAACATCAGCTCCctctACTTCTGACaagaagCCATtctcAAAGAATGCCGAATGGAGGGCTTGTacacACTGttttGCCTCACTGTCATTGACTACCAAGGAAATGTTCACCTGCAT
chromosome_1:1020934	Valid	ACCaggaggAGGTTATtggtggTCTTccccATGGCGgagaGgacgacGACggggGtctcGTCggggAAGCTAAGGATgagaTCGGCCACCTCCCGCATCCGCTCGGCCGAcgcgAGCGAagagccgccgAACTTCATGACAACGGTGAAC[C/T]CCGCCTGAGCATTGCTccccgccgccGCcgcgGCCGTGGtctcCTCCGTCCTgagaACAGCCggggCGgcgcCCGTCTGGCAGCTCACCGCCAGACCCTtcctccGCCTCCAGCATTgcgcTCCCGGCctcgcgctcgcggagaCCGAGT
chromosome_1:1021265	Valid	TGGgcgcGTCCagagACTcccccgcgACTAccccCGGGAACCGCAgcgcCTCCGCCATCGTTGGGCGGTCgagaGGCCtgtgAATtctcCGGTGCGGGAGCAGgcgcgcgcggggAggctgggctgGCtcgaatcgaaCGGGAAGCGAAG[A/G]GgagatggtggCGGCgagaCggggAAGCggggTGCggaggaCGGGACGCTTtataTAGCCGgcgcGGAAacggacggcgcgGCggggTGGGCCGTTGGGTCAgccgccCAacggacggcgcgGATCAAacacCgggggcgcGTggggTAG
chromosome_1:1042410	MULTIPLE_PROBES=1,	CTAGCTATGGCTAGCTAGTGTTTTTTCTGCTGTAATAATATATATAATGCAAGGGTTGCTAATTAATAAAATGGTCATCACTACTCATCATCATGCATGCAGTAGCTAATACTATAATTAAGCACTGGCACGACTACTGAGTACTGACGA[C/G]A[G/C]TCTGATCTCGAGATCGACATTTGTATCTAGTCGGGACGAGCAGGAGCGGCGTTTTCTTGTGGACGGAGAGCCCTCCGGCCTCTTGCATGCTCACGTCGTCGACCCCCACCCCGTCCGGGAGCTCCCAGTCGAAGCAGTAGAGCAGGTT
chromosome_1:1042412	START_TOO_CLOSE=1,NO_VARIANTS_FOUND=1,	GG
chromosome_1:1056952	Valid	TTGTCttttGATTGctacaactacaaCCAATTCTTGTCAATCTGAATCTTGccccCttttTCAGCTGTCTGCAATGGAGCTTGGCAAGcacaAGATAAGGGTTAACGCAGCCTGTcgcgGCCTGCATCTGCAGGACAAGTTCCCTGtctc[C/T]GTGGGTAAGgagaAGGCTgagaAGGCAAcggcggTGGTGATGccccTACGgagaTGGCTGGATCCagagAAGGACCTAGCGTCCATGGTGCTGTACCTGGTCggggACGAGTCCCGGTACATGACGGGCACGACCatatTCGTGGACGGT
chromosome_1:1061056	Valid	TTCGCTTTGCTGGgtgtGATTCGTGGGCataataTAGGAGCTTGCAGGCTcgcgTCctctggggttggtNttggtgttggtgttggtgcgacgaCGATCACGTGGAACGCCCGGAacacTGAtctcAAGTGGTAGTTGCGGATCCATGCA[C/T]TTGCCGATCGAGTCCATTCAtgctgctgctgcTGCATCCtgcatgcaTCACGtataGTCACTTCTGGTGATGCttttCTTCAGctctTGAATCcacaAGCACCAGaaaacgacccgaccTtgtgGctctGTAACGGTtataATGGTATTG
chromosome_1:1131969	MULTIPLE_PROBES=1,	ATACTTTTTAACTCGGTACAATACAAAGCTGAACGCCGTCGTACGTACAGTCGGTGTGCGCAGAATACGCACAGCACCACGAAATCAAGCGCGGAAAAAAAAAACTTATTGCATAGCCCCCTGCTGATGATACATGCAATGCAAGTGTGA[T/C]CAGCAGGCTCGCTCGTCTTTAATTATATGCATACAATATAATGACGA[G/C][T/C]GGCCGTACGTTTAATCAGATGGAGATGGACGGGTAGAGGTGCGCCGGCAGCCTGGGCTCAGCGTGCAGCACCAGCGGGGTGGCCATGAAGGTGTCGCTCTT
chromosome_1:1132017	START_TOO_CLOSE=1,NO_VARIANTS_FOUND=1,	GGACTCGCTGAGGTCCACGGCCTCCAccccGGCGGGCTTGCTCCAGGT
chromosome_1:1132018	START_TOO_CLOSE=1,NO_VARIANTS_FOUND=1,	G
chromosome_1:1133132	MULTIPLE_PROBES=1,	CAGCCAGGGGAGGTAGTCGGAGACGCAGAAGGCGTAGAGGAGGCCGAGGGAGGTGAACACGGCGTCCATATGCAGCACCTCCATCGGCCCCGGACCGCCGTCAGCCTGGGGCTCGCCGAAGTAGCGCCTGTTGAACATGAGGCGGCGGAT[G/A]ACGTTGCCGCAATAGTGACGAGCGACGTGCCTGACGTCGACG[A/G]CGACGTCGCCGGTGGCGGCTTTGGTGGCGAGGTTGTAGACGTAGCGGGTGAGGTTGTCGGCCTCGTCGGTGCGCTTGTCGTGGAGCCAGGCGTGGCGGGACGGGCAG
chromosome_1:1133175	START_TOO_CLOSE=1,NO_VARIANTS_FOUND=1,	ATGAtctcGGAGGTGAGGAcgcggcgcAtcttctTCCACTGGT
chromosome_1:1133468	MULTIPLE_PROBES=1,	CGCCGTAGGGCGAGAGCACGGCGTTCCGGTACCCGCCGCTGAACGTCTCGGAGGCGAAGGTGAGCGGGCGGGATATGAAGTTGGCGTCCTGCTTCCGGAGCACCTCCCGCGCGATCTCCGGGCAGGTGATGGACACGACGTG[C/G]ACGCCGCC[G/A]AGCTTGACGCAGGCGATGTCCGTGCCCATCTCGCGCATCATCTGGTGGATCCAGCGGAATGCCGGCTTGTTCAGCAGCATCTCCGGCAGGTTGCCGACGACGGGCCACGGCACGGGACCCGGTGGGAGCGGCGGGTTGCCA
chromosome_1:1133477	START_TOO_CLOSE=1,NO_VARIANTS_FOUND=1,	ACGCCGGCC
chromosome_1:1133832	Valid	CTCAGGGCTCGGGCCAGGTACgagaGCGTCACTACGAATagcagcAGTTTGAGGATcgcggaggagGACAGCAAGGgcgcGGCCAGCACCGTggcggccgcgGCctctACCTCCATTGTCGCCATtatatatatataTCAAATTAACAAA[C/A]acacGTAGCTAgtgtgagaGCGagcagctagctagcTagcagcGATCGtgatgatcgatcgaTCGAGttcttcTGCTTTGATTGGCTACCTGCACTGCTagcagcTAGCTAGGCCAAagagagagCTCACTgatcgatcACCCGATGAGC
chromosome_1:1162016	MULTIPLE_PROBES=1,	GTACAACTACCGCCGCCTCCTGCGCGCCAAGGGCGAGGCCGCCGTCAGGCCCCCCGCCACCTCCTCCGCGAGGTTCCGCATCGAGGTCATCGACGACGGCCTCTCCCTCTCCGTGCCGCAGAACGACGTCGGGGGGCTCGTCGACTCCCT[T/G]CGCAAAAACTGCCTC[G/C]ACCCGTTCCGCGCCCTGCTGCG[G/C]CGCCTGGGGCAGGAGGTGGAGG[A/G]GCAAGACGCGCCGCCCGTCACCTGCGTCGTCGGCGACGTCGTCATGACCTTCGCCGCCGCAGC[A/T]GCCAGGGAGGCCGGCATCCCCGAG
chromosome_1:1162032	START_TOO_CLOSE=1,NO_VARIANTS_FOUND=1,	GTGCAGttcttcACGG
chromosome_1:1162055	START_TOO_CLOSE=1,NO_VARIANTS_FOUND=1,	CCTCAGCATGCGGActctTGGGC
chromosome_1:1162078	START_TOO_CLOSE=1,NO_VARIANTS_FOUND=1,	TACTTGCACTACGGCGAGCTCGT
chromosome_1:1162142	START_TOO_CLOSE=1,	CGAACGAGGCCTCGTCCCTTTCagagACGCCAGcctcctC[A/G]CcgacgaCGATTACCTGGacacG
chromosome_1:1162269	START_TOO_CLOSE=1,NO_VARIANTS_FOUND=1,	CCGCTGGAGTGGGTGCCCGGGATGAGCcacaTGCGGCTCAGGGACATGCCGACGTTCTGCCGcaccacGGAccccgacgacGTCATGgtgtCCGCCACGCTCcagcagATGgagagcgcCGCCGGCT
chromosome_1:1162546	Valid	CCAAGGCCCTCATCCTCAacacCCTGTACGAGCTCgagaAGGACgtggtgGAcgcgCTcgccgccttcttCccgccgATCTacacCGTggggCCGCTCGCCGAGGTCATcgcgtcctccGACTCCG[A/C]CTccgccgGCCTcgccgcCATGGACATCAGCATCTGGCaggaggacacGCGGTGCCTGTCGTGGCTCGACGGGAAgccggccgGCTCCgtggtgTACGTCAACTTCGgcagcaTGGCCGTCATGACGGCcgcgCAGgcgcGGGAGTTCGC
chromosome_1:1163015	Valid	GGGACTGTTCGtctcGCACTGCGGATGGAACTCCctgctgGAGGCCAcggcggCCGGCCAGCCGGTGCTCGCCTGGCCCTGCCACggggAACAGaccaccAACTgcaggcagCtgtgCGAGGTCTggggCAACGgcgcGCAGCTGCCCAG[A/G]GAAGTGgagagcggcgCGGTGGCCCGTCTGGTGAGGgagaTGATGGTCggggACCTGGGCAAGgagaAGCGGGCGAAggcggcGGAGTGGAAggcggcGGCGGAGGCcgcgGCCAGGAAAggcggcGcgtcgtGGCGTAATGTTGAACGC
chromosome_1:1163345	MULTIPLE_PROBES=1,	CAAGCAGTGACATGCATGCATGCATGGATGCCAACCCGGTTGGCAGATCGAGTTTGCAATAAGTGGTTCTGATTACACAAATGAAATAATTTCCGTACACTTAATTTCCCAAAATATAATTACTCTGCTTTCTTATATATATTTTTTTTT[T/A]AAAAAAAAACAAGTCAATGTGCAAATAAACGTACACTTTATTACGTGGTTACTTAAACGACTTACGGAGATCATCTATCCCAATTAACTCATACTATTATC[A/G]TTGAACGCACGAACACACGTGGTTCTAACTCATGATCGCCAGTCGCAA
chromosome_1:1163447	START_TOO_CLOSE=1,NO_VARIANTS_FOUND=1,	GCCTGCATcacaAAACGAGGCTGTCAGCactactCgagaCTTTAttttCGCtgtgTGCTCaaggaaaaggaaAccccGTCAAGGAAATGttttttGTCGGGC
chromosome_1:1178522	Valid	CTTAatatTATtctcAAAGacacGaaaacatgcatgCAACTCGATCGgctagctaGCTTATTCAacacCTGGATGacacATGCCGATCgagaACGAGGacacacacAggggTCGATGGGCttatttatATTAAGCCAAGCAGTGAACGAA[G/C]GAAGACTCGATCACTAATTTCAAGCAGACGGCTTCATGAgcgcGGCGACCTTCTGGACAGACGGCCTGGCCATGAGGCCATCccaccaTGCCTTGACGTGAGGGTAcgcgTTGAGcacaGAAGCATggggCGTcgcgAGCAGGCAAAGCG
chromosome_1:1178949	Valid	TCTGGTCggtggtgccgccGAACATAGGGCTGACGAGGCACTCGTACAGGATAGGGTTCAGggcggcGgtgtACTGGTTGGACTCCACCTCCAGCcacaCGTccaccaTGGCTGACTCCTGGAGGTTGCCTTCCCTcagcagctctGCTG[G/C]CTTGTTCTTGCGGGCAACGTACTTGCAAATCGCAcgcgATTCTGGCaaaaaaaaCATACCAtttttgtgATGCatatatatatatatatatatGATGGCAggggTGAAtactactataCTGTCatatTTACagagAGacacCAagagATA
chromosome_1:1179214	Valid	TAGGATCatatGCGTTGcgtacgtaccccATAGGTGgagaTCGCCATCTTGGAAAGCTGGAACTTGACCGAACGGCTGcacaGATCCAGacacaacacaACatataaaaATCAT[A/G]TCAGGCCTTGTTTAGTTTCCTGAGTGaaaaACttttTAatatACCAtttttatttgtatttgATAattattGTCTAACTGTAaattaattAGTCTTaaaaGATTTATCTAGCAAATtataAGTAAATtgtgAaattaattatatttttAT
chromosome_1:1179446	Valid	CtataTTTAatatTCTTATGTCGTAAATTTCGAtgtgACaaaaaatNttTaaaaaaaaTTAGAttttAAgtgtAAGTCCTC[A/G]GTACTATGGACAGtgatgaGttttAACTATCAGATCGGATCAGATCCCgcagcaACAGCGAGCCaaaaAcagcagCAgggggagaccggagaccgCCGGgagaGAAAccggccggTCGCCGGCAggggAgtacgtacGTTGCGGGCGAGG
chromosome_1:1179683	MULTIPLE_PROBES=1,	TGTTCGGGGCTCTTGTGCTCGGCGGTGGCGAAATCGATAGGTACGATCTGGTACTCGGCGCCGGCCTCCTCCAGCGCCACCACGCA[A/C]CG[A/G]GTCACGTTCCACGACACCGTCGCACCGTACAGCTTCATCGGAGCCATCAACGACGACCTTATTGCCCTAGCTTCTCTCTATCTCTCTATATTCTCTGCTAGCTAGGCGAAGTGGCGCATGCTGTAGTGTGTGATGTGAGCCCGTTAA
chromosome_1:1179686	START_TOO_CLOSE=1,NO_VARIANTS_FOUND=1,	ATA
chromosome_1:1183420	Valid	AATGCGTAGGAGCACCTTGgcgccgaggtcgaggtAGAAGCCGAGGAAGacacCAAGCGGcacaCCgatgatgtagtaACAGCCCACGTTGACGTACGCCACGAACGCCTGCCAACCGCAGCCCACGGCGACGCCGgagaGCACGGGCTG[A/C]ACGCCGTTGAGGACGAGCGTGACGGCGagcagcGGGCagagGTCGGacaccgcgcgcgCCACCGCCTcgccgcCCGTgaagaaGTagctgagctgGTcgcgGATGCagagCacgacgACGgcgcacacCACCGCCACGGCCAGCGACAGC
chromosome_1:1184000	Valid	GAGGTGAAccccGTCCACGtctcCCTGCACCTggggCTGGTGACGATGTACCCAAACTgcgcCAGCACgatgatccaccagctgaggctgagCACGAgcgcgccgccgaggagACCCATCCCGAGGCGGTCGACGGCGAGCCAGGTGAGC[A/G]CCAGGTGCAgcgcCAGCGTCGCCGTGgagaTGTAGgcgcTGGgcgcCACGATGctctgcgcCTGCAGGAACTTCTGGATCGGGAAGTTGGCcgcgTAcgcgAAGATCTGCGGGATGAGCCCGTacacGAacacggcggcGGCGTGGGCGA
chromosome_1:1204570	Valid	GAGCCCTTTCTTGATGGCGTTGAacacCGgctgctCGttcttcCCCGGGAACctctCcctcgcctcgTGCCAcgccgcCGTCATGGCGACCGTCCGgttgttTGGCTTCACGTGgaagaaGCCCgtgtTggggAAGTTGTCCACGTTGTC[G/C]GCGTCGCCgaagaaGACGTCGCTGgagaCGCTCATGTCcgcgTACGCCGTCACGTGCTTCAGCGGGTTCCGGAACcacaGCacgtcgacgtcgGTGAAGACGAAGgtgtAGCCNAGCTGGAGCAcgcggcgcTGGAGCTTCAGCTTGCTC
chromosome_1:1212248	MULTIPLE_PROBES=1,	GAACAAGAGGCAGAGAAAGAATGGACAAGGTGGAGAGCAATGAAACCGGGCGGGCACGGGGCACGGGGAGGCAGCCACCGCCACCGTGCAGCATCGCAGGTGATTGATATGATGCCGCGCGCGCGCTGCCGGACTCGCCGTCGCCGGCCG[G/T][G/C]GTTGGACTTGGACCTCGATTGATCGATNGATCAGTGGATGCAGATGCCCGGGAGCTTCCACTGGAACTTGCCTGCGCGGCGCTCGTCGGGTGTGCCGGCGGTGTAGTTCCTCCAGACGTCGAGCACCCCGCGGAGGTCGTGGAGCTTGG
chromosome_1:1212249	START_TOO_CLOSE=1,NO_VARIANTS_FOUND=1,	C
chromosome_1:1213546	Valid	GTACTGaaaaCGATGAACagtagtactactGACCGTGAagagGAAGTTGTAGCCGAGCTCGAGCACCGTctgctgGAAGCGGTTGCGTccccAcatcatCTCGAGGTAGTCCTTGCTCATGAACAtcttctCGGATCGGTAGTCGACGCC[G/A]TTGGAGGTGCggaggaAGTAGCAGTGGCGGTGGACGGCCTTGCAGCCCTCGTAggcggcggggTCCATGGtgacgatgacgaggtggtCCaggaggcgcgCCAcgccgcCCTccccGGTGCGGAAGctctCgaagaaGAGGTCGAGCAGG
chromosome_1:1223795	MULTIPLE_PROBES=1,	GTAGGCTGCTGCTCATCGCGGCCCGCAGTACTATGGGCCGAGCCCACCAATCCAATCCAACTAGCTCCCATCCCACTAAACCCACTCTTTTCCACCCGTCGAGTCGTTAACGCTCTCTCCCCTTTGGCTTCTCTTCCTTCCCTCGCACAC[A/C]CCCCCCTGCTCCTCCTCGCAGTCCTAGTCTAGATCTCCACCGCGCGCGCGCAGATCCGCCACACCTCCATGGCGGATCTCGCCGCCGCCGC[C/G]GCGGCCCCTCCGCCGGCCACGGACCTCTTCGG[G/T]GAGCCGATCGAGGCGCACCCTCCCT
chromosome_1:1223887	END_TOO_CLOSE=1,	GGTTCAAGCCCGACGCCTtcctccgcgcCGGCTTCGACCCGGACGCCTACGTCGCCGAgctccgctccTA[T/C]GTCCCGCTCgagaGCCTCGCC
chromosome_1:1223920	START_TOO_CLOSE=1,NO_VARIANTS_FOUND=1,	GCCGAGCTCcgcgCCCACCTcgccgcGCTCCGC
chromosome_1:1224016	START_TOO_CLOSE=1,NO_VARIANTS_FOUND=1,	GCCGAGCtcgtcgGCCtcatcaACcgcgACTACGCCGACTtNgtcgGACTCAgcgcCCGCCTCAAGGGCGTCGAcgccgccgccgcAAGGATgcgc
chromosome_1:1225512	Valid	TATGCTGAACCACTAatatTTCAGTTTCGTACTTGTAGGTTTCATTGTATTGCAAACTGGTGcatcatATCCatatTATTTCAACTTATGTTTATGATTCttattaTGTTACATTATGGCAGTACAGAACATCCCttttATTgagaACAT[G/A]gagaagagGGTCCAAGGTGCTACaaaaCTGCTTGATGGTAGCTTGGAgcgcTGCTTtgtgGATGGTCTGGAacacCGTGATGCTAAAGTtataTACAACTGTTTGCGTGCTTAtgctgcAATTGACAATAcatcatCAGCCGAagagCTT
chromosome_1:1225803	MULTIPLE_PROBES=1,	TTCCGTACAACAGTGGTGTCTCCATTGATTCAGAAAATAGTCCCTCAAAATTATGCGAGGGCTGTTGCTGGGGCATCATCTGATGAACTGGAAGATGATTATCAACAGATAAAAGAATGTGTTAAAAAAGATTGCAAATT[T/C]ATATTGGA[G/A]ATATCTTCATCAGGTAACCATAGGCTCTACGAAAAATTCGATTATTACTTCATGAATTGGAGCATGCATGGCACACAGAATATAGACCCATCTTTCTGCATTATCTAAGATCTCTTGATTTTTCTTTGGTGCAGAAAACTC
chromosome_1:1225812	START_TOO_CLOSE=1,NO_VARIANTS_FOUND=1,	TGGATTGCA
chromosome_1:1226557	MULTIPLE_PROBES=1,	TATCTATTATGCTATGAGGTGCTCTCCTGAAATCAAAACTTGACTTCTTCCTGCTCATTTATACAAGATTTCAGGAAATTGCGGGTGGCCTTGATTCTACTCTTACAAACACCTTTAGTCCTACTGGATCGAATGAGGCTCAAGGGAAGC[C/A]ATTGCTCTTGAAGCAAAGTATTAAGCTCTTAGAAAGTTTGGAGTCATGTTGGAGTGACGAGGTTCTTTTATTCTCTCACTGTGATAA[A/G]TTCCT[T/C]CGTTTGTCCTTGCAGCTTATTTCAAGGTATAACTACTGCTAAAGATATTTTTCCCT
chromosome_1:1226645	START_TOO_CLOSE=1,NO_VARIANTS_FOUND=1,	TTTGTTTCCATGAATttattaAacacTtataTATtgtgTATGTTCCTGTACGATAAGGtataCAACATGGCTTTCATCTGGTTTATCT
chromosome_1:1226651	START_TOO_CLOSE=1,NO_VARIANTS_FOUND=1,	GCACGT
chromosome_1:1226864	Valid	AAAGCTTCTGATGGGAGCCCAAATTCACCTGCAGATGCTGAATGGGCACTGTCTacacCTAT[A/T]GAAGATTTCatatATGTAAGTcacaTCTGCaataatGTCTGAACTCAGGTCatatCCTAATAGGATCTAGCGGttttCGTCCTGTACTATGGACCtatagctgctTATGACTGAAATTTggggtattattctcCTATTTATCAACATTCT
chromosome_1:1227450	MULTIPLE_PROBES=1,	CTTTCCTGTTTTCTGACTTCTAAGGCATAATTCTTGTTACACTCAAAATGTTATCCAGTGTTGAGCAATGGGGACATATAAGAGTATAGCTCGTGGATCTTTTCTGTCTTTTGAATCCTAATAATGTCTTTGTTGATTGATTTACAGATA[G/A]TGCATGATGTGCATGCTGTAATTGGTGAGCTTTCAGAATCAGGCAGCTTTATTGGACATGTGAATCAGTTACTAGGATCATGCCCCAT[C/T]GAAGTACTTAACCTTGTCAAACAAAGTATACTGCAAGCTGTCGAACCTTTAAAGGAGGTGT
chromosome_1:1227539	START_TOO_CLOSE=1,NO_VARIANTS_FOUND=1,	TGCCTGCaataatGAATGTCATGATTGGAATCATAGTTaagaagTCTAATGAGGTGAGTAGGATGCCATGAAATtgtgATGGTACTATC
chromosome_1:1228472	Valid	atatTTCTGTTTCAATGCatatGGTGATGTTAGAattattTGatatGCTTATTTCATTAAACGGTCttttGTTCTgagaTTTCCATTTGTTCgtgtAGgtgtTTCTTGAAggggAGCGtataCActatctatCagaagaTGATaaaaCTA[A/G]GTtgtgTCGAGGGTCTACAGATAAGATTACTGCAATTTACTATGACTTGGtctcTGAAGTTGTCACtgtgGTGAGTAAGGATTGCCTAgctgctTATGaaaagttgttGTTGACccaccaGTTACTTAGATCAatttatttCAATTCTGA
chromosome_1:1229002	MULTIPLE_PROBES=1,	CACCTCAGTAGCAAAATTGTAAAGTTATGGCACCTCTGACAGCATATGCGACCATAGAAAATCGTAAAGTTATGGCACCTCTGACATGTTCTTTTGGTGGCATTATTTTGCAGGAGTATGCACGAAACCTTCGTGCGATAGGAATAGATG[T/C]GAGAGAAATTGATTCCTACAGAGCTCTATGGCAGTGTGTTGCCCCAAAAGACAAACAAGAGAACATTCAGTTTTGATGTAAAGAA[A/T]GCTGTCAGTATATATAAAATTGTCACCCGTAGATCTCTCAGCATGTAGGTGTATCTGATGTTGT
chromosome_1:1229088	START_TOO_CLOSE=1,	TCttttGGTTTGAAGTACTTatgatgcatacata[C/G]ATagagAACTGAAttttGatatCGTTGCCGTACCAttttattattAGGATG
chromosome_1:1229187	END_TOO_CLOSE=1,	GTCACCTCCatatATAATCCAGAATTGgagaAtgtgTATCAATACATGATTTCA[T/C]GTGAAATACAAGGATACTGTTGCAAACTGCTTGCAattattTGA
chromosome_1:1229293	START_TOO_CLOSE=1,NO_VARIANTS_FOUND=1,	TcatgcatgCTCAAGTTTCTTTGATtgtgTCTGCTCAAGTTATcacaAgtgtGAAACTTAGctctGCTGCAGGGCTCCCTgcacggcacgGCTGCATGTCCAtgtg
chromosome_1:1229908	MULTIPLE_PROBES=1,	TGTGACTAGGTCTGTATGTATTCGTCCACTGAAAACAAATTTACTCAGATATTTTTTTAATTTGTCTTCCTCTTTCTTTGTTTCTTTTTTTTCTTTCTTTTTTTTTTGGGGCAGGAAACTACTGGCAATCAAGCAGGTTTGCATGATTCT[G/A]T[G/A]GAGAAGCAAATCGCATGTTACAAAAACAGCTCAAACTACTGAACCTCAAGTTCTCAAAGTCA[C/T]GCTCTGCCACGTCTTGCTACCACACAGCAAGTATTACAACAGGGACAACACAACGGGGGCACAAACTCAAATGACAATGATACAA
chromosome_1:1229910	START_TOO_CLOSE=1,NO_VARIANTS_FOUND=1,	TC
chromosome_1:1229973	START_TOO_CLOSE=1,NO_VARIANTS_FOUND=1,	GGCACTGGTTCATCCAATCTTCAACGacacCTATCAGTTTCCGAACCAACTGAAGCATGAGTA
chromosome_1:1230479	Valid	TTTCAGTtgtgGAATACAGTACAATGAATTGTAGTgagNTGGAACTAAACAGcacaACaaaaAGCGATGGGTAGTCAATACTAGtataGCTACAATAGCACTAAACTTTATTGCTAACaaaaGGTAACAATGCTATTAGTAAACTTAATA[T/C]TGCtgtgTTTCAGCTtataAACTGAAGTCgtgtTGCTATGGTTTGTCAAttttCAACtataGCTGaagtaagNATGGAGCAATGACTGCTaaaaCCACTAACGgtgtGTAAAGCAATTGAATTAAGTGAttcttcTACTTGGtattatGA
chromosome_1:1230789	MULTIPLE_PROBES=1,	CTCTGAAATCANTCGGCACCCATTTTCAGTTTTCAGAAGGACATCAAAATGCAAGAAAAATCAAAACTATAAGAACCACATGCAAATAAATGNTTTAACCTGAATATTAGATGGAAGAATAGTTTAAATCAGCAGCATGCCAATAAGTCT[T/G][T/A]AGTGGACTCACTGAGGATTC[G/A]TATTTGCGGCCTTGATT[C/G]GAGCGGTTATAACCTGTGTCACTGGTGAAGACAGGAGCATCGCCAGACTGCTTCTCCTCCCTCACTTTGTTAAATATGTCGGTGAAACCTTCACCTGTGGAGGGATCTTT
chromosome_1:1230790	START_TOO_CLOSE=1,NO_VARIANTS_FOUND=1,	C
chromosome_1:1230811	START_TOO_CLOSE=1,NO_VARIANTS_FOUND=1,	TCATCCCATtctcCAAACTTG
chromosome_1:1230829	START_TOO_CLOSE=1,NO_VARIANTS_FOUND=1,	GGcacaGCTGATccccTC
chromosome_1:1231204	MULTIPLE_PROBES=1,	TTTCAACTTAATTGCTTCAGTTCCCTTCACACTCAAGTATCAATATATCATAAGCGCATGCGTATAATGCTTTACTTTAAGACATTAAGATTATACCGTTTCATCTCCACGGCCACTTGGTCTCATCTTGGACCTTCCAGGTGTGGTGGG[T/C]GCAGTTCCACGGTGTCCTTCGGATGAACCCCTGCGTTCCCATGAAGGAGATGAAACCCCTCCTTTGTTTACAACTCTAGCTTGGTGGTGAGGATGCAGAGGCGATCTCTCCATGCCAGTTTTTCTTGCTGCACTGTCATAGCTGGTATT[A/G]
chromosome_1:1231354	START_TOO_CLOSE=1,	acacCGTGCTTATGAGTTGCTGA[T/C]TCAGCATACGGTCTTCGAGCAggggCCTCGTGCcgacgaAGatcatcTtctcTGTTGGCACGTCTTTCATCCTTGGGCttttGcaccacAGGATCCGACCCAGTCCTCAggggAGAAGCTTTAGCT
chromosome_1:1231378	START_TOO_CLOSE=1,NO_VARIANTS_FOUND=1,	GATGGTGAATCCTTGgagaGTGCT
chromosome_1:1232724	Valid	agagCGAGGgagaGaaaaACaaaaaaaaaaaaCAAAGATGCGGCCAATAagagaggaggAGGAagacgagacgAGACTGCggggaagagaaagagaAagagagagATGACGaggaaggaGGAGTTGAagcagcaaaaCGCAggggGAGGA[C/A]GAAagagAAGGCAggggTCgtgtTTGACCATTACGGCGTCGGGTtctcGCTGCCgctgctGCTGCCACTGCTTCGTCTTccccTCCTTGgctgctGTTGCTGTTGccccTGAATGCggtgggtgGTGGCCCTGATCTGgcgcggtggtCA
chromosome_1:1235454	Valid	TCAAATACAAACGaaaaTGCTACAgtgtCCATTTCCCaaaattttTCAGAACTAAACAAGGCCTTAATCCaaaagaaaagaaaaGACTCGAacactctctctcTCACTCCcacactcctcCcacaccccCAATCCGCCTGCACGGTGCAC[G/T]cctccctcCCCTccccGTCGCCTTTcgccgcCGTCttttGctctAACGCTTCGCCTTTCGATccccTTTCAGActtcttTTAGcatcatCCCTAGTCCTCGCCCGGACTCCGCAGATTCTTTGATTGCTCCGAGttcttcGCCTGGtttt
chromosome_1:1235722	Valid	GAGGGCAAGGTGAgctgctCCTTTCGTCATTCctctGGGAAAttttCCGTCTGCTTccccCttttCCTtctcGGTCTGGCCAGGtcttctGATTGCTGACGGCTCACCttttCGCAG[G/A]CCAAGaaaaggtggtGatttcatttcCTGCCcgtcgtCTCCAAtctctctcCccaccaAATTTCTGAttttttTccgccgCCGCAAACCTCCGCTCCtgtgCcacaCCGccattccattCCAGTTGGgcgcTaaagaaaggaaggaagCG
chromosome_1:1236007	MULTIPLE_PROBES=1,	AGGCCGGCTGTTTCGCTGAAATCCCGCCGCCTTTTTTTTTCTCTGGACCACCAAGGTCCGGTTGAAGAATCGTAGCAGATTGTGTGAGAGAGGAGCGGCGGCGGCCGGTCGGTCGGTATGATTCACCTGCTCTT[T/C]CTCGTG[C/T]TGTTCGCGGAGGGCGCGGTGGCGCTGCTCCTCATGGTCAAGGTCGGCCCGCTGCGGGAGCTGGCGATGCGCGGCGTGGACCAGGTGAAGACGGGCAAGGGCCCGGCCACCGTCAAGACGCTGGCGTGCACGCTCTCGGTCATC
chromosome_1:1236014	START_TOO_CLOSE=1,NO_VARIANTS_FOUND=1,	CTCATGT
chromosome_1:1236172	START_TOO_CLOSE=1,	CCAACGT[T/C]GCCAGCATCCTCAAGATCCAGAATAggggGCTCAAGCTCGGcacaGTCAGccccATGGACCAGGTGctctggaggaCGCAcctcctCGAGGCATCCCTCATCGGTGAGCATTCTGACtccgtccgTCCTTGGTTATTCCTAACTCCAGTA
chromosome_1:1238404	MULTIPLE_PROBES=1,	TGAGAAACTTCAGATGGAGAACCGGTCCCTCCGCGAAAAGGAGGAGAAATCCTCCAGCGAAACGAAGAAGCTTCAGCGAGAGATTGCAAAGCTGAATGAGAGCATGAAGAAGCTGAAATCTGAGACGGAAGAGCACGAGAGGAAGGCATC[A/G]GTAGCAGAGGCCCATGTCAACGCGCTGCAGAAGCAGTCAGAGGAGCTGCTCCTGGAGTA[C/T]GACCGGTTGCTGGAAGACAACCAGATTCTGCAGACTCAGCTACTTAGCAGAGCCTAAGCTATGAGGGAAGCTG[G/A]TAGTGCAGCTTCAGTT
chromosome_1:1238464	START_TOO_CLOSE=1,	GTTTGTTAGCAAGActctTGCCAGATGgtgtCagagAGCCAAGGACTTACC[T/C]GGTTCTGA
chromosome_1:1238538	START_TOO_CLOSE=1,	ATGATTACATGCCGCAGTTCTAAATTTCGGCATGTCCAtgtgATTCTTG[C/G]CATCCAtgttgtTCTTAATTTATG
chromosome_1:1238606	START_TOO_CLOSE=1,	ATCttgttgATGTATGGATGCAGCTGTAttttagagttttTGT[A/T]TCTTCCttttttgatggatgGTGG
chromosome_1:1238664	START_TOO_CLOSE=1,NO_VARIANTS_FOUND=1,	TACatgatgTAATGTAagagCTAGGAACGAAGGGACGTACTTGAGGAATTTGGTAGTG
chromosome_1:1238732	START_TOO_CLOSE=1,NO_VARIANTS_FOUND=1,	AAGGCACCCAGAAtgtgCTTGaaaaaaTTGGAGTGGTAtgttgtGATTTgagaACGAagagGAGCTGT
chromosome_1:1240050	Valid	TGCAATTGTCAgctgctAATCAggtggtCCAAATTCGCAAGGCATTTACAGGAGCTCCTGCTaaaaaaATCTGAGTaaaaaaaaaaCTTAAgctgctgaagaaCAGTAAGTTACAGGCCGTGATAATCAacacTGactactGCTACGGCC[G/C]AGTCatatGAACTGCTTCAAGAATTCAGTCGCCACTAGCCGGCCACGAgtgtTTACTGACAGCTTCAGCTCGCTGAtctcCTTGTCGatatCCTGGAATTCATGTAAGCAGAatgatgTGAGTGcacatatatgtgCCAACATACAgtgt
chromosome_1:1242739	MULTIPLE_PROBES=1,	GGGTTTGGGTTCGCGCAGAAGGGAGGAGAGGGACGGGTGGTGGGCATACGGTGCTCATCGCCGGCGAAGGGCCCAACGAAGATCTGGGCGCCGGGGCGTAGGACGGCCGCGGCGGCGGCCCAGTCGTCGGCGAGAGAGAGATCACGTGGG[G/A]CTGTGGGAGTGGACGGGA[G/C]AAGAAAGCAGGCGTGACGCGTGAACGCACGGGGCTTTTCCTTGGGGGCTTTTTTTTTTCTTTCTCTGCACAATTTTTCGTTTTGTTTTGGGCCAAAATCAGCCGTGGACAAAATAGCCATTACTCCCTCCA
chromosome_1:1242758	START_TOO_CLOSE=1,NO_VARIANTS_FOUND=1,	TCCTAGTCCTTGTTTAGTT
chromosome_1:1244311	Valid	CAGCAACTGAATCCGcacatcatcaCATGTTTCAAATGGAAGTTCTGCACCAGCaaaaCGAATAAGACTGGAATTTCgcagcaTCCTACATTCCTACTGGAATAagagAAACCCATCCAGTGGCTCCCTATTACAGACTGcacaACTGTT[A/G]TTCCTAGTACTAGgagaCATAGGGAAGTGGAGCTGATTACAAGTAGCTGAGCAAGTCCACTCAGCCCAAAGGTAATTGCAGAAATGGAATacacCGGGcacaaaaaaaaaagaaaaagaaaaAagagTAGCCGTCTAATTACagagAGAC
chromosome_1:1244489	START_TOO_CLOSE=1,MULTIPLE_PROBES=1,	CACAAGTGTAGGAGGCGCATTTACCCC[G/A]GAAACCTAGATAGCCTCTTCCTCTTCTTGCTCTT[T/C]TTTGGGGTCGTCTCCT[G/T]CTGCAAACTGCCGTTAGAATGAGGAAGAAGTAATGGGCGTTTGGCGGCTACTCTTCTCCCTCTCTTTTTTGTCCATTGAATCGGCAATTTCCCTGCAA
chromosome_1:1244524	START_TOO_CLOSE=1,	CTTGG[G/A]CAATaccaccGGAGGTGGCAAGCTCAGCT
chromosome_1:1244541	START_TOO_CLOSE=1,NO_VARIANTS_FOUND=1,	ACATGTTTGAtcttctC
chromosome_1:1244645	START_TOO_CLOSE=1,NO_VARIANTS_FOUND=1,	ctgcatctgcatGACCCATGCTACCgagaGGTCAAGCgagaACGAatcatcCAATGGttttTGCCATAGATCAAGCAGGACGTGCTGatatGACTGGAAAGACA
chromosome_1:1247041	Valid	CTCGAtgtgGAATCGAGTggggCACTCggggttgttgctctcgccgcCGATGAAGGCCTCCATCCGGTCGTAggggATgagaGCAAcgtcgtCCCggtggtGCTCGGAACTTGCGTACTTGACCCACGTGAGGTCGGCAGCGgagaACTC[A/C]tctcCTGGCGGGTCCTGCACCGGGAGGTCGCTTACCGACTGCAacacCTCCTtctcCGCCACCTCCGtctcCTGGCCCATCctctTTCAACTTGGCCAGCcgcgGCTGGCgagaTTGATCCTgcgcGCTGaaaaACCAggggGCGAACCT
chromosome_1:1251673	Valid	CACggggGCCATCGgcgcggaggaGGTcgcggagaTTGAGGTCCCGGAACtggatggaCTggaggaAGGCGTTGGCCctctTGTAGATCcgcgAGAACTGTagagGGTGCATTTGGTGCTCCGGGATGTCGAGCACCTGCAgcgcCTGGA[A/G]CTGTAgctgctCGTCGGGctctTCGCTGcaacaaGCaaaaTGccccccCAAAGCAAGGAAACGCagagATGAGGCCGGATCCAGGTgagaCGGGACAGCTcggggcggggGGAgcggcgGGGCATACCagagGAAGTTGGCGATAAagag
chromosome_1:1255841	Valid	GTAAGGTATTAACAAGGCCAAacacCAATAGCCTCAAtgtgaacaacTAGCATTAGGTTATCAGggtaggtaGcacaTTCcgcgGTAGttttAAACCTTgcgcATGAGTAGaaaaAGCctctGATCCAGCTCAAAGCTagcagcAGTGGA[T/A]GGGTCAccccTGagcagcATCagaagaCCACCGAatgatgCATAAAtctcCCTGAAAGTaaaaTGaaaaGTACcgcgTgagaCTTTGgagaactactGCCTATGCaaaaTAAGATTCGAATCTACaataatATGAAGGTTTAAACTTTAA
chromosome_1:1258560	Valid	CTCGGCTtctcCCTCCGACCCGGCGACcctcctCAGTCCTCGAtccctcccGccccCGCCACGACCTGTCCAGCCGTCCTTCCCATCCAACTaaaccaaaccCTAGCCAGTCGACATGGGAGgcgcatggatggTATGAGGTCGGTTCCC[G/T]CTCCTTCGGATTCCAAtctcCCAACTttcttcCGTTGGTGCCTcggcggCATGGCCGTCTTTGCCTCCGGCTCAGGctccgcctccgcTggggAcgcgGATGCCGATGCgagaGTATTACAAATCAGGAACGAGTTGGAGGCGGAGTGCG
chromosome_1:1258882	Valid	CGGAcctcctTGCCcgcgCCCACTGCATCGGCACcggcggCGTggaggaGTTGGAAGCGGACTGCGGCCatatCTCCGCCTCGCAGACGAAcctcctCGCCcgcggcggcgTggaggaGTTGgagaGGGACTGCGGCCATACCTCCGCCT[T/C]GCAGGCGGACCttttCGCCcgcgCCCACTGCATCGTCTgcggcgaggaggaggaggaggaggaggaggAGGCCGAGgtgtTCAGCAcgccgcctctcacaCAGGAACGGCagagTCAGGGCCAAAGCCAGCGAGGTCAGGCggggGAGGG
chromosome_1:1259128	MULTIPLE_PROBES=1,	GGAGGACGGCATCGCCATGTGCTCCATGCCCTTCACCCAGACCCTGCCTTCCTCCCCTTCTTCCGCTTCCTCCTCTTCCTCGGATAGCTGGGAGC[G/A]GAAGCCGCGGAAGCCACAGAAGCCTAGGATCTGCACGAGGAAGGTGAGAGCCGGCGCCAAGATCTGGACT[G/C]CGCCTCCGACTCCG[A/C]CTGCGACTGCGCCTCCGACTCCGACTCCGACTCCGCCTGCGACTGCGACTNCGACTCCGAGCCC
chromosome_1:1259199	START_TOO_CLOSE=1,	CAGC[G/C]CCGAACTCGACCctctCGTCAGGAgtgtGCTCATGGTccccACCGctcctcTTCCAaccaccGATC
chromosome_1:1259214	START_TOO_CLOSE=1,NO_VARIANTS_FOUND=1,	AtgtgGatatCCTCG
chromosome_1:1259283	START_TOO_CLOSE=1,	AGCTTGCTCGCAGCCG[C/T]GGCATCTTCGATGagtaagtaGccccttctgttctgCcaatcaatCCATCCA
chromosome_1:1259381	START_TOO_CLOSE=1,NO_VARIANTS_FOUND=1,	TCCATTTCatatGCTAGTATTGCGTGATTGGttttTATGCATTGTCCAGCAACTACatatGACTATCttttTCGGTTAATGTTGCAAGTCATTGTATT
chromosome_1:1271852	Valid	TCAGTGATGGCTACCTGTtctcCCGGTGACTACCTCATtgtgCcgcgAAACTGCcacaTTTCAGTGAtctcTGCGTTGGTCTTATCtggtgtggtgCCTAAATACataataCCGGAatatAATtctcGGTGGGACATTGCtggtggTATC[A/G]ccccATTGCAGTTGGATGAAGCAGTaaaaGAGCTGGAagagGATGGAAagagGGTAGgcgcTGTTCTGGTTACTTCACCAACCTACCATGgtgtATgcagcaAtgtgCAAGGTATTGTCAgtgtTTGTCATCCACGAGGCATTCCAGTTA
chromosome_1:1275453	Valid	ttttttGGaaaatggaatNgaaAATTTaaaaCTTGGGACTAAAGAacacACagagTtataGGTGACTggcaggcaCatatACTGACATGAGCTCCagcaagcaCCATTGgtgtGTGATggggatgtatgtGATGGGATGCCAAAGTTTCA[T/C]AATCtataCAAGTTGgcatgcatATGTacacAAATNcgcTtctcGTCTGATGCtataTAtcctagtcctagCtcacatcacaCCAGATGACagagAAAGGgagaTGttttCACTTCAcggccggcGCCGGcaagaacaagaacacaGTAG
chromosome_1:1275702	MULTIPLE_PROBES=1,	TAGCACCGGCCGGCAGTAACAATGCAAGCAGCAAATTGGAGACATGGGAATCCATCAATTTCCAACGCGATTCATCAACTTGTCCTTCCTTCTCCGCG[C/T][G/A]CGTGTCAACCAAAACCAACGCAATCAATGGCAAATTCTACTAGCTACGGCGGCGGCGGCGGCGGCGGCGGCACCAGGTAGCCTTCGACGGAGCTGCGCGGAAGTCAGGTTCAGGCGGAGGCGTGCGCGGCGGCGCGGTCCATGGCCATG
chromosome_1:1275703	START_TOO_CLOSE=1,NO_VARIANTS_FOUND=1,	T
chromosome_1:1282948	Valid	atatCAGGTGccccAtctcTGACCTtctcCATCCTTTCAGctctTCCATCTGCAGCTTtctccacaGCTGGAGGttttGACATAGCCAGTTTCTGATCATTCGAAatatTAGCTTgcagcaACCTTCCAACTTGttccttttccttACCC[A/G]TAGCAGGTGAAAGTCCACCTGCATCAGGTTTCTTAGCagagACAGAAAGGttttCAGCCATCCGTACCATCCCATTGGGCCTCCGTATTGTAATgcttgggcttgggatggatgACCTAGgtgtTCctctATCCAccccccctgctgCAC
chromosome_1:1313295	Valid	gaggagGTgcgcCggaggaTGCGGGTGGAGGTGgcgcACCgaaggaagCTACCCGAtgtgGTACGccaccaCCGGACTGGCGActctGAAcggctcggctacacctctGGAACTacacGCTCGTGGGCTAGCCAagagGgcgcCGAGGTC[A/G]CctctGAATCCAAgcgcGTGGAgtgtgtgtgtgtgtgtgtgtGTgcgcGGAGCGGCTGCCGTTCGCATCggaggaCAAggggCGACGGGTGGATGAAAGACGGCCGGAAGGatatGCGAtggtggCTGAGGCAACcggcggGGGAGGCGA
chromosome_1:1337321	MULTIPLE_PROBES=1,	CAGTGGCCCGGTTGATAGATAGTTAAATTAAATTGATGTGGCATAATGCTTGTTTTTTTATGGCACCAACTTTGCAAGGCTTATAAAAGTACATGCTCCCAAGGCCATGGGTTGTACTTGTACAATACAACACCTGTTTGCTTACCAAGA[A/C]ATATGCATGGCTTCTTTTTCATTGGATGTTCTACTATAGATCAAGAAACCCCCGATTGTATTTCAGCACAAACAAAATTTTGGATCAGTCACTGATGAAGGTGTACCTGTTGATTTTGNTTGGTATTTGACTAT[C/T]TGTTTTGTATATGAA
chromosome_1:1337456	START_TOO_CLOSE=1,NO_VARIANTS_FOUND=1,	TCCCGACTCGGAGCAttttATCCttttCCGTCACgtgtATtctcGgttgttCTTTGTTTacacTCTGCAAtgtgttttCagagATGCAGATTCCTAACATTATcacattttTAGCCTAATGTCTATTCCGtctcT
chromosome_1:1356137	Valid	TCGCACCAaatctaatctCACGTGCaaaaTAAACAttttTAATTAAATTTCTTGGCTTGTACGACTGGCCAtttgtttgTTggggAAGGCTAGAACGTTCcacactctGAttttGattattCttttttCTAGCAACCATTGTACtagtag[T/C]ATGTCATttattagtgtGGTGAATTGGTGATTGAAATAAACAgtgtGGaaaaTTGATAGTATCAATAAAgtattattgtattattAGTACTATGGaaaaTCGTATCCAGACCATGAATCGGAgtattgtattAGCTCGTTCATTTATGCG
chromosome_1:1358945	Valid	TGTCTTGActctTAgtgtATTTAACTTCAtggtggGaaaaaaGTGGACTCATCCAGTAATCttttGtcttctAGGAAGCTGatcaatcaCCTGATCGTatgatgTccccTTCAGAAGTTGAACTTCTGCCAGGACTTGATGGtataTGTA[C/A]TGAACTATTGCAagagGATGGGTATGGttttTGTTTCTTTGATCGatatCTATCttttaaaaaaaaaaAttgttgCATACTTCtataGTAAATTCTTTACTGCcacaAATAGATCACCAAGTcacaCAAATGTTCTATTGCGatatCCAT
chromosome_1:1359714	MULTIPLE_PROBES=1,	GGCATAAAGAAAGCTGTGCAAAGAGTATTAGGGCGTGTTCCTTGATCCTGACACGCAGCATGTACAAACCGAGGTGTGTTTGTCCTCCCCGATTTTCTAACTAAAGCATTACAAGGAATCAACAGTATGAGCAAATAGCCCAAAACATTT[G/A]GCACTGTCAGTCTGTCACAACATCCGGCTAAATTTTTCTCT[A/G]TTGGATACTACACCAACCAAAATGTGTAAATATTTTCAGTCCTACACGAGTAGGTTAGGCACCTTGGGCCATCTCTTTAAACAAAGATGTTTGCTAAGCAGTGGTTTT
chromosome_1:1359756	START_TOO_CLOSE=1,NO_VARIANTS_FOUND=1,	gtgtATTTGCTggggTCTGCCttttGATGCCCtgtgCACTTG
chromosome_1:1365466	Valid	gtgtCgagaGACAAagagCGAGGTGGCGATGAGGTGCAAGGCTTGTTAAGGACTAGGGttttCTGTAACagagCCAGGCCACCCAAAGTCCCAAGTCCaaaaCccagccagAGCCagagccaccaTcgccgcCGCCTCGGTcgcgATTCC[C/T]AggcggcAatggccatggccCGGCGTTCTGCCTCCCAtctcCTAtcctccTTCCGccccttttCcctcctCCTCCAGCCGCACCTCGCTGACTccccCTCGCcggcggccgcggccgcggCGGCGTCAGCTcggcggGCGATGTcggcgg
chromosome_1:1369594	Valid	GATGCAtctcATTTGAAtgtgCAGCCAGAATGTAACTGCTTCTGatatTCCATTGAACATggaggaTTTAGTCACTgagaAGcgtcgtGAACTTATTGAAgttgttTCTGAAGTAgatgatCAGCTTGCTGAAGCttttCTCAatgatgA[A/G]CCAATAACAGCTAATCAGCTTAAGGTTTGTTAAACTTTACcttcttAACAAgtgtTTTCTAGTctactaTATCTTCattattTAtcttctTCttttCattattATtgtgCACCTATGTAAATTacacAAttttTCattattTGAGTTCAC
chromosome_1:1371768	Valid	AAGTATGTAatagatagAAGGTTGGGAAGCTTGTttattaTAGTGGAGCATTTCTActctCTATCACTCGGTtataTTTGGtgatgaACGTCATActctTTCTGTTTAAATTCAGGTACTATTGGCTGGAACTCCAGCTGAACCACTTGT[C/G]GCATTAGCGTTTAAGCTagagGAAGGTCGttttGGTCAGCTGACCTATCTAAGGTGATTCTTGctctTCTAattattCTCACTGATTTAActctGGAGCagaagaTTActctGatatTTTATTCTaaaaCTAATCACTTATGATAATTCA
chromosome_1:1385114	Valid	AATTTCCCTGTTAAtgctgcTTTACGCCTTATGGTGATCtataTAAGtatttattTAGATACTGTTTCaaaaTGGTGATTGGCACTTCTGgagaatatggggTCTGttttatatTtgtgACATCAGtataATTGCTGatatTGTAGGATG[A/G]TCATCCACctctTGGCTGGTCAGacacTTTGGCATACCTtgtgTTACCAGttcttcTTGTCATTTcacaATACatatCTACTCAAGTAATGCAGccaccaCAGGTTAGttttAGCAACttttGAACATGTTTATTCACTAAGGTACTATT
chromosome_1:1388715	Valid	TAtgtgGAGCatatAGATAGgagaGGATCCAAACGAGtattatGTTGTCCAGCTGGGATTggatgggatgGATGCAAGGTGGCtgtgATAAATGTACAtctcCCATCCTCGCCTGAttttGACCGTGCAATTCGCTAATTTACTTTAGGC[A/C]GCAgtgtACCTCGTGACAATAAGGACCGAAAttttttCGTGacacTGTAGCACTTTGgtttgtttATGGTAattattGTCCAATtataGTCTAACTAGACTCaaaaGATTCGtctcGTAAATTTCGACCAAACtgtgtaattaatttttA
chromosome_1:1392565	Valid	GGCCCTACTCGTTCGGCTACgtgtCCAgcccgcccTACGgcgcCACcttcttCCACCGCTccaccaACCGCTACTCCGACGgccgcctcgtcgTCGACTTCCTCGCCgagaCGCTGgcgcTGCCGacctacctCCCGCCCTACCTTGTTA[G/C]CTCCAActcctcCGGCAacacCAccgccgTCGGCGTCAACTTcgcgGTGGCCGgcgcCACGGCCATCGAGCACGActtcttCGCCCGGaacaacCTCAGCATCGACGTCAcgccgcAGTCcatcatGACGCAGCTGGACTGGTTCGACGC
chromosome_1:1392725	START_TOO_CLOSE=1,	GCACCTCCG[A/C]tccgcctccgccGGGACCGGCgagaGGAccgccgTCGCCGAcgcgctctTCtgggtgggCgagaTCGgcgcCAACGACTACGCCTacacCGTCATCGCCcgcgacacCAtccctcccAAGCTCGTCCGCACCATGGCCGTCCagagGGTC
chromosome_1:1395042	Valid	ACATGACGGAGGCCATGTACAAGGCCGTCGCCGGCATGttcttcGACGAACATggcggcGAGGCCTACTgccgccCcgcgTTCAAGGATctgctgGCCATGAAAGCCCAGGGCAAGCCGTGATCACCGTCGacacCCACgagaATgagaA[T/A]GCACGTTCCAATAAGGAAgcgcACCatatGTAGTTCTATGATCAATGTTGCGTGCttttAGCTAGGatcatcAGTAGAACTGCAATTCTATCGTGAAGATTTCATGtcatcttcatctTGAACCGTTGACATTTATCAGGCATTtataAT
chromosome_1:1395505	MULTIPLE_PROBES=1,	ACTCATTTTCAGACTCTAAACTAGGGTTCTATCCACCGACTACCGCCAAGCCAATTTTGTCTCTGAAACAGATACCCATGGGAAGATTGCAGGACCAGCAGGTGAAAACAATTAAATCATAGCCAACTCCTGACGATGCTAAATATAATG[G/A]TACAGGATCAAGAAAATGATGCTACTGTGCCTAACCCAGCTGGCTTCTCAGATCATATCATATCGTTT[A/C]TCAATTTGCCCACCTTAATATACCTCGTATATACAACTCAATCCTGTACAATGTTTCATGAACACCTAGAAATTTGAGAGA
chromosome_1:1395574	START_TOO_CLOSE=1,NO_VARIANTS_FOUND=1,	TTCATCTGTTAGaaaaCACTCGCCCAAACTTGGAAACTAACAAagagAAgcgcgtttgtttACCAGATG
chromosome_1:1395864	Valid	AACAattttgattttgCTacacAGCTGAAGATTGACGGGACAAGGGTCgagaGACgagaActgctgCACCGCTTGTCGCTTTCGCTGACGCAAtctcCTCAAGgcgcTTCCAtgtgGcttcttGCTTCAACTTAACCTC[A/C]TtctcTTTCGCTTtctcTTCCTCGTATTTCCGCAGacacTCGGTGAATAGTCCAGGATCATGGTCagagAACAGttttCGAACATTTagagTAAGGCTTTGcacaGCTTGGTTCCAGTGCCCACTGGTAtttttctcCAGTGCAGGAAAG
chromosome_1:1397531	Valid	GTTGCGTAGCTTCCAatatctctTCCAACTccccCAGAAATAACGCctctTTGGAGCTATTAGTGATGGGCCAatatTTTAACAGGCctctGATAACTGTATCTGCAAGTTTGCAATCCttttCGACAAACTGGGTGATGCAGTAAGACA[A/G]TTGCtgatgaTACATCGCAATGCACTTTGGCTtgtgAAGTGGGATTAAAGCCCGAACGAGGAACAATTTATGctctTCCTTAAGTGGCAATGCAAACCCATtgatgaTACTTCCCaaaatctcCAATAGctctGCGATTCCATtgtgTTT
chromosome_1:1412069	Valid	GTTTGGCTTatgatgAGTGgagaAaacaacTAGATTGGAGCCTAtgttctgttcACGGATCGCAGGgcgcTGATTCACCGATCGCagagCCAGGAGCAGAAAGTGAGGTGCCTTGTTCACTATTTCgagaGGGTGACTGATTCTACGCCT[A/G]CTGgtttcgtttcGTTTGAgcgcAAAGttcttcCCCGCCAACCTGtctcTGATGGCATTACCTATCCTGACATCCATGCGTGGTTGGCATCTAGTGCAccccTCTGCCAATTCCGGGTAagagaccaccGtataCTGAATTATCTAGATT
chromosome_1:1414851	Valid	tctcTAGGAgcgcTGTCTGTTGAgtgtGTAGTTGTCTGGgcgcGAACagagCTACGGAgggggagaatatTAGTCTATGCATCCTGGTCGGTTAGCATACTAGTCTATGCATCCTGGTCGGTTAGCActctGGACGCtgtgTGTAACAAG[C/T]AGTGActgagctgagTACATGGGTGATCGCTGAACAGTTTCAacacTGcacaGAGCTGTACTCCATAGCTGAGTcacaATGACTGGTTAGGCCAAtctcAATGCAATTGGTTCATGGCTGaaacaaacTTGtataATTCATAGTTTCATT
chromosome_1:1417715	Valid	TCAGCACGTAGCTcgcgGAGtctcTTTCTGAAAGCTCCATCAGCTTGTCTGTTGCGAGttttCCAATGTCAAGATTCTtgtgCAGCTTGCAAGATGCTAATAgtgtCTTCCAAATCaaaaCATCAGGCTCGAATGGCatatTCTTGATCA[C/T]gtgtAgcgcCTCATCGAATCTACCATTCCGACCCAGCATGTCGATCATGCAAGCATAGTgagaAggggTCGgtgtgagaCCATACCGATCAGTCATTAGTCTgaagaaTGtctcCccttccttCACCAGACCTGCATGATTGCACCCTAC
chromosome_1:1418118	Valid	ATGGATCAGTGAGTTCCAAgacatgacatCATGAAGATTCATGACATCAAATGCAAGCCTTGCAGATCCAATTTGACcacaCTTGGAGTACATGTTGATTAGTGCATTCCCAGTACAAACTTTGAAGTcacaccccAGTTTCAGTGCCAG[A/G]CAATGAAGCTGccttccttGATCCAGCAATGCCAGGTCTGcacaAGAACTCAGACCACTagagAAGGCATAGTCATTCGgtgtaaaaCCTTCCGAATGCATCTgaagaaGCAATGCTACGGCCTtctcACTGAAACCATTCTGGAAGTTC
chromosome_1:1431421	Valid	TATCTACAGAAgttgttttccattccaATTCCAGTTTCTGCAgcgcaNgaNgAcgggcgggAAGACGaaaaCACCAAcgccgcCGCCTGCCGGAGTGGAAAggggGaaaaCCCGCAGCCATCGCAATcccacccaTCCGATTTCAATTCG[T/C]CAgtggtgCCCGCAGCGGAggggATGGCGAGCTCATtctcCTTCCCGCTGTTTACGCcggcggatatCGTggcggcGCTGcacaGCTACGGCATcgcgCCCAGCCCTAGCTTCTgcgcCGAGGAcgtcgtCCACCCTCAGCCCGGCCTCC
chromosome_1:1436670	Valid	AGTACTCGAGGGAACCTTCCAAccccACCAAATGTAAGCAtcttctActctGAATACTttcttcAATTcgcgTGTCTAccccTTGCACGACCGAAGGCTATCTTGATACaggaggtgatgaTCctttgtctttgtttttCCAGCCGCTAA[A/G]GCTATGGGTCGGGACCTGCgtgtGCACTTTAAGGTTAGTCATTGAATAAATGAAGATTTGATCTATGCAACTAAttttTAgtgtGTTCTAGTCtgtgCTGtatacttcttttttTCTGCTtgtgCGTGAAGTTAGACAtctcAAATTTGT
chromosome_1:1444882	Valid	TACCCAATCTATCCGTGccccTTGGATCAACATCCTATGGTCCAGATTagagTTTGcacaACTTGCACGGgagaTGAGTTTGCACTAGATCCGTTGCCaaaaaaaccaccCagagCAGGCACCCAGGAacacCATGCAtctcCCAAGTCC[T/C]AAGGCTCGACATTCCAACcacaATGgtgtCCTCGGTGCTCCAAAGTCCAAACagagGATCCCTGACCAGATTACCTGcacaTTTCATGCAGGACATGCAACATtataATTAGAATTATCAGaaaaTGGacacGGAATTTGGAAATACAGA
chromosome_1:1447897	Valid	CAGCAAGTTGTCCACCCagagCCTGGcgacgaCGGTGGCCTGGCAGTTGGTCTTGGCCGTGggcctggcctGGTAGCAGGCGtcctccTTGCCGGTGccccACCTGTTGCAgacgaggacgaggcggcgGCagagGCCGGCCTTGGTGAA[A/G]GAGGActtcttGACGCAGACGCCGAAGCCCGTgcgcAGGGCGTAgcgcTTGTAGAAGTTGAGCAcctcctCGTAGGACTTGAacacCAtcccgtcccgCGGCGTGCGgtcgtcCCCGTACTGCAgcgcCGCTAacgacgacgacgACGAC
chromosome_1:1449453	MULTIPLE_PROBES=1,	GCATCTCATTGTGTTGACAAAATACGGCAGAAATTGTTCCTAACATAAGGACAAATATGGTTTCCTCAATTTGTACAAAATGCTGAACAGCCTAAGAAATGGAACTGTCATGCTGAACTACCGCTGTGGTCTACTCTATAGCTAGGGTAC[A/C]ACAGCCTCACTGGAAAATTGAATTCCCGCTCACTAAATAGCTTTAAACCCT[T/C]GGCTTAAGCCAGGGTGATGCTTTGCTCGTTGTTTATGTGGAACTTACACAGACGAGAATATACAAATGAACTGGACCGATCCAAACTTCCAAAGCATG
chromosome_1:1449505	START_TOO_CLOSE=1,NO_VARIANTS_FOUND=1,	tgctgcatatTCTGTTcacaTCCttttTGTAAAGGGCAACCTGAAGTATCCA
chromosome_1:1476300	Valid	TTATgaagaaGCGAAAGCAAAGGGAACagagAAttttGACagagAACTCGAGGatatGATAGAAAGGCTCATtgtgGAGTGCGACAGGaaaaTTCagagGGCCCTGAAACGGCTTGCGgatgatGATGCCAAGgctgctATTGCAatatC[C/T]GtctcTGAGGTTActctGGTATCTGCCAGGACTCACTTGtataTCAATTGCaaaaGTTTATTTGTAACGGCCActctTGATTTGAGCTGtataTTGATtataTTGTCAACGTTcacaGACGGAAGACATACTGCAGCTGTCaaaaCAGAT
chromosome_1:1476475	START_TOO_CLOSE=1,	CAAAGaaaaaaTGATAGAAGTCGA[C/T]GCCTTTGGTAATTCatatatatatatatatatatatatatatatatatatatatAttttTGCAttttttTGCCCActctTCTGTTTGCTACAttttCaaaaTAATAGATCAAGGCAAATTcaacaaTAAGTTTAattattttttggagga
chromosome_1:1481929	MULTIPLE_PROBES=1,	GAAGGCGAGGCGCTCCTCCTCGGACATGTCGGGGCGGAGGACGACCATGGTCTCGTACTGGCGCAGGCCGGGAGGGCAGGGCGGCATCTCGCGCTCCTCAAGCGCCAGCGCGGCCTCCGCGGCCGACATCCCGAGGCCGCCGCCGCCGAG[C/A]CC[C/G]AGCCCCGGGCCGAACCCCGACTCGTCGCCGACCTCCTCCTCGTCCGCGCCGCCGGCCGCGGACATCGCCGAGCCGCCGTAGAAGGACGCCGCGTAGCCGGTGGAGACCGCGCGGGCGCGGGCGGAGGG[A/T]AGGCGCAGAAGCAGCGCG
chromosome_1:1481932	START_TOO_CLOSE=1,NO_VARIANTS_FOUND=1,	GCG
chromosome_1:1482061	START_TOO_CLOSE=1,MULTIPLE_PROBES=1,	GGCGGGCAGGGGCGGAAGTGCGGGAG[C/T]GCGGCGGACGCGG[A/C]GGTGGAGGAGAGCGGCAGCAGCGCCATGGGTGGCGGCATTGGAGGGACCAAGGGG[A/G]GCCGAGC[A/G]GCAGGGGGGCGAGAGCGCAGGGCG
chromosome_1:1482109	START_TOO_CLOSE=1,	gaggagAGCGggaggaGgcgcTGACGCTGTTGG[T/C]GTcgcgTCCACTGG
chromosome_1:1482123	START_TOO_CLOSE=1,NO_VARIANTS_FOUND=1,	ATAGATAAGGATAG
chromosome_1:1482179	START_TOO_CLOSE=1,NO_VARIANTS_FOUND=1,	GACGCCACGGCTTGGAgtgtGCACGGAttttCAttttGGTGaaaaACGGCcgcgTT
chromosome_1:1482187	START_TOO_CLOSE=1,NO_VARIANTS_FOUND=1,	TCAAACAG
chromosome_1:1482245	START_TOO_CLOSE=1,NO_VARIANTS_FOUND=1,	ttttttttctctGAGttttAttttGAACCaaaaTTGTTTGCAActctAACTTtgtgTA
chromosome_1:1484942	MULTIPLE_PROBES=1,	CGGTTTCCACTCGCTTCGTCCCCTGCGGATCCCCCTCAGGTCAACCACCACCACTCCTCCCCTCTGCCCCCANTTAAGCATCTCGCACTCGCCCTCGCGCTTCAGATCTCTCTCGTCCTCCGATCTGCATCTCACGCACGTTGGCTTGCT[T/C]CCACCTTTTCTTTCTCTAG[G/C]AGAGTAACAGTCTAGCAGAGGCGCA[C/G]AGCGAGCATGTCGTCGTCGGCGGAGAACGACCCCACGGTGACCGAGCGCGGCGCCAGCAGCAAGGACAAGCACGAGGACGGCGACAAGGAGCAGGGCGGCGGCG
chromosome_1:1484962	START_TOO_CLOSE=1,NO_VARIANTS_FOUND=1,	GGTTCATTGACAAGGTGAAG
chromosome_1:1484988	START_TOO_CLOSE=1,NO_VARIANTS_FOUND=1,	GACTTCATCCACGACATCGGCgagaA
chromosome_1:1485211	MULTIPLE_PROBES=1,	GATCGAGGAGGCGGTCGGGTTCGGCAAGCCCACGGCCGACGTCTGCGGCATCCACATCCCGCACATCAGCCT[C/T]CACCGCGCCGACCTCGTCGT[C/G]GACGTGCTCATCAAGAACCCCAACCCGGTGCCCATCCCGCTCGTCGACATCGACTACCTCATCGACAGCGACGGCCGCAAGCTCGTGTCCGGCCTCATCCCCGACGCCGGCACCATCCACGCGCACGGC
chromosome_1:1485232	START_TOO_CLOSE=1,NO_VARIANTS_FOUND=1,	CAGgagaCCGTCAAGATcccc
chromosome_1:1485656	MULTIPLE_PROBES=1,	CCGATCCAGAAGGACGGCGAGATCCCCATCCCGTACAAGCCCGACGTCGACGTCGAGAAGATCAAGTTCCACCACTTCTCCTTCGAGGAGACCACCGCCACGCTCCACCTCAAGCTCGAGAACAAGAACGACTTCGACCTCGGCCTCAAC[A/C]TGCTCGAGTA[T/C]GAGATGTGGCTCGGCGACGA[C/T]AGCATCGCCTC[T/C]GCTGAGCTCACCCAGACCGCCAAGATCGAGAAGCAGGG[T/G]ATCACCAGGATGCAGGTGCCCTTCAGCTTCAGGCCTAAGGACTT[C/T]GGATCCGCTGTCTGGGACATGA
chromosome_1:1485667	START_TOO_CLOSE=1,NO_VARIANTS_FOUND=1,	TCAggggAAGG
chromosome_1:1485688	START_TOO_CLOSE=1,NO_VARIANTS_FOUND=1,	GGCACggggTacacCATCAAG
chromosome_1:1485700	START_TOO_CLOSE=1,NO_VARIANTS_FOUND=1,	GGAAAGATTGAT
chromosome_1:1485739	START_TOO_CLOSE=1,NO_VARIANTS_FOUND=1,	GTCGacacTCCCTTCGGCAACATGAAGCTGCCCATAAGC
chromosome_1:1485784	START_TOO_CLOSE=1,MULTIPLE_PROBES=1,	AAAGAGGGTGGAACCACC[C/T]GCATCAAGAAGGACGA[C/T]GACGACGA[C/T]
chromosome_1:1485908	START_TOO_CLOSE=1,MULTIPLE_PROBES=1,	GACGACGA[C/T]GACAACTGAACTGAGGTACTACTACTATCTGCTGCCTGTTGATCCAATGCCATACTACTAGTCAGT[A/G][G/C]TCTTTTCTTCTTCCAAGATGATTCCAA[T/A]TCTTCATATGGAGTATGTA
chromosome_1:1485925	START_TOO_CLOSE=1,NO_VARIANTS_FOUND=1,	TTCAccagtccagtAAG
chromosome_1:1485934	START_TOO_CLOSE=1,NO_VARIANTS_FOUND=1,	TACTAGTCA
chromosome_1:1485943	START_TOO_CLOSE=1,NO_VARIANTS_FOUND=1,	CTActctTT
chromosome_1:1486010	START_TOO_CLOSE=1,NO_VARIANTS_FOUND=1,	TTGactaactaGAATGCCAGTGGaaaagagaCAGCTTTAGCTTGAGCAttttAAATTTGAttttAGG
chromosome_1:1486011	START_TOO_CLOSE=1,NO_VARIANTS_FOUND=1,	T
chromosome_1:1486039	START_TOO_CLOSE=1,NO_VARIANTS_FOUND=1,	gtgtTGACAGGCTAAGTTCTGTACTGCT
chromosome_1:1486705	VARIANT_TOO_NEAR_PROBE=1,	TCATTAAATGCAatatCCGAACTTGCTATGCCTTTAAATTTCCAAAGATCCAGAATTCTGATAGacacTAGAAATAgttgttACAAGTTGTCAttttGAAActctGCAGtctcTCCATGGATCACTTGTACCGaaaaGCTTAGTCAaNta[t/C]TCAACTATGACCttattaGTNGgagaGAttttGCAAGCACTTGATCTGCACTTGTTTATGCTAGACGTTCAAGAatatgtgtGACAAatatTCAGTGCatgtcaatgtcaataataCTAGAttttATActctGTTCAAATGGTCAGACTA
chromosome_1:1486856	START_TOO_CLOSE=1,	[G/C]acacATTGTTTGATTCAAGCagagATCtgtgTTtgatgaACTtataGAAtgtNtaattaatCATTCTATTTCaaaaGATGTTAGCTCaaaaTATGCTATCCGGACTAGGTTGTAAGTCGTAGcaacaaTCCCAtgtgaaaaCCCAAGAAA
chromosome_1:1487203	MULTIPLE_PROBES=1,	TCATGGGAACTTTGGGCGTTTTNCTGAACTCTGTTTCTGAACCACCCTACCATTGTTGCAGGCAGGACTGGAGCGCTGCTGTTACCTTTCACACAAAATGCAGCAAAGCAGAGAAGGATGTGGGGATCGTCATCCACCTGATACCCTTAG[C/T]GCTAGTTAAGCTCGTGCCTTAGCTTATGGTGTCTTGTTGTTTTGCATCGTCTGAACATCCTCACTTCGTCAGTGTACGTTGTGGTGCCATGCGGTTGTCCAGTTTGAGGTTTCCTCTGTGTAGTCTCC[C/T]GCGTGAATTCCTTCTCCAAAC
chromosome_1:1487332	END_TOO_CLOSE=1,	TTTGCGGTTGGAACTgaagaaTAAGAATaaaaTTCCATGACcctcctGGTTCttttGTGGGTCTGGTTGGAATAGCTCCTGGCTGAATTGTTTgcgcTGCtgtgATGGTC[G/A]AGTGCCAACAGTATTCCG
chromosome_1:1487464	START_TOO_CLOSE=1,NO_VARIANTS_FOUND=1,	GAAATGAACTTTACAGCCTTACAGGCATGTTCTTTATCCATACAGAAGCTCACGGGCAAGTCATGaataatCGACTCCNGttttCATggggCtgtgTCTGCTtctctctttcttTTCTTTGttctttctGAA
chromosome_1:1488944	Valid	GGttattaTTGACTGTTTAATtctcTGATGCtgttgtAttttttaggagaaggagaAGTCAGCTCCgaagaaAGATGTTTATCAATTGTTCGCTgagaAGGTTAGGGATaacaaacaACTGGAATCgagaTGGGCAATCATGCAAGAAAC[C/T]CgtgtGGAGTAttttCGTGGaaaaGATTTCAATACCTtcatcaAGAatcatcCAGAAGTCAGGGAAAttttggggCCAGATAAGGATTTAGAAGTGGAAGACATTGTCAacacTTTGCTGACCAAGAACCTtgtgATAAGgtgtGATCGA
chromosome_1:1489127	START_TOO_CLOSE=1,	GTTATGaaaaCtgtgAGGCCTGGCAAGaaaaA[A/G]CTatcatcATGGCCTGCTCATTTGgagaTACATAATGTAAGtattatAAatatGCTTCGTATGaaaaACataataTGTATGTtatattttTCTGATCCTGTTGGTTAAGATTACTTGTTAATACtgtgCGATGTtctcCTAAATTTAAAC
chromosome_1:1490476	MULTIPLE_PROBES=1,	TTAGCTAGAGCTCTGGTATGTATAAAGTTTCTCTTTGATGATGTGAGATTATGCATAACAACTCACTATAGAATGTGTTACAATGTTATTTTCTTCCTGAAAAGTTTGGTCTTATGCAAGTGGATTTGATTTGTTCTTGCAGGAACAAGT[C/G]TTCACTGAAAATGATGGTTTTTTTGCTTGGATGTTTCTGAAAAGGCGGACCTTGTGGCAGACAATTCTTTCATTTGTTTGGCCTCTTTTTGCACTGGCAGTCTGC[C/T]TATTTCCAGTTTACCC[G/A]TACCAATGCAAGATTGTTGTACTGTAT
chromosome_1:1490582	START_TOO_CLOSE=1,	TCAtgtgCTGGAGctctACT[G/T]TTCATCGtctcCATTCttttGCGTaaaatctctctccctccctcTCCAACTGTATttcattcaCGACAAACATTACGCTTAAGTA
chromosome_1:1490599	START_TOO_CLOSE=1,NO_VARIANTS_FOUND=1,	GacacTTTCAatatCAC
chromosome_1:1490647	START_TOO_CLOSE=1,NO_VARIANTS_FOUND=1,	AttttAGTCATGAGGCatatTTGAGCAATGAGGTACAAttttttTCCT
chromosome_1:1492201	MULTIPLE_PROBES=1,	GGGTTCATCCCTCTTCTTACTGGGCTTAGCATTCATTTTTTTAAATCTCTATGGTAATCCCTGTTTGTCTAATATTTCCAATGTAATTGCAGTAAGAGCTGCTATCTTTGGCATATTATGGGTTCTCCTTGGGAAACGCGTGTGGTTCTT[C/T]CCCAACATAAATGCAGAGGAGACAACATTTAGAGAACTTGTTCGTTTTTGGCCTGA[A/G]AAGGATGAAGGGGAGCGGCCAAAGTGGACATCAAGACTTTTCTATGCTCTTGTTGCTCTATTGGTGATATTACTGCTTAGGCACCATGCTCCT
chromosome_1:1492258	START_TOO_CLOSE=1,NO_VARIANTS_FOUND=1,	GACGAAgctgctagagCCAGGTAATTTGttttCTGCGATCAGTATCtataTCCTTGC
chromosome_1:1493104	MULTIPLE_PROBES=1,	GAACTCATGCCGCGTGAGTGTCCTTAACATGGTTAATGATGTGCCCTCTGTAAGTTGTCACCAGCAATGAAGTTTGATTGAATGTTCTGAATAAGCTTTATTAACCTTTTTATTTTTTTTCTCTCTTGTTAGGTACCAAAAGAAGGTTTC[A/T]AACATAATTGATGATGTTCTTGAATGGTCTCCGAAGTTAGCTATTTCTGGAATGATTGAAAAACACACCGGGGCTAACATTACAGAAGAAAGCAATTACACCAGCAGGGCTGCGAGTAGTCATGTGCCTCCTTCCAC[A/C]GAAGGCAAAGCT
chromosome_1:1493242	START_TOO_CLOSE=1,NO_VARIANTS_FOUND=1,	TCAGAAGGTGGCCCAGatatGGATGTTGATggggATAATggggCTAACTTAGATGAAACCCAAGATAATGAatatGCtgatgaTACAAGATCAAGCGAAGCTTAGAATCAGCCTtataTTgtagtattttttGAGTAA
chromosome_1:1494276	MULTIPLE_PROBES=1,	TTAGTTTGTGGTGCGGTGAACCAGTACAGGAAGGATTTGACTGTTATGACAATAACAATGTACATAAAAAAATAAAAGGTAATAATATACAAGGATTCAGTGATTGGGATTTGCAATCCATCTCTATCTGTCCCTACTCCCTAGGACCTG[T/C]CCACATGCCTCAGAACGTCAGCAGCTACCAACAACAAGGTGCATCAATACCATGCGTGGTTTTAATTTGCACAGGCCTCTGACGGTGTCTACATAAAAAT[A/G]ACTGCATCCAAAAGGAAACCA[G/A]GTTCATTTACATGATG[C/T]TAGCATACTC
chromosome_1:1494377	START_TOO_CLOSE=1,MULTIPLE_PROBES=1,	CTGATGCTCTTCTCCGACTTCTTGTAGTGGT[A/C]TTTGTGCTTGCATCGAACTTA[G/A][C/T]TCTTCTCTCCGCTGTCAGTGGATCCAGTCTCCAGTGTTAGTTGATG
chromosome_1:1494399	START_TOO_CLOSE=1,NO_VARIANTS_FOUND=1,	TCCAcgcgcNcacacaCTTATG
chromosome_1:1494416	START_TOO_CLOSE=1,NO_VARIANTS_FOUND=1,	TacacCTGctctCTTCC
chromosome_1:1494458	START_TOO_CLOSE=1,	TCTTCAGTTGTCAACCATGGTCCagtagtTAGTGGTCA[C/T]TTC
chromosome_1:1494480	START_TOO_CLOSE=1,NO_VARIANTS_FOUND=1,	TTTcgccgcTCTTGttcttcGA
chromosome_1:1494481	START_TOO_CLOSE=1,NO_VARIANTS_FOUND=1,	G
chromosome_1:1494605	START_TOO_CLOSE=1,	CTTATTCCTAAGACCttttAGTGC[A/G]TGtactacttttGGGTTCAGCTtgtgCTGCAGGAGttttCCTTGCAacgacgTCGACCTGTCAAttttAAGTTCatatAGAATTGATCAGAACGAAATT
chromosome_1:1494656	START_TOO_CLOSE=1,NO_VARIANTS_FOUND=1,	TAGTGCAGGCAttttttGNAGCTCcacaGGTGGATAGGTAAAGTtgtgTCT
chromosome_1:1495109	Valid	AATTCAAATACAGGGAATGGCaaaaACaaaaTAAGGACTAACctctTTGACCAATCttttagagCTCCAGATAagagCACCCTGCaaaatataCAATGCAGactactTTTAAatcatcACGAATGCAACAtgtgAatatgtggtgaaaaA[T/G]AAAGTAGcaacaaacacCATCTTGTATGCTGTAAGtataAACTTCCAACTtctcTGCACTGTTCATCTTGTTCTGgatgatAATTTCCTcacaAATGTAAGCATAGCTACCatatTTTCatatATTCAGatcatcTTCCCAGGATCCCTG
chromosome_1:1495531	Valid	TTCGTGGCaaaaCTtaataaCCAAAGTACAAGACTacacACAGAAACTAATGAATAAATGTCTAttggttggTagagataaataaAACAGCTTATCCTAGAAAGgaagaaAACATACTtctcCAtgtgCTAACTGTTGCTCCAGTGCATC[G/A]GATGTtactacCcacaCTTTCGGGCAGCCATCAGccaccaAAGCTTCGACCTGCATAGGTGAAAGAACCAGCaaaaCACTCAGTAACTACatatTATGTATTTCATTTATGTCCAGAtgtgAATTCATTTCAagagTATTTGCTTCaaaa
chromosome_1:1501214	MULTIPLE_PROBES=1,	AACAACACCGAGTGGCGCCGAAGCCGGCCTACGAGGAAGAAGCTAGGGAGCAGCAGCAGCCCAGCGCAGCGAGGCAGCCAGCAGCGGCAGAGTCCCGAGGGGAGGGGCGATGTCGGGGCGGCGGCCGGCGACGTGGGAGCAGCAGGCCGC[G/C]GACGACTACGACTACCTGTTCAAGGTGGTGCTGGTGGGCGACTCCGGCGTGGGCAAGTCCAACCTCCTCTC[C/T]CGCTTCACCCGCAACACCTTCTCCCTCGACTCCAA[A/G]TCCACCATCGGCGTCGAGTTCGCCACCCGCACCATCCAGGTA
chromosome_1:1501286	START_TOO_CLOSE=1,NO_VARIANTS_FOUND=1,	CGCAAAGcacaTCGGGCCATGActgcctctgcctGctctGctcaactcaactctCATCCATGGACcacaGGT
chromosome_1:1501322	START_TOO_CLOSE=1,NO_VARIANTS_FOUND=1,	GGACGGGAAGACGATCAAGgcgcAGATCTGGGacac
chromosome_1:1517176	Valid	GAAGGTACTTTGttttTACAGCATTCATGTACCttttttCTTACAatatTTGGTACTGCTTAACAAatatAAttttTAATTGTAGatatTACCTtgtggagaAGGCGAAGGATGCAAatatTATTGGCAttttGGTGGGAActctGGGTG[T/C]TGGTATGcacaTTGTTAACTTGAACATaaaaagtagtTATGCCAATGTTGAGGCACTATTAGATtgtgACCTCAGCTATGAGGTTTACCTTtataTTTCAGCcatgcatgCctctTAGAAAGGCACCATACTATGCAAGAatatGATCCA
chromosome_1:1525211	Valid	AAATGGCATCCCAGTGGataataTAAACTGAACCTcacaTGGCatatCAGTtgtgCcaacaaAagagGAaggaggGCatatCagagtaactaacCAAgcgcCTCACGAAATCTTCCAAGCAATCGCTccccAGATTCAGCGAGctcctcG[A/T]ACTGAGTGACCCtgtgTcaccacAGATGgaagaaTCAGCTTAGCTCAGGTTAATGCAAATTTCAGTCATgagaGGatatGAATTACTTGGTCATGAACTCCATGAAGacacCTCGGCAACTGctctCATCCTCACCCGCCACCTCAGGCG
chromosome_1:1533703	Valid	TTCagagTCCTGAccccTAGCCTtctcctccctccCccaccaccccACGCaagaaagaAAccccAGGACGAGGCCGGAGCCGCTGCAGGAACAGTCAGACCGTGAagagCCCGCTGTTTGATctgctgCAagagCTCGCCGTCGAtctcT[G/T]CCAGGTTTCAGTCTGAGTTACTGGCCATGGATTCTTTGATCCGAGTCCCACCCTCAGAttttttttttTATCTGTTCTTTGGTcgcgGttttCGCCCAATTATCTGGAGGTATTGGATTTggggCGGATTGccccATTTATCTgagaGGA
chromosome_1:1539112	Valid	GAACGCCTTGTCCCagagCACTCaagaagGCagagTTTGTTCATGgcgcTACGGACCTAGttttCGCCGGTCttttTGccccCTTTccccccTGCTGTTTGCCACCCTCAGGGAAGCTTGTAAAGCTGTAGCTtctcCTTTCCTTCGTCC[C/T]cccctttctttcTTCagagCTTtgtgTGGATgagaTCCTTgagaTacacTGCTagagCtgtgCTCCAAgtgtGCTATGTAGATtgctgcCtttgagtttgagGTTGgagaGTTCGGTTGCAgtgttgtgagagGCTtgtgAAGGgtgtTT
chromosome_1:1560623	MULTIPLE_PROBES=1,	ACGGAAAAAGTTGCATTGAGTAGCAATGGAAAGAGAGACGGAGACAACACTCAGAACTCAGAAGTATGCAGATGCAGGGAACGAAGTGAAACAAGTGCTAGTGTGCAACACTCACAGGCTTAGGCAACAATAGCCCCAGAAANGGGTCGT[A/G]CAATGTGTAAATGTATATACTCATGTAAGGC[G/A]CAAAGCATT[G/C]TGCAAACAAGTTCACATGATGAAAAATTTATTACCGGTCACCAAGCCACCGTTTCAACGTCAGCTTGCAAAAGCTCTTTGCCAAGGGTGGGTCATCAGACATTCAGAC
chromosome_1:1560655	START_TOO_CLOSE=1,NO_VARIANTS_FOUND=1,	cacaATTGGAATAGGTTTGcaacaaAActctC
chromosome_1:1560665	START_TOO_CLOSE=1,NO_VARIANTS_FOUND=1,	AAGTGAGGCA
chromosome_1:1560904	MULTIPLE_PROBES=1,	AATCTAACTTTAATGACATACTATGGCCACAGGTAGCGTAATATCCAGCAGGAAACCACCAAGTACTTCACACACTCCAAAACTCCAC[T/C]GAGATGGACCAATCC[A/T]TCGGTAAGGGTTTACTTGTCTCCTCCCTGCCAAAAGGGCAATAAAAAGAGAAGTTAATAAAAATATATACGCATTGGTTCACCACTAGCATTACATTCTACCACCAGCACCAAATTCATAATCATCACTTCATC
chromosome_1:1560920	START_TOO_CLOSE=1,NO_VARIANTS_FOUND=1,	ACAGCTAATTTGTCCT
chromosome_1:1563963	MULTIPLE_PROBES=1,	GGAGGAGACCCGCGAAGGCGCCAGCGAGGGAGGAGTAGGCGACGCGGCGGATGGAGAGGTCGAGGCACGCGTCCCACTTGGCGTCCAGGTCGTACCGCGGCGGGATCCCCGACTTGGGAGGCGGGGACGAAGTCACCGGCGCTGGCGGCG[G/A]CGGGGGCGGGGTGGGAGCGGCGGTCTCGGGCGCCTCCGCCATGGCCGAGGGTTTCGCGACACGAGGAGACGGGCCGACGCGATTCG[A/G]GGACGGGGGAGGCGCAGAGGCAGAGGCAGAGGCAGAGGGGGCGGACCGGCGGAGACAGCGGGG
chromosome_1:1564050	START_TOO_CLOSE=1,NO_VARIANTS_FOUND=1,	CGGCgtgggtgtgggtTGCTcgcgctctCGACggggGATGCTTGATGCGAATGCCCTGCCttttttGGGTCCGCTCGGCTGCCAATT
chromosome_1:1581576	Valid	TGATACTATTTCATTGATCtgtgTGCAGTTCAAGctctGCAAGGTTAGGTCTGTTCAGTTTGGCCAGAAGGGCATCCCGTACCTGAacacCTatgatgGCCGCACCATCCGCTACCCTGACCCGCtcatcaAGGCCAATGacacCATCAA[A/G]ATTGATTTGgagaCcaacaaGATtgtgGACTtcatcaAGTTTGATGTTGGCAAtgttgtCATGGTGACtggtggTAGGAacacTGGGCgtgtTGgtgtTATCAAGAACAGGgagaAGCATAAGGGCAGCTTTgagaCCATCCACGTCGAG
chromosome_1:1598709	Valid	GCTCACCCTTCCACTTCACCAAcagcagAGCTTATTCGTTGAATGGTTTCAGTGCTTTGCATCTagagGcacaGAATGCCCTAAtctcAGCagagCTTTCCAGGTAtggtggaggaggTCATTTGTTAGatcatcTGTagagGTGCGTCA[A/G]TGAGCGAttttttACTTCACtgtgAGGtataTCatatatatGtgctgcGTGcatcatTGTaaaaTTagagCTATGCAatatCTAATAGATTCAATTATGttttttCTTAATGAAATCCAGCTGGttcttcCCATTCtgtgCCCTAGATGT
chromosome_1:1600785	MULTIPLE_PROBES=1,	CGGAGGTCCGGAAGACGTAGATGTCGGTGCGGAGGTCCTCCACCTCGCCGTCCCACCCGCGAGGGCCGGGCGACGCGGCGGCGGTCCAGTCCCCGGACGGCGACACGGCGGGGCTGAAGTCGGCGACGCCGCGTGGGGTGAGGCGGCGCG[A/T]GGCCCCGGACGCTAGGCTCGTGGAGTACACCGCCGCCCAGCTCCGGCGCGGGGACCCCGCGGGCTCCGCCGTGGANACGTACACCAGGTGGGCGCCGTCGGGGGTCAGCGA[C/G]GGCCGGTCCTTGAGCGCGATGGGGTCCCACGGGAGCAG
chromosome_1:1600897	START_TOO_CLOSE=1,NO_VARIANTS_FOUND=1,	CGGCGTGAGCGTCGGCGAgtcgtcNtcctcCTCCAgcgcCTcgcggcggcgggcggcggAGGCGGAAagagGGACggggGTGCGGTagagGTTTAGTGAGCCGTTCCGCTCG
chromosome_1:1601113	Valid	gagaCGAagaggagggaggGCGGCTCCgaggaggaggagGAGGgcgcGAAGTTGCCGTTGTAGTT[G/A]ACGgagNCGCCGTCGGTGAGGCGGAGCTCcgcgGAggcggcGGCggaggaGAGCGgagaGAGTGGGAgcgcGAAGATGTCGAAGGCGTAGCGGCTCCGGCCGAGCgtggtgAAGACGATGGTGCCGGAGGTGGCGAgcgcGGgcgccgcg
chromosome_1:1618200	Valid	GCagagccagccagTCAGCCagagGGCGGgcagcaACGGGCACGAACCGgcgcGACCTCCCAGGCggaggagagagagaGAGCAacgacgAGCAACGGAACAagagGgcgcgcgcGGCGAggggGAGGACCGGAggggCGACGGTTGCCA[G/A]GCAGGAacacCGGTCCAACGGAACAGGCCACGgcgcTGGAGCcacaGGACAagagCACGGGTCggggCcgcgGTCACctgctgcctgcctgCTCATGGTcgcgCAcgccgcGGCATCCAccccCGCCCtgtgAATCGCCGAGCGACGCCG
chromosome_1:1630733	Valid	atatACATTtatatatatatatataCtaataaAAAGGCaaaaTTTCAGTCTGCttttttTCTGccccTCctctCTCCGAGTCCACGACatgatggcgcAGTGCTTGGGCcgcgCGCCGAACTTGTCGAGCCCAAGAACCCTACCAGATCT[C/T]GCCGTccgccgCCTCAAAccccAGATCCGGGTgcgcCAAGGAATgagaGCAGCCCTTGGGCcgcgCTGTTGCCGGTGGCcgcgTTGGGCtcgtcgaagaagAGGTCCTCGGGCACCCGGAAcgcgCtgtgcgccgcGACGAGGGccccGC
chromosome_1:1647269	Valid	AAtactacTAGTCtataGCCAGCGAGCTAGgcagcaGCGaaaaGCcacaAGCAACTCGATCGTCTATGATCCGTTGCGTCCATTGATGctgggtctgggtGGACAGGCGTGGCTCCGGcgacgaCGGCGACCCTgcacgcacGCACGTCG[C/G]GTCGCTGtcatcaTCCAgctgctACATGCACTGTCGCtaccttacctACCactactACTCAactactacacaccaccCTccgccgCCGGCTCGCCGGTGCCGGccaccaCGAGgcgcTtcctctcctcggcggcgtcgtcGGCGtcatca
chromosome_1:1653712	Valid	CTTGTATGTCCTGTATGCAGCCAatatGCCATTAACaaaaCATCTTagagTCGCtattatCGATAGCAATCCAGCGTTGAAGTCAagagGTTACCTGGATaaaaACAGtataCCCGATTCTAGGGTCAGTACTGTTAccccTGCAACCAT[T/G]TCcttcttCAAAGGTATGATTCTGAACCAAATACgtgtatcatcATACTTAATTCCAGCTGTATTTCATCCTGCAACAGTATTTGGATTCAAGTTTGTCTtgtgTGTTTAGGTGGcattcattTAGATTGACctctCgtgtTGTTTacac
chromosome_1:1655904	Valid	tataATGCAagagAtgtgGGCAAAGAATACCTTGGGTATGCTTtaataaAAGCTGTCattattttttATCTACTTATCttttttGTCAGTGGCCatatCTTCCtttttgtgtttgtgttGCTTAGAtgtgtggtggAGAACAAGGTGCTT[C/T]GCAACTCgctgctCTTACGTTTACAGGTTTGtcttttctttAACttttaaaaATCATAGTGAATTGTATTGCCCAtgttgtTTATGCATtataGGTATcacaGTAAATCTTatgatgTATTTGTCATGGCaaaaGGTtgtgTTTGCtttt
chromosome_1:1667733	Valid	TTTCCTGACAGTGacacGGTGAACTttggttggTTGATGCAAGTGAACTTCCCTTCGttttCGTCGCaaaaAGCTGAAAGAATTTGCCTTCGTttgttgGGCTTACTGTACATagagTTAGACTacacTTGtcattttcatttTTGCTTC[G/C]TTTCCCTTGGAAGttggaattggaaCCGATGTTTGTATTTCAGTAagagCATAATTCTTTCAATGctctCTTACCCAatatAATGTTTAGCTAttttGTaaaatataTAActtcttaaaaaaGAagagGTTcacaACAGCCTTGCTATCA
chromosome_1:1672420	Valid	TGACCTTCATGAcctcctAGGCAAAGGTTCTACTCAGTACTTAAagagAGTATGCAGTTAAGATTCTAACCTtataAGcacaTAAATCCGATGTTACATCAATTGTTTCCTCAATCTgaggagcatgaacatgaaGGTCTAAATTCTTTG[C/T]GCAATGCAttttCAAATGTTCAGTTGCTTCCGCTGATCCATGCACCAGAACCTGCAGAAAGTCATGCATAATTCCAGCATAAGATAACTTTCTATGTACAGGTCAACCATCGACcacaAGGATAACAGTAGCAGGCCACTCAAATCTTGT
chromosome_1:1709385	Valid	ACGAATCagagGAGCCAGACGccccccCGAATCGCCGGaaaaGATCAAGATGCGGCCTTTgcggcgAAGCTCCggggATCTTGCGGCCTTCGgctgctGCctcttcctcctcctccCgctgctGTCCcgcggcgcCGACATGCCGGTGGG[G/T]TCGACCCTGTCGCCGGGCAACTCGGCGACGTGGACGTCGCCCAACAGCACCTtctcGCTCGGCTTCACGgcgtccgcgtccTccccGTCGctcttcgtcgCCGCCAtctcCTACGCcggcggAGTGCCCGTCTGGTCcgcgGGCGATGGC
chromosome_1:1710987	MULTIPLE_PROBES=1,	GGCGAACCGGACGGTGGTGGCGGTGAAGCAGCTGGAGGGGATCGAGCAGGGGGAGAAGCAGTTCCGGATGGAGGTGGCCACCATCAGCAGCACGCACCACCTCAACCTGGTCCGCCTCATCGGCTTCTGCTCCGAGGGCCGGCACCGGCT[T/G]CTGGTGTACGAGTTCATGAAGAACGGGTCGCTGGACGCGTTCCTCTTCGNCGGCGACCGCGACG[A/C]GCCGCCGCCGGG[A/C]GGGAAGATGCCGTGGCCGACGCGGTTCGCGGTGGCCGTCGGCACGGC[G/A]CGGGGCATCACGTACCTGCACGAG
chromosome_1:1711052	START_TOO_CLOSE=1,NO_VARIANTS_FOUND=1,	GAGTGCcgcgACTGCATCGTGCACTGCGACATCAAGCCCgagaACAtcctccTGGACGAGCACTT
chromosome_1:1711065	START_TOO_CLOSE=1,NO_VARIANTS_FOUND=1,	CAACGCCAAGGTG
chromosome_1:1711113	START_TOO_CLOSE=1,NO_VARIANTS_FOUND=1,	TCCGACTTCGGGCTGGCCAAGCTGGTGAAccccAAGGaccaccGCCAC
chromosome_1:1711646	Valid	TccccGCggaggaCCTCGACATGgcgcAGGTGGAgcgcGCtgtgCAGGTGAGCTTCTGGTGCATCCAGGagcagcCGgcgcAgcgcCCGTCCATggggAAggtggtGCAGATGCTGGAAggggTCATGGAGCTGgagaGgccgccGcccc[T/C]GAAgtcgtcCGACAGttttCTGAGcaccacCACGGccaccaGTGCCGTCAGCTCCAGCATGGtctcGACGgtcgtctcgtcgggggCTCCGGTcgcgcccgcgccATCGCCCACCCTGGAGCAGgagaTGgcgcTGGGCCGCTCCGAGTC
chromosome_1:1713379	Valid	CGAAATTGcacaCCCGTTCTGCGTTTAGTGGCTAGACTTTGTCAAATCCACGGATCAATTTGACCGcaacaaAGCTGTTAGTATTGTCAACAGTTCTAGATACGCAGTAGCCAagagTCGTGATTACTGacacAAGaaaaCCTGTTGCCT[C/G]CtggtggCTTGCCTTCAGGGTTGGCCGgtgtATCGCACttttCTGTacacAATTTGCggggTCttttGTCGGAATGCTTCCAGATCACCTCCgaagaaGGGAAagagTTGAGCtaataaTgagaGACCatatCttttGTTCAAAGCTAAT
chromosome_1:1714616	Valid	ATCCACCCTTCCATgagaCCGgagaTGCTTtctcTTAGGCATGAAACCATACTGACCatatTCTGCAATGAAATtctcAAGctctGAttttAGGACCTCAATGTCCttttGCAACCCTGGGACttttGGtctcTGCTTCATGGTACTGGA[C/T]GAGCAAGacacAGAtgcttgctCAGATTGCCTGCTTTCAGCATGATAAGCATCTGGGTCTATGGacacATCAGAATGAGCtgtgGAGTTGCTACCCTTGGCTCCAGCCttttCAatatAATCACGGATTGcacaCAAGTTTGATGGAAGA
chromosome_1:1715500	Valid	AAAGgtgtCCCTATGCATCTTAGtctcAACCATGTACTTCAACAGGgtgtGCTGATccccAAgttgttCTAAgcgcCATTTCCCTTTAAACGAGTaaaaATCACCCTCAACTTGTTCAAACCTGAtctcTTGCTCAAAttttTCACGAAG[G/A]TCCATaacaacACGGGCATGAAGGACCatatAcagcagGCCTTTGCAACcctcctAGaaaaACGATTGCaaaaGatatAATGCTTGaaaaAGGAAACGAAGACTATCAGACTGAatatACAGAActttctttCAGATGAGCACCATGAAA
chromosome_1:1752353	Valid	AAAGATaccaccTCTGTTTCATCTGCTACATCaaaaCGGatatCaaaaTAgtgtCTCAGGctctCAGcacaGATTGACAAACTACatgatgACCAatatAGTTCagagACAGGTGCATTCGACAACTaaaaCGAAGCaaaaTATTCAAGT[A/C]GTTCCCATTACAGTacacGAATTGACGATTAAACcagcaggtgtAACAGTAGaacaaacaACCaaaaATTTagagCTTGTCCTCAAACTCagagagagGGGTCATCTGTTCCTTgagaCCCTTCctctTGCGGatatCCAGCACCAGCTG
chromosome_1:1765099	Valid	GttttGCCCAatatTGCAGTCATGAGGCTGAGCTaccaccACCATGGAACaaaaGAAATGCAAAGAttttttttctctccccgtgtTtctatctaCagagGaaaaaaTGaaaaaaaaTATGGGcacaCATCTGCaaaaTTActtcttCGA[G/C]AacacACTGATggggAACTCcacaTGCTGAcctcctAGTTGCAATCCAAACCGCATtcctccAACAggggACcatcatCCTTCGCaaggaaaggaTCTATCCGGACCCagagCAGCgagaAGATTGAAGCCAagagGATGGACCAGACAA
chromosome_1:1766267	Valid	TTAAACCCAGTAAGAatatCTTCTGTAACTGATCCATAAATccaaccaaTCTGTAACGAAACatatGATTCAGTAtgtgATACTTATTCTGACCAATAcaaccaacAAACAGAaacaacAAACAtgctgcacacTTACATCttttccccA[G/A]TCtgtcttgtctTCATAGCCGCAACtgatgaCATGtataGcttccttcagaagagaagCTGGACTGGCActctTCAGGGTTccaccaTtctcaagaagtgtgGATGcaacaaAAACTGAAGACTGGCCAAATTTCttttCCAACttttGT
chromosome_1:1770141	Valid	cagatctccagatctcggggCGGGCcgcgGgcgcGTgcggcggcggcggcggcgGCGGGTGCTTggggGAAGGGAATGGAACGGGAGTGAAGCGAagagGGAGGGCTtgtgCTAGCttgttgTGCTCCGGCTggggggGCttttTCCTTT[C/G]ttgcgttgcgcgcggcgcGCTTCGCTGCCCgtgtcccctcccgttcccgtGTggggCttttGGctctTCCTtctcGGTGGACtggtgggtgggggtggggctggctggCTGgcgcCTGggaggaGAggacggacggaggaGGGAGGCCGA
chromosome_1:1777167	Valid	TAGCTTCCGTAGCTTCAAGATGCTATCAGGAAGCCGTgagaTGTTGCTacacATcacaAACTCAATGCCTTGCaaaaACTGAAGAtctcCTATGACTTCAGGGATCGTGGAAATGCTTGTAgcgcGAAGGCTCAAGCGtctcAAATGTTT[A/G]AGGTGGCTTATGGAGTCTGGCAGCtcatcaAGATTTACATTATCTAGATACAATActctTAGGCatgatgAAAGGTTGCTCCATAACTCCTTTGAATTAACcacaGTGCTTCCGAATAACATCAgtgtTCTAAGGGATACCTGttttCGC
chromosome_1:1777581	Valid	TGTTATGTACTGGGCAAAGGAGCGGATGAcatcatGCATGGTGCATGctgactgaCCGTAGGccccTttcttcGGTTCTAagagGTTCCTTgagaCCAActctCTGTAGTGCTTTAGccccACATCTTCAAATAGctctGATGACGCTGT[T/C]GttttgttgttCACGTAttcttcTgagaTCCagagATTGACtataTCTTcgcgTCTGATCGGTTCATTTGTAGGGaaaaGTGAGCAGtataCAAAGCATTGTTTCAAGTCTGGAGGCAAGTCCGCATAACTCAAGTAGACAGCCttgttg
chromosome_1:1784719	Valid	TTCCAATGGTACCAACGTCAGTGATGTTATTTCTtatatgtgAAttttATGTTGCCttttCTCCTAGAACAGaaaaTCTAGTCGAAGAtctcTTGACGAGttttGAGGTTGAGGTGCAAAGccccTACTTGATGTACCGTAAtgctgcTG[G/A]TGAAATCATTGGAATTTGGTTCTATGATCcacaGGAATGTCaagaagTTGcacaTCttttTAGCAGGTAACTATTTGATCTGTTCCTTTCAATTTCATCcacaCTGGTAtgtgGTatcatcCAccccGttttGTACTGTCCTTTCTAGGT
chromosome_1:1788386	Valid	CGGGTcgacgaCGAGCTggggccccGCcgcgTGgccgccTTTCCCGGTGATGGTCGCCGTGAACCGAGCTGACCCGGCGAGGAACGGGCCCGGCCTagagCCGACGGTGCCCACCGGTAGGGCAgtgtCCACGTGCACGGCGAAGATGGT[C/G]TGCAcgtcgtCCAGGACGccttccttGAGGACATAGTACccgccgGCGTGGCcctcctcggccggcTGGAacacGAGCTTTACTGTACCCTAGGGACaaaaTCcacaATTATGCCAAATGGCCAtttttttaataaGAACTGGGAGTGAA
chromosome_1:1793927	Valid	gttgttCGAGGCCTAGCTGGgcgcCTGGGCctcgctcgccgccgGCgagaCgtgtTTGTTCAGGTACTCCATGGCCAcggcggCGTGGAgcgcGGCTCCGACggggAgcgcGCCCtcgtcgATCTGGAGGTgcggcgAGTGCACgtggtg[C/G]ACCTTccccGTcccctcgtcgCGGACGCCGACGCTgaagaaGGCAGCCGGGAtcttctgcgcGTAGAAGCCGAAGtcctccgccgccATGACCTGCGGCCGCACCTTCACGTTGGCCTCGCCCAGCATGctctCGGCCACCGCCTTGGCG
chromosome_1:1794715	MULTIPLE_PROBES=1,	AACGAGCTGCTGGAGGCTGAGGACGGCGGAGGACGCCGCGACGATCGGGTCGACGACATGCTGTGGCCCCGCCGCGTGCCCGCCTTTCCCCGTGATGGTCGCCGTGAACCGAGCCGCTCCGGCGAGGACCGGCCCTGGCCTGGAGCCGAC[G/C]AGGCCCACGGGCAGTCCCGTGTCCACGTGCACGGCGAAGATGGCCTGCACGTCGTCCAG[A/G]ACGCCTTCTTTGAGGACATGGTAGCCGCCGGCGTGGCCCTCCTCCGCCGGCTGGAAGACAAGCTTCACTGTACCCTGTGGATGAAATAGT
chromosome_1:1794775	START_TOO_CLOSE=1,NO_VARIANTS_FOUND=1,	agcagcGGTAAAtgtgGTGGctctttttCACTGTACGCTAGGTGGctctTTTGTCttttG
chromosome_1:1798203	Valid	TAATTAGCTTACTATGGCatatTTtataGGTTCTGTAATTGCTGATCGGCGtgatgaATTCGAGGCCAATAGTTCTTATCTtcctccTGCTCGTGCTCATTatcacatcacAGTTTGAGTGGAagcagcAGATTGGtgaggctgaggcAA[T/A]TCCGACAGCTACTCggaggaGGCAACAGGCACTTGAAAGGGAAGATGCTGTTAAagagAAAGTGAGCACTTGCATTCTTAttttGTTGCATTGATGTTAttttGTTTATCAGAAGCCCaataatTTATCCATAACATttgttgCATTGAT
chromosome_1:1846697	Valid	ttttttttCTTAGCAGGTTTATCAAATTATCCATCTGTCTTGCttttTGTTAGAAACCaaaaGACGAGCcacaGAgtgtACCGGCTTcaacaaATGGAACATCAATTCCAGAACCaaaaATCATTTCTGaaaaTGGAAGTTCtgtggaga[C/T]TCAGGACAAAGATGTTATCCTGGAAGGCCTTAGTACTGTTAGTtctcatgatgAGTGGACTCCATTATCTGTCAGTGGtctcCGTCCGAAGCCTCGTTATGAGGTGCACCAGATACTTCATTCctctTCCATCGtttttctcTATTTACT
chromosome_1:1882487	Valid	CGAGGAAATCAGggaggaAGACGtataGCGaaaagaagaaAGAAGcacaAACTCAGCACCAGCCTTTAAATTTacaacaGaaaaacgacggacggacgGTCACGaaaaGGTTAACATCacgacgAcgcgGCAGAACCTCGCCGGAGGCCG[A/G]CCGGcgtacgtaCGtctcCGCCGTCGGGTCAGTACTCAGTAgcggcgCACGAGGCCGGTGCAGCGGTCCTTGATCCATCGGAAGCCCTTGCGGATGGACGCCTTGACCCTTGCCTCCACGGCGTACGACTTGTACCCGGCCACCCTCCGC
chromosome_1:1883461	Valid	AAACATtgtgCCACCTATGGTGAATTAGAATgagaCAGCAAATCAGATAATCAGAATacacGGATGctcctcAACTCataataGGAAATCTTTAttttttttctcctcTATTGtttctttcATTCAGTTCTACATTGtctcCAATTCTGC[C/T]ttttccaccaTCCATCTTTACTTTCcaacaacacaaaccaaccTacaacaGACAACTTATTGgagaCAGGGaaaaAGTTAGCATGCAGGCTtataACTCATACAAccccCGTTACAagagGGCACTCGTtctcTatgcgatgcgCCGTAG
chromosome_1:1883616	START_TOO_CLOSE=1,MULTIPLE_PROBES=1,	ACAC[G/A]TGTGCATTAGGGGGTTCAGTTTGGACGGCGAGGCAGTAATCATACTAAAAAACCATTTACAGCCA[C/T]GAGTCATCTCCACGTTGTACTGAAATGGGAGACGAAGAACCGGAAATCCGGATGGTCTACATGTATTCTGCGGAGCCAGCTGTC
chromosome_1:1883682	START_TOO_CLOSE=1,NO_VARIANTS_FOUND=1,	AGcctcctGCATCAGTGAGGTGacacGGTCCCGctctTGGGTTCTGTCAGATGTCCAAATGGAGGC
chromosome_1:1929498	Valid	CCGAGggcggcCTcgacgaCGACAAGCTCcgcgACGTCAAGGAGTTCCTCGacacGGCggaggaGGacacCTGGTCCTGcgacgaGTCCTGCAAGCACGccccCAacacGCCCATCAAGaccaccCTGCTAGCCAAGAACAAGGACTTCG[A/C]CGCCGTCATgcgcGTCGCCAAcgcgCtcatcaAgcgcGCCAccgccgGTGACTCGCCGgcgcCAAGATtcatcaATTGAAGCAGTACGGTGATTCATCCATTGattattCATccccgcgcgcgcCATacacATCcacaTCGTATTGAATT
chromosome_1:1964618	MULTIPLE_PROBES=1,	CATGCATGCATGCATATGGATATGGAGGATCCTTCCATTGTGGCTTTCAAATTTTGGCTCACGTCCTTCCTTTTATTTGCTTTCAAATCACACACTGCTGAATTCAACAACTTTTTTATGTTGCACATACGTACGGTGCATGCAGGAGCC[A/T]GGTGTCGCAGAGAAGGAGTTCTCGCCGGCGACCGC[T/C]CG[C/G]TACCTGATGAAGCCGATCCTGTGCAACCGCTTCACCTCCTCGGCGGCAGGCGGCGAGAAGCCAGC[G/A]GA[T/C]ACGGCGGCGCCCGCCGCCCCCGTCGAGGA[G/A]CCGCTGCCGCCG
chromosome_1:1964654	START_TOO_CLOSE=1,NO_VARIANTS_FOUND=1,	TGGCTGACggaggaGGACGTGGGCCACTTtgtgTCG
chromosome_1:1964657	START_TOO_CLOSE=1,NO_VARIANTS_FOUND=1,	GAG
chromosome_1:1964723	START_TOO_CLOSE=1,	TTCGAGCGGACGGGCTTCACggggCCCATCAactactACCGCAACATGGACCG[G/C]AACTGGGAGCTG
chromosome_1:1964726	START_TOO_CLOSE=1,NO_VARIANTS_FOUND=1,	GCG
chromosome_1:1964756	START_TOO_CLOSE=1,NO_VARIANTS_FOUND=1,	gcgcCGTGGGCGGACGCCAAGGTGCAGGTG
chromosome_1:1964861	START_TOO_CLOSE=1,NO_VARIANTS_FOUND=1,	CccaccaGGTTCAtcgtcgGCGACGGCGACCTCACCTACCACTACCCGGGCATCCAGGACTACATCcacaAGGGCGGGTTCCAGGCCGACGTACCggggCTCGAC
chromosome_1:1966014	Valid	ggcggcGATGACGGTGAGGCACCGGCAGCTGGAGGCCAACGGCatatCGATGCACGTGGCGGAggccggccCCGTGGACGCCTCcgcgCcggcggTGCTGTTCGTGCACGGCTTCCCGGAGctctGGTACTCGTGgcgcCACCAGATGGA[T/C]TACCTcgccgcgcgcGGCTACCGCTGCGTGgcgcCCGACCTCCggggCTAcggcggGaccaccgcgcCGCCGGAGCcgtcgtCGTacacCGCCTTCcacatcgtcgGCGACCtcgtcgCGCTCCTGGACGCCCTCCACCTCCCGCAGGTA
chromosome_1:1978272	Valid	ttttGGGATCGAGGATGGGAGgcgcACAGACCGCACCTTTGGGACCGGGTTGCCGAGCTCCTTGGCGTGGGCTACGTAGTTgcgcCCAACGCCgatgatTTTCGTGCTcgccgcgaggagCctctgcgccgccgcAgccgccATGGCCGC[T/C]GGCATAGTtggtggACCGGAGGCTTTcgacgaGGAAGTGGAtgtgACGGTGAAGCGAAttggttggTGGATAACGAGTTAACGActctAACTAATCgatactgatactGCGGCCCttttttCcttcttttgttgCGGTTGAGTTActctT
chromosome_1:1981401	Valid	TCCTCAAGCctctttttCTCAGCCtcgtcgAAGGCAGCCTtctcAGCCTGAAACAGATCattattTTAGTtgtgTGCAATTAGGAAAGTagagTACaaaaCAGTAACCCatatAGACAAGTTGGCATACATCTTTCTGCTTGccccAGGT[C/A]TCCACTGCTAActtcttGGCGTACTCAGGGtcatcaGTTATCaaaatgttgtCGAACAAAGTTCCTGATTTAACCTAGTATGATagagAATGaaaaTTAGTggggCATCGGACATGATAAACTAAGAAAGTCATTATGTTCATGGAGTAA
chromosome_1:1998841	Valid	CCTGTCAGGAACTCCgtgtCTTGGAATGCCAtgattgatGGGTATGCTgagaACGGGAACGCCTCGGAGGctctGGCTTTGTTCTggaggaTGGTCCaggagggtgtGGAtgtgACGGATGCAGCtgtgTTGgcagcaTTGCAAGCgtgt[G/A]GGGAGCTTGGATGCCTcgacgaGGCAAGGCgtgtCCATGAGCTACTtgtgAGGGTTGGCTTGAAGTCCAAtgtgTCGGtgatgaAcgcgCTTATcaccacGTACTCCAAGTGCAagagGGCAGACCTtgctgcCCATGCGTTCAATGAGC
chromosome_1:2030139	Valid	TTATGTTTGATGCgtacagtacaACTGctctAGAAgtggtgcacaAatatATCAttttATTTCCTGAAAGAACTTAAGttttTaaaaAGCAAGATCAAAGGTTTGaataatTTTGCATTTACCTTCCgcagcaTGCCAAATAGAACAGAT[C/T]GAAAGGACTGTTCAACccatccatCGCCATCTTTAGCTTGATGGAACTCCTTGCAGTCCTGTAatatAGaaaaTATgttagttaATTTAAGACATTTAAtagtagCACGGTATTAGAAATCACCCATTTcacaTGTCaaaaGAAAGCACC
chromosome_1:2046423	Valid	aaaaCTTACATGGCTCCACGCTCCAACGATTCCCATCTGAAtgtgGGTgcagcaTAAACCCTGGGAAAGgtgtGAAGGAGTATGCCCACGCAGacacAAACcacaGCGACTCCCATcacaGTCAACATTGCTGGCCtataaaggaaggTT[C/T]TtgtgGTAGAATTTGGATacacCCGTGCCTGACGGCTGCagagGAGGCAACTTGGCActgctgCAGACATTGGCCTGCAGAtctcGAGGCTAACATCGCCAGGCTTAacacCATCAGttattaCagagCatatACTGCTCGGAacacCGA
chromosome_1:2047173	Valid	TCAGcacaTCCAacacATCctctGCATCACTtgtgGCAgctgctatatGGAggggggTAATCGTTGAAGGGCCCagagCATCAGGTCTAAATAAGTATGTCtgtgCAGTTCCCTTCGAGttttTATTTGGTTTGTAtctcAGCAGAAATC[C/T]AACCATGTTAACAGACTtcctccGTAcagcagCATGcaacaaAttttCTGAAAGcaccacAtcttctGgagaTCGGGATCCcacaTcaacaaGGCCaataaataAGAAATCTAACAGCAttttGATcacaGcacaCCACTCCCGCTCCAT
chromosome_1:2047362	START_TOO_CLOSE=1,	GGCAAATacacCAAGATTCCTGAAtctccacaTGTTAA[A/G]GGCAGCTagagACGTATCAGTTTCATCctctTTAGACATTCTGTTCGctctATgaagaaGCCAACCCAGCTCATTtataAACTCCagagCTTGGTCCCTAGcatcatCATTAACATTTGCATGTTCGTTACTggaggaCTCAAatatGCT
chromosome_1:2078282	Valid	GCTCCATGTAcggcggCTACGACAACCCGACggggCTCAccgcNgGGTCGgcgcCGgtgtCCTgcggcgGCTGGgtcgtcCtgtgCCTCGTCTGGATGGTCACCTTTGCGTTCGTCAAGgagaNAgtgtagagCCCACCTCGAgctgctT[A/C]tcatcaTGGAATAGGATcacaCACTGCAACATGTTTGCTACTCAgttgtgttgtACatatGAagagTGAGttttCATagagaagagaGAAATAGATGttttgtgtgtgttgtatgtaCATGGGAGGCagagCTGAATCTTAatgatgCTT
chromosome_1:2117141	Valid	TTCAGatatGGTAGCTCAAAGCCATTTATGCTGGGCAGACAATCTGGatatCATGGAATGCCCTATGGtctcTCttttATCTAAATCTGTAgctgctCTGGTTTATgagaAGATTGATCGAAGCTGTAGCTGCAGCTACATGAAAGGATG[C/A]TCACTtataatatGTTAAtctcATGctactaTTGTAatatTTCCATTTCTATTGTAATGTAGTTAATCAactactGCAGTTCAtcgtcgACATCTAATGCTGGTTACCGCTacacTGTTGACCTTTCCTTGCTGGCCTTCAAGGGTTTGA
chromosome_1:2160859	Valid	ACATGcaccacCAGCTAATCCATGTCtaagtaagctcctcTCCGTTTcacaCACGccaaccaaCCAAGCAGACGAAGCAAAGAATGCTTCGAGGTcgcacacgcacaCGCctctgcagtgcagtGctctgcgccggcggCGCCAgcgcAG[C/T]TACCagaagaAGACGGACTcggcggCGgcgcggggNTTGCCGgcgcCGgagaggcggccgtagcgtagGCCACCGGttttGGAgcggcgTGGCAaggaggAGGAGCcgcggcggcgGGTGGCCCAGCCGAAGCagagGCGGAGgcgcGCG
chromosome_1:2172274	Valid	TCCAATGcacaTTATGGAagtagtAagagacacCATCTTTACAATTGTAACggggAACAATTTAatatAGTCAGGaaaaaaACTCACGTtctcATCTGCTATTAGGtatattttGCCAACTTCATCTgcagcaGCTGAATAAACATCAGA[T/C]AGaaaaCCAGTAACTGATCTAGgagaAaagaagCctctGCCatatCCTTGTtctctagttagtTGCAAtgtgACCCATCCCTGCAttttAATagagagaaagaaTTCATCTgagaGCGtcctccTTAAGAACaaaaCcacaAGaaaaGAC
chromosome_1:2230451	MULTIPLE_PROBES=1,	CCCTCTGCCTTTCCTCTTCCCCAACCCAACCACCCGCACCAAGCCAAACCAGGGAGACACAGCACGCGGCGCGGCCACGCCGAGCGCGCCTGCCTGCCTGGGCTCCCCTCCCCTTCGCCTCCCTCCTCCGATCGGCCTCGCCTAGCTGCT[T/G]CTACTGCGCGCGCGCGCGCCGCCGCCGCGGTCGGACCCGGGAGGAGGGCGGCTGGTGGTGGGCGGGCCCGATGGAGTGGGCATCGGCGGCGTACACGGCCGCGGCGCTGGTGTGCGCTACGGCGGCGTGCGTGGTCGC[A/G]CTCGCGCACAT
chromosome_1:2230590	START_TOO_CLOSE=1,NO_VARIANTS_FOUND=1,	CTACCGCCACCTtctcCACTACGCCGAGCCAATCTACCAGCGGTTCATCGTCCGCATGatatTCATGGTCCCGGTAATGctctCCGCTCGCCACTCATACCTAACCCTcgcgGCGGCAGATCTGgcgcCGCCTTcgcgG
chromosome_1:2232527	MULTIPLE_PROBES=1,	ATTAGTAATTGCNAAATCACCATTTTCTGAAAAGCCACATCCATGTTATTTCAGCTATGATGCTTGGGTCATCTACAATTTTCTCTCACTCTGCTTGGCATGGGTGGGAGGTCCTGGTGCTGTGGTGGTAAGTTTGAGTGGCCGAAGCCT[G/A]AAACCGTCATGGATTCTGATGACTTGCTG[T/C]TATCCAGCTATTCCTCTAGATGGGTGCGTAAGTGTCCTTGGTGCATTACTAAGCAACTACTACAGCTTTTTAAAATTCTGTGCCATTGCTCAATAGTAAGTGATTAGTTTTTGTCAAATA
chromosome_1:2232557	START_TOO_CLOSE=1,NO_VARIANTS_FOUND=1,	TAttttGTGattattACGAAGTGCTGTCTG
chromosome_1:2232861	MULTIPLE_PROBES=1,	AAAAAGAAAAACTTTGGTCTTGGACAGGCGTTTTATACGAAGATGTAAACAAGGTTGCTTGCAGTTTGTGATTCTCAAGCCTATTTTGGTTGTTATCACCTTCATACTTTACGCGAAAGGAAAATACAAAGATGGAAACTTCAGTGTCAA[T/C]CAATCCTATCTCTACATAACTATCATATATACAATTTCATACTCAATGGCTTTATATGC[C/A]CTTGCATTGTTCTATGCGGCGTGCAGAGATCTACTTCGGCCATATAATCCTGTCCCAAAATTCATCATGATCAAATCGGTGGTGTT[T/C]CTC
chromosome_1:2232921	START_TOO_CLOSE=1,NO_VARIANTS_FOUND=1,	ACatatTGGCAGGTAAATACttttCAAGTAttttCCctctTcacaCTTCCCAGTATGTAA
chromosome_1:2233008	START_TOO_CLOSE=1,NO_VARIANTS_FOUND=1,	CATTGGCCCACCTATTTACTAAGCTAAATCTAGAACttttttttCTGTTTGCAATAAAttttTAtgtgatatCCAAGCCATAAATTG
chromosome_1:2233240	MULTIPLE_PROBES=1,	AACCTTTTTATTGCAGGGTGTCCTGGTTTTCCTTGCTGCAAAATCTCGATTTATCAAGAATGCTGATAAGGCTGCTGATCT[A/C]CAGAACTTTGTATTGTGTGTTGAGATGCTAATAGCAGC[C/A]ATTGGGCACTTATTTGCTTTCCCCTACAAGGAATATGCAGGTCCCAATGCCCGCCCTTCAGGTGGTTTCAGAGAAAG[C/T]CTTCTTCATGCTTTGAAATTCAACGATTTCTAC
chromosome_1:2233279	START_TOO_CLOSE=1,NO_VARIANTS_FOUND=1,	CATGacacCGTTCACCAGGTAACCAGTATCTTTcacaCT
chromosome_1:2233357	END_TOO_CLOSE=1,	AATAGTCCCAATACATtgtgGCATCTAttttGTCTGATCaaaNCTCATTNCCATGCAGTTTGCTCCtacatacaA[C/T]GA
chromosome_1:2233505	START_TOO_CLOSE=1,NO_VARIANTS_FOUND=1,	atatGTGctctACAATcacaACGAGGgagaCAATGcacaAACGAAGTATCCCTCAGGGAGCACCGccccAAGTGGTCAGGgtgtagagTtggctggcATCACCgtggtgGCTTCAAACAGTCCAGTGACATCAAgtgtatcatcCAAC
chromosome_1:2233724	MULTIPLE_PROBES=1,	CAGGCAGAGCAGGAAGAGACAATGACAACCCCTATCAAGGACAAAGTCGATCCTCCTGGAGGGCTTTA[T/C]GATCTGACAGAATTGCTTGATGTGGATTTGTCTAGCTACCCAGCCAAGGTTCCTGCAATCACCGATGTAAGAAAACAATGATCAAGCTTGATGAGATGGGCTATTAGTAGGTGTTGCAATTGGGG[A/G]AAATCGTGATTTTTGTTGAAGAGT
chromosome_1:2233850	START_TOO_CLOSE=1,MULTIPLE_PROBES=1,	TACCATAGTTAACATTGTAAAAATGTGTGTATTAC[C/T]TGTTCTGATTTTTCCCCATTGAAAGGGGGTTTATTCATTGTCAGCA[G/A]CTGCTGCCACACGGCCTCATTCACCCTGCTCTCTACTAACTGT
chromosome_1:2233910	START_TOO_CLOSE=1,NO_VARIANTS_FOUND=1,	GTaaaatgttgtGAGCTCAAGGTGGACCTTAAgtgtCAAggggAATCtataCTAatatAA
chromosome_1:2233957	START_TOO_CLOSE=1,NO_VARIANTS_FOUND=1,	TATTCTGCGTTTCtggtNgTGTAttttCTGGttttACTGTCCTACCT
chromosome_1:2235133	Valid	TCGACGTGCTTCCTGCCCACCTTAGATACTTCTGGCAATTGGCATGCTGTCAAgtgtCAacacAATAGGAACATGATAAATCCAACATCCCATTActctCtattatTAAGaaaaaaaaAGaaaaTGAAACTGCACCATTAGGAAATCCTT[T/C]GCGTAtgtgTCACTTCaaaaGAGGGTTAAACATCAAGattattAGCATGTacacTTATCAATGGTTATTGTCTTATTGAGCAACgtgtGaaaaCaaaaaaaaCtatttattCATCAGTCGGCCTTCTGCAATTCTGTccccCTTGGGCAG
chromosome_1:2235288	START_TOO_CLOSE=1,MULTIPLE_PROBES=1,	CATT[C/T]TGCTCCCTCGAATTTGATTGCACCTCTTTATCATCCTTTCCAGCATCCTGAATCTGGGAGTCTGTTGAGGAATCTGACAGTGAACTCTCAGAAGTGATGGCACCAGAGCAGGCTTCGCCGTCCTCGCCATGGAA[A/G]AACCTAGACAGAGAC
chromosome_1:2235423	START_TOO_CLOSE=1,NO_VARIANTS_FOUND=1,	AGTGGGTTGTAAGTagagCTGGCTTTCCGAAGGCCCTGTATTGCCTTCATAGCTGCGAgtgtGCTTCGGTAAACATCGACGGTTTCcacaTcgcgGgatgatGTTGGGTcacaCCTAGCcacaTCAtgtgGTTCC
chromosome_1:2235642	Valid	AGATTTGAGGATGAACTAGGCTCAAGAACTTCTGCTTCAACCGGGaaaaGAAGTTCAAGATTAGCCTC[A/G]CATtctcGAACAAGCCTTGTCAAAGGTTCggtggtGaaaaaaGGCTGGTGACGGacacGCTGAGTGAAAGGCAAGCTAAGCAcgccgcCTGTtctcTTGTCATActtcttCAGTATCTTCACTAGTCCTGCATGTACAGCACGTAGGACA
chromosome_1:2241465	Valid	TTAACATCTGAAAGTAATGAatatCATGTTAGGTCATTccaccacacaTTgagaTTGGgagaTCAGGTACCAAGatatacacTTGGTAACTTACAAAGTAGGatatCGCTTGCAATGACAATGTCCCAAtctggtctggAAACTGGAAAT[T/G]GgtgtccccAtgtgTCtgtgCATTaaaaAGAAACATAagagAACAATTATCctctTTTAGATGGTGCATCCTAGATacacATCAAGGGcacaGttttCAGaaaaACATGAAGGGcacaTTTGGGaaaaaaGAAAtactacAAAtgtgTAG
chromosome_1:2259474	Valid	AAGTTCAGGAGTAAATGAGTAATGAATCTTTCCCACTCGTTCAttcgttcgGtataCaaaaTTCAAGGaaaaCACTaggaggCAGGAAGggaggaGAatcgatcgatcatcAACCGCTCATGCCCAcgctcgctTCTTTGGGATAAGATC[T/G]AGCGTCTTGACTTtatctatcCTggcggcGACGATGTAGTCGTTGACGGTGAGGCTGTCGCcggcggCagagGGCGTGgagaGCTCGGCCGTCACCTGGTTGGGTGCCTCGAacacCAGGgccgccggggCGTGGCCGgcgcCGTCGAGC
chromosome_1:2262810	MULTIPLE_PROBES=1,	TTTTCGCATGTAAACAAGGCCTGAATACATACACACATCACCGCACTGAGATTTGAGGGCACAAACATATTGTTTAATAAGTAGCATATTATACATAACTCCAAAGTGCAGTTCAACTGCTTGACAAGCAGGTACAGTACAGACTGAATA[A/G]GTACAAT[G/T]CCACAATGCTTTAGAAATCCCTACTACACATTATCCAGAAGGGGACTTTGACATATACTGTATCAGAATCCAGATGTCCAATATCATGATCATGAC[G/T]TCTATTTACAAAACCATGCTGTCTGTTACATGATGCTATAGTGTC
chromosome_1:2262818	START_TOO_CLOSE=1,NO_VARIANTS_FOUND=1,	atatTTGC
chromosome_1:2262915	START_TOO_CLOSE=1,NO_VARIANTS_FOUND=1,	ACTacacCACCAAggggTAGGctctCTTACcacaTTACATTGGGCACtgtgGAACGATCTATTagagctctgatgatAAACCagagGACAATGAGGC
chromosome_1:2263249	MULTIPLE_PROBES=1,	AGCAGATTCATTTGCACCAGCTCTCAAAGCAATCCGACCAGCTTCCAGGAATCTGGCGACAGCATCCTCTGCATAGCGGTTAGCTTTCCCGACAGTCATGGTCCTGCCAATATCTGGGTACGTGTTCAGTACATGATCACCGTTAAGCTG[G/T]GAGGCAAGTTGAATCAACTCCACTTGAAATTCCGAGAGAGATGAATCTTCCTTGGGACCAAATGGTCGCAGTGACTTTGTCACCTC[T/G]GGCAGCTTCTCTGTTTGGGAAAAAAGAGTATGTGAACACAGATTCCAGGAGCAGAACATGCTA
chromosome_1:2263336	START_TOO_CLOSE=1,NO_VARIANTS_FOUND=1,	CAGTATTAGTTAACCTTCGttttTATTaaaaATTTATTGACGAAGTACCGACATGGCAGGtataGTGCaaaaaaTGTCATAattatt
chromosome_1:2264989	Valid	CTTTAggcggcGGAGGctctGGTagaagaGCGTGGCCGGGATGTTCTGgtagtaGATGCCaaaaGACAAGCCGTtctcCTCGAGGCTGTCAAAGATGGtcttctGCGGGAAGCCATGGATGAGGTCCTTGCGGGCGTTGAAGGTGAGGCC[G/A]TGGGATGTCGCCGAGTGGACGAACAGGCGGTTGGGCTGCGTGGAGGTGGGCACGGAGGCGAACCAGCGGTCGAacacGGCGAACtcgtcgGCgagggaggCGTAGACggggACGGCGTCGGGCTTGAACCCGCTCATGACGTTCTGCGGC
chromosome_1:2300937	Valid	ATGTAGATGTCAATTAatatCCTGTAAACCATGCaggaggTGgtgtCCAGAAACcacaGTGGCCTtatatgcctgccTCATGCTCCAGtataAACCATCTGTTTacactctcATAACTCCTGttttCctttctttGCTATTAGATCtgtg[A/T]CTTAATCCAtctcTCTAATCCTGATTCTTGAGttttTGATGCACTGCATTACAGGATGTCatatAGATTGAAAttttTGGCAGTTCTTGATTGGCCTGgtgtCCtataGctctTGTAAATtataGAAGCATccaccaacacTCACTACCT
chromosome_1:2305833	Valid	AACGCCCTCGCAgcgcCGgagaTGGAgcgcAGCCGGCACCAGATgagaGCTGACTccccACATGGCGTCATGGCcagcagCGTCAaggaggCAGTCcagcagcagcagcagcagCAGGaaaaGTGCCGAGCTTTCGGgcgcCagagCTCA[C/A]agccacagccacCATGGCCGggcgNcctcctcCCCTgccgcctacggctacggcCGGCAGctctCGTCCTACAGCACCCGctcctcCCAGGTcagcagcagcagTAGCGGCTCCTTCAGTgcgcGGGTCGCCGgcgcCTTCACGAGCTGC
chromosome_1:2306295	MULTIPLE_PROBES=1,	CCCGTGGAATTCTGTCATGGCTCCAATCCCGTGGAATTCTGTCATGGCTTAAAATTGGCACCAAACAAGCATTAAACTTTCGAATTACGAAATCTGAGCGTGTGGAAACTTGGCAAATTTCGAGTGCAGCAGGGTCATGGCANGAAGGCA[G/A]GGCTCTCACAATTGCTGACGTGTCCAAGGCAACATCAAACTTCAGTGAAAAGAACATGAT[C/A]AGGCAGGG[G/A]CGCTCAAGCACCATGTACAGAGGAAAGCTCAAGGATGGGTCTCAGATCGCTGTCAAATGTGTCAAGAAGGTTAGTAACCG
chromosome_1:2306356	START_TOO_CLOSE=1,NO_VARIANTS_FOUND=1,	AAGatcatcCATGttttTGGATTGCTCATagagCAGGTGGATTGCAgtaatgtaatGTTAC
chromosome_1:2306365	START_TOO_CLOSE=1,NO_VARIANTS_FOUND=1,	TAATTAGCT
chromosome_1:2312791	Valid	AtctcCCcacaAACGatcatcAACATAGtcatcaTAATCATAATTGTACtcatcaGGTAGAtcttctGGATCCCGAAACAAGTCAAatgatgCATCTGCATCTTCATCTagagGCTCACCAttttCAACAGTGgctgctACttttGCTCC[C/T]GAATCACTTTCATGAGttttCGAGCTTCCTGTTTGCtcatcaCttttGTCAGCTGTTTGaagcaagcGtctcTGAGTAtgtgattgtgatGTATtctcTGCTTTGgtagtaACATTagagATGCTCCCAGAATGAgtgtCGTTTACATTA
chromosome_1:2313007	Valid	TTCGGCAACTGcacaTtctcTTgcgcTTGGGTAGAATTAAGttttGTTTCAACTGAAtgttgtTC[G/A]GATGTAttttTCAGGGtctcAcctccctcCATACTTCCTACAATGATAAGCatatataaataacaacaaAACAGATAATTCTTGCatatTTTACaaaaATGAAATGCATAGAATGTCCatatCAAcagcagTTAGtataGTTGGTCCTGG
chromosome_1:2319906	Valid	CGTtctcCACTccccCAAGCCGATcacaCTCGccccACTCAaagcaagcagcagcCCggggGAAGGCTCgcaggcagcgcgGAGGAATGGCGACCAAGCCGGTCACCGTCGGCGACCTCATCCACcgcgTcaccacCTCCTGCctctCCA[G/A]CCGcctgccctgcAACTacacCCTCCGGGACTCCGTCGACAGCGACCTGgacgacgacgacgacgacCCCTTCGCCGACGCCGtctcTagcagcgagaAATGCCGGCGATccccGTCCGCTgcggaggcggagGAAATCGAGGAagagGA
chromosome_1:2320810	Valid	GGCCACCCGGTCGCTCACCAAGATCCCGgtgtCCTccccGCAGCTGGCCAAGCAcgcgCTGGAGgcgcACGTCAcgcgCGCcctNctcggcggCTTCGAGCACGAGTCCTTCTACCTGGACGGCTCCctctCGTCgctgctGGAccccGC[A/C]TCGTTCcggcggGAGCGGTACGTGCAGTTCcgcgACATgcgcGGGATGGAGCCcgcgGAgctgctGGGCGTGCTCCCGACCTgcgcCTTCGGCCGTTAcgccgcCGCCAAGTTCACGgcgcTCCTgccgccgcgcGTggaggaGGCCGTC
chromosome_1:2325167	MULTIPLE_PROBES=1,	TGATACCTTGAAGGTGACTTCCGGGTAGCGTCGTGAGATGGCCTTGGTGAGGAGGTCGACGTAGTCGGTGCCGGGCGCCATGGAGACGCGCACGAGCCACCACTGCGGCCCCAGCTCGGCGAGGAGGTCGAGGTTGAGATCCTCCCTCCA[A/C]GACCTCTTAGGAG[G/T]CTTCTTCCGCCGCCGTGCCGGCTCGTGGATCAGCCGGTCCTGCACCTCCTCCTTCCAGTCCGTCGCACGCAGCTCCCGCCGCTCCCGACGCTGCGCTCGCTTTTCCCGTGCCGTCACCTCGCCCCCTGCGTCCGCG
chromosome_1:2325181	START_TOO_CLOSE=1,NO_VARIANTS_FOUND=1,	GAAGCTGAAGCAGA
chromosome_1:2325380	START_TOO_CLOSE=1,	TAGGcacaCCGGTGCggggAGCCgagaCGCTGgcgcCGCCGTGAGGGA[A/G]CAGCGGCACGGGAGCCggaggaGCGGATAAGCCAAGCTGCCCATGGCTAATGGCctctTCGGCTAGgagcgagcGATTTGGAttttGgaagaaGAccccAGTGGAccccAGTTGTAAGTGAGTACATTTGGGCCTCGAGGCCCATCGCCC
chromosome_1:2333604	Valid	CCtgtgtaataaCAGCCAACCTAGGAGTTCCTGACATGTaaaaCCATGGGAAATACCGATACAAGTTAGGGAATACCaaaaACAGCCCTACtggtggCAAAGCATTggagggagGCACCCGAAATGCAGGCGATCTAGGTACAAGCAGGA[T/C]AGGGTATGACAAATTCATGGCtataCAGATCTAGctctACTATTCCTTGCAGCTTCCAAGGCAGTGCCAATCTTCAGTGcttcttGGCTTTCAGCCTCCCTTCCAAGGTTATGAAGTGCTATGGCCTGCAGgtagtaTCCCATCGGCCAG
chromosome_1:2333770	START_TOO_CLOSE=1,	TCGGATGCCATAACC[G/A]CAGctctCTTTGCATCCTCAAGGCCTTCCtgtgGGTTGCCAATcaccacatatGCGAAGCAtctcCGccccAGCATGGTTGGAGCCACCGCTgcgcCTGAGTCGAGGAACTGCCAAGTATCCAATACcacaGATTAATAGCCTGAAGCTG
chromosome_1:2352629	Valid	GTTCCGGctctCCGGcctcctCCACGCCcgcgGCTTCGCCGTCACCGTCTTCcacaCCCAGTTCAATGccccCGACCCGgcgcTCCACCCGGACTACCGCTTCGtctcCGTccccAACGGCAGccccacacCCGTGCtcgtcgGCATCAA[C/G]GAcgtcgtTGCTCAgatgatGGAGCTGGgcgccgcgTGCGAGgccgccTTCCGGGACcgcctcgcctCTGTCCTggaggaGTACTCCAGGGACGCCGTcgcgTGCCtcgtcgCCGACTcacaCctgctgCCGATtataGAGGTGgccgcc
chromosome_1:2353841	MULTIPLE_PROBES=1,	TACGTGGAGCATGTGTGGAGGGTGGGCCTCGAGGTGGGTGGCGACCTCGAGAGGGGCAGNGTTGAGGCGGCGATCCGCCGGCTAATGACTGGCGACGACGGCGCGGAGATGAGGACGAGAGCCGGTGAACTGAAGAAGGCGGCAGCCGAG[T/G]GCACCGTAGAGGGCGGGTCGTCGTGTCTTGCCATTGATAAGCTCATCACCCACATG[A/C]TGTCGCTGTAAAATTCGCACGAGTCGAGTCTGAACTCTGAATCGCGAAATTCGGGTGAACACCTTG[T/C]GGCGAGAGTAGCTCCTACATTTATTT
chromosome_1:2353898	START_TOO_CLOSE=1,	GGGAatatTT[A/T]TCACTACAGATGCAAGttttccccTGcatacatagcatgcatGGCG
chromosome_1:2353965	START_TOO_CLOSE=1,NO_VARIANTS_FOUND=1,	atatCCTCGtataGttttttGCTaaaaAGAattattAAAGCACCTCGAagagTTCTtaataaTTTCT
chromosome_1:2354002	START_TOO_CLOSE=1,NO_VARIANTS_FOUND=1,	GTCCaaaaTGATAgtgtTTTGAACTCGCCaaaaatat
chromosome_1:2384928	Valid	ggtggtGGAGctctTCCATGatatGCTTGAAACTggggTagagCCTGatatGGTGACCTGCGaaaaTGTCATGGCTGCCtgtgGTCgtggtgGCCTCCATGAGGATGCAagagAAGTTCTTGAatatATGACCagagAAGGAATGGTGCC[A/G]ACTGCAGACGCCTacacTGGCCTGGTTGAGGctctTGGCCAcgcgGCtatgtatgAGGTCAGGAAACTAATCCAAACAtctcAACCATGAGTAATCCCACTtgtgATGAAATGATTTATTCGTGACCttttCGGTATGCAGGAAGCCTAT
chromosome_1:2391961	Valid	CTCGTTacacCcatcatTGGACTGCTTCCATCAGttgtattgtaTGTATCAGTTTCAgtgtTTCACGCCCGGTCTTTCGCTAATTATCctctCTTTGACCATACTGTacacACCCTTTGCACTGGCAtgtgCTTATCCTgggagggaACG[G/T]GTCATGTCTACCCATCGAGCAGTGACATCTTTAtctcTacacCcctgtcctgtTATGAGTGCGTAGTGATACCAttttACTGTtcctccACTTGTCtagtagtctcGATCTGATCAAActctTGGCCGttattaCTGCGGTGaaaaagag
chromosome_1:2395710	Valid	ACCATTGGttttTacacGTTGGCTAttttCAGGCCGAAGCACGTgcagcaGTGaagcaagcatatGAacacTGGAAGGATGTATTTACAtgtgACAATGAAACGCTtgtgGCAAACCCTTCAGATCCATTCAatatgagatctcCATCGT[T/G]GCGTGaaaaTCAatatAACCACTTTCCcacaCAAGTTTCTACTGATGGttttAGTTTGAGCCATTCGACCGTACCATCACCCAACAttttCTCAATGGAGCCATCCGATGCTTTAGACCCTtgtgTACTGgagaCTgaagaaAGCAATGC
chromosome_1:2400522	Valid	CTcacactcctcTGGCAGCTCActctGCTCCGAGCCCGttcccttcccGTCCCACGaaaaCAAAGCGgagagagagagagagagagaGAGGCagagaggagggagaAGAAGcaacaaGaacaacAGCGAACAAACGtactacagagCTCC[C/T]gagaTggcggcGCCGgcgcCGAAGCaggaggAGCTGCAGCCGCACGCCGTCAGGGACCAGCTGCCCTCCGTATCCTACTGCCTCACCAgcccgcccCCATGGCGTActtccttccttccttcccccCGTCGCCTgcgcGCGTTGcttctt
chromosome_1:2402651	Valid	TAATGGAACctctGTATCtgtgTAAGTTGATTCTAGATGActgctgCAactactttttATAgtgtGATCAtgtgATCTGaaaaCTATTCAACTtctgtctgAGTTTGGatattctcATGGAACAGCGaaaaTGCTGGgctgctCGGTTTG[A/T]CAcgcgTTGgtagtaGAcgcgTtgtgCAGATTTctgctgGATTTATGatattcttctCAATCCTTGGTAAGGTTCATACttttAtgtgACCATGTATTcaacaaCttttGACTGtaataaTACTTtgtgTTAagtagtTCAGGTTAACTT
chromosome_1:2426801	Valid	CCGTCttttGTCGGAgtgtTTGGTTGCTAGGATGgagaagaagaGCTTCGAGGTTggggTCGAGGACCATGAGGTCTGGGTGgacgactcctccGTGGATCACcgcgGGAGGtctcCCTCCcgcgccaccaCggggTCGTGGAAAGCCGC[A/G]ATGTtcatcaTCtgtgagtagtTTAGTTAAATTGAGTTGCAGCCACCGATCAGTTATCgtgtAAttttttttTCTAACATGGTCttttttttTAACATGCCGCAGTGATTGAGTTCAGCgagaGGTTGAGCTACTTCGGCATAGCCACGA
chromosome_1:2427412	Valid	GAGCTTCGgcgcGGACCAGTTcgacgaGGCCCAcgcgGCGGAGCGGGTGCagaagaTGTCcttcttCAACtggtggAACTgcgcGctctGCTCGGGCGTCCTGCTCGGCGTCACCGCCATCGTCTAcgcgCAGGAAcgcgTCGGCTgggg[T/C]gccgccACcgtcgtGCTcgccgcCGTCATGgccgcctcgctcgcCGTCTTCCTCGCCGGACGCCGGTCCTACCGCTACAGGGTGCCCAAGGGCAGCCCGCTCAcgccgcTGCTCCAGGTCCtcgtcgCcgcgTTCCGGAagagGCGGCTC
chromosome_1:2436581	Valid	GACTGTAgatgatGATGGACCTGGACGCAAATCCGGtctccggcggCAGGTCGAGGACGAGGCtgtgAGCCAGGCTCATCCACCGAAACAGGAAGGTTGctctGCACCTCaaaaaaaaaaaaaaagagTTGctctctctGATCCTGAAAG[G/T]GGAGTGGAtgtggagaGGCTCCAGCAAGCGACTCcgcgCGAGCGTATTGaaaacgcggcgcAGGgcgcACTCACCCttctggttctggGTCAGTTTCACGAGCCAGATgcgcATTtctcAcgcgGatatGCGGCAATTGTACGCCgtgtC
chromosome_1:2460647	MULTIPLE_PROBES=1,	ATGTGGTATCATAATTTCTGTCAAGAATCGGAATCCAAGCCGTTGCCTTCACTCAGAAGGAGCTGAAAGACATCAACCTTCTTTATCATGGGAAAAANATCTTGGCACACTGGCACGAGAACCTCAAACTATATTATGACAAAAATGTGT[G/T]CTGTGGACCAATGATGGGCTTGGGAAAGATATGGAAGATATCTGAACTCTAAAGTAT[A/C]TGAAGAACTAGGTGACACAATAAG[A/G]CGACCCTATTTCGAAAAAATACAGCAGGCAATCCCAGATTTTAGCCATGCAACATTAGCTTACAGGT
chromosome_1:2460705	START_TOO_CLOSE=1,NO_VARIANTS_FOUND=1,	TAGCTGACTAGTTAATCTATTGCCTCAGCcacaAGCAGGatcatcGTCATCTTCCTGG
chromosome_1:2460730	START_TOO_CLOSE=1,NO_VARIANTS_FOUND=1,	AAGCCCtgtgCAGCACCTTGGATCA
chromosome_1:2461310	MULTIPLE_PROBES=1,	TTGCGTTGTTGTCTATCAAAAAGATCACTCAATTGGTCAATCCATTCATGCTTTGTTATCAAGCAAAACATATCCTATTTTGGCAACTAATGGCAAGATTCTCCGCAAGATGATTTCATTACCTTTGCTGCAGCCGCAGGTTGTATTGTA[C/T]AAAGGTGAGATCATGCATTCGCTGACGCTCAAAACTATTCATTCTTTCATCATGAACTTG[T/C]TCAAAAGGAATGTTCGTCCG[T/G]TCACATCCTCTAGCGCTGCAGGTTTGACTGAGAATGCGGACCGCTAGACGTGTTAAATTTGGGCAAGC
chromosome_1:2461371	START_TOO_CLOSE=1,NO_VARIANTS_FOUND=1,	tcctccatatGtataccaccaTTCAGCTGCAAGGtaataaCAATAGTAAAGAACAAAGTTC
chromosome_1:2461392	START_TOO_CLOSE=1,NO_VARIANTS_FOUND=1,	AGTATTTCACCTTATGATTAC
chromosome_1:2461835	Valid	AGTAGCGAGTAAGCTAGTTCATgagaAttttGAAacacTAACCaggaggTAAAGTTCGTCTAGATCTGACAGCCATCTGCCTACGaaaaTccccTGCTGTTTCACTCCGGTACAtgtgGAGctctCGCTGTAttttATCTTGGAttttCA[A/C]ATCAGATACCAGCCTTTCTATGCAGTCTAGCATTCCTgagaAGATTCTGTTTGatatGTCACCTCGAATTCCATCaaaaaaTagagGGTTCAGGATGAAGCctgctgAATGAAGTGGAtgtggtgtCTGGTTGTCCCAtctcCAGTCGAT
chromosome_1:2462105	Valid	AatatTCCAGTAAACCATGTAGTCGTTCTTACTCACCAGctctTTCTTGATtgctgcTTTGGCCTTGTACAATCCAGCatatACATAACCcacaGAAGGCctctTGTTGCTACTGACTA[G/A]CTTaagaagGTGcacaAGTGGGTCAGTGAtgtgaacaacagcagcACAagagTTCCaaaaCTGCAAACTATTAACAAGAttgcttgcTTCAATCcctcctTTCTTTGgcagcaAGTCTATCCATTCATCCGAGTTGACCATAGCTGTCAA
chromosome_1:2462496	Valid	ATActtcttCATCAGATTCAATGCatatgcgctgttgtAGACAAATCCCGTGATGGCCTTTGCATTACttattatctcACTGATTGCATCCACCTTACTGAAATCTTCGAGCATGCCATCAacacACTGGAAAGTGCATGgagaCCAGAA[C/T]AAtgtgGGAAATGTTTCGCCTAGCCttttTCCTGCAGCTGCATGGAtctcAGAAttgtttgtGATCACTTGGACAACttttttCTCGCCAAtctcGTTAACAATACttttCAGTAACTCGTACAGTGCATCTGAAGATGTAACAATGCTG
chromosome_1:2462728	MULTIPLE_PROBES=1,	GTTGCATCCACTGATTTGAGGAACATAGTACCTTCTGGGCAATACACGGAGAAGTTTATCAAGGTTCTGCCTTTATCAGTG[G/A]TCCACTCATCAGCCAACACCGAGCAGCCCGTCCTGGTCCATGAACCCCTGAAGAACTCCAAGTGAGACATCACATCATCGAGTGACCTCTTAAGAACATGCCCGCGAA[T/C]GTCATGGTAAGAGAGCACGTCAGGCCTCCCTCCTGCCGCCG
chromosome_1:2462837	START_TOO_CLOSE=1,MULTIPLE_PROBES=1,	[A/C]AATGGCCTCCAGCATCGGCTGGAAGTAGACTGAGTTCACCGCTTCCAATGGCACACCGGCATCATACAAGAACCGCCCAACTGCCAC[A/G]GAAACCTGCTCCTTCTCCGA
chromosome_1:2462879	START_TOO_CLOSE=1,NO_VARIANTS_FOUND=1,	gggggcagcaTGTTCGAAATActctGCCGgtgtCACTGCGTC
chromosome_1:2462967	START_TOO_CLOSE=1,NO_VARIANTS_FOUND=1,	cacaGCCATcacaACCtgatgaagagGATTGGTATgaggagTAGGCGGAACAtgctgcAGCCCATgaagaaGATTGGTCTgaggagTA
chromosome_1:2463213	Valid	GCCAGAACAtgctgcGGCCGAGTCTggggtataAGTGGCGGAGCAGTGGCGGAGGTCACCTGCTTCctcttcttctTACCgctgctACTccccCT[G/C]AtgctgcCCTCCGGAACCagagGCctctGctcctcGAGCGGCACGGGCTCGAAGTCGAGCACCTCGTTGAGCGGGATCAtgtgGATggggCTGCCGGTGccccCGCTAGCCGTagagACagaggcgggcggcgcgCtggtggCAGCGAAG
chromosome_1:2477955	Valid	GcacacaaacaaacgcgGTGACCCTGATcacaCcgcgGACGTAGACGCATCCGtcggctcggcGAaacaacTTCCAGCCAAGGgagaAATCATTCAGAAACGGAAGCGGAATAacacAAGGCATGcacaCATTTGTCCAACTCGCAAACA[A/G]CATTcacaACATGCTGGTacacAGGTAACAGGTTCCAAACttttGAGGCCCttttGGACCTTCCATCGAtctcctctACTGCttttGTCAGtctcCAGCTGACTGCAacacacacACGAacgcacacgcacagagGCATCagagCACCAA
chromosome_1:2488243	Valid	TTTAGCTGCAGATTATGTCTTACAAGCAatatGTCAGACTATttgttgTTGTAGCcatcatcacaTCCAAGCaaaaGTATTCAATcacaCcacaAAAGCAATCAAGGATTCGAACCtgtgGTGACATCGCCCGAGCctgctgCTtcatca[G/T]AGTCATGACATCTGCACGGACCGTCCTGACCCGTGAGTcacagtgtGCagagGGGaccttcaccttcTGctctGcaacaaCCGAGTTACTGAATCAGACAAACTACCAATTCAGcaacaatcatcaCACCGAGCAATGACAATTCGACTG
chromosome_1:2491072	Valid	TATTGGGCAGCgtggtgAGACAGCCATTCTGAGTTTAATCAtttttcttctCTGataataGGctctGCAGTATGAagagGCCAAGTTCAAGGCatttgatttgGCCTCGAAGCCTGAAGgtgtGGGCACGCcaacaaAGGACTTTCGGGC[G/A]CTGTtctcCCAGATTACTGCTCGGttttGAGTGAgctgctgagaAGCCTACTCCAAGTTCTAGATTGCATGgtgtCTGAAGatatAATCAGGTAGCTTGAGCATGGAGCTGCAGTTTGGTGCAATTGCAAAGCTGTATTaaaaCTGAAGA
chromosome_1:2515646	Valid	GCTATGGCAACCTGTACAGCCAggggTACGGCGTGaacaacgcggcgCTGAGCACGgcgcTGTTCAACGAGGGTCTGAGCTgcggcgCGTGCTTCGAGCTCAAGTGCgagaACCAGCCCGGGTGGCggtggtgccgccCCGGGAGccccT[A/C]CATCCTGGTGACGGccaccaACTTCTGCCCGCCAAACTAcgcgCTccccTCcgacgacggcggCTGGTGCAACCCGCCACGCCCGCACTTCGACCTCGCCATGCCCATGTtcctccACATCGCCGAGTACcgcgCCGGCATCGTccccGT
chromosome_1:2519074	Valid	GAGCgtgtTAGGGTGGGAATGTCCGTGAATGccccTTTAAGGccaccaCGtcttctCGCCTTAATTCGATGTCCAAGCTAAGTCctctGaaaaaaAGGAGttttTGCTTCTGAACATggggggCaaaaGGGTCGGTTAGGGtataTTGCT[A/G]TCTAGCTGGTCCCTTAGTACTCGactactCCATTAgtgtGTGGTTATGGATCATGttttGGCTTGGGCCTTTggggAGGTGATGGACTTCTGTCGAAACTAAagagTGGCTGAAGTGGCTGCCAAGCTGCAGCTCaaaaTTggggggCGG
chromosome_1:2531748	Valid	AGAAGGTAgtgtACTGATTGctctTTCTATGTCGGTCCCGtgctgcAGCATGgtgtGCACGCTAGgtgtTtgatgaTTTGCTTGTCTGAactgactgTtataTAGGTTCCCTGTCCGTCGGttttTGAtcctccTgagaAatatATTTCG[C/T]TGATAGTTCCTGCCTACAACgaggagCATCGACTccccGAGGctctTagagAAacacTCAAGTAAGGCATTTGCTACTCCTGTTGCTCAATGCtataTTTATCttgaactttgaactGTGCATTGCAATCtataCTGGTAATTTCCTTAG
chromosome_1:2584107	Valid	GTAacacTaaaaGCtataTCATCtgtgCTGCATCTTGTACCATActctTGTAttccttccTGTACTTACAAttttTGCTATGCttttACAGCCCAAGTGGAatgatgCgctgctGgagaTGTTCAGAATAGATTACGTCGGGTCATcccc[A/G]TACATCACGTGCAATCCTTCActctTTCACCATAGACTCAGcacaAGGGACAGATTCTTGATACTATCTTCAGATGGGCTTTACCAatatTTCACCAACgaggagGCGGTTGCTCAGGTTGAAATGTTCATCGcaacaaccccTGAAGGC
chromosome_1:2584600	Valid	ATGAATTGATCgagaTACcacaTGGCGACCGTCGGCGATACCATgacgacGTATCTGTCATTGTAatatCTTTGGAGGGCAGGATCTGgagaTCAtgtgTGTAAATAGGTCAGCCAtactagtactagATTagagAAAGAAACGtataTA[T/G]agagagagagagAGGTTCTTGAAGGCgagaCCTCCCAgctgctACTGTACAatatCATTGAAGCACtgggtgggCTTGGGAtctcGgcgcATCCAAGTTGAATCACGATGAGGTCGTGGATTATGCCGATGCAGTGCCGtataAGATGTT
chromosome_1:2615248	Valid	AGCGGCCGGTGAGCTGGcctcctTccgccgAcgcgGaccaccTGGAGGGAATTTATCCTGGAGCCGTCTtcctccTCGcctcctCTcgcggcgcggcgcgGAGGCGGgagaCACTCGGAGGTCCAGCtgtgTTTGgattgattTCTTCGT[T/C]tgtgGGTAAGGAAGCACGGTTGGATCGCTCGGAtggtggATTGTTctacctacGAgtgtttttttttGGctctatatatatGATCTTAgtatgtatATGCAGTGACTAATCAACGATCGAATCTAGTTCAGTATTGCTGGGATGAATACT
chromosome_1:2624857	Valid	CATTTATGACTTAttgttgTACATAGtattatTTtaataaTTCCTGCTAGATGCCatatTTCAttcttcAGATGCTTGTTTGCAGTGGACCATAActctGttctttttctttTCTACAGCCACTTTgcagcaGAATGCACCTcacaAACT[G/A]TTTGCTGGAACTGCAAagagTCTGGGcacaTTGCCagtgagtgCAAGAATGAGGCCCtgtgCcacaCCTGcaacaaGACAGGCCACTTGGCACGTGATTGCCCTACTTCAggggCTAACGTTAAGCTATGcaacaaATGttttAAACCAG
chromosome_1:2626974	Valid	AACAAACCTGCAAatcatcAAGCAGTCTTTcacaGCACCAAGTCtataATGGCGTACAAATCcacagtagtaGGCGAGTCCatgatgCATGATCATGAAacacGTGATGGCGGTGCACTgcgcCTAGCGTGCCCGATCCTtgatctgatc[G/A]ATGCTGATTTCACTTGCATCTGTAGCCTGGAGCTCCACCTGAATGCCATTGAGCCCActctTGAACttttGGTTagagCTTGCGTAAAGCATCTTGctctTCACCTTGGCagagTCTggggACCTTGGAATTCAGAAGCaaaaCAtctcA
chromosome_1:2633063	Valid	gaatgaatgaatNaatcaatcaatcaatcaatTGGCAAatatGCcaacaaTTGTACtgtgAATCTACAAtgtgCAgacggacgACTGAAACGCAAAGAATTCctctACTGCAAACTAGAAATccccCGATGAATGGCctctCCgtgtACG[T/G]GCAAATaaaactctacacGAagagCTggaggaGGACGggcggcGCCTgcgcggtggtggcggcggcggcctcctcGCGGTGgcgcCGCAtgtggccgccGAgcgcCTGGCCCAtctcGAAGCTGAGCCCGCAGACGTGGcacaGGTGGCT
chromosome_1:2633454	MULTIPLE_PROBES=1,	CCGCAGGTGGCTGGTCCGGTGCCCGCCCAGCGCCTGGAACGACCCGAAGGCGCGGCTGCACGTCTTGCAGACGAACTCGCCGCCGCCGTCCCCGCCGCCCGCCGCCGCGCGCCGGTGCCTCTTGTTGCTGCCGTGCTCGGCGGCCACGCC[A/G]CCGCCGCCGAGGGACAGCGCGAGGGAGAGCGGCAC[C/G]GCGCCGGCGCCGGAGTCTCTCGGGTGCTTCGCCATATATGTACCCTGACGGTCAGCTGGGGATGGAATGGAACTAAACTAAGGGCTTGCGATCGAGCTCAAGATGTTGGGAGAG
chromosome_1:2633490	START_TOO_CLOSE=1,NO_VARIANTS_FOUND=1,	AAGGTGAACggaggaCcgacgacgcgGGATGTATGC
chromosome_1:2637101	Valid	GTgcgcGGAGCCTCGGTgcgcCAGACCCAGGCGTcggcggCCTcggcggCGCCCAtctcCTcgcgGTGcctcctCAtgtgACCGCCCAgcgcCTGccccAtctcGAAGCCGAGCCCGCAGAtgtgGCACTCGtgctgctgctgctgctgc[G/T]gcggcgGCttgttgtctcctcctcTGCCGCTGGCTTcggcggcggcggCCTGTTGCTtgtgCTGCTTGAgcgcCCGGgcgcCGACGCCGAGCTCGAGGCCGTggcggcCCCGCAGGTGGCTGGTCCGGTGgccgccGAgcgcCTGGAACG
chromosome_1:2644056	Valid	GAATTCAAATcacaTttcttcTCAttttCTCCAatattgtgTGAAATCCTGGAATTATGCATCTATTCAGGATTGCAGGGAATGCTGtataAggggCCcacaTACCTTAATTActtcttGCGAAGCGACTCCACCGACaaaaGCAGCCAC[T/A]ggatggatTTCTGCAccccCGAACCGGcacaTTTCGGTTATCAGGTCTTCGGATAAGGATGCTCCGTTCAAACCCAtctcACTTAGCACTGAAGCCGCAACTGTCTTCAGCCTAGGGatatCCtcatcaAtctcACTACCGAATCCAGTG
chromosome_1:2663742	MULTIPLE_PROBES=1,	TCCAGCCCTTCCTATCTCCTCGCGGCGCTCACTCCTCAAATAGGCCGCGCGGGATCACGGTCCGCGCGAGCGGAGCCCCGGGCAGCAGCGTCGACGGAGGTTCGTCGGTCGGGTTGACTTGGGGGCGCGGATGGGCGGGACCAGCGCGAG[C/A]GGCCGGCGGAGGTGGGCGCGGCGGTCCTGCCGGACGGGAGGAGGAGCCGGTGGGGTTGTCAGGCGGACGGTCGCGGCGCCGGCGACCACTGCTCCGCGGGTAACC[C/G]AAGGTAACGGCCGGCTCTCCCCGAAACGAATCTCTGCGGCTTTT
chromosome_1:2663848	START_TOO_CLOSE=1,NO_VARIANTS_FOUND=1,	GCCtgtgTCGGTGATTCGTTTCAAACGGCTggggAATcgcgcgcgATTGTTTCCGGTTGATTTGGGTTGCTCCtgcttgctTCCGGCTTCctctTcgccgcGTAGT
chromosome_1:2670539	Valid	GCGAGCcgcgAGgagaAagagAAccagccagTCGAGCAATCAGATCGTTAGTTGggcggcATGCCAtctcGCATCTGCCGGCCTTGCGTGCTCCGAAGACATGCcgcgCCGGTGCATgcgcATCTgtcgcgtcgcGTCTTtgtctgtcTG[G/T]GcgtcgtgtttgtttGTAGCTTTCTGGAtgtgCCGTTCGCTGGGTAACATTTGAATaaaaaacgcgGatatATACTTCGTACTATTTGCAccccTAATTCcacaGCAtgtgTGACCAAACCagagACttttccccccAAACAAATaaaaA
chromosome_1:2688116	Valid	AGGAACtatgtatgctctGTCAACCTTTCTTGtataATTACTAGCATAAGAAATTACgatgatACTAatatGCAATGCAGAAATAAGTAcatcatGAAAttttAACAAAGCATACAGCTGATAATTTGACAAGCGTTGAGCTTGCAgcgc[T/C]TTGGtcttctCCTCCAAGTAGAACctctCATACAATGCcacaATGGAagcagcAACCTGGgaaagaaaAACAGGGCCTGCCACGACAtctcCAACATCACTTCCTTtctcACCAGCTCCAACCTTgtcgtcTCCTacacCTgcagcaCCA
chromosome_1:2688589	Valid	AGCTTAGccccTCATTATCGCCATTCTGCATccccTCCAGCAAGTACCTGGCCTCCACTGCCATCGCCTTCAGCAagagCcacaGTAGCACCAAGatatGGTCcacaTCcgcgACGttgaccttgaccCCGTACCTCGGTGAGctctCAA[G/A]CACCCACTGCCGCAGCTCGGCCTCCCACCGTGGCGTcacaCCCAAGCAGAACGTGGCCACTACCCGGGTTgcagcaTAGGAGTATGATCCCGGGAggtggtCGccccccGCAACCCAGGAGTCCAACTCCCGGTGCaggaggCTGAGCTC
chromosome_1:2697945	Valid	GatcaatcaTCTGTCACCAGTTCACTAACATTGGGCACGGAACCTAACTGTTtcctccTGCAGGATTGATGGATActctGATGTAGAAAGCTGccccTACTGctctTCGCCAGTCCATTTCGAGTCGCCTGATGTAGCCATCTGCagagA[G/A]AGGcacaCGCTGTcgcgGTGCAGGGCATCgatgatCCtgtgCTCCGTtgtgCAGCCAgtgtGGCACTGCgtgtGCTGCGGAGGCACGGTCGACAAGCTGTTGCCGGAGTCGttcttcAGCATGCAGACCTccaccaTCCACGATGAAGGA
chromosome_1:2706635	Valid	GGCATCaggaggGATACCGGTccccTCAACCcacaGGTTAAGGTCAATTTGGttttCTATCCCAGGTACATTGGttttGAGGAATTCAAGAAATGtctcTGTATCTattgattgGAACTTGAAGGTTGCAATGTActtcttTAAGAATTC[G/A]TCaaaaGCAGGCCTGCCAATCTGATACAAGCAacacGCATAAGACATcacaCATTAGAAATGAGTCCAatatTGCAGTAAttttACCCAAAGAATGTTGCAAGGTagagTATTagagTTGCAATGTTCCATACTcccacccaCCTCACGC
chromosome_1:2709004	MULTIPLE_PROBES=1,	ACTACTGATTGACAACAACGTGAGTTCACTCACCTCATTTAGCCAGAAATCTTCATTGGTCTTGTTAGTAATCAGATTGCCAGTCCAGCTATGTGCGAGCTCATGCGCCACGACCTGAGCCCCTGCAGCATCCCCTTTGATGACCGTGGG[A/G]GTGAGGAACACCATCCTGGGGTTCTCCATGCCTCCATA[A/G]GGGAAGCTCGGTGGCAGCACGAGCAGATCGAACCTCTCCCATTCATACGGCCCAAAGAGGCCCTCCCCAACCTTGACCATCTCCTCCACCCCCGCGAACTCCCTAGCCGCC
chromosome_1:2709043	START_TOO_CLOSE=1,NO_VARIANTS_FOUND=1,	TCGTCCAGCACCTTGTccccTCCCTCcgcgTacacCCGC
chromosome_1:2709283	Valid	GTCCTCGGGCCGAGGTCCCTGGACCCAATCccgccggcggcgAAcgcgAagagGTAGggcggcACGGACTGCTCCATCTGGAActcctc[G/A]ACGATGCGGCCGGgcgcGcaccacAGCtcgtcgTCGCAGGccccGCggtggtCGGAGGGCAGCGGGTCCCGTcgcgCGACGTGgcgcGCGGAGGCGAcggcggagagCTGCTCGGGCACGTTgaggagGAGCgagaAGGTGATgcgcGCG
chromosome_1:2709631	Valid	GCACTGCgagaAGACGAAGGGCTGCCCGGAGGCGGTCTgcggcgGGgccagccaCTGCAgcgcGGAggcggcggggGAGGTGgagaAGGTGAGCCGGAaggaggTGgtgtCggggggCagggtgagggtgAgcgcCGTGCCGAGGACCGG[T/G]TCGGgcgccgcgGCGAGGgagaAggggATGGGCTCCGGCgtgtCGGCATCGGTGGAGGCGGAGTGGACGGTGAGGGCACGGgtgtCgaggaggagaTccccagagTgcggcgCGgagaGGGTGagcagcGCGGAGGCgtgtAtggtggAG
chromosome_1:2717097	Valid	GTGGGCTGGTTGGACTGTAACCctctTTAcagccagcAAATGGTAACAATTCAGACGTGGGCATGAAGCTCGGTGCCAAACAGCGAttttTGTCCCtgtgAtgctgccacaAGTGGTCAGGAGCCTCGGCATTGTCCTGGTagaagaAGC[T/C]AaggaggAGGGACGAGGTGAAATCATGGTCGAGGTGCCgtgtCATGAGGCCATCAAGAAAGGCAGtctcttttATGATagagCGCCATAACTTggaggaTGAAGCAacacgcgcTAGTgagaCTGGATCGGatatGTATTCTGGGATCTT
chromosome_1:2718017	Valid	CtaggtataggtaACTGCGTGGAAACTGAggggGTCagagGAAATGgagaCCTtataagagCGATtcgtcgCCGCAGTAGgagaGGGCTGGCCGTCCGCCAGTCGgcgcTccaccaGCTCCGGCTgcgcACGgagaGGAAAGgtgtGCGA[A/G]GCGgagaGATTggggTCTgaagagaagaCGAACGGAgcagggcaggTATCGGATGgccgccTGTAGCTGTAGGCAGAAGCCGctctctctTCGTGGGCCGGATGCCCGATTCttttttttCTtctcttttGGGAATGATTCaaaaaaTTT
chromosome_1:2739830	Valid	AAATCCTATTccccCTcaccacAGTGAAACCTGTAATGCttttGGAGttttGGGCCtgtgGCCCACcgcgCACCtgtgGGGctctCATACCAGACCTCAttttgagaTGAACCTAGCAgttgttTTGCCATAGttttGTTgaggagCATC[C/T]GAATTTGAACtatatataTCCGAAACTGCcagtcagtgtgtGATCTgagaTGAACCAagcagctgtgGTCATTCCttgttgGTACGGTATGTTTCTGTCTTtgtgGATtctcTGATAgtggtgAGTTGGGCCTTGTTTACTTCCGCCCAA
chromosome_1:2782751	MULTIPLE_PROBES=1,	CTTCAGTTACCTGGCACAGCTCGGGCAGAGCAGGGAACCAATTGCAATTGCAGAGACCAAGCATATCCATATCCAACGCAAATTTTTTTTAAATGAGTGTGCTACACTCGCTCGGGATCCTACTCCTCCTGCTCACGGCGCCGGCGGTGG[C/T]GGCGGCACTGTCGGCGGACGGGCTTTCCTTGCTGGCCTTCAAGTCGGCGGTGACCGACGATCCGTCCTCGGC[T/A]CTTTCGTCGTGGTCCGACGCCGACGCGGACCCGTGCCGCTGGCTCGGCGTCACCTGCGTCAACACCTCGTCCTCGTC
chromosome_1:2782824	START_TOO_CLOSE=1,NO_VARIANTS_FOUND=1,	CGGCGAcggcggACTgcgcgtcgtcggggTGGCCATCGCCGGCAAGAACCTATCCGGCTACATccccTCCGAG
chromosome_1:2783505	Valid	ACCGAAAGACCTCGGCAAGctctCcgcgCTCGCCGGCACGCTTAACctctCCcacaaccacctctccggcggGGTGccccTCGAGCTCGGTCGCCTCCCGGCCACCGTCACGCTCGACCTCCGCTTcaacaaCctctCAGGCgagaTCCC[A/G]CAGTCCGGCTCCCTCgccagccaGGGccccACcgcgTTCCTcaacaaCCCggggctctGCGGCTTCCCGCTGCAGGTccccTgccgcgccgctcctccgtcgtcgtcgtcgtcgtcgtcgtcCCTAcctcctCCGTTGTCctctggcggc
chromosome_1:2796192	Valid	CTTACTGGTCCattattTGACTGAtctcGGCTtataATCTActctTGTATGCCAATCatgatgGGCATGGTTTGACCGTAttttCTCAttttAGGTACATCAaacaacACTCaaaattcttcAGGAAATGGCCTTCTAGCATTGTTATCA[A/G]GGTTCACTAATAGttttGAACATgaggagtataTAGCTGcacaTCTGTAGCTATTGAAGGTACATGatatCagagTCTtgtgTGCACCAAGGTATGGACTGttttctacctacTGGATTTACTGGTCCTACCGGTCCCGCtgtgGTTGAT
chromosome_1:2796755	MULTIPLE_PROBES=1,	TCCTAGGATTTTTGTCAAAATCACAAAATTGAGCCTCCAACAAGTTGGCAAAACTAGTTGGCAAATTGGGATACACGTGATGCCAAGTGATGGAGGACTTGGCATATTTGCCAAGCGAAGGGGGAATTTTGCCAAACTCACGAAATTGCC[T/A]AGTAGTTTTGCCAACTTGTTGGAGGCTGTTTTTTGTGGTTTCGGTAAAAATCCTAGGATGCCAAGTACTTTTAGCAAACTGTTAGAGTTGCTCTTGGTTG[C/T]CATTGCCAATTGACTAATTTTAAGTACTAGACTCATAACAGATTTGAGG
chromosome_1:2796856	START_TOO_CLOSE=1,NO_VARIANTS_FOUND=1,	TGTAATACCattattGACATTAgtgtTTGTTCCTTGGCAGTCTGTAAttttATCttttcacaCAGgttgttTATTCGTCATAGGTGatatTCGGTTAGAAG
chromosome_1:2815140	Valid	GAatatTTTccccAAAGTACagagTTCAGGTTGAGTTCACTGggaaggaaGAACCCAAGCAGGagcagcTGGAGTTGGCAGGTAGGCGAAGCTCAccccGttcttcTCGCagtagtCGATGTCGGTCCAGCAACGCtcgtcgAGGACCTC[G/C]CcggcggGCCACCCggggCTGGGCACCATGGCCgagaTGGACGAGGTcaccacCACccgccgCACTccgccgGCGTCCTTGGCcgcgCGcaccacGTTCcgcgTCCCTTCCACcgcgGGCACCATCAGCTGATTCTGCAACagcgagcgG
chromosome_1:2815456	MULTIPLE_PROBES=1,	GGTGTGGGGCCGGACGGGCACGCGGCGACGGGGCAACTGGTTACTGCCTTACTGGCAGTCTGGCGCTACGGCGCGGCAGGTACAAACCTGGGGGTCCTTGACGGGGTCGACGGTGCAGGGCGACGCGAGGTGGAAGATACCCGAGCACCC[C/G]CGCG[T/C]GGCGTCGAGCAGCGCGGCGCCGTCCAGGAGGTCGCAGCGGAAGAAGCTGAGGCGGCCGTCGCCGGCGCCGGCGGCGAGATCGAGGAGGTGGTCCGTCTCCGCC[T/C]TGT[T/C]ATCTGCATACCACGGCGCACTCGATGAGCTCCGCGTC
chromosome_1:2815461	START_TOO_CLOSE=1,NO_VARIANTS_FOUND=1,	GCAGG
chromosome_1:2815565	START_TOO_CLOSE=1,NO_VARIANTS_FOUND=1,	CAAggggCAAGCttttTCTTCCAGCGTCATGGTGACGCTGTCCTGGAgcgcAAAGCCGgagagtgcggtgcgGTAGCgtgctagtgctaCTGACCggggTTGAG
chromosome_1:2815569	START_TOO_CLOSE=1,NO_VARIANTS_FOUND=1,	GACG
chromosome_1:2815808	MULTIPLE_PROBES=1,	CCGGCGCGGACGTTGTAGCCGCGGCCAAGGAGGCCTCGGACGAGGGTCGAGCCGATGAAGCCGCTGGCGCCGGTGACCAGCACCGTCT[G/C]CCCCTTGCCTTGTTCCCCGCTTGCCATCTCGCCGTCCGTCCTTCCTCTGAGCTGAGCTGAGCTGATGT[A/C]GTGAGGTCTCGTCGAGAGTGTGACCGTGGAGTGGCTACGGGACACTAGATCTCTAGGGATGCGGTTGGTACCCGCCTCTCG
chromosome_1:2815877	START_TOO_CLOSE=1,NO_VARIANTS_FOUND=1,	GAGTCGGATCTGGTCAACctctTTTGGAttttTCCACCGaaaaAtcactcacTAGTCACtcatcaCAGC
chromosome_1:2816608	MULTIPLE_PROBES=1,	CTAATTATACAGTTTATCTGTAATTCGTGAGACAAATCTTTTAAGTCTAATTATTCTATAATTAGAAAATATTTGTTAAATACAAACAAAAATATTATGGCGTCTGTTTTATAAAAAAATTAGAATTAAACAAAGCCTTGTAGCAGAGTA[G/C]TATAGTAAATGGCACAGTAGAGTCCACAGCTGTCATTAAAACTA[T/C]AGTGACATGACCACAACG[T/G]CAAAAGCCACGCGTGCCTCGACGGCATGCATTTCTTTCTGCGCGGAAGGGAGTTCGAAGTGAAACAGAATTTATGAGGCGTCTGGC
chromosome_1:2816653	START_TOO_CLOSE=1,NO_VARIANTS_FOUND=1,	CCTGgagaAATTGAACTGgcgcctcctcGTCCCGTACAGAACTAC
chromosome_1:2816672	START_TOO_CLOSE=1,NO_VARIANTS_FOUND=1,	AAATacacCGCAGGTCAGT
chromosome_1:2817704	Valid	AAatatTCATCgtgtCAACTGTTAACATCttttAGGTTgagaTTATTTAATTGTTTGACTTcacaAGATACctctCAGTCCCAGAATTGAAGTtataAGTCTTACAGGCATTGAAATTggggCTTCGTtgtgTAGAACTtgaatgaaGTA[C/T]GAGTTACTTTGGCCTCCagagGTTgcgcTGCCATCCGAAAttttGCTTGGGCATTGGtataAAGCCAGCAtgttgtTACCAGCaaaaGgcgcaacaacACTGCCCTTCCAGTttcttcCCtgtgGCGGCAAAggggGTAGGTCCAACGCT
chromosome_1:2818019	Valid	CTtctcAAAGTCTAGGCAGTCaaaaTTTCatgtatgtTAGAtgtgTGAAATGAGGCATCAgtcgtcAatatATAATTCagaggaagaaCTTCATGAACAGGACTAAGCgaagaaGTGGTTACCTGGACCTTCAAGaaaaAGACCgagaAG[G/A]CAGCTaaaaGGaacaacAGTTTCTGCAtgtgCAAATCGAAgccttgccttTTCATACGTACCATCAGggtggtTTTCTACAatatCAAGGATTATGTTGGTATCTTACCaagaagCatatCTAAAGATCAGAATTAGTTTGCTGAAATCA
chromosome_1:2819196	MULTIPLE_PROBES=1,	TCTAACTCTAGAGCCTAGCAGGTAGGTCTCTTCTGAAACATATAGCAGAAATCACCAGCTCCCTTTTCCATGATTCACACTTTACCTGCTTACAAAGAAACCAGAGGGAAGAAACATCCTGAGTTGTAAATTTTAGGTGATAACGATTGG[T/C]AAG[T/A]GCAGCTGTGACATGCTCTAGAATTGGTTCCTTTTGCTTCTCTACATCAGGCTCCTTCCTTTTCCT[G/A]TATGCCTGGAAATGGTCCCAAAATTATTGTTCTTTATTCAGCTACAACAATATGTAGCTTACTATACCTATAGACTTAAC
chromosome_1:2819200	START_TOO_CLOSE=1,NO_VARIANTS_FOUND=1,	TTCC
chromosome_1:2819266	START_TOO_CLOSE=1,NO_VARIANTS_FOUND=1,	AAGTCATaaaaaaAGgagaAacacATGAACATGAGTGCATAGCCCTTCTaaaaCAGAAAggggAGA
chromosome_1:2820866	MULTIPLE_PROBES=1,	GCACCATATAGCCATATTATGTGGAAAAAAAAAGTTACACTGTTTCCCTTAAAACCAACTGAATCGATGTGAAGTCATGGACATGTATGAATGAACCAGAACTGGGTAGCGAAATTACGGAATCGGACTTACCACTAGATTGAGGTGAAC[T/G]ACACGGCACCCGTCTGGGA[C/T]TGA[A/C]GGCATGGAGATGACACCCCTGGACTCTCTGGCCACATCATACCTGGACATCACCAGGGGATTAGATCATTTCGTTCAGGGAAAAAATGGTGAGGGCAGATATCAATTCTCAGGTTACGTGTTAGTA
chromosome_1:2820886	START_TOO_CLOSE=1,NO_VARIANTS_FOUND=1,	TCATTCAGATCACGCCTTTG
chromosome_1:2820890	START_TOO_CLOSE=1,NO_VARIANTS_FOUND=1,	CTGA
chromosome_1:2821700	Valid	GGGCagagAGACTCGAGCGGcacaCCTGGTGACGGTGgagaGGTGgcgcCGGACGTCGAAGtcctccGccccGgccgccCTATGAaggaggGGAgcggcgGCgaggagcgcgGcgacgaCgaggagCAGCAACTggggAagagGNAGCGG[C/T]gcgcGCGGagcagcCATGCCCATGGCGAATACGATTTGCCTtctcGACTCGgcgcTccccTTCCCTTTCCAGGTgagaAGAAAgcgcGGttgggtttgggtGGGTggggggGTTCGAGTCGTTCGACGGTATGGACGGCGACCGGGACGG
chromosome_1:2833737	MULTIPLE_PROBES=1,	AAGCAAGCTTCACCTCCAGCAGCAGGTGGTGAGCTGCTTCTCCTCGCCCCAAGCTCCTCTCCTCCCAGTCCCAGATCCCGCGCACCCAGCGCCAGATCAGAGATCAGGGCGCGCCGGCGGTCTCCATTGCCCGCGGATCCTGCGATGCGA[C/G]CTGGGCCGAGAGGGAGGAGCGAGGGAGCGCGCGGGTAGCTAGTGAAGGCGGGGCGGCCGGGCGGGGGAAGGAAGGAAGGAGCAGCGCCGGCCGGAGC[A/C]CGGAGGCCGGAGCAGACGTCCGTCCCCCCACCCCCGGCGGATGAGGCCGACG
chromosome_1:2833835	START_TOO_CLOSE=1,NO_VARIANTS_FOUND=1,	ATGAAGgcgcAGCACGGCAACGGgcgcGGGAGCAGGAGccccTTCCTGACGTCCTAcgcgCTCACGCTCGCCTtcatcaCCTTCGtctcCGTGctctA
chromosome_1:2834100	Valid	CTTCAAGGACTtctcCTCCACGCTGCACCGccccTTCCTCAAccgcccgccgccgcACCCGCACCCGTACCCGCAccgccgCCCGTCGCTCCGccccCGCCAccccGcctcctC[A/G]GACTCAGACGCAGTAAGCCAGGCCGGgcgccgcgcggcggCagagCAGCTGCCGTTcgcgGTGggcgcggcgccggcggGTTGCGACGTcgcgCAAggggAGTGGgtgtacgacgAggcggcGCGGCCGTGGTACCaggaggAGGAGTGC
chromosome_1:2837160	Valid	AAGTCCCatatTTCTTATCCTTaaaaCACCttttGCttttAGGCaaaactctTTTGAAGATaaaaACAAGGAcatcatAGAAATGGAAACagagGAAGCCTATGGAATGGTACTGAAtgctgtgctgAAATGGGTTgagaGCAACATGAA[C/T]CCCaaaaCTTCAagagTAttttttGTCACTATGTCACCCACTCATACAAGGTAAGCATGCCAGCCTGAATGCAGTAACctctGTCTATGTTCTAGTTTCAAACGAACTGcacatataTatggcatggcTACAATTAATACAGGTTTATTC
chromosome_1:2837878	MULTIPLE_PROBES=1,	CAAGTTGCACGGTGAAGTTGGGACTGGGAGCATAGCATAGCATAGCATTTGGGAGGCTGGTACGCTGGAGAATTGTTAGCTTGACACATCATATAGGTCCGACATTTTGAAGAAGGCACACGGTACACGGGAGATGGAAGCTCTGCTGTA[C/G]TAGTTGATTTGATATATATGAGGCCGGCTGTCTATACTTTGTTGGCAAAGCTTCCACGTGGCATGGTATTGTT[A/G]ATGTACGATTCATTTATTGAACTTGAACATGAGGCTTGGAATTGCACCAGGTGATCTTTTGTGCCTGATGTCGTGC
chromosome_1:2837952	START_TOO_CLOSE=1,NO_VARIANTS_FOUND=1,	GAGTTAttttCCCAgaacgaacTCTGTTTCatgatgatgatgTAGtataTACCGTAATtctcTGATTCCttttT
chromosome_1:2847456	MULTIPLE_PROBES=1,	GTGACTGCACCGACTAAGCCACAGGCGAGCGACCATTACCAACATTCCTTGGTGCTGGGCGGATTGCATGATGCCTGACAGCGATCACTAACCGGGTTCTGTTTGACTTGGNCCGTCAATAATTGGGGCAAATTATGTATGATTTGAATT[C/T][C/T]ACCCGGGGAAACTGTTTGAACCGCGGAATTAATTATTTAATTAACTAACTATAAGCAGCTTCAACGCGACGCTGATGCTGGAGATGCTGCGTGGGAAGCGGATGCTGTTCGTGGGCGACTCGCTGAACCGGGG[C/G]CAGTACGT[A/G]TCCCTG
chromosome_1:2847457	START_TOO_CLOSE=1,NO_VARIANTS_FOUND=1,	C
chromosome_1:2847591	START_TOO_CLOSE=1,NO_VARIANTS_FOUND=1,	tgtgcctcctGCACCGTGCCATccccGACGgcgcCAAGTCGTTCgagaCGGTGGACTCGCTGAGCATCTTCAGGGCGAAGGACTacgacgccaccaTCGAGTTCTACTGGgcgcCCATgctggctgAGTCCAAC
chromosome_1:2847600	START_TOO_CLOSE=1,NO_VARIANTS_FOUND=1,	TCcgacgaC
chromosome_1:2847849	Valid	GCCgtggtgCACTccgccgACGACCGCCTCATCcgcggcgcGCCCATGGACAGGCACTCCAGCTTCTGGAAGGgcgcCGACGTCCTCGTCTTCAACTC[C/A]TACctctGGTGGGTCGCCggggACAagatccagatcctgtgAGTACATTACgtgtctctGAACctgctgCCActctgctgctTGTTTAtgtgATCAactgatactgatGAGCCGGAGCTGGTCTGGACGATCCATGAGTtgtgCaggagg
chromosome_1:2848583	Valid	ACTGgtgtCTTCCCGGCGTGCCGGATACGTGGAACGAgctgctGTACTGGAAGctctTCTTCCCTAGCAACGATCAGTTCctctgatgatgcgtgcctgcgtgcctctgcctgcatacatacAGacacTTGGacacGGCCGGACTGCTAG[A/G]GGCTAGCCCAAAGTAACATCCTTtgtgCCGGCATGcacaGCGtcgatcgaAACAGAACAAAGAAATGTAGATgaagaaCTGAACCTCgtgtaagtgtaagtggtgTACATGGAtgcgtgcgCCATGCTCAACGTTAGTTCGTGGTTCATG
chromosome_1:2877473	Valid	GAagagGAGGATGGCCCAGTcggcggcgcgCTgcgcGgcgcCcgcgGCGTGGCCCacgacgCGGAGGTGGAACAgcgcGGgcagcaCGAAGgagaGCAgcgcGcacaCCGTGCTccccACGAAGGAcgcgAACGACCCGAACGCCGGCAC[A/G]AAGCAcgcgATCGCCGACAgcgcCACCAGCACCGCTAcgcgGCTcgcgTGCAGGgccgccCGCTCCACGgcgccgccgcGCTTCCGCAGCCAcccgcccggcgccagcagCcgcgCCTCCACGAtctcGTGGATCGGGTGcatcatCACC
chromosome_1:2893542	Valid	ATccgccgGCCTATGTCGGAGTCCGGCAAGGCCGAcgcgCGACCGAgtgtcgcgCCGgcgcTGGTcgccgcCGATGGCGATgccggggccgggCCGGCTGACGCTggcggcGTGAGGTCCatgatgGAGCGGTGGAAGATGGACGgcgcG[C/G]CggcgcgggcgcggctgctGCTCCGAGCCCTGGCGTGGctcttctccctcctCGCCCtcgtcgtNNtggCGTCCAACCAGCAcggcggCAGCCAGGACTTCCGCAACTAccccGAGTACAAGTCAGTacacCGACCAGTAGCACCCATTC
chromosome_1:2894109	MULTIPLE_PROBES=1,	CCAACCACCCATGGGCCAACCTGGCGGCGTCGTGTCGCCAACCGCCGCCGATTACTACGTTCCTTGTCTGTCTCGCCTTTTTTTCTGATGGAAAAACTGGGAGCGTTGGTGCAGGTCGTCGCTTACTTCTTGATATCGGCGATGTCCGCG[G/T]CGGC[G/A]CCGGTGACGGATTACATGCGCCAGGCGGCGGACAACCTGTTCACCGACTCGGCGGCGGCGGCGATCAGCATGGCCTTCTTCGCGTTCGTGGCCATCGGCCTCTCTGCTCTCGTCTCCGGGTACAACCTCTCCATGGAGGTTC[C/T]TG
chromosome_1:2894114	START_TOO_CLOSE=1,NO_VARIANTS_FOUND=1,	tataG
chromosome_1:2894257	START_TOO_CLOSE=1,MULTIPLE_PROBES=1,	CCTGTAAATCACAACTCTCCATTTCATGTGTCACGGCACGTTACCCAACC[T/C]CAACATTGTGCATATAATATTGCCTCCAGTTGTTAGTTGACCATTTTTTCTCT[G/A]TGATCAACAAATTGCTTAGTCAAAGCGGGTGTATTGGA
chromosome_1:2894315	START_TOO_CLOSE=1,NO_VARIANTS_FOUND=1,	TTTCataNttttGCAACCCAAGGTCTGCTATGCtgtgTGGAATCgatgatGCCATTAT
chromosome_1:2894369	START_TOO_CLOSE=1,NO_VARIANTS_FOUND=1,	CTccccttttttCagaagaTGAAATAAgtgtTTACTTGTAactactGTTTAATT
chromosome_1:2895057	Valid	GCTAACTTGTcgcgCAAATGAAGCTGAAGTTAAgcgcagagAGACAACCTGTCGGATGGCATTTGCCttttCTATGATAGCGGCAACCTTCAAGTTTCTAGTACTGGTTCTAGCAGGTGAtctcATGGCTGTTGGCTTAGCAGGAGCAAC[T/C]GGTTTCAAGCTGAAGGTCTGATCGGAAagcaaacagcaaacAAGTTAGGgagaATGcacaCatatTTGAGTTTAAttttGTTtctcAAGgagaAAACATTTCATTCGCCAACCTTGcttcttATCTGTTCTAGCAACATGTTtctcTCAT
chromosome_1:2895431	Valid	GTTAATACAGGGATCGTAACTACGacacAGaaaaaaTAGATCAGGATGAGGACAAATTACCGAGCTTCTGTCGTGagcagcAACAGCGTCAACGAGTGGATTCCTTGGAATGttttttATGGAAATAGGCTTCCTGGTTAAATGATTGTC[A/G]GCAatatTTGACTCAAATTGGctctCTTctactaAAacacCatatTTAGGATGAAGCATCTGAGGTCCAACAGTccatcccatcACAGGTGgctgctCAGCATGcacaTAGCAACCTtcatcaAGGCCAgtgNCCAACTCACttttATCA
chromosome_1:2895644	MULTIPLE_PROBES=1,	CCAGGCCNTTCCAGTAAAGGGCCTGGGTTGCTAGCCTGGTTTCTGTTTTCCCTCTCTAAATT[A/G]TATTCATCATGTGGATAATCTTGAGATGCCATTG[G/A]TTCTAAGCTGCACAATGG[G/A]CCTCCTGGTTGAT[T/C]GTCCTCGGAGCTCCCCACATTATGTTCTTGTAAAATTTGACTCTCTTGGCCATTCCCTTTCAACAGGGTGCCTGGTGCAGAA
chromosome_1:2895679	START_TOO_CLOSE=1,NO_VARIANTS_FOUND=1,	TGCTTTGCtgtgTCTGAAGGTGCCTCACTTGTACC
chromosome_1:2895698	START_TOO_CLOSE=1,NO_VARIANTS_FOUND=1,	AGACTGATGCTTAacacCG
chromosome_1:2895712	START_TOO_CLOSE=1,NO_VARIANTS_FOUND=1,	TCctctGATGCATT
chromosome_1:2895868	START_TOO_CLOSE=1,MULTIPLE_PROBES=1,	TGTAA[C/T]ATGCTCTTCATGGTCTGAAGTCTTTGAGGATGATTCACCATGCTGATGTTGCTGGTA[G/A]CACCTATTTTCAGAAACATGTCCTGCTGGGGTGCTTTCCATGTTGCCAAAAGCATCCATTGACTTATCATCTCCAGATGCAGCTCCATGTGT
chromosome_1:2895926	START_TOO_CLOSE=1,NO_VARIANTS_FOUND=1,	TTGGCAGGGATACTCACTAttttctctAGTATCTGGTTTAGGGTCCTGCAGTTCatat
chromosome_1:2896193	MULTIPLE_PROBES=1,	GCAGGTAATGGAAACAGAGGTTCTGGTGAGTATAAAGCTGTTCCATCTGTCATTCCAGAATCATCCAGATGTTTCTCATCTGCTGTTGTTGATGTGACCCCAGCATCCAGGTGTTC[C/G]TCA[G/A]CTCCTGTTGCTGATGAAGAAATATGCCCCTCTTGCTTAATGTCCTCTGAAGCCTCTAAGGATGGTCTGTGTTCAGTCCTTGCAACATCAGTTACGTCAACCCTTGCCGATAATCTTCCAAAATCTACATTTTGATCATTATGATCT
chromosome_1:2896197	START_TOO_CLOSE=1,	ATC[A/G]
chromosome_1:2896347	MULTIPLE_PROBES=1,	AAGAACTCTCACATTTATCTTCTTTGATTTCTTGAGAGGGTACTGGTTCTATAGATCTATCTGTTGGATCAAGCAAACCTAGCCTGATATCCATCTCT[T/C]GGCTTGATACCTGCAAAACAGGATCTATTAC[C/G]CTCGCAGGCTCAGTCATAC
chromosome_1:2896446	END_TOO_CLOSE=1,	AGCCttttCTACTCAGAAGTCCTAGACGAGGCTTCCCAAGCCTCCACTGgagaggagggagAgggggtggtgCTTGAGGATCT[C/T]TGTAGGAATCAtttt
chromosome_1:2896478	START_TOO_CLOSE=1,NO_VARIANTS_FOUND=1,	GAAATTGTACAgtgggtggCGGACCAGgagaC
chromosome_1:2896581	START_TOO_CLOSE=1,NO_VARIANTS_FOUND=1,	AACTGATTCGTTTCCtcactgtcactgCTAGGCATGGCAGAAATACAAGTCAacactgttgtGTCAGCTAGTACTGGtataTTTgaagaaCATGGTGCAGTCT
chromosome_1:2896785	START_TOO_CLOSE=1,	GGGAATCAAATTCAGTTGAGCAATCAGATTCCTTCACTGATtgtgGAGCAACT[C/T]GAAAGTCTAATTTAggggGTGCATGAGTTTCCTGctctAGCTccccAGgaagaaGGTTTGGTTGAGCATCTACAGATtcatcaatcttatcttTAACCAAACATGGAGCGACTTTGGAATCACGGTCATCCgagaCATGGtcttctGATT
chromosome_1:2896952	START_TOO_CLOSE=1,	CAAGATCCACTAAAGC[A/G]GAACTGCTCAAaggaggGTGATCTAATTCATGtataTCCtcatcaGTTGAACATGGAGTGATTTGAGcatcatGTCCAtgtgGAacacAAACttttGATccccGATCCAGTtcatcaGCATTGCTCaaaaGAGGACCATCCAGTtcgtcg
chromosome_1:2897132	START_TOO_CLOSE=1,MULTIPLE_PROBES=1,	ATCTTCTCATCATGCAAAGGAAATGGAAC[G/T]ATTTGAGAATCATGTTCACCTGACGTACAACATTCTGACTTCTGTTCTGCTTGAAAAGAAGTTCTCAAAGAATGATGGAATGATTGGAGGATCA[G/T]GTTCATTCTGACTTCAAGATTGTCCTTAGTCTCATCAACTGAATGTGATGGAATG
chromosome_1:2897227	START_TOO_CLOSE=1,NO_VARIANTS_FOUND=1,	ATCagagGAtcaaattcaaatccaccaAAGGcacaAACTTCTGGccccTgcgcTAGAACAGGTTTGCCCaaagNaagGGCCTCAttcttcTCACC
chromosome_1:2897386	START_TOO_CLOSE=1,MULTIPLE_PROBES=1,	AGTTGAAC[A/G]GCGTGGAA[C/A]ATCTTGGTTGTCATATTCATCCAAGGCACAGGCATGGACC[T/A]CTGGTTCCACTGGTACAGTAACATCCAGTCCATCTACTTTTTC[G/A]TTAATAGAAGAATGTGGAACAAGGTCAGCAC[G/A]GATTTCCAACTCTTGTTTCACTTC
chromosome_1:2897395	START_TOO_CLOSE=1,NO_VARIANTS_FOUND=1,	AAcgtcgtT
chromosome_1:2897436	START_TOO_CLOSE=1,MULTIPLE_PROBES=1,	[G/T]CTTAAAGGAAAGAAGCATTCTTCACTAGTCTTCTCCT[C/T]AT
chromosome_1:2897480	START_TOO_CLOSE=1,	gcagcaAAggggA[A/G]ctactaCgagaATCAACTCCAGACAAGCCA
chromosome_1:2897512	START_TOO_CLOSE=1,	TGCAGTTCctgctgtata[T/A]CCACTGGAACAGA
chromosome_1:2897546	START_TOO_CLOSE=1,NO_VARIANTS_FOUND=1,	GAGCatatTTAATTCAGGACTTCTGTTATCATTG
chromosome_1:2897584	START_TOO_CLOSE=1,NO_VARIANTS_FOUND=1,	GaaaaCTCAGgagattttAAATGGGAATCTACTCCTGT
chromosome_1:2897600	START_TOO_CLOSE=1,	T[G/T]tctcGCCCTTGTCC
chromosome_1:2897649	START_TOO_CLOSE=1,NO_VARIANTS_FOUND=1,	TTgagatcttctTTACCAGAAACAGTCATTGATgtagtaCCTtgtgCAT
chromosome_1:2897736	START_TOO_CLOSE=1,NO_VARIANTS_FOUND=1,	CcacaGcacaTGAACATTCAacacACTcagaacagaaCTTAGAATGAacacAGGCTTCCTTGTCTAACTTCACTGGCAAGGCTGAGT
chromosome_1:2897926	START_TOO_CLOSE=1,MULTIPLE_PROBES=1,	TATAACATGGAAGATCTGACTCTCTGACCAGAAAAGCAT[G/T]TGGAGTTTTGTTAGAATCTGAGGCTGGTT[C/G]ACTGTGGGAACAGTCAGTGACAGATGAAAAATCTATCTCATGATATTCATGGCAGAAGGATCTGAAATCATCTTCAGTCATAATTTCTGATGGTAATGGTGCTTCATCAGGTGGAGTTGC
chromosome_1:2897956	START_TOO_CLOSE=1,NO_VARIANTS_FOUND=1,	AGGTTCCCAAAGGGCATcagcagTTacacC
chromosome_1:2898162	MULTIPLE_PROBES=1,	CATATTGTCATGTTGTATTAGAAGTTCTGAAAGGAAATCCTCTTCTTCAGGGAAA[C/T]ATGGTTGGCAGTTCATACTGGAAGATGGATAAATTTGAGTATGGCTCATCAAGTAAGCAGGATCCAGGAACGGGTTTGTACTACT[G/A]GAATCTTGA[C/G]CGTGCATCCCCCACGCCAAATCTTGATCAGCATCCACTGGTTGTTTCCCA[G/A]CTG
chromosome_1:2898248	START_TOO_CLOSE=1,MULTIPLE_PROBES=1,	TGTTACTTT[T/G]CAGGGTTACTGCACCATCCTTGTTCAAATCGCA[G/T]AGAGAGAGATCTTCAGCATTATGACCGGCCTCTTCTAGTAAT
chromosome_1:2898258	START_TOO_CLOSE=1,NO_VARIANTS_FOUND=1,	TCctctTGAT
chromosome_1:2898309	START_TOO_CLOSE=1,NO_VARIANTS_FOUND=1,	AATAAGATTctactaGAAATtgtgTACcatcatCCCTGCCACTACAttttT
chromosome_1:2898322	START_TOO_CLOSE=1,NO_VARIANTS_FOUND=1,	CACTTGTAGTCCC
chromosome_1:2898356	START_TOO_CLOSE=1,NO_VARIANTS_FOUND=1,	TGCAATAagagGAGGattattgtctgtctGCAAC
chromosome_1:2898568	MULTIPLE_PROBES=1,	ATACTCTTCTTAGAGATATCTTCTCTTGAGTCATCTACTGCCCCAAGATTTCTGTGAATAG[C/G]TTCCATTGTTTCCAAATCTTCCCTCGAAGG[C/A]GACTGTAGTTGCAAATCCAGCCTAGTGGCTTCTTCCGTTGAA[C/T]TTGTAGCCAGAACCTCTGCCTTTTCAGGATGTATGTTAG[C/A]ATCAATGAACTCTTTGGGAGGTACCACATCATTTGC
chromosome_1:2898599	START_TOO_CLOSE=1,NO_VARIANTS_FOUND=1,	AAATCCACtagtagTTGAttcttcTGCAACC
chromosome_1:2898642	START_TOO_CLOSE=1,NO_VARIANTS_FOUND=1,	GCAAATTCACCAACctctGgaNNttcttcCGTTNCAGTCAATT
chromosome_1:2898682	START_TOO_CLOSE=1,MULTIPLE_PROBES=1,	CATGTTGCTCTA[C/T][A/G]AAGGATCCACTAGTAGTTGATTCTTC
chromosome_1:2898805	START_TOO_CLOSE=1,NO_VARIANTS_FOUND=1,	TGCAACCGCAAATTCACCAACctctGGAATttcttcCATTTCAGTCNATTCATGTTGGTCTACAAAGGAactactGgtgtTAGGTAGAAAGGAAGTACTAggggCTagagGGacacCAAtctc
chromosome_1:2898806	START_TOO_CLOSE=1,NO_VARIANTS_FOUND=1,	T
chromosome_1:2898990	START_TOO_CLOSE=1,MULTIPLE_PROBES=1,	AGTGCTTCAGTATCATCGCTAAATGCACAGGAC[A/G]TGGGTGCAAGTGTCTCTCCTACATGAGATTCTGTCTCCTCTTGAGAAGCTGATACACCTGAAATGACTCCTG[A/G]AAGCTT[T/C]TGAGCATCAGTGAAATCCCTGGCCA[T/C]GGCACATGCTTGCATAGAATCATCCTTGCATGTGTTGAGGCTAG
chromosome_1:2899063	END_TOO_CLOSE=1,MULTIPLE_PROBES=1,	TTGGACAAGTCCTTTGTTCAAGCACAACAATTTGATGGTTCTCTGCAACATGCTTA[T/C]TGAAAGTAGT[A/T]GATAG
chromosome_1:2899070	START_TOO_CLOSE=1,NO_VARIANTS_FOUND=1,	GCCATCA
chromosome_1:2899096	START_TOO_CLOSE=1,	TCTAGT[G/A]AagagTGCATGTCTTCAGC
chromosome_1:2899197	START_TOO_CLOSE=1,NO_VARIANTS_FOUND=1,	AAtctcatcatcatatGATTCATACAGTACattattGTGGATGCTTGAATGtttNGGTGAAATTCCTGAATAAACAGAATACCCATTCaaaaTGCAatatC
chromosome_1:2899208	START_TOO_CLOSE=1,NO_VARIANTS_FOUND=1,	AAGTGAGGCAT
chromosome_1:2899227	START_TOO_CLOSE=1,NO_VARIANTS_FOUND=1,	GCGACtataGCAttttttT
chromosome_1:2899522	MULTIPLE_PROBES=1,	GAAGATTAAGGAAAAACATAAAAACTAATTATCAACATACCATCTTGACGCTCGTGGATGCCATCAGGATCCAAACCTGATGGGGTTTCTTTAGGAACTGTAACATTGTCGACTTCTACATCATTCATCCACATAACATGATCC[A/T]TATCGGGCAGCGATGCAAGTTTGCTAGGTGAACTTCCTGATTCTAGAGATCTGCCTTCATCAAATTCTTTCTTCAACTC[A/C]TGCATTTCCTCTTGGTTT[T/G]GTTTGGTAGGGTGGAGAGACAAATCATCAGCACTCCCAGAA[A/C]TGATTTTAT
chromosome_1:2899602	END_TOO_CLOSE=1,	CTTCGtcttctGAAAcatcatTAGGTTTGCTCAATACCATAGAAatatCATCCAGTacaacaTCCTGGACATGCTCCAC[C/T]
chromosome_1:2899621	START_TOO_CLOSE=1,NO_VARIANTS_FOUND=1,	GGATGACGTGCTTTATCGG
chromosome_1:2899663	START_TOO_CLOSE=1,NO_VARIANTS_FOUND=1,	TGTAAttgttgCAGCCGATAGCNataTCTAATCAGACAATAC
chromosome_1:2899752	START_TOO_CLOSE=1,NO_VARIANTS_FOUND=1,	AATAACTATGTTAGTAAACGaaaaATagagGTAAAGCTaaaaCAAGAAAGTtataTTTACTGTAACAAATgagaatatttttttATCGA
chromosome_1:2899952	START_TOO_CLOSE=1,MULTIPLE_PROBES=1,	AAGACTTGCTACTTCAAGTAAGAATTACCATCCAAGTAGCTAGATGTAT[T/C]GGGTGACTGTTTATCCGAATTATGGATAGCAGCAGCATGATC[A/G]TCACTCAAAGAGTGAAAAGCTTCCTCATTGTTTTGTGCATCGCCATTTTCAGAAACTACACTAGATGATGAGCTCACATCCATTAGATC[G/C]ACATCATTAGAAGGCTC
chromosome_1:2899995	START_TOO_CLOSE=1,NO_VARIANTS_FOUND=1,	TTCATCTTTGGGCCAGTCAacacCATTCAATTGTCTGCCAGAT
chromosome_1:2900085	END_TOO_CLOSE=1,MULTIPLE_PROBES=1,	TGTGAACCAGAGTTTGGACCATTAGTGGCTGACACTGTGGGAGCAGAATCACTTG[A/C]AAGTGGCAAGTCCAT[A/G]CAGGTTGGTTCTCCACCA
chromosome_1:2900201	START_TOO_CLOSE=1,MULTIPLE_PROBES=1,	CTGCTTGAATCGTCCAACTCTGTTGA[T/G]GAGTCTATTGCAGGAACTACTTCTGGAGGTTCTGCAT[G/A]CAATGCATTTTCACCTTCCTTGTTGTGACGGTTCAATTCAACCAGTTCAAC
chromosome_1:2900217	START_TOO_CLOSE=1,NO_VARIANTS_FOUND=1,	GCTGGCACTGGGATCA
chromosome_1:2900262	START_TOO_CLOSE=1,NO_VARIANTS_FOUND=1,	CATTCAGTTTCCATTTCAGGAtcttctTCATCTTCCAAGTCCATG
chromosome_1:2900300	START_TOO_CLOSE=1,NO_VARIANTS_FOUND=1,	TCATTACAAGCATCGATGAAGTTGTCTTGAtcactcac
chromosome_1:2900505	Valid	AATGtcatcaGCCCTGCGGCCATCAatatCTTTCTGATcagcagGAAccccAGC[T/C]AATAggggTTtctcTTCatatGTCAAAtgtgATCTGttattaCTTtctcCAACATCCAAGTTTGGACAATCCTGCACCttttCTGAGCCATGGACCATGCCAttttGTTGaaaaGGTTCAtgttgtTTccccAGAATTCGATTATccccA
chromosome_1:2900679	START_TOO_CLOSE=1,	AGCTCCAAGTAAGCTGGTCCATC[G/A]GTGGGTTCAGATTTAGtctcCACGtcatcaGATTCGTTTACTGGaacaacttttGTCAGATCCAATTTATCagaagaTTGAAGGGCACCaaaaTTGTCCATTtctcCaaaaGgagaTGCAGTTTCACTTGAGTCAGTAGATCTAAATTTC
chromosome_1:2900840	START_TOO_CLOSE=1,MULTIPLE_PROBES=1,	ACATGGTAAT[T/G]CCTCGCCGAATATCTGGAGATGATTTTTTGCTGCGATGAAATTACTTCTTGCAGATGCTCCTGCCAGATTCTGCTAGTAGTTTTATGATCAGGAGTC[T/A]GTGGTTGCCTGGATTTCAACTTTGTTGTTCTAGGTGGAACTTTTCTAGAAGT
chromosome_1:2900938	START_TOO_CLOSE=1,	TCGATCCTTggggGT[A/G]AtgtgAGGCCTGCAGGttttGcacaAAAGTAATGTATCATAACATGGaaaaaaaaTCATTCTaaaaTCatatCAGCTAAGAC
chromosome_1:2901006	START_TOO_CLOSE=1,NO_VARIANTS_FOUND=1,	ttttGGAAATGGgttgttTtgaatgaaTCTGATGCTCACTAGTCATGCCCAAGaaaaTGGCACCAAAC
chromosome_1:2901166	START_TOO_CLOSE=1,MULTIPLE_PROBES=1,	TTACTCAGA[A/G]TTTGCAGTGAGTAATGATTCAAGAGTTGCCCCTTTCCTCCA[A/T]CGCATGGCCTTCTTCTGAATAAACAACAAAGAAAGGTAAATAAGTTTTTGATTTAACAGCATTGTTCTCTCTGGAAACTATGACTGGTTGCATCCGGATCTACATAAT
chromosome_1:2901208	START_TOO_CLOSE=1,NO_VARIANTS_FOUND=1,	GACATACTAACAGAACAAGCACTTACCTAAGGGaaaaGACCA
chromosome_1:2908541	Valid	CCGACGccccGTCCTCACCGTCCAAGAATCGGTCTGTTTCTTGAcctctccctctcGctctcgatcgatCTGttccccttccccGCCTCAtgttgtcctcctGTGCtcctgtcctgAcgcgCCCGgctgctTGGAATTCGAACGCAGGCG[C/T]TGATGCTGAacacGCGGTGGAAGgtgtTCCggggCGACAGCACCAggcggcGGGAtctcATGTTCACCgtggtgAAGccgtccgtGATCCAGCTGCGAGGGTccaccaAGGTCAGCGTCTTCCTCGCCAGCAacgacgCCGAGCAGGCCT
chromosome_1:2908702	START_TOO_CLOSE=1,	GCGACTTCCG[G/C]ATCACCGGGAGCTACCacgacggcgcCTgcgcCGTCACCCTCGGCGACTCCGacacCGTCATCGCCAAGGCAAgtgtCCActctCcagcagtgtgCTCCCGCAGCCGTCAGCCGACTGCTCgtgtGATTTCATTTGCTTTCTTGGACTGA
chromosome_1:2927996	Valid	GggtggtGCTAaagaagTTGATTTGGATGAGGAAgctgctGATAGcaacaaGTCAGATGACTCGGGTCttattaCTgaagaagagaAGcctcgccctcgcCTAACTCGAGTACTGGACCGGACTGGgaagaaAATAAAGCCTGCTAAGAA[A/G]GTTGTAGTTCCTGACATTGAGGAACCTGctcctcCTaagaagAGAAAGCGAATGAAGCTAGATCCTTATGATACTTCGAACaaaaGGATTGAAGATtctcCTATCCAGGATGGTACAGActctGTCTTAACttttAAATTGTTCAGATGA
chromosome_1:2943548	Valid	GTTTCttttCGTTTGCCttttGtataTttattaAGTCatatCAGTAATCCTGttttTCTTGTATGCATCAAATAGGTATGGTGATCAAATTGTAGCGATAAAGGTTCTTAACCGTGGCAGTAccccTgaagaaAAAGCAacacTCGAAGC[T/C]CGTTTCATTCgagaAGTAAatatGAtgtgTAAAGTGAAACATgagaATCTTGTCAAGGTACTTCCTGGTCTGAATGTTATGCTtgtgTGTCTacacACAttttCAATTCCTTTGGGAcctcctcacaACAGTTTATGcttcttCAGTTCA
chromosome_1:2945074	Valid	GCTaaaaTGTTAAACATTAAATGACAAAGAATTGTTTCCAAAGATGTATTGttttGAAttttGTCATggaaggaaGTTTAATTTCAGATTCTTAGCCTTAtgtgGCatgatgATGACTGGTctgctgAATTTCttttACatatATCGTTT[T/G]GAATTGAagagctaggctaggCGTTAACatatCTTGAtagtagTTTCCATGGGAACATGTATCATAGcatcatcacaCAGTTCTTGATTGCAGTCTACTGATGTTGataatatttttctcTTGTTtataTCAACAGCaaaagcgcCCAGC
chromosome_1:2946741	Valid	ccccTTccccGCTGCGGCCCACTTccccTCCcgcggcgcCGGTCCCTTCCTGTCgcagcaCCATCAcccgcccgTCACCTCCGAAGGcgacgaTGAGGTCgaagaaGACGAGGGAAGCATGGACGATGACAgcgcCGAagaggatgatGC[C/G]GAGCTGTCCGACGGTggggCTcgcgGCTcgccgcAGCGAcgcgCCTtctccgcgCCAGGTGAACCAAGGGTTTgcgcagagGCTTTCAGGTCTTCATCTATTACtggtagtggtagATTGGATTctgctgCTTGAAGCCTTGCCGGCGTG
chromosome_1:2947034	MULTIPLE_PROBES=1,	GAATGGTTAAATACAATAACGCTTGTGATTGAGCCACGTTTGTGGTGGACTCTGAGTAGTGGAATTTTCTCTATATCCCAATTTAGGTGCTTCTATATCTGGATGAATGTGATCATTGCTGCTTGCTGATCGTACACCAGGT[G/A]TTGGACGCACGGAGATGAATGGGGAAATTGCAGTGAGGTCCATCCAAGAGGGGCAGCAATGGCACCAATTTGGGCTTGCATCACCAGGAGTGGATGATCCTGGTACCATCCCCAGAGAT[A/C]TGAGGGGGGAGAATGGGTATGGAATTGTTG
chromosome_1:2947154	START_TOO_CLOSE=1,NO_VARIANTS_FOUND=1,	gaagaagagaggggggTCCTGCATCTAGCTATTGGGACctgctgagagCGCACctctCTGATCCTTTGACGTGGGTACCCGAACATGCCtgttgtTTTCTTgagaATTTAGTTATTTGTA
chromosome_1:2949673	Valid	AAGACTTCAGACAACGCagagAgtgtGAAGCTGCAATACCGTTCCTTGGCAAAGGTTGCTGACGGCAATGGGCCTtctggtctggtctcAAGCAacacCCAAAGTTCAAGCTGGCTATGAGCTacacACAGTAggggTAGCAGTccccCA[G/A]GccccCTgcagcaCCAGAAacacctctTCAAAGTTCATGTATTCGCTGAGGTTCTGCAATGAcgcgAACATGCTAAATTCAGATTAGGTTTACTTTGccccTTTGctctTTATGTACCCAAGACaaaaGacacAGATCTtgtgAgtgtGA
chromosome_1:2950473	Valid	TGGGCCGTCcgatcgatGTCGTTCCAGAACAATCCGCCTCCGAATCAAcggcggGTTCTGACAAGCCGCTcgcgCCGTTAGCCGCTTGTTCGCtataAAGGCCTACCCTccccccAGGTCCAACctctTTtctctctcCTCCTGCCTCCG[A/G]CTCCACGCcacacacaGGATAGCgagaGCGGCAGGGAcggcggCGCCGAGCTAGGGttttGATCCGGCCTCGCCGGCCagagGCTAcgccgcCccgccgCCGAAGCCATGgagaGGGAgctgctGgagaCGTTCGATGCGGCCaagaagG
chromosome_1:2952543	Valid	TTgagaAAagagAtgtgGATGTTAggggTCAGAAGCCTGGCAgtgtCAAAGTTgagaAGACCGCTAGCAATGGTTCCAGAACTCAATCtgtgAAGGTCGAAAGGGTATCCAaagaagTCAGTAGAACTCCAGATGCAaagaagCCAGCAT[T/C]CAccccCAGCGGTGccccAAAGCTTACAtctcTTGTCAAATGCAATGATCCTACTCgagaTaaaaTCCGGGAactactTGCTGAAGCttttGCAAAGGTTTCCagagAGACTAGTAatgatgACCgagaTGAAGTgagaAACATCTTGGA
chromosome_1:2952787	Valid	TGAAGTTGATGCAtgtgACCCATACagagTTGCtgtgAAAGTagagTCTGCACTATTTgagaGGCTTGGACGTTCCACTggggCTcacaAGAC[G/A]AAGTACAGGTCAATCATGTTCAACCTGAGGGCTGaaaaCAacacTGATTTCCGgagaAGGGTTCTTATTGGTGAAGTGACGCCagagGGGCTTCCAGACatatCTCCtgatgaGATGGCTAGTGATGCAAGGAAGCAagagAatatGCAG
chromosome_1:2953229	Valid	ACATTCGTCACgtgtGTGAACTGcaacaaTCATTGGAAGTTctgctgAGTGGCAGCCTGCTaaaaTGTTTGCTTAGTtgtgCTGAGCACCATTCtgttgtGTGctctgttagttaGctctGTGACTCAGTTCGACAGGGCAGGCTGAACT[C/T]AGttttttCTAAGCTAGGAACCGTTAtcctcttcctctGTTAGTCGctctTTGCGATCCTGATTCGTTCAGATTGTACTAGTTGAACGCATAAAtgttgtTGACTTGatcatatcatCAACAGCTGTACCCTTAAAGttttGGATGGCTA
chromosome_1:2958264	MULTIPLE_PROBES=1,	GGAGGCTGCCAACGCCTACGACGCTGCGAACATCCGCTTTCGCGGTGCCAGCGCCCCTACCAACTTCCCTGCGGCCAGCTACTCGCCGCCTCCAGAGCCAGCCAAGCCTATCATCTCGCTGACTCCTGAACCCGGAAAGGTGATAACCTT[G/A]CCACCGGTACCTGTGAAGCAGACCTTCCCTCTGCAGGTGAAGGAAGAGGGTGGGAGCCGTGACGGCCAGGTCAAGGGAG[C/G]TAGCTCGGAGGTCAAGGCCCTTCCACCCAAGCGGGTGTGGGAGATGATCCCCAGCAAGCGCCAGAAGTAT
chromosome_1:2958344	START_TOO_CLOSE=1,NO_VARIANTS_FOUND=1,	CCGGGCtgtgCTGATGGctctGGCCTGCGTGccatccatGCTGcctccctcTAtgtggaggagGTtggtggGGCCTGATG
chromosome_1:2971919	Valid	CCGAGCCTtataTGCAATGCCAGAAAGttttttttttCAGATtataGCATAgcgcTTTGTCAATcacaGGACGAAGTTTGACCTAGGtataACTGCAGGaacaacTAGATTGGACagagGGCATTCGACATGCTGAAttttttatatGCG[A/C]TGCCAGAAACttttttTCCAGATtataGCGTAGctctTTGTCAATTACAGgatgatGAAGCTTGACCAGTTCaaaaTTTCAcgcgTGATCTacacTTTGTTACagaagaACTtaataaGGaaaaACAGACATCCAAAGGGCAATTcacaG
chromosome_1:2973706	Valid	aaaaCtagtagTTaaaaTATGTACatatTGTCATGCTGAACGGTCAATTAAGCTGCAGCtgtgGGCTAACCGCAAATaaagaaagtcatcaACTaaaaTAGCATAGTTTCtataCAAAGTTGCTAACTTTGTTtctcTTGGAGCTTTGTT[A/C]AAACATTAGATTTCatatCATGacacAGAATGCCGCAttttttGgtgtatatGCATTTATGCACGAACAATTGacacTCCtataCAAATTTGTAACTGTTCCCTAGCTAACTCGCTACAAActctGACCCGGTGGCTACGAACAGGCAGC
chromosome_1:2981307	Valid	TACTGGAACCATACGatatATCAATAAGAAATGAGTtgtgTTCACTTTACAttttCTCCAtgtgCAAATGgcgcAATGGGTAGttttAAGATGTaaaaTTCGtcctccAATACAGGTTGGTATTGTATCttagttagAAGGATgcgcTGC[T/C]cgcgTTgcgcTGTATTtgtgCTTCTGCTtggtggAAATAAGATTGATCCAATTCTGATGTTCaaaaGtctcccccAATTTGAGTTTAGCTGGTTCGCtgtttgttGCAGAACTCGCttttCCAAAggggATGTTCTATCCAATACCCATA
chromosome_1:2982081	Valid	AACAGCTacacatatATCTACCGtcttctGCGTTGAAAGTGAAACTAAAGAATGAGCCTCGCCAacacTGggccggccGGCTCCATGTACGCTAacacCGacacCCATAACCCTGTAAccccGACCAGGTTCagagTCGGGTTCAGGTTC[C/G]ACTCCTATGCTGTATTTACagagTTCGCAACCTTGCAACGCTGtcttctCCTGATCCATGGCTCCATCctcgctcgcctcagcctcagAATGGccccAACCcggcggCTCcggcggGCTGGTTccccTTGACCCTGGGCGAcgcgAagag
chromosome_1:2999647	Valid	TCcatgcatgCGTCTAAAGATTCGAtgtgACGGGAAATCTGaaaaAttttGCaaaattttttGggaaggaaACAAGGCCTAAGCtgtgGTACAGCCTAtctcATTGCaaaaCAGTAGCATAAGCTgcgcTACAGCCTACAGTGCCTTGCA[G/A]GCAATGAAAGCCTCAACctctGTTTGAGTaaaaCTTAGCTACAGCAACCaaaaTTCTACCGACAACCCATCAGCTTCCCGTGCAGCTGCaaaaCATCCACGAAttttGGcaccacTAGGATCTAGTTACATTTCTGTTTAAACATGGTTC
chromosome_1:3026298	Valid	GTGCAAGatatAAACTTTcacaGGctctAGAAAGGAAACatatCGTGGAGGTAAATTGATTTAggttggttAGcttcttTGGATGTTGAAAGGTtgatgaTTAATTTActtcttGCAGGGAATTGTTATTGGCCTTGACAATTTGGATGC[T/C]GTGATTCAAATGATACgagaAACATCAAATcacaCTGCGGCAACAGGAGctctAGTCAAGGGTAACAttttTCAGTTCtattatGACATGttttGTCTGATTTAGCTACtgtgCTGATCATTACATGAAACAAgtgtAGacacTTTATGT
chromosome_1:3036903	Valid	TCCACCTCGGGATCGAGCTTCCACcgcggcgcGCGGAACCCAAGGCcgcgATACgagaTCCGCAGGCGAGCGgatcgatccacaCGCATCCCAgcacgcgcacgcTCGCAAACGGTcgacgaGAGCTTTCTGCCTagagTAGATCCCGGG[C/T]GCggaggaGCGAtcctccACCgggggagaggggTGAggtgggtgGGACAggggTGGctctCACCTTGTCggaggaTCCGATTcgcggtggtgGGTTCGCCGGCGACGCAGCCggggACGgagaAGGCAACGGGCGgagaCCGGGAAGGAG
chromosome_1:3054926	Valid	GAGGAAGATTGaaaaTGTTGCAACTGGAGCGAATAACAAACCAAAGCTTGCCTGCATtataAGCGAGTGCGGTGAAATGTAGCTTGATCCCTGAATGCGGCTAATtgtgGActctTGGACgctgctGATGTAGACCCGGTTTGGTTGATG[A/C]GactactTGAGCtgtgGAAACGatatagagCATGTAATGAAGTACTGAAGCatatCAAATTTACATTGAGGGAAGCatattgtgTCCATGCAACCTGTAGaataatACTCCAAagagaaaaACTAATGTTCTTGTTTGACTTGGTAGTTG
chromosome_1:3114720	Valid	CctttacactttacaCGATGCCAatatGCCATGCTCGGATTTCttttttCctctCTCgtggtggagaCCTacacCaaaaTTGGTCAAACGAGCCaaaaCGCTCACctctacacAAGCATtgatgaacacACGCAAATTACTGCATGAATG[A/T]AGGTTCAccatccatATCAGAAGGTagagaaaaCGGGTGCCgctgctCCaaaaTCACGAGctctTCAagtcagtcagagCGGTCTtggtggcagcagAAATcacaGCATCTGAAGCATTGGGCAGataataatatTTCCCtgtgCagagC
chromosome_1:3128807	Valid	GCTGAAActctGAATTCAGCATCACCGTCATGCCAGTAacacAGTGATTTGTCGCAACGCAGGTTCCTAAGCTtataAAGGAATACATTGAagagGTTTCTATTCAACTAAGAATGgtgtGCGAATCTGacactgatgaGTTGCTATTGG[A/G]agagAAGCTTGCCTTTGTTCAGgagaCCAGGCATGCCTTTGggaggaCAGCCCTActctTAAGTggggGTGCTTCACTggggTCTTTCCATGTAGgtgtAGTGaaaaCATTGGTTGAGCATAAGCTTCTGCCTCGGATtataGCAGGATC
chromosome_1:3130407	MULTIPLE_PROBES=1,	ATATGCGGAGCTCCAAATGGCTGCCAACCAAGGCCGCAGGTGTACATGGGAGAAGCTCTCTGCAATCAGAGCAAACTGTGCCATCGAACTTGCATTGGATGAATCTATAGCAGTTTTAAACCACAAACGGAGGCTAAAAAGAAGCATGGA[A/G]AGGACAG[C/A]GGCTGCTTTGCAGGGTCATTCTAACTATGTTCGACTCAAAACTCCAAGGAGGGTACCATCATGGAGCTGCATCAGTCGAGAGAATTCTTCAGAATCTCTCTCGGAAGAGATTTCAGCAGTTGCTACTTCAACCGCGCAGCAA
chromosome_1:3130415	START_TOO_CLOSE=1,NO_VARIANTS_FOUND=1,	GGtgctgc
chromosome_1:3144047	Valid	AGaaaaTTTCATGCGGtctttcttCCACTCCAAGCCGAAGCAACGGAcgcgTCCAAGGACCAGCCCACCCTTCCGAGTCTTCCGAccccACCCGCTGACATACGacacCGgcgccgcgcacaCAGCCGCACCAgcgcCCACCCAAATCCC[C/G]CaaaaCCCTAAGCCGAACggggagagagagGAGgcgcGCGGCATGGCGGGTGCGACGTccccggcggcGGCcgcgAATCTGGCGGGCAAGTCGGGCGTGCGGgtcgtcGTGATCGGCGACCCGGGCACCGGCAAGTCCAGCCTCATCGTC
chromosome_1:3144512	Valid	GACGGTAAGGATGAATACCTTGCgttgagttgattttgcgcGTACCTGTCATTGCAGCCCGGAGCAGAAGCCGAAGTTGATcgcgGAGTGCCAGgccgccGATGCGGTCGTGCTCACCTACGCCTGCGACCGGCCCGCCACGCTGGAGCG[G/T]CTCAgttcgttcTGGCTTCCCGAGCTCCGGCGACTCCAGGTATTGCcgcgATtctcGATACGGCCTGGCggggCTTCgtggtgTAGGTCTAGATCGCTTGCGTTTGATtctcTTGGGTTGccccATtgtgATTTGTCTTTCTGATTtgtg
chromosome_1:3151937	Valid	CAGCattattGCagagAAATacacAagacacagNcacACAGTGGAGCGTgagagagaATCCAGgagaCATGGCGGGAGGCACcgcgGTCgctagctaGAAAGTagagATGGAGCAGAcgcgCACGCagagtcgtcgATCGGCAGTCGAAG[G/A]cagcagCAGGatcatcCATGAgggcgggcATCAGGCGAAGTGCAAggggCCGAtctcGCCGGTCCGggcggcGCGGGCGAcggcggcggcggCGgagaGGCACGCCGacacCCAGGCCTCGAGCACcgcgAacacCACGTcgacgaCGGA
chromosome_1:3270658	Valid	ttcagattcagaATAATGATTTGCCGTTACGCTGTTTAAGTTCCTTTCTGAAACTCCTAgctgctTCTGCAGATTCGTTCTGCTACAAgtgtatatGTCAGTGGGTAAGGAtagtagCGagcaagcacacaGAACCTTTGTCTTCAGTTA[A/G]ATGCCCACTTTGTAAGGTGAGCTCAATCCTGCTTACGAGTGacacAATctgctgTAACGatatATTCACTCGGGCAACTTATTGTCATCTTAAAGTGCATGCTTATGCAAACAgtgtGGGtctcCATGTAAGTGGTTCAattattAAAGT
chromosome_1:3358092	MULTIPLE_PROBES=1,	TTTCTAATCACACAAATGCTGCATATGCAAGATAAAATGTACTCCCTTTGTTCCAAATTATAAGTTCTTCTAGNTTTTCTAGATACATATTAAAAGCTACGATGCATAACAAAAGCTGTGTACCTTGAAATGAGACTTATAATTTGGAGC[A/G]GAGGGAGTAGCATGTTAAAAAGATCATGGAGATTATAAGATTGACAAATTATTGTGAATGTCATCT[C/G]AGATGGAGCAAAC[A/T]CAAAAATAGGGATAATTTAACACAATCAAGCAGAACCTCAGTCAATATATTATATATA[G/T]AGAGAACTCT
chromosome_1:3358159	START_TOO_CLOSE=1,	GAAATTTCATgcgccacaATtgatgaC[C/A]AGacacATGCTCATCCAAATGGCCCAAGGAGTTGGGAAG
chromosome_1:3358173	START_TOO_CLOSE=1,NO_VARIANTS_FOUND=1,	aataatGAGCTGTA
chromosome_1:3358232	START_TOO_CLOSE=1,NO_VARIANTS_FOUND=1,	CCAAACAagagGAAACATAAGCAAGTTAGAACATGacacGATCGATGCCAACTGTCATC
chromosome_1:3358270	START_TOO_CLOSE=1,NO_VARIANTS_FOUND=1,	taataaAAAGTAAATCCTGTTGATCCAATCACTAACTG
chromosome_1:3358505	Valid	CATTGTACgtgtGAGCGGGTgagaAtgtgAGATCGGCTCACCTTAAGCTTGTCGTTCcttcttCTCAagagCTttcttcCATCG[T/C]ttttGATCAAGCACCAgtgtCATGTCTTGCCAACTGTATCatatGtcaatcaaCATGTATTGGACAAGGaaaaCAGCATAgtgttaataaAggggACTTCGtacatacaGatatAacacGAagagAGATTTCATAAGCAAatatACTGTT
chromosome_1:3379654	Valid	CCTAGCACGGGCagctagctATAGCTccccgccgccGGcgacgaccaccaccaccaCATGTTGCATGagcagcAGGCACCGCCATcaccacCGCCGGAAGTAGAagcagcGCCACCGCCCGTGCCATCGgcgcCGAGCCCGGCCAGGAAC[A/C]accaccACCacgacggcgacggcgacgTCCACGATGTCGAGGTCacgacgTTCcgcgACATCCACCctctGACGCCCGACGTGCCGACGccccccgcgcGCACCAGGTCCTGGGacacCgccagccaCCGCTCCTtctcGTCCgaggagC
chromosome_1:3379866	MULTIPLE_PROBES=1,	AGTTCATGACGATGAGCCGCGAGTTCACGGCCATGGTCGCCGCCGGGGCGACCATGCAGAC[C/A]GGCGG[T/C]GGCGCCAACGGTAACGGCGGGTACGACGGCGACCAGCTCACCAGCATCGGCGAGGACGAGCTGGAGGAGACCAACCCGCTGGCTATCGTCCCCGACAGCCACCCCATCGCCACGCCCGCCAGGTCCAGGGCGTCCGCCGCCGCC
chromosome_1:3379872	START_TOO_CLOSE=1,NO_VARIANTS_FOUND=1,	TCCGCC
chromosome_1:3380323	VARIANT_TOO_NEAR_PROBE=1,	AGggaggaggtggtCATCAACGGCTGGgagaCCGAGCAGGTGgagaAGGCCTCCGCATGGCTCaagaagATCGAGGTACTCAAATTTaaaaCAANcccccttttTAatttatttTCctcactcaAACCATGATTTCAAAGTTTGaaaaCG[T/C]aNaTAGgagaTGCTAACGGTTCCTCAATTTCtgatgacacaTGCAGTCGATGTCTTGCTTTGGACCGGCTAGATTGAAGCAccccGGGAACtttttctttcttttttttttTCttttttttttttttttttttNNNNNNNNNNNNNNNNN
chromosome_1:3380621	MULTIPLE_PROBES=1,	NNNNNNNNNNNNNNNNNNNNNNNNNNNNNNNNNNNNNNNNNNNNNNNNNNNNNNNNNNNNNNNNNNNNNNNNNNNNNNNNNNNGCGTGATTTCTGATGAACAAATTGAAACAGAGGGGTCATATTATGTGTCTTCAGAGTAGCTCTG[T/G]ATATTCAGTCCTGTT[T/G]CAGGAGAACAATGGGTTCAATCTTCCTCTTGCTTCATGCATGTTAAAAAAACANT[C/A]TCTTCTTGCAACTAATTTGTACCAGGAAAGAAAAACTACCTTTAGTCAGGTTTCGTAAGTTTTATTATTTGCGTGCCC
chromosome_1:3380637	START_TOO_CLOSE=1,NO_VARIANTS_FOUND=1,	GATGTTCATCCTGAGT
chromosome_1:3380693	START_TOO_CLOSE=1,	TCCTGAGCACCCTAT[A/C]AACAGCTGCATcgcgTGTCAATCTGTTTCCAGNTTGGACT
chromosome_1:3380803	START_TOO_CLOSE=1,	GgcNcTACtaattaatTACaaaaGAAAGATGC[A/G]TGCtgtgttttTGACTGGatatATGATtataTTCCTTGATTCgttggttgCagagGAAGCTGGACGagcagcgcgcC
chromosome_1:3380876	START_TOO_CLOSE=1,NO_VARIANTS_FOUND=1,	AAGGCGGTGgagaAGACGCAGAACGACATCGCCAAggcgcggcgcAAGGCggaggaGAAGCGGGCGTCAGCGG
chromosome_1:3381140	MULTIPLE_PROBES=1,	AGGCCAAGCGAGGCCTGAAATTGGCCAAGGTGCTGGAGCTCGCCAACTTCATGAAGGCCGTCGGCAGGGTGCCCACCAAGCGCTCCTTCTTCTAGCCGGCCGATCTATCCCTG[C/G]CACCTCCGATCCCCAGTGCTGCTGCTACTGCTGC[C/T]GCCTA[C/A]AGCTACGACCATAGCTAGCTCTCTCTGTGTCCCTGCGTGATCGATGTACGCTCGACGCTGCATCCGAGAACCTAACTGTAAAAAAGAAAAATTGTAAGCTGTATACGTA
chromosome_1:3381175	START_TOO_CLOSE=1,NO_VARIANTS_FOUND=1,	ctgcctgcTGGTTCCCtgtgATGCCtgtgATCCAT
chromosome_1:3381181	START_TOO_CLOSE=1,NO_VARIANTS_FOUND=1,	cacaGG
chromosome_1:3381550	Valid	ACGAACTGTTTGCTTAACCCTGCAAACATACAGTACTCCATTACATTCAGAAACcacaacacTGCAACTAagagCtgtttgttACTTGTTCAGGAAATAGAATACGGCcacaTTGCATCGCTGCAGTGGGTGAAGGttttTCTTTGAAAT[A/G]AACGTGAAGGttttttTCTTGCGGttttGCTtctcCGAtctgtctgTCTGtataTAGCCATCGCCAATTCGCCATGATTGGTACTGTAGCACTGcacaTTAGcttcttCTGatcatcCTGcatcatGATCAGAAGCTACTGTCCATGCCT
chromosome_1:3414569	Valid	atatTcacaATCCTTATGTtataCACTATTAGGTtataACATCAAGTCATTGTCTAGCGtctcACAAACCCTGTtctcTCTAATacacAATCGACCTAGGATTCAGACTTGCCCAGGCTACAGCTTCACCAAACAGCCTAACTTACAGAC[A/T]CTgacgacAAAGTTACATGTTggggctctCCctctCGGccaccaGGTAAATTCCACTCCATAGCTAAGCGGCTACAAatatTtataTTAGTCCCGGCTACGATCTttattaTTGTTacaacaCATTCatatatcatcGTACGTgagaTAA
chromosome_1:3434993	Valid	TGGATTGAACTACAANGACTACCAGAtctcAAggggNAAGGttttTAttttAcctttcctttTTGGAATaaaaaaACCTTtataGCAatatatatGGatatGCAACATTTAAttttTGATTGCAGGAGCTCGttttttCggctggctTGA[G/A]TGAGCAATGCTCcttcttGAAGGtataTTGgtgtTCATAGttttCTTCAGtataTTCCTTAGTTCCGGTTAGTGgagaAGAAACAGTACGTtctcTTGGTAATTGCAggggGATTTCATGAACATGCCAATAGCTGATAacacCTTTGAT
chromosome_1:3493253	Valid	CAATGCACGTTGGCTGATCTGAATGGTTAGCATagagCTAACCGGGCGACAGTaacaaaacaaCTGTCatcgatcgacaacaGACTCCaaaaTCACTGaaacaaacActggctggagcagcctctTCTTTCTGCTTCGGTTGCCAAatat[T/C]ccccCgagaTtatacacaCATGGCAAATGTAatatAGCTGACTCAGCTTTGATCTTCGTAgtgtGACGtcattcatTTacacATTTCACctctTCATgagaACCTGCAAGTTTCAGTTGGGTTAACAATTACCAagagCAGCAATAACTT
chromosome_1:3496204	Valid	ACCTCCAATCGTACCGCCagagcacaAGCATACATTTCAAACTGCACTATTGCGGTTTACCATACctctTTTATTCTTTGCttttgagaACTCCTTGGctctCTCAAGCTCAGCGgctgctttcttcTCCAGCACCttttCTttcttcTC[C/G]AGCatatCAAgtgtCTGGatatAAATAAAGTgagattttAGAACTTTCTATGTTACTATGGCATAGAAATTACATgcgcCAAGTTGGAAGCtataACaaaaGCatatAGTTCACTAGTTGACTAAACATACGCAAagagTTAATGGTAAT
chromosome_1:3503724	MULTIPLE_PROBES=1,	TGAGCTTGGGAATCTCGAGTTGGCTGAGATGAAGGTTGAGCTGGAGCTTTCTTTTCTTTGATTGAACTTGAACTGACACCTGACTTCAATGCCGCCAGAACATCCCCTTTCAGAAGGGTGCCACGGGGGCCTGTTGCTCTCAGGGATGAC[A/G]TATCCAGTCCATGTTCCTTGATCAGTAACTTAGCTGCTGGGCTGATCCGGCTCACTGTTGAGGTTTGTTCAGGCACATTAACTACTTTATTTTGTGGCACACTTTCTGTTGAATGCTCCTCC[A/T]TTTGTTCACCTCCAAAAGATGTATCGG
chromosome_1:3503847	START_TOO_CLOSE=1,NO_VARIANTS_FOUND=1,	CTGGtataCttttAatatCCTCGAGGTCTTCAACCTTACaaaaTGGACAACCAGAACTAAGTACaaaaGAATCACTAAGatatAAATcattacattaAAATGGATGTTTATGAATTATGAGTT
chromosome_1:3506414	Valid	cacaTCTGCCCACctctGCTAAGGAAccccTTGCCcgcgACAAGCtgtgGCCAATCAACATTACATGGTCAAATAGCTGtctcGaaaaGCATCaaaaTCTGcacaAATtcgtcgGCAGCGTCGatcatcTaaaaTCTTACCCGACCAGAA[T/G]TGCACGTATGTTTGCCATCTTCCCAAGCaaaaccgccgCAGCAAATGATCCCTGGTACAGGATACGCAGAAtgtgTcacaAAACaaaaggggCAGCAAagagGGGTGGAATTCAGTTGGGCACGaaaaNtatTCTACAAtctcCGACAGG
chromosome_1:3514875	Valid	CTGACAACGCAATGGAAAGCCCAtcccttccctCaaaagagaAAAGCAAAGTCCACTCAATTTCGATGAagtagtCAGATACAGATTtgtgTACATTCAGATGAACATCCGGACTCCAGCcacaAACTAGGATaacaaaacaacacaAGC[T/C]AATCtgcagtgcagacacCGATGGGATACGTATTTATGAAACTGaaaaGCGTAGGGCAAccccGCAACGgtgtACCTCAATCGACgtgtTGGTGAATgtcgtcCCcgtcgtCGTCTtcctccTCATCcgacgaagaagaGGAagagGAGG
chromosome_1:3550411	Valid	ttttCATTTCGCCCTCGTTTCAAatatTTATGCaaaaGAATCCATTCATGGTGAACCATGGAATCttttTggggAACagagATagagAAGCTGttttGGtataGATACGTTCAAattattTGTATTCCCTTGTATGGCTTACTGTTCTGC[C/G]GAACTCATTTGGGTTTGATTGTCTGGATTTCATGCaaataaatACGAAGttttGACTGTTGATTCGTATCTTACatatGAATTCATAATCAGTGCCTTgcagcaGAatatCAGATCCTATCGCCAGCCGacacTGCgagaACAAACTTTA
chromosome_1:3616111	Valid	GCTAGGCAGATGACcctcctCATGGCTTTCTGCGATTACCTCGGCAActctCTCAAGGTTTGTCATCTGTTCataataCAATTGAAGGGATAGGCtttaatttaaTCGCTGACAATCTTGATGTTCCTGATGCAGGatatGgtgtCAGCC[T/C]CTCGGCCATGctctcctcctGTTagaagaGTGACAGCTACagaagaTgagaAGGaaaaTGCCATGGAatatGGCCTGCcatcatCGCATGctctCAacactgtttgttTGATggggTATGTTCCTGctctTGTTTCGATAggggAATCTT
chromosome_1:3695489	Valid	AAACTGAGCATTCTTGCCTTTCAACCCTACTTCACCTATCACGAGTCATGACATCTTAGCGGCATTAGCTTTGCTCGATTCTgcgcCTTcacaGTTCAGAAGCTtgtgCAGCGGgagaACAAgtggtgCCAGTgccgccAgcgcAATGCA[G/A]agcagcGCTGCAATCCCAACccaccaGGCaaaatgtgGAATCCCAAGCATAAGCTCATCGCAAACTGcacaAAAGATCAGatatCAGTAACCTGATCAAgtgtGCctctTAGGCTGTTGcatcatAAAGGCCTGTagagcagggcagggC
chromosome_1:3697191	Valid	CTCcacaGTGACAAGAACATAAACCTGAAATAGATCGCATAAAGCTGGTAAAGaaaaACTGAATGCCATTgagaTTCTGCTACTGCAGGCAATGAACAAATTCAGCTTCATGGCTGATTGACATTCaaaaCTGACCGGGTtgctgctctc[G/A]GCCTTGaaaaTTAtcttctCCgtgtTGagcagcCTCCTGTTCTTACTGCTCCAATCGTCCaaaaGCTGAATGGaaaaGCTCGACGGTATCTACAGACAAacacAatcatcagagACAAGAACAtgctgcGACGGTGAAAGTACAATCCCA
chromosome_1:3716032	Valid	GTGCGGCatgatgtgtgcaccacagagATAGCtgtgGCATTTACTTTgcagcaGACTgagaAAGgagaTTATGAACCTTACTTGAagcagcAACCtgtgTTTGCttttCTTCctctAAGGAATTACGGTCTTAAATTCattattCAAGGA[A/G]AttttGttttACCATCTTCCagagAGGAAGTGGATGCGGATAGTGCATGGAATCAGTGgttgttGTCTGAATTCCcttcttTGTTTGTCtgtgCCCAAGAATCCttttGTGctctTCCCTGttttgagaGGTGCCCTGGaaaaGCTGTCA
chromosome_1:3801848	MULTIPLE_PROBES=1,	TATTTCAGGTGTCTGATTTTTTAAGAATTTATAGACTACAAGTCACAAGAGAGAACTATTACAATCAGAACGACAACTCACAAAAGACAAAGAACATGTTTTTTTTTATAGCCAGACAATAACAAAATTATATGTTGCCTGAACAATAAA[G/A]AAAAACCAGGCACATGAGATACAGGAGAAGTGATTAATTTATTCTAC[A/G]GGTAAATTTTCAGTAGTTACTGCACTACTGTGGAAGTACAATCCTGAATACACTGAAAATTACTACTGTTTCTCCTCATCTTTGCTGGTTCTGTTCATCGCC
chromosome_1:3801896	START_TOO_CLOSE=1,NO_VARIANTS_FOUND=1,	TCCGCTCGccttctccttctCCTTGGCctctTCcacagcgcCCTCACC
chromosome_1:3834208	Valid	GATGCTCCTGCTTGCCGtcctccTCCTTGCTtccatccaAGCTGGTCCGGTCATggcggcGTTGGAcgcgCAagagGTGCAAGCCTTTGGTGACATGTTCCATAAGGCCTTCGACTACggggGCaaaaAGTTGGCGACGGAAGTGAGCAG[C/G]CGGCCGGGCATGgagaGATTCGGCAAAGGCTTGAAGACggggTTCACCGTCGGTAAGGCCTTGTTTAGTTTGTCaaaaAttttGCaaaattttTCAGATTccccGTCACGTCGAATCTTTAGACGTATGCATGGAGTATTAAatatAGAT
chromosome_1:3862591	Valid	CGGAcgcgTTGGCggggcgcgAcgcggcggcgGGCGTCTGCGTCACCTTCCGccccGTCATccccAGCAGGAACGGCTccccGGAGGCGGTGAGGTAGTGCCCGTACCGGCTCCGCAGGCGGATGgcgcccccCGGGTtgtgCGGCGAGG[A/G]CTCCACGGTCCACcgcgCGTTCGCCGAGGACCCGTCCCGGTCCTGCGTCACGTgcgcctcgtcctcgtccgcgTACAGGAACTTGTCGTGGTAGctctTGAGCCGcaccacCTTGgcgcgcgcGAATAGCTCCATCGGCGACGGAAGGAG
chromosome_1:3862819	Valid	AggggAAGACggtggtGCtggtggTGgtgtGggatggatGggaggaTggggGTGACCGGtgaggactgaggacTGGA[G/C]gaggaggatggatgGGTTGGTGATTTGGAgcggcgAATgaagacgaagacgcggggcgggGGACgtgtggggTAAGCGTGCggggTggggCggggGttttGACCGGTTCGGCcgcgcggcggGGCcgcgggggCACGTCGGCTgcggcgG
chromosome_1:3868847	Valid	AGCAGGATTACTGATTTCTGCATCTGTTACAGGCTTCGACTTAGCCAACTTGCCAGCTACAGGTGAATCAGACTtctcCttttCTGATGCGACAtcttctGTTTCAgtgtCGGTATCAATGTCCGAACCTTCGATTGCAGATGGTTCGGA[G/C]TtctctgatgaCTTGATCAAATtctcAAGAACttttCTAGAAatatCTGCTTCAGCTTTGAAatcatcCTCAGATGGACGATTAGAAGtctcCAGGTCAAGTTCagagCTAGCTtctccaacaaGACTATCGTCagaggtgtcatcatCA
chromosome_1:4024999	Valid	GGCATCCGgtgtATACCAGTAGcacaCATCTACagagCTAAGTTTacacAAtctcTAGTACAGATCCTCatatCCATTCTACCAAATTAGAAACTcacaAGCATaaaaaaTTTGATAGaaaaCTATCAGCTTGCTATGTTGCATTATCGT[A/G]CAACCTCCCaaaaggaggaAtcagtcagTACAGCCGaaaagtgtGctctCATTTGGCatatATTGCAGGTGCGTACTTGAACCACGATgcagcaGTCTAATCGATCTAGTTTccccCGtctcTTGAGGTATTTCACCGCCTGTAACGGTA
chromosome_1:4032992	MULTIPLE_PROBES=1,	GCAGTAGCAGTTACAAAAGTACATATCCATACAACAGGTAAAAAGAAGCAGGTGTACTTTATACTACAGTCAAGCACCACTAGTTTTTTTCTTTCCCTGCTAAAAGATTACACAGTAACCGTGCACCTAATCACCTGCAGTTAGCAGTGA[C/T]AGCTGCTCTCACTCAGAGACTCAT[T/C]AGACTGCTGCTGCGGCCTTCACTTCACTGCCCATTGCCATCCAACTTGAGCTCCAGAGCAAGAACAGCAACGAACGGAGATCTTGACACGTATACCAAGTCAAAACCGAGCGTTAGCTCACTGTG
chromosome_1:4033017	START_TOO_CLOSE=1,NO_VARIANTS_FOUND=1,	TgacgacagtgtgagtgtgGCTTCC
chromosome_1:4084243	Valid	TTaacaactctcCATGAGGACAGCAACTccaccatcatcaTCAGCTACAGAAATacacCctctAGtaataaTAACAGACTCCTTTcgccgcCGCTTTCGCCTTTCACCATGGGTacacGAATGACCTAgtgtAccccCGCCTCCGatatC[A/C]AATTTACAGGCTAAGTACcacaGacacCACCTCGACTAAGGGAagagCaaaaaaGAGTAATACATCTAGCACCAAACgagaACGAAACCCTAGATtcctccGgcgcCCGAccgccgctctActtcttCGCCTTCCGggcaggcaCCTTCC
chromosome_1:4085351	Valid	cgcgGCGGCcttcttAGCCTTGGCCGGCTTCGCCTcggcggCGGgcgcCGCCGGAGCCTCcgcgGGTGCCTCgggggccgccTCCGCCAACGgcgcGGGAGtctcAGCCACgtcggtcgCCATCAATGCAGTGACTTGGACCTCGGACGA[T/G]GAAGgagagcgcGAGCTCGGgtgtGCcgacgagagaGAagaggagaGctctGCggtggtGGGTgaggagGTCggggCggaggaAGCGGTGCTTAAATAGTGGcgacgaCACGAAGACgaggagAGCCCAAcgccgcgcgcTGATTGGCCC
chromosome_1:4115496	MULTIPLE_PROBES=1,	ACGGGCCAGGCTGGCTCATCTAGGCCCAGATATCAGCCCAGCAACCTTACCACCCAAACAACCACGCGTGCGCCACGTGGCACTGTTGGTTACTATATAAGCCCCGCACGAACGCTCACTCCAAACCCTACCCGCCGCCGCTTCCTCCCG[T/C]CGTCCAAGCAGCGCCTCCGCTACCAGCACACGT[T/C]GTCTCGAGCTCCCGCTC[T/C]CCCCTTCGACCATGGTGAGCGGATCTCCAAGGAAAATCCTAGGTGATTCTTCATCTCCACCCTTTGACCATGGTGTGCGTTGTGGCAGGCGGACGTGG
chromosome_1:4115530	START_TOO_CLOSE=1,NO_VARIANTS_FOUND=1,	AGGTGGATACGGAGGTggcggccgcgGGGCCGAA
chromosome_1:4115548	START_TOO_CLOSE=1,	GAA[G/A]AGGACGTTCCGCAA
chromosome_1:4115684	START_TOO_CLOSE=1,NO_VARIANTS_FOUND=1,	GTACAGCTACcgcgGCGTGGACCTCGAcgcgctcctcGACATGTCCACcgacgaCCTCGTCCAGctctTccccgcgcgcgcAcggcggAGGTGactactTTACCTTATCgtggtggtgtCATTGttttggggCTTG
chromosome_1:4117755	MULTIPLE_PROBES=1,	AATGAGTTTCCTGTTGGTCGATTAAGATGTTCTGTTGGTTTATTAAGATGTATTTGTGGGCATTTTTTCACTTATCAATGTTTCTACTGTGACACTGATGCATTGACTTTCATGCTTGCAGAAAAAGGACGCNCCCGCCGGTGAGAAGCC[C/T]GAGCCTGTGAAGACCCACCTCCGCAACATGATCATTGTGCCTGAGATGATTGGGAGCATTGTTGGTGTCTACAACGGCAAGACCTTCAACCAGGTTGAGATCAAGCCGGAGATGATTGGCCA[T/C]TACCTCGC[G/A]GAGTTCTCCATCTCGTAC
chromosome_1:4117878	END_TOO_CLOSE=1,	AAGCCTGTCAAGCACGGTAGGCCCGGTATCGGTGCTACCCActctTcgcgGTTCATTCctctGAAGTGAGGACCAAatatGGGC[C/T]TCTGTTCTATCAGTTGGAttttttttCCATGTAGCATG
chromosome_1:4117887	START_TOO_CLOSE=1,	AG[T/C]TGCCAA
chromosome_1:4117990	START_TOO_CLOSE=1,MULTIPLE_PROBES=1,	GTTAAAACT[T/A]TGTATACCTACTACT[A/T]CTATGTAATGAGCGTACTGGCTGTGAACCATTATTAACTGTTATGTTGTTTTTGACGTTCTATTTGATTGCCATATA
chromosome_1:4118031	START_TOO_CLOSE=1,NO_VARIANTS_FOUND=1,	CCTCATTGGATGTAATGCCTGTTGCCGAGTTTCACTtctcT
chromosome_1:4118047	START_TOO_CLOSE=1,NO_VARIANTS_FOUND=1,	TTTGGAACTGTATCAT
chromosome_1:4118063	START_TOO_CLOSE=1,NO_VARIANTS_FOUND=1,	GCGTTCCACGTTCATG
chromosome_1:4145412	Valid	ATGAATTTCGTCTAAACagaagaCATGgagaAACGGGAGCAGTGAAACGCAATCAAATTGTcaccacTGTACATCTTGTTTGGAAATaagaaaagaaTtcgtcgCTCCTGCacgacgTTGGCagagACTCCGGCAccgtctccgtctCCG[G/T]CCGATGGGctctCAAGGTTCcgcgTTggcggcGGTGAGCACGGAggggTCGAGCGGCTgcgcGTGGTtgtgGTCGTtctcGTAGGTGACGATCAGCATggcggcGTCGCTGCGGCACCGCTCCACGTGCTTCCTCGCCGGGCAGTCCTTC
chromosome_1:4188852	Valid	AGCAGTaaaaATGCACTGAACtaaataaaGGAAatatAATAGTAacacCTATGTACATGCTAAGatatCCTTAACCAATGGCTCCTatgaatgaAACGATGCCctgctgCTTCTGAAACGAAAGGAAGctctCCATCAATCTttgttgTT[C/T]TCAGTTTCAGGAAggggCACTCCTGACCTGGCATaaaaTACCTTCAGCACGAATTCAGCCGCAGgtgtGCCcacagatgatCGCACTCGGCCCTTTGGTCGTTTGTCAATCCAGTAATCTGCTAGGTCGTGCAGGGTAATTCCTGGGCTC
chromosome_1:4190070	Valid	AGGAatatCCTTTGGCTTTGTAttttTCTGTTtctcCTTTaaaaTCAATAGTTTCTTGGTTCCAGttctcttctcCAGATTTCCACGTCTTGTAAACTGcttcttAGTCTTTGCTTGACTGGCAagagTtataTCACCTGGATCACCAGT[T/C]ttttttTCAGCTGTCTTTACAtcttctGATTTAGATCGAagagACttttTGttttTAgctgctCGAAAGTGacacCCTAAAGGtctcCATccccCAGAtttttttgtgatattactacTGccccGCAAGGTTGAGtgctgcATCAATGGC
chromosome_1:4202644	MULTIPLE_PROBES=1,	CGAGCAGTGCAAGCCAAGCATTCTTCTCACGCTAGCTGTTCTCTCTGCTTCTTTGCCATCATCTCTCTCGGCGAGTTCGTCGTCGATCGGTGTTGCATATCCACACCACCGGCGAGCAATTTCTTTCTGTGATCGACCGCGTCGTCGGCG[T/A]GCGGCCAGCTAGCGCCCAGCAGCATGGAGATGATCGACGCGGAGCTGCGTCTTGGTCCGCCTGGGAGCAACAGCG[C/A]CGTCGTCGTCACCGTCGTGCAGCCGACGAGGACGCCGGCGTCGGCGGCGGCGAAACGGCGGCCGGAGTCGTCGG
chromosome_1:4202720	START_TOO_CLOSE=1,NO_VARIANTS_FOUND=1,	TGGTGAagagCGAGGCGTCCGggacggacGACCATgacgacGCGGCACCGGCCTCCaagtaagtCGCCAGcacaCA
chromosome_1:4248486	Valid	AACtataATGtctcaaaaACTTACTcacaTACTTAATTtataGCAAATTCTAACAGtataTATTGTACATGGACAGATTGCagagTggggTGCAGATGgtgtGATCATTGGCAGTGCAATGGTgagaCAATTAGGTGAagcagcctctCC[T/C]AaagaagGCTTGAagagGCTagagAAatatGCCAGGAGCATgaagaaCGCACTACCATGCCAGTGAACTAGTCGGATGACGCAatatATAGGCTGTTAGCATGCACGTTAGaaaaACAATCTTGGCAGGAGTAGGACAACtaataaTGAT
chromosome_1:4267517	Valid	TTTgccgcccgccgcCGCCGAGGcctcctCTTCGACGgctgctCCTTGACGGGTTGAccccACGGAggcggcGCTcggcggTGGCCCTGTCAggggGAacacATccccGAGCCCATGGCCAACcgcgACGCTGCAGCTGGCAAGCTCACC[A/G]TcgcggagaCCTtctcCAGCCTCAGGGAgcaaggcaaggtgcgtgcATTTGAGCCCTCACGTTCGCTtcgtcgCAACCCTTggggCCAATTCACCCGAGCACCcacaTTtctcTTGCTATTCCTGATTGAGTTGCggggTTGGATTGCTG
chromosome_1:4272689	Valid	TCAGAACGATCCCAATGGACCCAGATGTTGgtgtTTTGGATAACGGAAAGTCAATTCTGTCctctATTTATGTCGGGTCCttttATAGCCTACCCatatTTATGGACTTATGGTCAAATCAGTCCCGGAAGTTAacacTtctcTAATCCC[T/A]ATCTATGGAAACttttCCGATACtcatcaTATCATGCatattattatTGGTAACATGTTGGATGAATAAATTCTTTAGCTTTGTCATGCCAGCATGAAACGTATCTGGAtgtgaagaagCGgtgtTGAttttGAACTGTCCATGTACAGG
chromosome_1:4275549	Valid	TTCGTTACCATGaaaaACGATGCgtgtATAAGGaaaaaaaaAGATTCATGTCCAAATaaaaGGacaaacaaAACCCACGttttTaaaaCTGGCGTgcgcGTagagCCGTagagGCGTGAAAGccgtccgtGCTGACTTCCattattTTTA[G/C]AGCCACCGTCCCAccccAtcttctcttcTTccccTCTTCGGctctTCCCTTCCAttttttttTCCctcttctcttccaccaAACCAAGCCTcgcgagagAAATTtctcCCAAATTTCAGATCAAATCCTCGAAtcctccAAccccTAGCG
chromosome_1:4275810	Valid	AccccTCGgagaAttcttcTCAGTAGCGTcgcgATCCGGCTCGATCCGGCATGGAgcgcGtcttctCCGTggaggaGATccccAAccccTACTGGGccccGCCGCACCCT[G/C]AATCAGCTgccgccGgcgcTGTtgctgcACCAGGTggaggaggaggaGCtgtgGAcgcgGCGGgcgcGATGAACCGGTGCCCGTCGGAGTGGTATTTCCAGAAGTTCCTggaggaGGCCGTGCTCGACAGCCCggggCCCGTCCCTGGCG
chromosome_1:4280017	Valid	CCTTGCaaaaATTGCGGTGGAtgtgAACaataatCAATGAATTGGGACCGTGACATGTAAGGATAGCCTAGCTACagaagaCaaaaGAActctGGTcacaACagagGCTCGTGCAGGTTCCCTATCGCTagcagcTTCACTGCTtctcTT[G/C]ATCCACTaaaaATAATTGGCGATACATAGGCAGGGCACCATCaaaaTATGCCCATCCaaaaGcacaGGgagaTGATCcacaACGGGCAGTTTAGCctctTCtataAGTAGatatTTTGTACCATTCTTTaaaaGaaaaACTCACGCATCA
chromosome_1:4282214	Valid	ATTTCAACCAAAGATCCAGTTGATGGAATTTCGCCTTTATTCAAAGCCTCAAGAATCTGAAacacaggaggaaaaGTTACtaataaTTCTAACTGATCAGATACatatCAGCAACcacaTGATTAAGTAttttACctgctgCaagaaaga[C/A]GCAAAGTCCTTCCCATTTagagTTCTACCCTGcacaAttttTGGttttACAATGGACGAAACAAgctgctTTAATTGCTCccgccgttttACatatAAGGGTTCAAGctctTTGtcctccatatcacaTAAttttGTTCTTTGAAGATGT
chromosome_1:4286568	Valid	CGccccCAATgcggcgAGCGGCAATGgccgccGCTGCCTGGGCACCGggcggcGAGgcgcGGGATCTggggCTAGGGttttGgcgcGAAGGCGGATTCGGGCGGTTGCTTCGgcgcGAGGgaatgaatGGGAagagctctGGAGCcgcgG[A/G]GcgacgaGGTCGGAACTCGGAAggggagagGACaaaaTTCggggGAGCACGGagcagcGAAAGCGAggggTGATGCGAgcggcgAGAAGCCCGCTTCCGTATTTAAGCGGGCAATTGTTTAgcgcTTtataATGTCGCTAATcgcgTCGA
chromosome_1:4300264	Valid	CGAAAGGTTCTAGCGAAAGACGggcggcGGCAAACGCAAgtgttttttctcCttttttCCGaaaaTaaaaCCCGGaaaaacaccaaaacaccaaaAACTAGATccccAAACGGATCgagaGgcgcGGCGGaaaaAGAAACGaaaaGGAGG[G/T]GaaaaATTGGgagaTAggggAGTCgtagtagtagtaGTagagCGGctactaGCTAGGagtagtagagTACtagtagTAGttattaTtctcTGTTcaccacGCCACGCTCagagGAcggcggCGAGccccGTgacgacCTTCGCCTTGGGC
chromosome_1:4300616	Valid	accaccGTGAtcttctCGCCGACGCTCAcgccgcCCTCAgcggcggcgcTGTCCCTGCTAGGCTTCCTGTCGAacacGAGCTCGAACTCGCCGGaaaaGCTcgccgcCTGAACCGGCGTcgccgcGGACAAGGgcgcGGCggggCCCGGC[G/A]cgacgaCCTTGTcgccgcAGCGGACGTGCggggACAGCCACTTGgcgcGCATGTACTCCGGCTTCCGCCAcggcggGAAGTGGAGCCCTttcttcTTGAGGctctGAcgcgCCGCCTCCGCCACGACCGCCACGATCTGCCCGAGCCGGT
chromosome_1:4300855	Valid	CCggggTccccACGAACAgcggcgGCAgcgcCTGGAgcgccgcgCGGTACGCCTTGGTCGACcgcgCCAGCTCGAACTGCGACCTGAA[G/A]TCCACCTCCACGATCAGCCTCAcctcctCCTTccccACCACGGCGTCGATGTACTCgtgtTccccTgcgcacacAGATTCcgcggtggtgAGCACCGGCCGCACGCCAAGGatatGATGGACCGAATCGAACCGAGCcacaTACCTGCGG
chromosome_1:4301564	Valid	CCTCGTGGTtgctgcCGTTGAAGCAGTTGCAgcgcccccGCGGTGGCCGCTCGAcggcggTGGcctcctCCATGAAGCTGAGCACCATGCGGTCCAGACCCAGGGAccccgcggcgTccccATCgccggccgCGggcggcggcggcGGCG[G/C]CAGCTtctcTTCCTTGTCCctctCCTTCCCATCcgcgACGAACTtctcCGACGCAGATACCCTCACcagcagCCTCCGGAACCTGGacacCCtcggcgtcggcgCGGgctgctGCTGcgtcgtCGgcagcagcggcgGcttcccttccAT
chromosome_1:4363841	Valid	CGGGTGCTCGTAGctctTCAGccccccGGAcgtcgtgaagaaGAAGCCTGAtgcagtgcagCCATCgagaGCCAAGCGTcagcagCCAGAACAGGGTGcacaGTGACAAGAAacacTTCTGCTCAATTTGGGTTTCttttTACCTTTGGG[G/A]AACggggCagagGAttttCcacaGGCcttcttCACgagaTCGATgtcgtcagagACcacaAGACGGCCATCGGTATCAgcgcCCCAGTAGAATGGAACGTTTCCATCGGGATCCtgtgATGAGGTCATCGTCAGTTGCCTATCAATACCG
chromosome_1:4364898	Valid	AttttttTAATaccaccATTTGACTAATTTATTCATAAACTGTCTGCTCCTAAGAtgtgAatgatgCCAAGATaaaaaaaaagaaagaaagaagaTACGTACTTAGTACAatatACTGAGTACAatatAGGagtagtTCACTTACAGTAG[A/C]CATGAAGACCGACTTAGTCGTGCAATCGTACAGAACAAATGCAAAttttCCACTAATGtctcTcacaACTTGATCTGCAGGATAAGGAccccTGTCCCTCAAGGTCCTGTAAGCTTCAatgatgATGTTGACCTCATTAGTACCTTTACT
chromosome_1:4370120	MULTIPLE_PROBES=1,	TTATATCTAAGCAAGTTGCTAGTCAGTATGTACTTGCCAACTGCCAAGCCTCAGATACTACAAGAAGACACGGTTCAGGCGTGACAAAAGCAAAGAAGTATGGGCACAAGAACAAGGTGCGGGGAAGCAGACAGGCGGCGAAATAAACCC[C/A]CCCAGCTCTGTGAGGAACGCTTCAGTTCACCCCATCACGACGCGCGCGCACCTAACAGCTGCTACAGCAGCAGAATCACTCGCGCAGTAGGCA[G/C]AAATCAAAGCGCCCGGACATGTGAGCCGCACCAAGAGGAAGACACCGCGTGACCTC
chromosome_1:4370214	START_TOO_CLOSE=1,NO_VARIANTS_FOUND=1,	ACAGAAccccTGACGCCGAACCaaaaGGgagatctcTTGGAGCAAGCTCATGCACCGATACCACGAACCAAATCagagGGGCATCGATTTGATT
chromosome_1:4371175	MULTIPLE_PROBES=1,	CGGCCGGCCTACGAAACCCTAGCGAAGCGAGCGAGGGAGAGACTAGCGGCCATGTTCGGGTTCAGGAAGGCGGACCCGGACCTCGAGGCCGGCGGGGCCTCGCTGCTGTACCCGGGGATGACGGAGAGCCCCGAGCTGCGGTGGGCGTTC[A/G]TCCGCAAGATCTACGTCATCCTCGCCGTCCAGCTCGCCATGACGGCCGCCGTCTCCGGCTTCGTCGT[G/C]AAGGTGCCCGCCGTCTCCAACTTCTTCGTCTCCTCCAACGCCGGGATCGCGCTCTACATCTTCCTCATCATCCTGCCCTTCA
chromosome_1:4371243	START_TOO_CLOSE=1,NO_VARIANTS_FOUND=1,	TCGGTAAGCCCAGctctCCCGCCttttggggGattattTTTccccGTGAGCTGAAATCGGTAACCTTT
chromosome_1:4371450	MULTIPLE_PROBES=1,	TGCGACGCAGTGCTGTGCCCTCTGCACTACTACCACCAGAAGCATCCGGTCAATCT[G/T]CTGCTGCTCGGCCTCTTCACCGTCGCCATCAGCTTCGCCGT[C/T]GGCATGACATGCGCTTTCACTAGCGGTAATTTGCTTGCTCTATGTCATAATAGGTGTGATAGCGTGAATGATTTTGTACGGTTTGTCTAATTGAGCATCTCAAAACGG
chromosome_1:4371492	START_TOO_CLOSE=1,NO_VARIANTS_FOUND=1,	ttttTGAGTTAATTGGTGATTGTAGTGAATggggGTTTCTTT
chromosome_1:4372723	Valid	TTTCGAGCAAGTTTGTATCaagaagGAttttGTtctctgtgAAGGAGTTNATTGTCtgtttgttAtgtgTGCAGGaaaaATCAttttGGAGGCTGCCATTCTTAcagcagtggtggTGATCAGCTTAACTGCTTacacTTTCTGGGCTGC[G/A]AagagGGGCCATGATTTCAACTTCCTTGGTCCCTTCCTATTtgctgcTATCATGGTGCTCATGgtgtTTTCACTAATCCAGGTtggatggaTCTACCTTCATTCCCATTAAGTATTTCtataTCTttattaAGatatttttAACTtgtgG
chromosome_1:4373042	MULTIPLE_PROBES=1,	TCTAATTAATTATTTGCTTATATGCTGAATTATGCATCATACTAATAGAGATTTTGCTGTGCAGATCTTTTTCCCGCTGGGTAAGGTATCTGTGATGATATACGGTGGATTGGCGTCACTTATCTTCTGTGGATACATCATCTATGACAC[C/G]GACAATATCATCAAGCGCTACACCTACGATGAATACATATGGGCTGCTGTATCACTCTACCTCGACGTCATCAACCTGTTCCTGTCTCTGCTGCAGCTGCTGAGGGCAGC[C/T]GATAGCTGAGCTCGTCAAGCTTTCACTTGTTCTCACGTA
chromosome_1:4373153	START_TOO_CLOSE=1,MULTIPLE_PROBES=1,	CATTTGTGTATATCACAAACTCTGTAATGCTCATG[A/G]ATA[T/C]TCCAATTTATANTTAGATTCTATCGGTGCTAC[A/C]TTAGTTCAAATTTATGTCTA[G/C]CTTAGCGGTTAAGAATA
chromosome_1:4373228	START_TOO_CLOSE=1,NO_VARIANTS_FOUND=1,	AttttGtgcatgcaACTGCCAATAGTCCAAGACTGTttgcttgcCTATtgtgCTGGatatAGATGCCCATCGGGC
chromosome_1:4373232	START_TOO_CLOSE=1,NO_VARIANTS_FOUND=1,	CGTG
chromosome_1:4373265	START_TOO_CLOSE=1,NO_VARIANTS_FOUND=1,	CCGTGCCTAccccGGGCcgcgCCGTGCcgtcgt
chromosome_1:4373286	START_TOO_CLOSE=1,NO_VARIANTS_FOUND=1,	gctggctgGGCtgtgCCATCA
chromosome_1:4381350	Valid	TACCACTGCAACTTGCAGGGCAATCtgtaatgtaaTCCatagatagAGTCGAGCGGCACCGCCATGATTGAACATTAcaaccaacGAAatatTGccaatccaatTCATtataTcacaGCGgcagcaAAATGATCATGCAGGCAacacACA[G/A]CTGAGGCCAATGCATtcatcaTCCTCAGAAATGTTCAacacAAACCAAACTTCCCAGgaacgaacTAAGTTctgctgGCAAAGTTTGCAAGACCATGGATGCATgtagtaAttttGGttcattcaTGAAATGGATTCGGatcatcTGATT
chromosome_1:4437178	Valid	GCTCGctaagactaagaCGACGCTtctcCTtgtgGCCctgctgGCGGTCGTTTCGGCAGTGGAGCtgtgCcgcgCCATCGAGTTcgacgaGCGGGACCTGGCGTCGGACGAGgcgctgtgGGACCTGTACGAGCGGTGGCAGACGCACCA[C/T]CGGGTGCACCGGcaccacGGCgagaAGGgccgccGGTTCGGGACCTTCAAGgagaACGTgcgcTTCATCCAcgcgcacaACAAgcgcGGcgaccgacCGTCCTAccgcctccgcctGAACCGCTTCGGCGACATGGGccccgaggagTTC
chromosome_1:4564385	Valid	TGACCAGACTCCTGgtgtATCAAGCGAGccaccaCTATTGAGttttAgtgtTGataataTCGATACAGTTAAGCTGTTGGAACTTCTAGGCCCGGaaaaGGTCGATCCAATTGATGTCAAGGCAATTAAGGaaaaActctTTGGGtataC[A/G]ACATTCTGGTTGACaaaagaagaaCCCTTTGGTGATCTTGGTGAAGGAGTTCttttCATTGGGAAtctcCGTGGGAagagggaggaAATCTTTGCaaaaCTCCAACGGCAAGTACGTGAACTTACTGGTGATAAATACAATCttttTATG
chromosome_1:4569049	Valid	CCGTccccGACCTCGCCgaggagCCTCCCGCTCCCAAACCCTAGCctctCTTccccTCGccccTCCCTtccgctccgcTCCGCTccccATggaggaCGAGGACGCCGGCCCTggcggcggggGCGAGGCCTccccGCCGcaccacGCCGC[T/G]gcggcgTCGGGCGACCGGgcgcGGGACATggcggcGTccccGACGAGGTcgcgCTCCGTGACGCAGACGGTGAACGGATCCCACCGCTTCGTGATCCAGGGCTActcgctcgCCAAGGGCATGGGCGTCGGGAAGcacaTCGCCAGCGAG
chromosome_1:4622893	MULTIPLE_PROBES=1,	AGTACATTGACATCAAAGAGATCCCAGAGCTTTCAGTCATCAACAGAAGCAGCAAGGGGGTTGAGCTTGGATCAGTTGTCTCCATCTCTAAAGCAATTGAGGTGCTATCAGATGGAAATGTGGTTTTCAAAAAGATTGCAGATCACCTGA[A/C]CAAAGTGGCCTCTCCATTTGTTCGGAACACAGCAAC[T/C]ATAGGTGGAAACATCATTATGGCGCAACGATTGCAATTTCCATCCGACATTGTGACTGTACTACTAGCTGCAAGTACAACAGTCACTATCCAGGTGGCTTCCAAAACGCATTG
chromosome_1:4622930	START_TOO_CLOSE=1,NO_VARIANTS_FOUND=1,	CCTCGCCTTggaggaATTCTTgcagcaGCCTCCATGT
chromosome_1:4624044	Valid	TCCttttACTGacacAggggAAGCtgtgTACGTtgatgaTATCCCTGCTCCCAAAGATTGCctctATGGAGCATTTATCtataGcacccaccCTCATGCCCATGTAAAGGCTATCAACTTTAAatcatcTTTGGCTTcacaGAAGGTCAT[C/T]ACCGTTATCACCGCAAAGGatatTCCAAGCGGTGGACaaaaTATTGGTTCAAGCTTCCCAGGGATGGgagaAGAAGCACttttTGCAGATCCAGTTGCTGAATTTGCTGGTCaaaaTATTGgtgtCGTGGTAATGTTTCCTTACTGCATC
chromosome_1:4624330	Valid	ATGTTGAttttTCCTTGCTGGTcacaAAATCATTtataTGTTTATGTCTATCCAACCTTACTGcatcatGTTGAttttAcaatcaatCAGATTGCTGAAacacAGAAGTATGCCTACATGgcagcaaagcaagcC[A/G]TTATTGAGtataGcacaGaaaaTCTGCAGccaccaATTCTGACAATagaagaTGCAATCCAACGAAACAGCTACTTCCAAAccccccCAttttTAGCTCCTACGCCAGTTGGTGATTACAACCAAGGGATGTCTGAAGCTGATcacaAGA
chromosome_1:4627053	Valid	CATCACGTTCCAGATGGACGTGCCGGcgacgaTGCCTatcatcAAGGAGctctGCGGCCTGGATgtcgtcgagaGGTACCTGgagaGCATGTCCGCTGCCAGCCCAACAGCCACTGCTCAAGCATAGATCcagcagGcacaCTGCCTATG[G/A]TgagaGGGCTTAATCAGTCTATGTaaaaTTCTAAAGAACAGCATGACATGCCGAGCTTGTCtgtgTTAGctctGATGTACagaagaagagGTAGCAATGAagagCtgtgGTCTTTGCGAATCAGGAGTCGTGAACAATagagGaaaaaaA
chromosome_1:4692880	Valid	TTCTtgtgTTGGCGATGGCGTCGGAGTGGGAAATGGCCATggggGTGGAGCTCGGCATGGGAATGGGCACGTaccaccACAACGCCTCCAGCATcaccaccgcgCCgatgatGagtagtcaccacAAcggcggCGCCAGCTACTCCACGG[C/T]GcaccaccaccacCATtactacGGGATgccgccCATGGGTgacgacgccgccATgcgcGTGgacgacctctCCACcggcggCGgcgcTGgcgcCCACGAGttcttcCCCACcgcgGCCACCTCggggCCCAtggtggGTGAGCCGTCACC
chromosome_1:4989146	Valid	GTACTTGTTCAAGCTACTCAATGAACGTCGCAATTTACTCAATGACCttgtttgtTTGGCTAATGAGCCATGGCATAAATTTGAATaaaaTTGTATTgagaAGTAACCCTAatcatccacccaccAGTCGGACCTtggtggATCTAGAAA[A/T]ACAGGTtataTggggGACTTAttcttttttcttttTTACATTTAAGCctcttcttctaataatTTTCAATGGCTATTAATTtataGCGGCAGCTTaggaggGGTTCCATGCTTCcggcggCGGTAGCAAGCGgtgtAACGTTCCTTATTC
chromosome_1:4989332	START_TOO_CLOSE=1,MULTIPLE_PROBES=1,	TTTTTTGTGCCACGAAGTATGGTTTATCGATCGGA[T/C]TCACGGCGA[C/T]GGAGCTACGATCCCCGGGGCCGCCGCGGCATCATTGTAGGCGAGGCAAAGCAGCGG[T/C]GCCGGGCGTCCGCTCACAACCTGGGCGTGGGGCGGAGGCG[G/A]TCTCCCTCGGTGAGGACGTGGCTGCGGTTGATGTCGGCCAGC
chromosome_1:4989342	START_TOO_CLOSE=1,NO_VARIANTS_FOUND=1,	GTCGTGCAGC
chromosome_1:4989399	START_TOO_CLOSE=1,NO_VARIANTS_FOUND=1,	CGCTGAgcgcCATGGTGAGCTCGAACTCGTCCCGGAGCATCCGGAGCACGTTCCGGA
chromosome_1:4989440	START_TOO_CLOSE=1,NO_VARIANTS_FOUND=1,	cgcccgccTCGCCCTccgccgCCAgcgcGAacacCACCGGC
chromosome_1:4989722	MULTIPLE_PROBES=1,	CTCCCGACCTGGATGGAGACGGAGCAAATAAACCAAGGCAGGGGCCCGTAAGCGCATGGCGGCATGGCATGGGGGATTGAAGTTGAACTGGCCTGGTGTGGTGTGGTCCGGGTGCGGGCACTTACGAAGAT[T/G]CCGGCGGCCCCCAGGGCGAGCGCCTTGAACACGTCGGTGCCGCGGCGGACGCCGCCGTCCAGGTACACCGGGATGCGGCCCTGCGCGGCCTTCACGACCTCCTC[T/G]AGCGCGCTGATGGTGGCCGGCACGTAGTCCAGCTGCCGCGCGCCG
chromosome_1:4989827	START_TOO_CLOSE=1,NO_VARIANTS_FOUND=1,	TGGTTGGacacgatgatGCccgccgCGCCGGAGTGGACGGCCAGCCTCGCTGCAGGTTCACcgacgaCATGTCGACGTCAAGTCCGACTCAACGTGATCGTAGGA
chromosome_1:4994118	MULTIPLE_PROBES=1,	TCATTGCAGACTAACTACTATACCACCGTGACAGATCTATATGTGCACTATGGAAGAACATGACAAATACAAAGGGCGTAAGGGATTACTTGTTTTTGCCTTCTATCCAAATGCAAAATGCATCCGAACACATACTGGCAGATTTCTCTT[A/C]CACAAGCAAACTCATCCTCCTTTCACAAAACCAGCCTCACTGCACCCAAACAGGCCCTTACTTCCCCTTGCCATCCTCAGTCCAGACGCTGTCCCATGAGGAGTTAGCTTTCGGTGCCTCAACAAACTGCTGGCCTC[A/G]TCCTTCTGATGA
chromosome_1:4994256	START_TOO_CLOSE=1,NO_VARIANTS_FOUND=1,	TGGAGCTCCTgcgcCCTTAacacCACCcttcttCGgttttgttttGATccccAGCAAACGTAGAACAAATCTTGCAAGCTCGCCATAAAGCATTCCAGCCCGATcacaTAACTACAGAaataatAatatCGCATCAGA
chromosome_1:5013021	MULTIPLE_PROBES=1,	GCTCGGCGACGGCGAGTTCTTCGGCGGGGAGGCGTTCGGGTTCGTCGACGTCGCGCTCGTGCCGTTCACGTCGTGGTTCCTCGCCTACGAGCGGTTCGGGGACCTCAGCGTCGAGAAGGAGTGCCCCAGGCTCGCCGCGTGGGCCAAGCG[C/A]TGCGCGGAGCGGCCTAGCGTCGCCAAGAACCTGTACCCGGGCGAGAAGGTCTACGAGTTCATCTGCGGGTTGAAGAAGAGGTTCGGCATCGAGTAGGATTTGGATTGATTGC[C/T]GTCGTCAACAGTGTTTCATGGTTC[C/T]GTTGGTAGGTGA
chromosome_1:5013134	END_TOO_CLOSE=1,	TgagcagagcaGTCgtgtTCGTgagaGgtcgtcgttgtgttgtGTGGTTGCATTGGGTGGAgttgttTTCGTGCGTTCCTTGTATC[G/C]AtgtgtgtgTCGTCTGGCGTCCGTGC
chromosome_1:5013159	START_TOO_CLOSE=1,	AGCGG[A/C]AgcgcCgtgtTGCCTCGTG
chromosome_1:5013258	START_TOO_CLOSE=1,NO_VARIANTS_FOUND=1,	CACGTTCTGGAGCTGAAATaaaaTGGGTTGTATTGGAAttttCttttGGTTCTtgtgTGCTTTGgagaTgcgcTGgcagcaCTCAGCTCCAACAGcaca
chromosome_1:5013290	START_TOO_CLOSE=1,NO_VARIANTS_FOUND=1,	ttgcattgcaGCATTTGGAATTTGCGgtgtGA
chromosome_1:5022543	MULTIPLE_PROBES=1,	GAGAAGGTGTACCAGCGCGTCCTCGAGTACAGGCAGTGGGTGCTCGGCCCAAAATGAGATCTCCGTCATTCCCCTGCTTGCATGGTCATCTCATCTGACCGTGTCTTTTTTTTTTCTTCTATTCGTACGATTGTGTTGTGTGTGCCGGTG[T/C]CCGTTTGGTGACATCAATTAAATATTC[C/A]GTCTTGTTTATTTCACCTCAAAATTCAAGAAGATTTCAAGATTTTCGACACATGCATAGAGCATTAAATATATATTTAAATTTAATAATTAATTACATAGTTTAGCTATAATTTGTGAGTCA
chromosome_1:5022571	START_TOO_CLOSE=1,NO_VARIANTS_FOUND=1,	AATCttttGAATCTAGTTAATCGATAAT
chromosome_1:5023079	MULTIPLE_PROBES=1,	CACCTCTGAATCAGGGATAGTATCTCGCAAACCAATCTGAGAAACTATGACCACAATGCTTGTCCAAGTCCAGTGGACCTGTTCATCCAAACTTTAGAATAGTCTAGACCAGCAGTTAGACGCGGGGAGCACTAGAACCGCGATTACCGA[C/G]CACTCTTACAACGACTTGTTTAAACTCTCATCTCCCACAAAATTTGTACAACACCATCTAGGAAGGAAATGAAAGAAAAAAAAGGCACAGGATTGTTTGATCAA[T/C]GGCAGCAGCTAGGGCTGATGGATGGTTGATGATGATCTGACAGTC
chromosome_1:5023184	START_TOO_CLOSE=1,NO_VARIANTS_FOUND=1,	ATCACCGcaacaaACTGGTagcagcTCCAAAGGATGAATTCTTGCTGGAACGGCTCCCAGCAATTGGATGTCTTCAGttttCTGCAGGTTcacaAACAaagaagA
chromosome_1:5026727	MULTIPLE_PROBES=1,	CGACAGGCGCACGCGGCGGTCGCGGATGCCCTTGGCCGTGTACACCTTGCTGTGCCGGTCCTTGCCGCCGCTGGCCCGCACGCGGTAGATCCGGGAGCCCGCCCCCGGCGCCTGCGGCGGCGGGAGCATCGGCGGCTGGCCCCACGCCGC[C/A]TCCGCCTCGCTGCCCCTCACGG[A/C]GCCGCCGCGGCCGCGCTTGGCACCCTGCTGGGAGCGGCCCGCGGGCGCCGCGCCCTCGCCCGCTGCNCCGTCGCCCACGGCTGATGCCTCCATCCCCTGCTACCACCGCCGGCGCAAGCGCAGGCGC
chromosome_1:5026750	START_TOO_CLOSE=1,NO_VARIANTS_FOUND=1,	TGCTCATACgctggctggctgct
chromosome_1:5026956	MULTIPLE_PROBES=1,	GCTGGCACGGCGGGCGAGAGCCGTGACCGTGACGAGGAATGCGGCGCTTTTATGG[T/G]GGAGCTGGGAGCTCGCTCCAGGCGCGTGG[A/G]CTGGCGCCTGGCGGTTTTCGGCTAGCTGTAGCTGCTGGAATGCGGCAACGGCTGGTGCTCCCCGGCGTGCTGGTGGTCGTGGTCGTTCGTCGGCCCGGCTCCCGTAGTGTACTGCTCAAG
chromosome_1:5026986	START_TOO_CLOSE=1,NO_VARIANTS_FOUND=1,	CCCggggAACGGttttTCCCTTAggggTGC
chromosome_1:5038344	Valid	ggaaggaaacacAtctcTGCCAAACTTATGCTCCCGATCActctTCCATGAAATGttttttCTGTTGACCTTTATTTCCTTGGACCCACGAGTaaaaTCATAGGTATCATTGAATAAGCTCCAGGCAATCAAGCCGCAggggACAATTGG[A/G]GAACCattattATCCCACTGAACAGGACTGCACGACTCAGCCgtgtATTTCGccccAAACCGCAGCTGTTTATCACTTCTACttttGatatACCTGTtcatcaTTGATAAATTTCttttttCAGCAAGATCAATAAAGAACATTACTCCC
chromosome_1:5039061	Valid	AAGCATTAGGTacacAGTCAAcatcatAGCGGTGAATGATTTCTGCAACCTGAACCAGaataatGAGcacaTCAGTtataCCTAGCGatatAAAGATTAAAGGAAACATCAGCATCTACCagagGGAGCAGAACAATTACATGATTTGAA[G/C]TTTGgagaCAaagaagCCCaaaaGGTACGaaaaTGATTCCaataatCAAGAACATGGCTATTAACTGaaaaCAGTGAAGTaaaatattatCAATTGAACTACatatGAAACAGTTtgtgTCAAACCTGTCAATAGGATCagagCAAACTT
chromosome_1:5061776	Valid	GGAGtccatccacgcggtggtgTCGTtcctccAGTCCcgcgGGCTCCAGTTCAAGGACCTGGGCcgcgTCTTCGGCAtgtgCccgtccgtGCTCACCGCCAGCGTCcgcgCCGACCTCCGccccGTCTTCGCCTTCctctCCGAGGACCT[C/G]TGCATCCCGGAGTCGgcgcACCGgcgcgtggtgATCAAGTGCCcgcgCGTGCTGGCCTGCAGCGTCcgcgACCAGCTCCGCCCGgcgcTCATCTACCTccgccgCCTggggTTCCGTGACAGCcgcgCGCTGgcgcTGCAGGACCCGATC
chromosome_1:5062246	Valid	TGggcggcGGCGTCGAGGACGTCAAGGCCTTCCCGCAGTACTTCGCCTTCAGCCTCgagaAGCGGATcgcgccccGCCAccgcgccgcgGAGGACGCCGGCGTcgcgctgccgctgccgGACATGCTCAAGGCCACcgacgaGGAGTTCA[A/G]GgagaTGCTCGACAAGGAGCGGGAgctgctGCAGGAGCAGACAGcgacgaCGGACTGATCGAGGGCcgcgCCATGCTTTGTATGCTTGTTTgcgcCTGATCCgaagaaTGCAAGTATTCAAccgccgTCTACATGGCGAgtgtCCTGGCC
chromosome_1:5066912	Valid	TTGCAggggCAACTCCTTAAGGGATGCGGCATCAGTAGCTTATGCTCAGGttttTGctcctcACCatggatggGCAATAAGGAAAGCAGTtgctgcTGGAATGTACGCCCTTCCCTCAAAGTCCCAGCTGTTgaagaaATtgaatgaaGA[C/T]GGTGAGTACCTTAAatccatccAAGCTTCAacacCTAGCaaaaTATCAAGCAACTAGttttTATGCTGAAATGaataatTAACGTAgttgttCACTtctcTGTTtgtgAGGGaaaaACTAatatTCATTTATGCCTATGATtctcTGATG
chromosome_1:5067290	Valid	CAAATGCAGAACTTTGTCAGGtcatcaGCTCCAGTAATCTGCTATGTtgatgaCCttttCACCTCAAGGAATTTGGGCATAGATTGGTGAGGaaaaCTATGCATACATTTCCTTGATGTACTAATCGAGTCAGATGgtgtGCCGTGAGCT[T/G]GGCTCGGaaaaCCttttTCTGGATTCCATGtctcCAAGTTGTAACCAAATCtataAGTTTCGGTCTaaaaCTACTTAGCGATCCtattatGGAgttgttGGTGATGGTTCTTGAGTACGCAtgtgacacATGCATAgatgatgagaAAAT
chromosome_1:5067444	START_TOO_CLOSE=1,MULTIPLE_PROBES=1,	ATA[T/C]GTGTCGGCT[G/C]ATTGAAAAAATTTCTCCTTTTTTCCGAGATATNCTGCTTCATGAATGCTCACCTGAGGTGGCCGCAATGCAGAGCAATTTCATTTTCTTAGTGATGGCATTTCAGGAATTGGATAATCTTAGTCTCAATATCTCATGGCA
chromosome_1:5067454	START_TOO_CLOSE=1,NO_VARIANTS_FOUND=1,	ACATGCCAAT
chromosome_1:5070947	MULTIPLE_PROBES=1,	GCCGTCGGCGATGTGCGCCTGCATCCACGAAGCCACAAACTTGAGCTGTGCCTCCAGAGTCGCCGCGCCCGACATCCAGGTGTCTGGGTAGATATGGACGGAGGCGAAGTCGACGCCGAGGACGCGGTGGTTGCGGATGAAGTCGGTGCC[A/G]ACCTCGCCGGCATAGGCATTTGGGTTGGCCGGAAGCCGTGCCGGCGACGAGGG[C/G]CC[G/A]TAGAAGCCCTCTGCGCCGACTTCGAGCAGGTGATCNGGNTCGATGGACTTGACATGGAACGCCATCTCTTGGATCCACTCCTGCAGCGTGTTC
chromosome_1:5071001	START_TOO_CLOSE=1,	CCGG[C/T]TGGGTCCGACGTGCAgcgcGGCTCGTTCATGAGCTCCCACGCCAAGATG
chromosome_1:5071004	START_TOO_CLOSE=1,NO_VARIANTS_FOUND=1,	GTC
chromosome_1:5071102	START_TOO_CLOSE=1,NO_VARIANTS_FOUND=1,	GGgtcgtcCTTGTACATcacaCTCgtgtACGAGTTCACCCTCGTCAGCATGTTCTTGACGTGGTTCTTGAAGTAGCCCTTGACGGTTTGGTCGgagaA
chromosome_1:5073414	Valid	ATCTAAAGCataataAGAattattatatATGTCagagATACAAATGTTCAACGACcacaCatatCAtctcATtctcACCTTGAAGACATCCtcatcaTAGACAGATGGCGACTTCTGAAgcgcCCTCCAGCCACcgtcgtTGAAGccccA[T/C]GTGCGGcacaCAGTGAGGCCGAccgccgCCGCctgctgGAacacCTCGGTGACCTTccccCtggtggACGGGTCGACGGCGAGGatcatcAGCCAGTAGGCGTTGAAGCCGTTCANGTAGAAGGGCCGATCGCcgacgaCGAACTGGTTT
chromosome_1:5077144	MULTIPLE_PROBES=1,	GTGCAGTGTGCTCAGCTTCTCGTGCAGCCAGCCGCAGTCGGGTACGGCGCTCTCCCCCCCCGTCCGGCCGTCGCCAACCAAATCCTTCCCCCGATTCACGCGGCGAACCGCCGCCGCCGCCGCACCACCACCAATCGCAATGGCGAACCC[A/G][C/T]CGCCGTACTTCTCCGCCGGTCCGTACTCGGG[A/G]CCCGCGCCGGCGGCGAAGGATCAGGACGCGGCGAAGGAGGATCAGGACGTGGCGCAGCTCGTGCTCGACCTCTGCGTCCCGGAGCTCCGCGAGAAGGCTCTCTTCTTCCTCTCCAAG
chromosome_1:5077145	START_TOO_CLOSE=1,NO_VARIANTS_FOUND=1,	G
chromosome_1:5077177	START_TOO_CLOSE=1,NO_VARIANTS_FOUND=1,	TGAATGACTGCATCGctctCTCGCCGTCACCG
chromosome_1:5081220	MULTIPLE_PROBES=1,	GCAAGGCTATGGCTTCATCAGCTGCTGCATAACATCATGATGATGTCAAACGGTGGGGGCGGCCCTCACCCTGTCCTGGGTCGTGCCATGGGGATGTGAATATCATCTGTCAAGACCCAAGAGCGTGCCTTGTAGTTGTAGGTAGTAAGT[A/G]ACCATAGGGGAAGCGATCCCTTTTGGAAGGGAACACTTTTGTGCCGTTTGGA[C/T]AGCAAAGAGAATACCTTTGTAACAATGGAGCCTAGTTGGTGTTTAGCGCTGTACAAAGCCCAGTTTAATTTAGCGTCTCGAAGATGGAAAAGGGCCA
chromosome_1:5081273	START_TOO_CLOSE=1,NO_VARIANTS_FOUND=1,	AACTTGGCCGGCttgcagttgNagGCAtctcTTATGAAgtgtTGCAtcttctT
chromosome_1:5082215	MULTIPLE_PROBES=1,	TCAACCAACCAGATGGGTTGCTAATCGCGGTTCGCAACGAGCCGGGTGCCTCTGCCTGCCTGCCTGCCTGCCTGCCGCTCCAAAGTCCAACCAGCGCGTCGTCGTCCCTTCCGTCACCTCAAGAGCTCACTTTCTCGCCCTCTATAAACC[C/T]GCCTCCCGCCGCGCCGCCC[C/T]TCTCCATCCCCAGATCAAAACCCCCCCGGCCCGGCGCCCTTCGTCCCCGCCTCTTGATCGGCCATGGCGCCCGCTGCTGCTGCGTCCCGGGTACGCGCGTCCCTCTCCGGTCCGTGCGACCCCCATGGCC
chromosome_1:5082235	START_TOO_CLOSE=1,NO_VARIANTS_FOUND=1,	ccccGCTTCCGCTTCGTGCT
chromosome_1:5082453	MULTIPLE_PROBES=1,	CTCCTGACTCGGTCTCTCTCTGTTGACCTGCCCTGCAGGTGGCTGTCTCGTCGCCGGTCTTCGGCTC[G/C]GATGGCGGCGCCAGGAGCTCCG[A/G]GATCAAGGTGCGTGCCTCGGCGCCGTCCGTGCTGGAATCTCGCCCCGTTTGCTGCCTTTTTATGAGGGAATCTTCTGCGATTGGGTCGGCGCTGGGTTGGTAGATAACTAGAATAGTTAACAACGAG
chromosome_1:5082476	START_TOO_CLOSE=1,NO_VARIANTS_FOUND=1,	TAGTACTAGATTGGTaacaacGA
chromosome_1:5083006	MULTIPLE_PROBES=1,	GCTCTAGGGTAACAACAATGTTAGCTTCGGCAACAAATCCTGGGTCGGCGGCACATTGGCCTGGGAGAGCAGCTCGGTGCGGCCCAGGCACGTGAACAAGGTGCTCTGCATGTCGGTCCAGCAGGCGAGCAAGAGTAAAGTCTCTGTTGC[A/G]CCACTCGATCT[C/T]GAGAGCGCCAAGGAGCCACCTCTCAACACATACAAGCCCAAGGAGCCCTTCACGGCCACCATTGTCTCGGTGGAGAGGCT[T/A]GTCGGCCCCAAAGCTCC[T/A]GGGGAGACTTGCCACATCGTCATTGACCATGGTGGCAAT
chromosome_1:5083018	START_TOO_CLOSE=1,NO_VARIANTS_FOUND=1,	GTGCCGTACTGG
chromosome_1:5083099	START_TOO_CLOSE=1,NO_VARIANTS_FOUND=1,	GAGGGCCagagTTATGgtgtCATtcctccTGTAAGTATTccccTGCTCCCTGTCATTTCCTTTGTCTAAGAacacACATTA
chromosome_1:5083117	START_TOO_CLOSE=1,NO_VARIANTS_FOUND=1,	GttttCTTCgagaATACC
chromosome_1:5083498	Valid	ATTGATTTCGattattCTTGAAATGCCATTTATTCATTTCCttttATTACCcatcatCttttctctTcacaTCAATActctCTGAACCTTGAGTGCAttttCATCTGTTAGGgagaAAAccccaaaaAGCCTGGAGccccACaaaaTGTC[C/A]GGCTTTATTCAATTGCATCAACTAGGTATGgagaTTACTTTGATGgaagaaCCGGAAGCTtgtgTGTccgccgTGCAGTttattaTGATCCTGAAACTGGCAaggaggAGCCCTCAAAGAATGgtgtCTGCAGTAATTTCCtgtgCAACT
chromosome_1:5083834	MULTIPLE_PROBES=1,	TTCATGATGGATGAAAAGGCACTCCTATTTGTTTATAGTGTTTTATGACAGCCTCCTANTCCTAACCGCAATGGTACTTCTTTAGATCTTTTTCTTAATGTAGCCCTGAAATTCACCTGGTAGATGATCCATTTCTCATTTATTAGAATC[G/A]GCACACTAGAGATGAAAATTAAGACATAGCAGGTAAAAAAAACCCTGCTTCCAACACATTAAGAAACAGGAGGTCGTTATCAGTGTCACAGATTTGAGGCATTCTGATTTAACCATGTGCAGAACATGTTA[T/C]TGAAACACTAGCTACTGC
chromosome_1:5083966	START_TOO_CLOSE=1,NO_VARIANTS_FOUND=1,	AACAAATGGTGACAtttttgttttgtttttttttCCTACCaagaagCAAAGATTATCTGTAAatatGACtataACCCTGCActctATTtgtctgtcCTGttttGTCCCAagtttagtttACTtataTGatat
chromosome_1:5084366	Valid	CAGatatGCCACTGCTTGTATGAACATTtataTTTGCCTGCTAGTATGgttgttCTTTCAAGTTTATGGAAgatgatGGatatTGTAGGCTAGAAGCAtctcatatGATTTCATGACCTCAGGTCCctctGGCaaaaTAATGCTTCTACC[T/G]gaggagGATCCAAACGCAACCCatatCATGATTGCTACTGGCACCGgtgtTGccccCTTCCGTGGGTACCTGCGTCGCATGTTCATGGAAGATGTTCCAAACTACAGATTtggtggCTTGGCCTGGctctTCCTTGgtgtTGCCAATTCA
chromosome_1:5084531	START_TOO_CLOSE=1,	GACAGCCTTCTGTA[C/T]GACgaagaaTTCACCAGCTATCTTAAGCAGTATCCAGACAATTTCAGGTTAGAATAACCTcatccatcATAACGCCtcatttcattTACTGATGCTATTCTTGCcaacaaCtgtgCTTCACTGTTGACTTGGGTGCTTGTCAGTTtgtgT
chromosome_1:5085230	Valid	CCCTTAAtgctgcGGGTCATCGTCaggaggaaacaaacACATGattgaaattgaatcgtcgAATGATTCTTggggCGgtgtaaaaTcacaaaaaGTtctcTTGGCgagaATCAGaaaaTCGCCTTTGTAATTCATAAAGCTTCcgcgTCA[T/C]GGTTATCCGTGGAACGGGAGCATGTAACTTTCAGCCGTTTACATTtgcagtgcagTGCttttGACAGTATTTCCAATTagagGtctcTGTCCAGTTGGTACGCATACGAATCCtgatgaCTTGAAATGTTTAacacATGGCTCCTGgtgt
chromosome_1:5092066	Valid	GTCACGCTCgatgatgttgttGTTCgtgtTAGCGATCTTCCAGATGCagagGTAATTGTCCTGttttATGtataTATGTTATTTccccTATTtgctgcATGAGTTTGGTTGTCTTACCTACATAAATACTGTAGCTTGATCCAGCtgtgA[A/G]GGAAGCCTTCGATGTTGCatatGACAatatatatGCCTTCCATGTTTcacaaaaaTTACCCgagaAGACAGTTGaaaaTATGAAAGTAagagATGCTCAATGTTTCCATTAGTAAAGTTTCACCTTTCTAAACGctctACGTTAATTATG
chromosome_1:5092468	MULTIPLE_PROBES=1,	GCCTTCGACTGCATTGATGCTTGCTGTGGTATGCTTGCCTCTACTCAAATCCTCTCAACTGAATTAATTGCATTAATTCACTGTTTGAAGCTTTTCATATAGCCTCTCTTTCTGCCAGCCTGCACAGATTGCTGGATGCAAAACTATTGT[T/C]CTTGCCACACCACCTAGCCGTGATGGTAGCATATGCAAGGTACAGTTGTGGGACATGGAACTGCACCAGTATTCTTTTTTTAAACAATTGTTTGATGAAGCACTATATACTTTTCTTGTTTCCTGCAGGAGGT[T/G]CTATACTGTGCAAAGA
chromosome_1:5092602	START_TOO_CLOSE=1,	AAGC[G/T]GgtgtGacacACatatTGAAAGCTggaggaGCTCAGGTACTAGCatatTTTgagaTTGttttGTGCTTCattattTATTTCAGTGctctTAGTGCTGTTTACTTTCAGGCAAtctcAGCAATGGCATGG
chromosome_1:5092623	START_TOO_CLOSE=1,NO_VARIANTS_FOUND=1,	GGAACTGCATCGTGCCCAAAG
chromosome_1:5093524	Valid	TTTaaaaaaCTGAAATTTgagaATCCTTCATGtataTagaggttgttTTatgatgCTAAACTTCCtattatCGcacaTGTTCATGAAgtgtGGCATTACAGTTAGCTAGTTAAATCttttGTAGGCAGAACATGGTCCAGATAGTCAGGT[C/T]GTTCTAGTTATTGCTGgagaTGgtgtTAATTTGGGTGCCATTGAGGCagagGTTagcaagcaGTGCAAcgcgCTTCCAagagGTGAATTTGCTTCaaaaGCACTTAGCcacaGCTTCACtgtgTTTGCCAAAGatatGGTTGAGGTAATT
chromosome_1:5098101	MULTIPLE_PROBES=1,	TGACAGTTCTATTTCTTTTTAGTTACGTGCAAATTAAATTATGTTTCATTGGTGAACAGTAAACCTGTTCAACGTTGTGTGAACTGAGAACACCATTTCTTTGCAGTTGTTTCGCAGTTTCCAAAAGCCCACTGCTTCGCGGTCTGCTTA[C/G]TAGCGCATGCAGCAAAATACTT[G/A]ACCCAGCGATGGATCCTTGGAACGCCATGAACCCTGAACTCGTCCAGAACTCCAGATCATCCTGGAGCTTCAAGCATGGCCCTAGTCTACAGATGGACCGTCCTGGTGCTTCTAG[T/C]GCTGTCTAGTA
chromosome_1:5098124	START_TOO_CLOSE=1,NO_VARIANTS_FOUND=1,	GGtataCtgtgCCCTGATGGTGA
chromosome_1:5098240	START_TOO_CLOSE=1,	GctctGATGGTTGGATGCTGGcttcttGAGCCTAGGATG[T/C]TTGGCCGCTCatgatgTcgcgCCAttttTGGGtataAAATACAAGGACTGTATTCCTAAGTTGGttttttTccccC
chromosome_1:5098314	END_TOO_CLOSE=1,	ccccccccccccTTCCCtgtgAGTagctgagctgTGGACCATGCTGGAATTGCACGGtctc[A/G]TGGCTCATGGCA
chromosome_1:5098452	START_TOO_CLOSE=1,NO_VARIANTS_FOUND=1,	TCtgtgCAGCCCGAGCCCAGCACCGGCTGTTGAGCAATCttttCCAtgttgtACTtgtgGCAAAGACGGatatGGCATCTTTACTCGTAGGTACTAGCTTCTGAgtgttgtgttgtgtGGTTGGTACttggttggTCC
chromosome_1:5123977	Valid	aaaaGTATCTTTCAAACTaaaaTGGTGATAAGAATACTTCTACTGACTAAAGTGATAAACAtctcATtagtagAACTTGTCAGGAAACAAGttttTCTTCCaaaaCTAGATCaataatATTGAATGatatTATGaaaaCCATAGAACAAA[T/C]CAagagGTGGCGGTCTTCCAGTCAACCCAGaaaaACttgttgACGCTACATTCTTATCTGTTGCTacgacgTAATCaaaaTTGCCAAGGTCTTTCCCATCCAagctagctAGTGACCATGAACTCCTATCTTGAAGCCAATCCATCTTGC
chromosome_1:5253010	Valid	CTTCCACCCAGGAccccTGCctctATAAATCCTAAGCgagaGGACccgccgCcatcatCTGgtccgtccCCAACTCGCCAGTTTAccccAgccgccGCAAGCAGGGACAGAAGGAGCTcgtgcgtgcgcgCGCTCCGccccCGCCGACGC[G/A]ATGAGGGCCAAGGTTCGTCTTCACTCGccccctctGTtgtgAtgttgtTTCggtggtgatgatGCGTTGAAATCgtgtCCTAGGTAGttttGTagagCTTAGGGTTTGGAtgtgTGgtgtGGCATTCcttcttGCTagagttttGGTGAC
chromosome_1:5253800	Valid	TGTTTGGTCTTTACGTTGGGAtgtgATgaagaaCTATTGGTCCgtgtTTCTGatcatcAGtgatgaGTaaaaCACTCCATAATTCTGATCCCTGACAAATTGtatactctAGTAGAATAGTTCTTGCAGattcattcgttgttCAatatG[C/T]GTAGACCTAGTTCATGCAATGATTAacacTATTGCTGGGTGATTGCTACTTGCAAGTTAACTGTTTGGTCTTTATGTTGGGAtgtgATgaagaaTTATTGGTCCgtgtTTCTGatcatcAGtgatgaGCaaaaCACTCCATAATTCTGAT
chromosome_1:5254370	Valid	GTGATGTAAACCATCCTTGGTCGGTTAATTctactaGCTCgttgttAagagTCCAGCCCATGTTCTgagaCTGGGTTTATTGTAAtgtgAGGATAATCatatGTTGCTTtgtgACTGATGTTAATGCCGTTAAATgagaTTCCTGgtgtT[C/T]AAatttatttGTCCTTTCgcttagcttaTCTGCAGAATCTTTAGCttttcagcagTGttttACTcacaATAAATCAGTGAagagTAttttAAGCTATGGCttttTCAGATAAGCAAACAGTTTGGCCTACAGTTGGTCAAGTCTtgtgCA
chromosome_1:5270488	Valid	GCTTCGCATGACCCGACTCGGCTTCGTGCCGTCCGCACCTAcgcgATGCTTcgcgTACTCCCTCAGCatatctgctgATGCATACTTGGCGGAAggggAAAGGTAGGCGAGGGAACCAACGCAACctctGAGctctGACAACctctCTTC[A/G]GCAGACCGCAAACATGGCGTcgcgCCTCGTGCTTGggaggaTCCAGTcggccggcCGTCTTACcggcggCCACCGTGGCCcgcggctgctCCGCTGTCctctTCCACcggcggGGgatcgatcTGTCTgcagcaAcgcgCAcgggcgggG
chromosome_1:5295403	MULTIPLE_PROBES=1,	AAAACTCCTGTCTCCTGATGAAGCTTTAATTAGCCTTCAATGAGTGAATGATCTGCTTCTCTCGTGCACACAGGAACAATGCTGATGCNGATTGACACAGGCTTTCACAGAAAGATGAAAAAAAATCACTCACTACCAGTATCTCGTCAG[G/A]AATTACAG[G/T]TGGCCAGCTCAAGGAGAGCAAAGCCGTAACGTAAGCTACTTGACCCAAAGGATGC[A/G]AAACACAAACGGACGGC[A/G]ACCTATTACAGTGG[G/C]TACATTACAGTGGCCGCAGCCGAA[G/A]CACAGACGCAACCTCAACGGCAACAAC
chromosome_1:5295412	START_TOO_CLOSE=1,NO_VARIANTS_FOUND=1,	AGAAGCGTA
chromosome_1:5295468	START_TOO_CLOSE=1,MULTIPLE_PROBES=1,	ANCAATCATGCAA[G/A]CCACGAGAAGCACAGAAAAACAAACTCATTCACA[T/G]AGACACA
chromosome_1:5295486	START_TOO_CLOSE=1,NO_VARIANTS_FOUND=1,	AGTgcggcgGTCCTACCC
chromosome_1:5295501	START_TOO_CLOSE=1,NO_VARIANTS_FOUND=1,	TTGGGAAagagCACC
chromosome_1:5295526	START_TOO_CLOSE=1,NO_VARIANTS_FOUND=1,	CacggacggAGCTCATTGCTATTCG
chromosome_1:5295576	START_TOO_CLOSE=1,NO_VARIANTS_FOUND=1,	GCcacaGCTTCCTCGtcctccTCGTCCTCGTActcctcGTcggcggTGGC
chromosome_1:5295611	START_TOO_CLOSE=1,	GTCCTGGTActgctg[G/A]TACTCAGCGACCAGATCGT
chromosome_1:5295742	START_TOO_CLOSE=1,NO_VARIANTS_FOUND=1,	TCATGTTGctctCGGCCTCGGTGAACTCCAtctcGTCCATCCCTTccccCgtgtACCAGTGCAGGAAGGCCTTgcgcCTGAACATGGCAGTGAACTgctcgctcACCcggcggAACAtctcCtggatggaG
chromosome_1:5296099	MULTIPLE_PROBES=1,	CACGCTCGACTTGACGTTGTTGGGGATCCACTCCACGAAGTAGGACGAGTTCTTGTTCTGCACGTTCAGCATCTGCTCGTCCACCTCCTTGGTGCTCATCTTCCCGCGGAACATGGCCGACGCCGTCAGGTACCGGCCGTGGCGGGGGTC[C/T]GCTGCGCACATCATGTTCTT[A/G]GCGTCCCACATCTGCTGGGTCAGCTCGGGGACCGTGAGCGCACGGTACTGCTGTGACCCGCGAGAGGTCAG[T/C]GGGGCAAAGCCGACCATGAAGAAGTGGAGACGAGGGAATGGGATCAGGTTCACGGCA
chromosome_1:5296120	START_TOO_CLOSE=1,NO_VARIANTS_FOUND=1,	AGCTTgcgcAGATCagagTTG
chromosome_1:5296192	START_TOO_CLOSE=1,NO_VARIANTS_FOUND=1,	AGCTGACCAGGGAACCTCAGgcagcaTGTcacaCCACTCATGGTAGCagagATAAGATGGTTCAGGTCACCA
chromosome_1:5298623	Valid	ACgcctgcctGCTGGCTCGCCggggCTggggTCGAGGTCGGAcgcgGGCggggaaaaggcgggcgGGGAgcggcgCACGGtctcGACctctCTCGGGTGCtgtgGGCTTGCGGTCTTGTCtataGGTGAGGACGGATTTGAAAtgctgcT[T/C]TATGCTGTTGccccCGTGCGACTTCCACCgagaGCCTTCGAGCTggaggaggggGTtgtgGACcttcttGTGCtgtgGCGGCCCGTGCCCggtgggtggagaGTGgagaCTGgagagagaCCCGgccgccGCGGTAggggCCCAGgcgcC
chromosome_1:5301544	MULTIPLE_PROBES=1,	ATATTGCAGACTGACAGAGGATTAGTGGCTTCTCAAACATTCAAATTAAGGCTCCTTGAGTGTTGAATCAAAGCCTTTTAAATTTGAATCNCATTTAGAATAGACATTTTGCTCAAAAGCTTGAACAGGTCCAGACGTNCAGTTGCAAGC[G/A]CAACTCATAATTTGGCTGCTCAAATTTGTTGAAGCAGTCTGGTAAAGTGGCATACTA[A/G]CCATGACAGCATTCTTCAAACACGGGGACTACAAGTGTACAACCCAACATGGCAGGACAGAGTACATCGATCACCAGATCCAAATCATTGTT
chromosome_1:5301602	START_TOO_CLOSE=1,MULTIPLE_PROBES=1,	AAATATTTAA[G/A]TAGCAGTA[C/T]TACTCTGAGCAAAACTGG[A/G]GACAAAGTTTTGATGACAA
chromosome_1:5301705	START_TOO_CLOSE=1,NO_VARIANTS_FOUND=1,	GCCGTGAGCTTATCCGGCAATTCCAAAGCCGGAGGTttattaTtataTTACGCTACAATAGATGGTacacctgctgCCCAAATCGACAAGCTTTGCTGACAAG
chromosome_1:5301714	START_TOO_CLOSE=1,NO_VARIANTS_FOUND=1,	ctgctgAGC
chromosome_1:5301733	START_TOO_CLOSE=1,NO_VARIANTS_FOUND=1,	ttttGCCaggaaggaTGAT
chromosome_1:5302539	Valid	CAAGTAGCAATACAGGTtataTTCAATTGTTTAAACAATCTTTCTGTAAATGAGCAAGATGAATTtctcCAatatTAGACAATTGatatTaaaaTCTaaaaCgtgtTGGAAGATAACTtgtgTGCAGCCTGaaaaTACctctAATCTGAG[T/A]GtctcTGATCGCaaaaGATCATGAGCTGACTGgagaGAATCTGCACCAAGATCTTGGAATCCTTGCTTAACTGCTTGCATtgtgTAAGGAATGAACCTCAGTACAGAACCTTTGTCAGCTACTGCTCcaacaaCGCCTTGGGCGACTTTG
chromosome_1:5304131	MULTIPLE_PROBES=1,	ATATTAAACGAAAAGAAAAAGCAGAAGTTTAGCCCATTTCAGAACAGAAAAAACATCAATATACATATGGTATACCTTGTACTCATAAGTACCAGGAGCTTCGTGACTGCCGGCTAAAAAGCTGCCCATCATAACAGTGGATGCCCCCAG[C/T]GACAGAGCTTTCACGATATGTCCAGAGTTTGAAATTCCACCATCAGCAATAACTGGTACATTGTGATCCTTGGCATAAGATGAAACCTTATACAC[T/C]GCTGTTGCCTGTTCCACCAACACAAAAAGAACATCAAACACAAGCAGCGGTATT
chromosome_1:5304227	START_TOO_CLOSE=1,NO_VARIANTS_FOUND=1,	GAAACTAttttAtctcTACAatatACCATGGGCAGaaaaGCCTTGGGAACCATTCGTAACCACTATccaccaCAAGATaaaaaaaaTTAAAGGCTT
chromosome_1:5305331	Valid	GCAAACTTtatcatatcaAGCTGGTAAATGGAGTTcccctgtgAACTatcaatcaCGATAGCATTTGccccCGCCTTAACTAgctgctCCAGCCTTCCCTTGTCATCCTCACGGGTCCCAATGGAGGCCGCAACTACAAACTTCCCGTCT[A/G]CTCCAagagACGGCTTGCCTAGCTTCGGATAGCTCCGGATgcgcTCcacaTCCTTGGCGGtgatgaGATCGACAACCTCACcgtcgtCGGATACAagagGGGCGTAATCCAGACCCTCATCGGCaaggaaggCGGCCGCTTtctcGAAGT
chromosome_1:5305612	MULTIPLE_PROBES=1,	CGAAGGAGGCGGAGGCTAAGCGCGGTGCCGGTCTCATGTACTCATAGACAGAGACAGGGACCTCGCGGGAGGCAGCATCGGCTGCGACAGCGACGCCGACGAGCGTGGAGAGCGAATCTCCGTGCTGAGT[G/A]ACGAGGGCGTACTCGTTGCCAGCGAAGTCGTTGAGCGTCGGGGCGGAGGACGGGGAGAAGAAGGGCACGGAGGAGACGAAGGGGAGGCGGCGTGACTTGGCGGCGCGGACGATGGCGGCCTGGGCGTGGGG[C/T]TCGGTGTTGCAGTGCACG
chromosome_1:5305744	START_TOO_CLOSE=1,NO_VARIANTS_FOUND=1,	AcggcggCGgcgcCgagggaggCCATGGCcgcgGCCAtggtggCCTCGgagaCGgtgtCCATCggggAcgcgACGCAggggATGgagaGCGGCAcgcgGCGGgagaGgcgcGTGgagaGGTCGACGGCGTCG
chromosome_1:5308891	Valid	CCCaaaaCCCGAagcagcCCGCatatATaaaaaaGGaaaaaaataataagaaaaagaaaaccccCGcagccagcAACCGAagagaggaggAggggggGtctcTtctcCAGTtctcCTttgcttgcGCCTCCCGTCtgcgtgcgTGCGATC[C/G]ACGCagaggcgggcgcgggcGCTCGcaccacCccgatccgatGGCCTTCATgcgcTCCCACGTGAGTAccccGCTCCATCctctCGTCGATCCGCTCATGGTCtgtgGCGATTCGTgcgcGCtgtggtgtAGATCcgtgtggcgtgtggG
chromosome_1:5310918	Valid	GATTAGACTTtgtgCtgtgAtctcGCTATGatatctctcaccacctctAGTTtatatataCTGTTTGCTGTTAAgtgtTAAACCCAtactacACTAGTTAGCAATTTAGTCGGTCAGACCaaaaGGAATAACAATGGAtgtgGTGCAACA[T/G]TTAGGAatatTCTTGGCaataatTGTTCATCttttATGTAGATTCTGAGGTTGACttttttGGACTGTACtataTGTATCCTTatgatgtcttctATTCTTTCATGTTCAACGTAGCCActctGGCCTTCctgctgATTTCCCTTCACCA
chromosome_1:5311494	Valid	TTGTtaataaGTTCCTGTAAGCatatCATTTAGTcgcgATGCATGActctAGCTGGTGAAGCGTTATTGAAAGCTGTATCGGTATGAGGTTTGGTTGTCGATACTGTAAACGAAGCAAGATTTGCAAACTTGTtataTtgtgGTATTGAT[G/T]ATACTGGATTACTGGCtgtgGCCtgtgGgttgttgagaATGGCAGTTTAtggttggtCTGGTGCCTGGACGTGGTtgtgGgttgttCgagaTTGCTTCGGTTGGTCTGgtgtCTGGccccCGGTTGGTCTGATTGTCTGTATCTGTTTGA
chromosome_1:5373043	Valid	CCTTATccccGCCTCACCCACTCGcacNgcgcCTCCTTATCCCGAgcgcGTttcttcGTGATCCCAAAGCTCCAccccGcacaCAGTGCCAATAAGCTCGtctcTTtctcCccagctccagctCCACGCCGGACgcagcagcagcaGCAG[C/A]agcagNagcagaagcagaagcagAGATCGATGgccgccCTcgccgcctcctcCACGgccgccTTcgccgcGAAGCcgcgcctccctcgcgcgcgcctctCCGTGGCCTGCTCCGCCACCGGCGACGGCAACGCCAACAGCgtgtCGCTCG
chromosome_1:5373273	MULTIPLE_PROBES=1,	CGTCCTCCGTGAAGACGTTCTCGGCGGCGCTGGCGCTGTCGTCGGTGCTTCTCTCCTCGGCCGCCACCTCCCCACCGCC[G/C]GCGGCCGCCGACATCGCGGG[T/G]CTGACCCCGTGCAAGGAGTCCAAGGCGTTCGCGAAGCGGGAGAAGAACTCGATCAAGAAGCTCACGGCGTCGCTGAAGAAGTACGCGCCCGACAGCGCCCCCGCGCTCGCCATCAACGCCACCATCGAG
chromosome_1:5373294	START_TOO_CLOSE=1,NO_VARIANTS_FOUND=1,	AAGACgaagaaGCGGTTCGAG
chromosome_1:5379211	Valid	AttttGTTTAGTaacagaacagTCTAGaataatAAAttttTAAAGTAATACAACCTATGAACAGCTGCAATTGCatatGTtataTTTGATTAAATGCTCAGGAttttCCCTTGTCCAGGCTgagaGCAaagaagACGAAACAATGGAAGT[A/G]GAACCAGATCCAGAAATTGAAgtcgtcCCTGGACCTgggggagaACCAAAGGTTGGGATGGttttTCTGAATGAGGATAAAGCTTATGAATTCTATGTCAACTATGCTGGAACGGCAGGGTTCAATGTCCGaaaaGGCTGGTTGGACAAA
chromosome_1:5403489	Valid	gtggtgCATtgctgcAAACTACAAATGACATCCAAACAGCACTCAAAGATGCAGATtgtgTTCATaagaagGAAacacATTCAGGATGTCTTCCTGTTATGTCtgatgaTCTACatatCATGGAAGCACCGAAGGTagagAAAtgtgAAA[T/C]TCCTTCAAGGtctcATCagagCTCCACTGTACCAGATGCAATGAGGTATGCAAActctGTTCCttttCctactaCtagtagGATGACTCAAGAATAAACTTAACATTCCTGCttttGAAGATGTTacacTActctCTAtctcAGTTtctc
chromosome_1:5406243	Valid	ATAATGAacacaaaaGGGTggggggGttttTGGGcacaTTGCCGGGCaaaaTCTAACTGACTAGCGGCCTCACTggaggaGCAGGCCCTGCATGCCAGtctcTCATGCACCCTTGGTACCTGGGtctcTCTActctGAAATTCTGAACTC[C/T]GAGctctGAACTTTCTATTGATCAAGCGTATCTACAGTCGTAAAGTACTGTTGGATCATTGACCTCCATGAACTTTGCAAtctcGTCCCAGTACCCGTCCTTGTAGCACTGATCATTCGTCATggcggcGGCAGCGACGctctGATCGTT
chromosome_1:5430984	Valid	ACCAGAACAGGACGAacacGTTCGTccccATCGCCgtgtTCTTCGCTccgccgccgccgCGCCGATCGAATccgcccgccgccgcCGAGTAACCTCCGGATCCCTActcctcCAAGCTTTAAACCTTTAGTCTTGTCCGATTTGCCCAAC[C/G]TATTCCCTTTATCAgtcgtcCCCTGCTCgctgctGCCGAATTCTAGGGttttGGGcatcatGGtctcGTCGGTTTGGGACTGTAATGCACGagcagcgtgtAAtctcatatagaggtgtCATgagaTGATTACggaggaATCTAGGGCTT
chromosome_1:5431203	Valid	gaggagATGATTACGgagaAGCCAAGCTGGATTCGCCACGAGGGCCTGCAGAtcttctCCATCGACAT[A/C]CAGCCcggcggCCTCCGCTTCGCCACTggcggcGGCGACCAGAAGGTATCTtgtgtttttgtttttgTTGttttTCCTTTACTTGcttcttGTTTAGTCCGAGCTCAGCACTGTAAttttCCCTTtctcttttATCttttTCAttttttT
chromosome_1:5435021	Valid	tgtgCATCTAGTCTTCAGTTCcacaTACAGCCTGACATGGCTATTCtgtgCTtagtagTCATCTTTGCCttgttgACAGGTGCAGTAAAGGTtataTCCGCTAAATtctcAAGAtgtgGttttCCCTTAgttgttCTTGCCAGTCGCCAT[G/A]cttttcttttTGACATGAGCATGAAGTGCTGGTTAAGGATTGCCgatgatTGttttCCAGCATCAAAttttGCTAGCTCATTTAGTTccccccAAGGTGgagaGCTAGGCAAGTTGCAGATTGATCTAGGCAAGTTCATGGCTAGAAAGC
chromosome_1:5439983	Valid	TGTTCTTAGCGTACATGAtctcCAGTTTGTAAAGTAACTGATGCCAATTGGACAggggATgaagaaGcacaAACTtctcAGGGAAGACATACTTCCATCGATGGCATCGAACCGGAAAGTCCAGCGgctgctCAACGAGTTTATGGATCT[A/C]CTATCagagTATGAAgctgctAagagCAAAGTTGACCCAATGGATGTcacaCGGgcgccacaACcagcagCAAGTCAATGACAACGTGGTCACCTCGTAgctgctCCAGTCTGGTTGCTggggACTTACTGACctctCGGTAAGTATGAT
chromosome_1:5456937	Valid	AgatgatGAGGCCAacacCAaccaccCGCCAAGATCAACAgcgcAGcacaAGGCaacagaaacagaACATcacaCAGGTCAggggAGCAAAGCagagGAATGCAGGGAATggggATCctctCCCTCCCGggcggcATTGCTAttttTGGC[T/C]GCTCGTgagaTGGCggggTGAAATGCCCTTGACCtgcgttgcgtGCGTGGACATGCCCggggAACGGTGACGgctgctacacCTCGgtgtcgtgtcCGGCAGCGTGAggggCGGAGCcgcgAcgccgcCCgtcgcggtcgcgGCTTCCTC
chromosome_1:5459749	Valid	GCTTTGGCGTCCGTGAgctgctTATCCCAGCTGTTGCTTGTAACGCAGCCTGCGAgctgctGTACCTGTACatatcgacatcgacatCAACcacaCGGaaaaTCTGTAGATGAACAGATACCCATACGTTtgtgTATTGCAAAGcacaTC[A/T]GAGCAcgcgGATCAGTTGTACatgatgCGAATTGCATACagagTAAGAACCGAGGTTGGTACTCGGGccaccaAGcacaTAAATCACGGCAGCGACAGCATAATGCTATCCAACTACAGACaaaaGCCAAATTAGGgtgtTGTAACTGCA
chromosome_1:5490410	Valid	TTGaaaaGCGAAGCAAAttcttcacaNGccccTCCAggggCGGccccTAGAtcttctGCTCGAGCACCTCCAacacCAGGTTGGGCTCCtgtgTGtcctccagcagcAGGATGGAAGATTCGACTTGGGCAACCTCcacaTccaccaCGA[G/A]AAGGTGCTGTTTggggatcatcTGcaacaaCAGAATGCCATCAATTGCcacaCAAGttattaATTTGCACCAACCgagaattattACAGTtataGttttGTAGcacaACGAATCTGGTATTgagaTAGTtataTAGGGCAAGCTATGTCC
chromosome_1:5506830	Valid	GTTACCCATAATgaagaaCAGTACTGAAACAAGTAGcaccacCAacacCCGcacaCAAGGcaacaaCAAAGGTGAGCaaaaAgcggcgCTACAAACCaaaaTTtactacctctGGCTCAAtgtgGTATTTATGGACCAGATCTTGCAAAG[G/A]AGGTATTAGTTGAGCATAGGCAGTTGGAGTTACGGCGTTTgaaagaaaCTCAACATACTgaagaaGTATTCCATGGCATCTATCAAACTGCTCACTGACCAttttGatatAtgtgGCATCAGCATttattaTGATCCTGGGAACAGAAAC
chromosome_1:5522044	Valid	TGTTTGGACCAGCaaaaaaaaATGCCATCAGACcaatgcaatgTAATACTTTCataataACTGATGCAGAATGctctGTTATTTAAACTTACATTTGtctcAGCAATTGATTCAGGagtagtCtgtgCTAcagcagttgttgGATCATTG[T/A]TttcttcAGTTGGTTCCttttCGGATTGGTATGAGGAAGCACctctAGTtgtgctactaTCTTCCAtctcCATTGCAGAttttTCGCATacaccatcatCACCGGGCGTGCTGTCTGATGGTTtgtgACTTCTGGTatcatcTACttttG
chromosome_1:5528395	Valid	TTCCTTCtgttgtTCAGTTGCTTCATtctcAGGGATGGAATCAAGCTTGAGtttcatttcaGActtccttcGTGatatCAGCTGAATTGTCTTTGTTAatatGATAGgtgtGCCagagAAAGTTCCAGCAACATAAACCTCGATCATAGG[C/T]TGTACatatTCCGAGCCATTGGACAGCTTTCCCTTCaagaagCCATTGCatgatgTGGAtgactgacACTTCatatTCCATTTCTtgctgcTGctctTTGATTccccAactactCCATTGGCATTGCATAAATCTAGAtctcCGGTGAGC
chromosome_1:5555925	Valid	AGTCttttCAATGCCATACCTGATCTTCAGGCGTgagaATAAATGGTCAGCATGTaaaaGATCATAGGACCTTGGatatGTACTAAATGGTTcacaCCAATCATGATacacACCGATCAGGCCACGTTCATAGATTATGGGTAGGgtgtC[G/T]gcagcaTGcacaGGaacaacATTCATGACCCAAACCttttTAGATGCCAGTGCAGCTGCAAATCTGCAAGaaaaACAatcatcAGCTGTTTCAATGcacaATTacacTTAttttAACATTTCaaaaaaaaTGtattatGAAGTACAAATG
chromosome_1:5558273	Valid	CCTTGtccttcctCTCGGGCCATgcagcaGGCTGTTtataCTCCTTGGGCAGTGacacCAAacacGTAACAGgagaCCTTGGGCAGCTgcgcTCATGGTGCctctGGCTcccatccccatcGAAATCcacaCAAGGAatatAGTGGTAGC[C/T]GctctTGgcgccacaAAGCTTCCAGTGGTAATgcgcACCCGGGCTGAACAAAGGCGGGAGCTTCctctTCTTACTTGGAGCCTTCctctTTgccgccTCGGGatcatcctcctcGCCGTCATCCTCACTAGGCTCGTCTTCCAATTCCAG
chromosome_1:5565667	Valid	GTggggGCCCGtgctgcagagcgcgTGCCAGAcggcggCGgcgcGGgcgctgtgGGGCcgcgCGGTgcgcGACCcggcggCCggggTGCTGGCCggggAgcgcTACCTCAggggCCTGCACGACAAGATgcggcgcgacgagcgcGCCGG[C/A]GCCAGGGAGGTGCACGGCGTCATGATCGCCGTCAGGACGctctGGTTCGACGCCcgcgTCGAGgccgccGTcgccgcGCTcggcggCGACCCGCAGGTCGTGATCCTCGGTGCAGGTTAGtataCACTACCctctCTGTCCTGCatgatg
chromosome_1:5567222	Valid	AGGGTTCCTGCCAACATACAAGATGgagaCTGGATAACAAAGCTGCagagCtgtgGGTATGTTCCTGAAAGGAacacCatatGGGTGCTTGAAGGcatcatCTATTACCTTCACCATGCAGatgcaatgcaAGTCCTCGaaaaCATTGCA[G/T]CTAGCCGTTCCTcagccagcACAGTGCTCCTGGCTGATTTCATGAACAAGAACGCAACGTTGctctCTCcgacgaTGTACCATTTCTACCATGACAGCCCTGACCttttGCTGCCTTCTATTGGATtctcCCAGGTAacacTGacacAAA
chromosome_1:5567604	Valid	TGGaaaaGAATCCagagGACGGGACGCCAtgctgcAGActctAttttGTGGAAGCctctGCCTCACCAGATGACCAGATCAtgtgTCCACTGGATCATTACTTGGAATAGTTGAATTACctctTTCttttCATCTGATACCgtgtGCTGT[C/G]CAGAATTCATTAGCATTCAAACCCTGatatGAttttTGTACAatatttttTATCTgagaTAATACATCAAATCTTGTCATGaaaaatatattattAAGAttttGCCTActctacacACatttatttCAACTTCAAGAAATTACAttttAT
chromosome_1:5568313	MULTIPLE_PROBES=1,	ATGAGCAAAGGCAAATGAAACCTTAACTCAAAGATATAAGGAAAATAAAAACAATAAGTCAGTTCGAAAACCTTGAATAAAAGTGGTCCGACCTGGCAAAAAAAAGGTCTAAACACCTAAACAATCTTTAACACTCTGTTCAAATTTGTC[C/G]AGGGCAGAGATAGTGCTGAGCAAGCCATC[C/A]TTCATCTTCTCTCTGCAGGACAATGAAATTGATCAATGCCAGCATTTACTAAACTCAAATGCTTTGAAACAATATCATAGAAATCATGGTTTCTTCGTACAAAGTATTCAAAATAAAAGT
chromosome_1:5568343	START_TOO_CLOSE=1,NO_VARIANTS_FOUND=1,	TGTACAAATCcattcattTTagaagaCATT
chromosome_1:5569019	MULTIPLE_PROBES=1,	CTCAAAATTACTGTTGTCCGCCAGAGTTCCCAGGTCAGAGAATGACCTGCACAAGACACGGTCCATGAGCCAAGTTTACTCGATACAATAAACAATAATTCTGTGAGTCTCACGTGATGCTAGCTAGCTCTAAACATACTGTATGAGTTC[C/T]CCAAGCCTAGC[A/G]TCAGCTTCAACCTTGAGGGGGTCCTTATTGGC[T/G]AGCAGCGACGCGGCGTTCTTCAGTATCAAGCTGAATGTGCACACCTACAGGGTAATTCCATCAAACACCTGGAGCATCAAAAACAAANTAGCCATGCAAGTGAAA
chromosome_1:5569031	START_TOO_CLOSE=1,NO_VARIANTS_FOUND=1,	GTGaaaaGCATC
chromosome_1:5569064	START_TOO_CLOSE=1,NO_VARIANTS_FOUND=1,	TTTCcacaaaaaaaaaAGgtgaaagtgaaaAGC
chromosome_1:5569314	Valid	CCCAACCTCAACGCCAGTCcgcgACTGGAAcgcgACAATCGAGTTCctctGCCGTGGCACGCAGtccctcccTGCCGCACCGATCCGccccCTAACCTC[T/C]TCGGCGTCCTcagcagACGCACTCGGCGAAGCTAcattgcattgcacaGCCACGGTTTGCTAAGAATTTCCTGGacatacatATCCGACCAGATTAGGGAAGGTTGAGGGCTGCCGAGGacacGGAATTACCgagaagagCCTGGGATTT
chromosome_1:5569507	START_TOO_CLOSE=1,	GACGAGGgtgtCCCGGGAggcggcGATGGgcgcgaggagGTA[G/C]GACGCCGActtcttCTTCTGCTCCCgcagcaGCTCCTTGGGCCCAGCTgcgcgcgcCAacacGAagagGAACATTACagaagaCAAGTgagaGGCCCGgtcagtcaCTGCGGAGCCgagaAAGCTGGTaggcgaggcgAGGGATGCGGAC
chromosome_1:5569711	START_TOO_CLOSE=1,MULTIPLE_PROBES=1,	GTACGGATGCCGAGGGAGAAGGCGGCGGCGGCGCCGGAGCGTGCCGGCGCTGC[C/T]GCGGCCAGGACGAGTGCGACGAGCGCGGCGCGACGGGAGGCGATGCTCGGAGGCGCCGGTGGCGTCGGCTGCGGCTGTGAGGGTCTCCGGAG[C/G]GGAGACGCTGCTGCCATCGTGCTGCGCCGGAGAGGCGGCCTCGCCGGCGGCGCGGCG
chromosome_1:5569804	START_TOO_CLOSE=1,NO_VARIANTS_FOUND=1,	GGCGAgtgggtggTCCTCATTGCTAGgcgcGCGTggggACAGCGAggggATTgcgcTTCctctgcgcGTGGGCCTCCAAACTTTACggggGCG
chromosome_1:5593407	Valid	CTCAGCCcacagcacagcccagcccagGCCACTCGCAACCCGCAgcgcGtctcCTCCTTTCCTCGTCCATCCGGCCAtctcCGCAGCCACTAACCCGCAGCCCAGCACCGGCCGCTCCACGCCTCCAcctccctcGTTTCGGTCcgacga[A/G]CCCATCGCCTccgccgCTtcgtcgCCGTCGAGGTCGcaccacCATggcggcgctgctAGCCCggcaggcagcgcAGgcgcTCcgcgCGAGGCAGACGGTACGAATCCCTAGCCCTTTCCGCCCGTGCCCGgcgcTTCCagagTCCAGATC
chromosome_1:5622783	Valid	TGCTAATctactaAGAATGGTCAttttACTTGtataTCATTTCAACTTACAAGCCATACTTTCGTAATACCATTAAGATTacacGGTCAATtgtatgtaGTGCTATCCagagCCACGACAAGATTAAACATTAAGATCCTAGCCGTACCG[T/C]CtgatgaGAAGGTCGTGACCAAggggAAGGCgaagaaGAAACCGACAAAGGATGTATTcacaaaaaatatCGtataTAaggaggTTCTGACTGCATaaaaGAGGTAATGCATAGATACatatttttTCAAGatatCAacacTACTTTAGC
chromosome_1:5649127	Valid	AtctcAGGAAccccGGGAAACGTCggtggtAGACagaagaTGGTGcacaCAGCGACCAAGGTTAGGAACATCAGACAGGGCcacaTTGTAGCCATcacaGATGTTtgtgTACCAGAAGGAtctcGAGGCCCGTCAtttcctttccATGGA[T/C]cacaGATCCTGcacaGCAAGaaaaATCTTTGGTCAGTTCATGCAAAGGGTCAAACAATCTTTACATTTCTAAGGCAAATCTAttttATTATGAGCTACGTCCGCAAGcatcatATTCtgtgGTCACTTGTTCTACATGATAAATtagtag
chromosome_1:5747084	Valid	ACTGaaaagagaAATTGAGCcttcttTGCCTGCAGTTAGGAtgtgAAGAACCTGACATGCtgttgtGGATCTAATGCAGGTGGCTAAATTGCagagCAAAGTGCATCAagagCAAGCAGGAAAGCTCAAGaaaaCTACCAATCCTAGGCC[T/A]TTCAGGCTAAGGACTGATGTAAGTTTGGacacCCTCCAATtctcATTGTATTGCAGGATTAGTTACTAGTaaaaGCTTTGCctctCACTCGTCTATTCTACATAGGAAagaggtgtCCTTAaagaagCaaaaCCAGaaaaaaGGCACCCG
chromosome_1:5747635	Valid	GTATCCaaaaACGaaaaAttttGCGAACTAAACAAGGCCTAAGTtcatcaGCTTCCAGATGCCTAACAttttCAAGCCTCAACAGCCGGGTTGCTGActgctgTATGTTTGCAATACAATGCAGACAATGGACAAacacATCCACGGCAA[A/G]GGACTAGACAAGCCGACCTGCGGCAAGAAACAGGTGAGCATTGAtgctgcCATACATTTCCAACTCGAATTCAAACAAGTaggaggtctcATGCTGATCtgtgCTTACCatatATGTTCAGATGaagcaaagcaCCCAGATTGTAACGGG
chromosome_1:5748552	Valid	TTTCTGGAttttGTTGACTTATGTacacTGACCAtttctttcCGTGAATCAtgtgGTGGAAttcttcTACTTTGTTACTGtataccaccaccaaccaaCAAAGgtgtCAAGAttctttctGTaaaaTGTTTCGGAATTGAttctttctGT[A/C]ACTTAAACTggggAaggaggCCCAGCCCATgagaCAttttAATTCAGCtgtgTCAtgtgTGGACTAGGAGCCAttttAtctcACTATCttgttgCCCTTGACTCCTTGTTCTGGACTGCATGCGTCCCATTACCTTTCATGTACATGAAC
chromosome_1:5761637	MULTIPLE_PROBES=1,	TTCTCTCTCCCCAGACGTGTTGAGCTGTTTCCCAGTCCTTCGTCGCCTTCCCTCCGCTCAGCACTCAGCAGCATCAGCTCCCCCCACCTCTCCCCTCTCCTCTTCTCATCTTCTTCTTCTCCATAAAGCTCACTCTCAAACGGAACTGGA[A/G]CGGAGCTTCTGCAGAGTAGCACTAATACTAGT[G/A]AACTTTGGGGATTTTTCCTGTGAGAAGAGGGATTGGCATTGGAGTGGAGCT[G/C]ACGGGGCCAAAAGGAAGGGAAGCCCAGGATTAGCGTGTGGCGGATTGAGTAGCTATTTTGGGAGG
chromosome_1:5761670	START_TOO_CLOSE=1,NO_VARIANTS_FOUND=1,	GgagaGAACgagaGGCGTGGCCTTGGCCggggG
chromosome_1:5761722	START_TOO_CLOSE=1,NO_VARIANTS_FOUND=1,	AGGCAGCGGcttcttGGACCGGCCATTGATGgcgcCGTGGAGCGGCTtgtgG
chromosome_1:5762101	Valid	gagatctcCTCGCCggaggacgacgaCGAGGACATCTTGgccgccGGCGGTcgccgcAAggggggCCGCTCCAAGAACGCCAAGCAGATCAggtgggtgCTGctcctcAAGgcgcACcgcgccgccgGGTgcctcgcctcGCTGGCCTCC[G/A]ccgccgTcgcgCTAggcggcGCGGCCAGgcgcAGGGTGGCcgcgGggaggaCCGACGCTGAGGCCGGCgtggtgGCTGCCACCGGCgagaGccccgtggtgCGCTCCAGGTTCTACGCCTtcatcaAGGCCTTCCtcgtcgtctcGCTGC
chromosome_1:5764750	Valid	CATGTCCGTGACAAAGTTCAATGCCATGAtctcCGGTCTGTTCCAGCTTGGAAgcgcATACGAgtgggtggTGACCaagaagTCAGGCCGCtcatcaGAGGGCGAtctcATTTCCCTGGccccCAAGGAGCTGAAGCACCTAAAGACAGG[T/G]TCTGCACCAAACCTCGATGCTGTCGCAAAGGagcagcTGGCATCgaagaaGGATGCGaaaaAGAAGcacaACCGGatatACaagaagGAGCTcgcgctctCGATGTTGCTCCTAACcgcggccgccCGAAGCTTGctctCGAAGCAGGGT
chromosome_1:5765362	Valid	CTCGGAGgtgtAGATACAGTTTCCTCGGCCTGTaaaaTttgttgcgtcgtGCctcttccaggtccagggtccgtccCCCTCCATTCttttGTAACAAATCTTTGGTGCTCAtgtgTGGATCTTTGtcatcaAGGATGTAACAGcacaCAC[T/C]TGTTCGCCtataCGATCGGTGAAGGGAAACAGAAGTGCCACTGGATTAGGAGCGTCCTGGTAGATGCAGCTGGACGCTGAtctcTTGCTCAACTtgtgAAGCTGAtgtgAGTAGATCCAGATCGTGAGCTTGTCCAtgtgtgtttgttGT
chromosome_1:5839748	Valid	ACTCCAGAAATGAtctcACTGtctcAAAtgtgAccctccctGTAACATCAAGcacaAACTTCCTGTTGCTAGGAACTGCCAAtgtgCTCGacacCGtctccacccaccCTtctcCAACTccattgccattgccactaccactaCCATTTG[T/C]ATCCAATTTGCCATTAGTATTGTACAGGGCATGGTGAGTGGTCTTCACCAAAGtctcAACCGCACCATTGcacaCTGAAACAAGCAATTCCTTGACCTTGGcatcatGtctcGGATTGGTGAGCCCTTCGAAGATCTGCTCGTAGgtgtT
chromosome_1:5840559	Valid	GAGgcgcACGAggcgNcggcgacGCTCcgcgACGGCCGGATGGTGATAGATCTTGTAcgcgCCGACGgccgccGCcgcgCCGGCcgcgGCgaggagGATCCAgcggcggcggcgGCGGgagaAGGcgacgaGGCGGTCCATCcgcgGTCG[C/T]CCCGgccgccGGGCGATAGggttggttggggATGCcgcgTGGAACGGTAcggcggTGAGGGTAGCGTGCCGGGTTATTTGCTTtgtgGGAGCtgtgGCCcgcgGCGGTtgtgCTCcgggcgggCTCCGCTCGgtgtGAACtgtgAAGCCG
chromosome_1:5852915	Valid	CCGgcgcACGCCATAGCCACCGGAGCTTGCTccccCGGCTCATccccaccaccAacacCAAAgcgcCTCGAAgcgcGGTGGCGGGAgtgtCGTGcgaacgaaCTAGTGCTGTatgatgCAGAtgcttgctTTGgagaattattGGGTGCG[T/G]AGCttttTCTGGAaataatAATGGAGTGGctctGAGGTTTAGCGATTCTGGTGAGTGCCtgtgCTTtataTATCATTGCTGGTGCCtggtggTGGGATCggggACCcgcgGCCGGAgccgccGAGTAGGGACGTcgcgcgcgcgcgcgcg
chromosome_1:5861803	Valid	TggcggcGGGAGgcgcGAGGCCATccccGCCGgcgcCAGCAAGGCCaagaagCAGATTGtcttctTCGAcgccgcCCCTCCGgtgtCGCAGGAAGGCggggccgccgTGgagaAGGCggggggTgagaAGCcgacgaCCAAGGTGGGCAG[A/C]ggcggcAAcgcggcgcTGGCGTTATTgaggagGGCGACCAagagGACGCTcgcgGTGCTGTCCAACCTCCCGCTCGCCAtctcCgagaTGTTCGCCATTgccgccCTCATGGctctAGGTCCCGACTGATGCCGATtgtgACTaaaaTTT
chromosome_1:5862091	MULTIPLE_PROBES=1,	TGTATCCTTTGTTGACGGTTCTTGAATTCATTCCTGCTCATTTTCTTGTGCTGGCATTGCGAACCGCCAACCGCAGGGACGGTGATTGACCAGGGAGAGGCGCCGAGCTACTACTTCGAGAAGTTCCCCGAGGACAA[C/T]CCGGTCTTCGGCTTCATCACGTGGAGGTGGATCCTCACCCC[T/C]GGGTTCGACCACATGTTCTCCTCGCCGGTCTTCCTCGGCCTCCTCGCGCTCCTCGCGACGTCCCTCATGGCCTGCACCTACACGACCCAGCTCCCCATGGTCAAGGTC
chromosome_1:5862133	START_TOO_CLOSE=1,NO_VARIANTS_FOUND=1,	GCaagaagGTACAGCCActctCTTGtataTGCCActtcttGA
chromosome_1:5863010	MULTIPLE_PROBES=1,	TGATTGGCAACTAATATTGTTGGATTGCCAGGTCTCACAATTTTACAGTGATCTCTCTCTATTCAACCTTGATGGTAAAGAAGTGATGAGAAAGACTATCAAAGTAAACGATCCCCTGAGATACGGAGGGATCACCATTTACCAGACAGA[T/C]TGGGGATTTTCAGCATTGCAAGTGAAGAAAAATGGTGAGGGCCCTTTCAATTTGGCGATGGCCCCCTTGAAACTGAATGGGGATAAGAAGCTCTTTGGTACATTCTTGCCACTTGAAGATGTGGACTCGTCGAATCCTAATGTCAA[G/A]GGA
chromosome_1:5863157	START_TOO_CLOSE=1,NO_VARIANTS_FOUND=1,	atgtatgtTCAGTAAttttCAtctcAttttTGACTTaaaaaaAGTTAACTTAatatGAGTAATtatatgttgtTTGCcttcttGGTGACTTGTAGATCAAtgcttgctCgagaTTTGCAGTCTATtgtgTTGTATGATCAagagGGT
chromosome_1:5863325	START_TOO_CLOSE=1,MULTIPLE_PROBES=1,	AAGTTTGTAGGGGTCCG[T/C]CGGCCAAGCTCGAAACTGCCTATTGAGATCAATGGCAATGAAATACTCATTGAAGATGCTATTGG[G/C]AGCACTGGACTGGATCTTAAGGTATCCTATTGATTCGTTCTTTTTCATTTTTATTTTTGAAGACATTTGTGCTTGTCCTTTAAT
chromosome_1:5863391	START_TOO_CLOSE=1,NO_VARIANTS_FOUND=1,	AGAAgtgtCttttttccccCTTTCCATCAGACTGATCCAGGAGTTCCTATTGTTTATGCTGGtttt
chromosome_1:5863815	MULTIPLE_PROBES=1,	GTTCCTGCTGCACTAGATATGGGCATTGCAAGATGGAAGTACAGTAGTCGTTGGAGGGAAGACAAATCGAGCCAAACTTGAATTTTCTGAAGAGATGAACCGGCTACTTGATAAAGTACCAGAGCTGATCAGTGCCGATGAGAATGTATT[A/T]GATACCAAATCGACTGCCACATGAAACCTTTTTTTGTGTTTTTGTTTGGGG[C/T]TGCTGAAGATACAGTAGCTCTGTTCAGGAGAAAACAGAAGTTTGAATTCGCAAAACATGGCCTTCAAGAATAGAAAAACTCTTACAGTGTTTCAGTAG
chromosome_1:5863867	START_TOO_CLOSE=1,NO_VARIANTS_FOUND=1,	AATGTAGATCACGCTTCAATTGAActctCTGTACATCTTCGAATgagaAGAT
chromosome_1:5864034	START_TOO_CLOSE=1,	CACTGTaaaaACaaaa[G/C]TGATAGCTtgttatgttaCCAATTTACCATACTTTagagCaaaaTaaaaCTGTAACCTTTGGTTCTGTTACTGAAttttTggggAGCACGTTTCAAGGAAGTCATACGGAGTCACCCaaaaTCGCAACTGATACTTAATTGATCTTgaga
chromosome_1:5867068	Valid	CAacacTAATCCTTacacccccATttcttccacaTCCTggggATTTCCCAAACAGCCTACCATGTAAGAAATTACCActctAATTtctcATCAatatACTacacTAGGAAACAAGACTAttttCTTCTGCAACCGATTGatatTTCAACT[G/C]CGACCTGATTGcgatcgatTACCttgttgCTCAGCGTAAGGCCTTATGAAAGTtctcCTccaccaAACCTCAAAGGCCTTCTGgagaTTggggCAGCTGTccccAACCTTCaagaagCTCCCAAGCCAGGACAGCAAGATCGTctgctgA
chromosome_1:5867731	MULTIPLE_PROBES=1,	TGGTTCTTTAATATTAAGAGCTTGCTCAGCAAAATCACTGTCAGTTGCTTGCTGAAACAAGATTAACAAGGAATCCAGGCAGTTCCGGCATGATCTGTAGAGGGTCTCAGAACACAAGTCAGAAGATCCACTTATACAGCTAGTGCTATT[T/C]TCCTTCAGAAGCTTCTGTACCAAAGATTTCATCTCACGCCGCCCCCTATCCTCATTGCTTCTCAAAACCAATTCAATGATATGTGAAAACGTGTCATTT[C/G]GTGGGGTCGTCAGATCAGACGCTACCCTCTTCAGTACAGGACTAACACCA
chromosome_1:5867831	START_TOO_CLOSE=1,NO_VARIANTS_FOUND=1,	TAGTtctcActctGCAGATTCCGAACAGATgagaCcacaTtctcttcttcTTccccAACCCAAGGGACCGCTTCCAAGTAATCTAAGcatgacatgaCAC
chromosome_1:5878752	Valid	GCTCGCCCATCAGCCCAcgcgGCCACGCCGAAGCATGgcgctctcCGtctcCTCCCTcgccgcCGCCctctCCCACctctctctCCCATCGACTTCCACCTCCAAGccccACCCGGccccGCTcctgcgcctgcgCTCCACCTCccgccg[T/C]GCCGTCAGCCTcgcgCTCcgcgCCTCcgcgGCCGAGgccgccGAGCCGTCCGAGGCGGACCTGCCCGTggaggaggtggtGGCCGTCgaggagGAGGCggaggaGGATgcgcTGTCGGGAATcgcgCTGCGGAAGTAtgtgAAGCagagG
chromosome_1:5881214	MULTIPLE_PROBES=1,	GAAAGGAAGAAGGCTGGTCTCAAGAAGGCACGCAAGCGGCCCCAGTTCTCAAAGCGTTGAGGATGTTCACTTGCTGCAGTTGTTGTATTGCCACTTCCACAGAGGTCCTCTTTTTTCTTTTTTCCCTGTCAACTGTTGTGCAAATTCTGT[A/C]ATGGACGCGATATATCTGTAGTATTCTTTTCCTGAAGCAAATTTCTTGAG[T/G]TTG[C/G]TCACCAACTCTGTTGGTCAAGTATATTCTGCTCTTTATTCATGCACACTCGGTTCAGCGCAATCGCGAACCATAATTTTAGATACAAAACTAAGG
chromosome_1:5881265	START_TOO_CLOSE=1,NO_VARIANTS_FOUND=1,	AggggaccaaaccaaACATggggTTAATCCGGGTCccaaccaaGACTCAAG
chromosome_1:5881269	START_TOO_CLOSE=1,NO_VARIANTS_FOUND=1,	CGAA
chromosome_1:5899993	MULTIPLE_PROBES=1,	ACTCACATTTCTCATTTCTGAGCTCTGCGTCGCGTCTAGAACACTTCCCTGCTCCATCGATCTCCGGCGCGCGCGGCCGGGGTCCGACCAAGCGCCGGCGAGCGACTCGTCACCACCAGAGAGACACATATGCCGGGTGGAGTGGAGGCT[C/T]G[A/G]TCTACTCGGTCTCCGGGATAGCGGTCAGGTCGGGGGAGAACCTCGACGCCCTGCCGCCCCGGTACGCCACCCTCCGCTTCTGCGCCGCCGCCAC[C/G]GCAGACTTCGCCGCGACGGGCGAAACCGGTTCCGCCGCCGCGTACTCCTCCTC
chromosome_1:5899995	START_TOO_CLOSE=1,NO_VARIANTS_FOUND=1,	GG
chromosome_1:5900090	START_TOO_CLOSE=1,NO_VARIANTS_FOUND=1,	GGACCGGGAacacGAgcggcgCCAccgcgccgcgccggcgccggcgGCACggNgAGGACGGCTGggcggcTGCGGCCTTGACGAgcgcNgagCTG
chromosome_1:5900363	Valid	GCCCTGACGGCGAgcgcGGCGACCtcgtcgCGGGTGAggcggcGgcgcTGCAtctcGGCggggAGCACGAAGTAGATCTGccccGCCTGGAGctcctcCCCGGgcgcGACcgcgGCCACGGC[G/C]ACggggccccccTCGAAcgcgATCCCGTCGGCGTCGCagagGAACCacgacgAcccctcgccgtcgccgCCGGAGGCCGCTTGCAgcgcCGTcgcgGCGGTGGCCGGTggggCGTACTCCCGGAGCTcgccgcTggggAGcaccacCCTC
chromosome_1:5960949	Valid	GCTCACCTTTGGTCCGATTCGAGCCTATTccccGACATACTTAGGACCGGGTCCGATTGGAGCCCAATTAccccACcgcgtctcCCAATCGtctcGCACCTACGGCCTCAGgcgcATCGGCCTCGCAGCTGcacaGACGCCGGTgacgac[G/C]AcggcggCgagaTGACGGTCTTCCACTTCCTCAACTgcgcCTTCCTCACCTTCGGccccCAcgtcgtctactaCTCCGCCACTccccTGTAcctcctGTTCCCTGcctcctctctctctCCCTATCTGtctcCCTgagaTCCGTATGCTA
chromosome_1:5963296	Valid	TACCTgagaATGATAGCTTTGATCCCTATCAGGtatattttCTacacTTTATTGGacacGCaaaaTacacTTTGATTCCTATTTGgtgtCctctAATCTATCCCgttgttTCCAttttCAGGAGTTAATGAAAGttttTATTGGATTCAT[A/T]GATGTAGCTGGACTGTAttttGCTTTGacacAGTTGACCcacaGAAACAtctcTCAGAATCATAAGTTCCAGGCTGTTGGTCTTGGTAAGTACagagTTGtctcTGAAATTTGATTCATGTCAAATTATCAAACTGCATCCNTGGCCATG
chromosome_1:5964056	Valid	TCGttttGTTAGTTtctcTGCATAAATTtgtgAGaaaatgtgaaaaTTTGGCtttttctcAGTGCATGATAACTttgttgCCACTTatcatcAAAGGCCGgttgttTTggggttttCAGGTTGGGCttttGCTGATTCAGTTCTGCACCG[G/A]CTGGCACctctCTGGATTggggCAagagGGCTTGAATTTACATGGGAGTACatatTTCAAGGACTTGAAGCAAATGCTAATCTTGTATGCACTCAacacTAtgtgaaaatataGTACCAGATTCCTTGATTTgaagaaAGCAACGTCCTA
chromosome_1:5972531	Valid	GctctCAATAAcctccctcACCTgcgctgatgaatatgcgcCCgagaATGCAGGCAATTGGGATGCAtggtggCTGTTCGATGCTGAccccTCCTCAACTGGAATGatatTatcatcCTCCAGCCCATCCAGGacacCATCAAACCCATC[G/A]ACTGAATCACTgagaTACtgtgGGAAGACTGGcacaATCCGCACCATCCCTGccccCGTCCCGCCACTTGGGctctGTAAGCACGCCATTACCGActtcttGATCagcaagcaTCCaaaaCCAGTTGGGTCAGccccAAacacTCTGTAA
chromosome_1:5985743	Valid	TActctGAATGCAAGATACaaaaACAAGGCTGttttTGTAAatatTCCATAATGAAGGACCAACCTGTaaaaAGTAGGaaaaatatGAATCATGTAGTCCGATCCTTATCCGTTCTACTCCGCCACTTGCCGAGGGCCGAccccGCCGCT[C/T]tataTAGctctCCTGAAGCTAATCCGTTCTAcgcgAGaaaaaaaaaaaaATCCACCGAtctcGCTGAAACaagaagGAATCCAATCgagaGCAAATGCTGTCTTccaccaCACTCCGGTCGCTGGTTCCGGCTGCGGTGGCGTCGCCGTC
chromosome_1:5985953	Valid	GCCGgcgcACGTCACCGCCTGCTCAtctcCcgcgGTggggCGGCgtgtGCcggcggCGG[C/T]ggtggtgcgcGCGGTGCGGAACTACGACTCCATCCCGAAGCGGGAGCCCTTCAGCTCCAGCCgcagcaTCCTcgacgaGTTCCTcaggcaggACAAGccccTCGTCCAgcgcACCAAGGACCAGATcacaGGTATgccgccGCTCcgcgG
chromosome_1:6007103	MULTIPLE_PROBES=1,	CTCCGCCTTCGCGCGTGCGCGAAGCGCCGCCGCGATGGCGATCCGCATCACCATGTCCTACTCGGGCTACGTGGCGCAGAACCTGGCCGCGTCCTTCGGCCTGCGCTGCACCACCGCCGCCGCTGCGGGCGCTGGCGCGGCGCCCGGCGC[T/G]GGGTGCCGCTTCCTCCAGGACGCGCTATCCCGCCCCTTCTGCCTCTTCGCCTCCTCCCGCCGCGC[G/T]GACCCCCACCATGACGCCGAGGATCACAATCACCCGAAGCAGCCCATGCCCAGGCCCAAGGCTCTGCCCCCTGCCGCCGCAGCA
chromosome_1:6007169	START_TOO_CLOSE=1,NO_VARIANTS_FOUND=1,	GGAGGCGGacacTCGCTGTtgctgccgcgGTCgtgtTCCACGAAggcgccggcgccGGTGGATGAC
chromosome_1:6013102	Valid	ATGCaaaaTCgagaACAgcgcCAGGTCaaaaGTCAACCCACTCACCGACGGTAGCTGGAGCTcgacgaGGCCACCGTCCTCGTTGCCAGCAAGCTTCAACTCCAGCGGCCCAACCAGCTCCACGTCCCTGACGCCGgtgtCGAACCCGAA[C/T]gcgcCTTcggcggGgacgacGTCGAAGCCGTCCGGCCCGTCCAcctcctCGAGGGCCGgcgcGGAggggCGtctcCACTGCACGGCCtcgtcggagaACcgcgCCagagccgccgAcccgcccgcgcgTGCCCGGAACTCGTACCGCTGC
chromosome_1:6013312	MULTIPLE_PROBES=1,	ACGACGCCGACGCGGACGGCGTCGGCGTCGAGCGGCCACACCCTGACCTCGGCGTCCGG[G/A]TCCCAGTCGTACTTCTCCGA[T/G]ACGGCGTCGATGACCTCCTCCAGGAAGGTGGGCTCCGGGGCCACGTCCTCCAGCTCCGGGTCGGCGGAGATGGAGGCGGAGCCGTTGGAGGAAACGGTTAGGAAAGAGAGCTCGGCGGAGGCGGACGGC
chromosome_1:6013333	START_TOO_CLOSE=1,NO_VARIANTS_FOUND=1,	GAggggGCGgagaGGagcagc
chromosome_1:6040122	Valid	GAAATACAAGACCTaaaaTGACCGCACTTGAAATGCAGAAATCGGAAATacaNCCAacacTGAGCaaaaCCACTACCCGAGTCCAAATTGACAGATCAACATGAGTAGAAGTTTCTTGTACatatTTAACAGTAacacACAGGTCGAACC[T/C]GGGAGTATCCAAACCTCAGTAACCAGGAAGCAagagGAGGCTAGttttACAAGCTGAGTAAccccAGTTTGACTACATCtgtgTTCcacaGAACAGGTTGCGATTCGCTgagaAGACTACAGGAAGAttttTcacaAAAGGATGCTAGCT
chromosome_1:6041460	Valid	TATGGAACtataGTGCACTGATGCagagGtatacacaActctCagagacacATTtctcAAGataaataaGGAAAGTGATAGcacaAGTACCTTGCCATCGTATTCttttttCAACAGAACTTCAGGTGCAatatAAGCAGgtgtTCCAAC[G/A]GTGGACTTCGGCTGGGAATgaagaaCAGATGACTGCAGaaaaTAAAGAATGCATGGTATTGTCCGTTaaaaGGAATCTGACAACCCTATGATCatattcatcaTTctactaCCATCgtgtAAACATTAAGCcacaGaacaacGGAGCCTC
chromosome_1:6054738	Valid	ATTCCataataACatatTAACAtactacTCATAATTACTGCTCGACTCAAAGacaacaCgcaagcaaCGAatatTGCatgtatgtATGtataataaataaTAtgtgATtctcAGGGCGaaaattttGGCATCTGCCCGGAAATTaaaaGT[C/T]AGGAAGCCTCAAGaaaaCctctccaccaTgtacgtacATGacacAGCAACCCAACTCATGATCAGTTCAtctcTTGGgcgcacgcacacgcacCaaaaACCTTGacacGcacaCCGCCCAAtctcCCTGTATGCATGGGCCTGGCTGCAC
chromosome_1:6054951	MULTIPLE_PROBES=1,	TACAACCTCTCTTCAGTTCAGACTGATGAATCTATTATTGCCACCGACACCGATGCGCAAGC[T/A]AAAGCCGCGACGCTATCTCTACACTCTCATCCGACGATC[T/C]TCCGCAAATTAAACGCGCGCA[G/A]CCTTACACGCATTTCCGGCTGTAGCCTTCGGACTTGTCGTCTTCGTCGCTGCTGCTGCCGCTGCTGTC[G/A]CCGCCGACGGTGGCCGTAG
chromosome_1:6054991	START_TOO_CLOSE=1,	A[G/A]ATGGCcacaCCTGATCCCgagaACTGAAGCGGACCCTG
chromosome_1:6055013	START_TOO_CLOSE=1,NO_VARIANTS_FOUND=1,	GGGTGAACCGGAgctgctTTGC
chromosome_1:6055082	START_TOO_CLOSE=1,MULTIPLE_PROBES=1,	TCCTG[A/T]GGAGCCCAGAGGCCACCCACCA[G/A]CATGATCGGCTGGCTCACCGGAGCA[G/A]CACCGGGGGATCTT
chromosome_1:6055103	START_TOO_CLOSE=1,NO_VARIANTS_FOUND=1,	CtgttgtGCAGCCGGTACTTC
chromosome_1:6055169	START_TOO_CLOSE=1,NO_VARIANTS_FOUND=1,	TGAATACGAACATGacacCGAATCAGTTTCCAAACAAGacactataTCGCCAGAAATAGGCACTAC
chromosome_1:6055192	START_TOO_CLOSE=1,	TACTaagaagAA[A/C]TAATGCCTGG
chromosome_1:6055218	START_TOO_CLOSE=1,NO_VARIANTS_FOUND=1,	ACAAAGCGGATCATTGCTNACCTGGA
chromosome_1:6055332	START_TOO_CLOSE=1,NO_VARIANTS_FOUND=1,	GATGGCttttCACTtcatcaTTTGTAAGACCGTCCACTTGCATCACCTCCCTGATTTGTTTCGGAGTAGCAACTGCAATTACCATGAAATTTGTTacacTTtctcTagcagcTA
chromosome_1:6056639	Valid	CgagaCCCAGATCCAGGCCCATCCCGAtctcACCGACGTCCAGccccATGCAcgcgAACgagaCgaagaaACAAAGGAcgagcgagCACGcaccaccacaAGGAAtcttctCTgcgcagaagaATCGGCGACCGGAAGCCgagacgacga[A/G]GAAacacgagaGCaaaaGAGGCGGAAGGCggtgggtgggggTGGgtgtGACtgcgtgcgAggggATCTGGATTCCGGAGGTgcgcCCGCCCTGGCatatATAGACGggcggcGGCGAGCggggCGAATGGAATCTGCGAGCTGGACCGCA
chromosome_1:6138512	Valid	TTATGAGtccatccaTAGTACATCACCGTCACTGGTAGCCAGAAAtgtgACAACcacaacaacaGAGCATTGTAAATGCGAAGtctcACcttcttcttcttcacaGGCTTGAGGATCTTAATGACGCAtctctcgtcgCTCCCAGCCCGG[A/T]AGCCTTCGAacacCTCGCTGTACTTccccTTTCCCACTTTCCTCAGCACCTCGTACCCATCCTGCTCCCTGCACGGACAGgcgcATgagaACaaaaACCCTacacCCTTCGAATCTGgagaTCACGGTGCAAAGccagctccagctCCGT
chromosome_1:6170653	Valid	CCTGgcgccggcggCGGCcgcgACGGCcgcgGTCGCTGCGGcctccttctcCGCCAGCGGGACCGGCccgtccgtCGCCCTCAGCATCTGCcacaTGACGTGCAcgtcgtGGTACTCGCACGTCCGCAcctcctTCCTCAGCTTCCTCAG[A/G]CCTGCATtcatcaAACCCATCCGTAAGTCGATgagaAACGATCTAAGGGtcgatcgaAGtagaatagaacgaccgacGATCCagaagaCCAGCGAcgccgcCGCCACTTGGcgacgaCGGtcgatcgaCGACTgagagggagggaGCTAG
chromosome_1:6170845	START_TOO_CLOSE=1,	CAAATTAACGTACCGGCCTTTCGCCGGAGGCCGAGgcgcGC[G/A]GCGATGCCGAGCCAGACCctctTCACcggcacggcaGCTCGGTCCATGcacaTCTTCGATTCCtcgatcgatctcCctgctgCTTAAtctcTTGCcggcggCTGgatgatGAtctcctctCGTCGATCCTTGGCTtctcctctccGAGTG
chromosome_1:6171049	START_TOO_CLOSE=1,	TccccCTTTGcacagctctcgctctcTccccGGCCAAGTCACTcgccgcCGCC[A/G]CGCACCAGATCgagaagcaagcaAGCCCTGAAGCGGATGGAagagAACGAAACCactactCCTggcaggcagctgctTCctgctgTTGGATgagaGAGCCGGCTGGTCAGGGCCgagaCCttttATaggcgaggcgGTAgcggcgCgggg
chromosome_1:6181451	Valid	AAGCTAAGTGCCACTACatatCAATCGCTGAATCAAGCAAtcttctTAGCATTAACCACTTAACCTGATGCTGatatGATtaataaAACTTTActctAGCTTCtataTGAacacttttgagatataACCAGCCCTCGTATGTTCACGGTT[C/T]agagCTTCagagTcggcggCGGATCCACCCAGACgagaATCAGTTGAGGAAGgcgcAGTcgcgGCGGATGTTccccTGCGACGggtcggtcTTGACGCCGAcgcgGCCGAGCCTGGTGATGGCGTcgacgaAGGCGAGCTCGAAGTCGGT
chromosome_1:6182679	Valid	AGCAAGAACGGccaccaAGCATTCcagacagaGACAGTCGCcacaGTTGACCCATTTCAGATctactaCTCAGCTGCAGTGCcacaCActctactactATTCGTCtgtgataataAAACTGATCAactctgcactctgcTGTTCTAACCT[T/A]ggggGATAATGCAttttCTATCGTGCTACGGATCCCTCgagaCcacaCaaaaTGTTACAGttttAATTGCagagGTGggcggcGTTGGCCttggtttggtTGGGTTGGGCCCTTTGcttgacttgaAAGACATGGAACGGGAGcacaTGG
chromosome_1:6183773	Valid	CACCtggttggtGCACGCCGGCACGGCGTCGACGgccgccTTGGCCTGGATGACGgtgtCGAAGCCGTCGCCGGCCAGGgagaGGTTGCTCGggtggtCCTtctcCGCCgtgtTGTTccccGTCGacacCAGGATcacaGAcgcgTCGCA[A/G]CCCTGCaaaaGCtcattcatCGCAGCCtcagtcagTcacaGtcacactcacacACTcacaTGgcaagcaaTTAAgcgcACATGCGATGGGACagagcgcgCGCAGCCCGGCAcgctcgctAgcccgcccGGGAtctcCAATCGAAGctct
chromosome_1:6184363	MULTIPLE_PROBES=1,	CTTCTCCCCCCCGCACGCAGAGATCGGTCACCTCTGCTGCTGCTGCTGCTGCTGCTGAGTGAATGTCTCCTCGCACTCGGGCGCCCGTGGCAGCAGGCCAGCGGCGGCGGCGGCTTATCACACTCCCACTCTCCCAGGGGCAGGCGGCCG[A/G]GTACTGCCGCGAGTGATGGC[G/A]GCTGGTGAGGCTGTCGAGCGCTGCGCTTGTGGCTGCAGCTGGTGGCGACCGGTGGTGAGGTAATGATCGGG[G/T]GGCAAGTGCCGCGTGCGATTGCGTTTGCGATGCAGTAGAAGCCAAGTCTCCACGGGA
chromosome_1:6184384	START_TOO_CLOSE=1,NO_VARIANTS_FOUND=1,	GTCAGtgatgaGCgaggagAG
chromosome_1:6184456	START_TOO_CLOSE=1,NO_VARIANTS_FOUND=1,	ttttAATgcgcgcggcgcggaggcggaggCGGAGgcgcggcggcgcgcCGTACGTCATGGACGGCTggggAG
chromosome_1:6190231	Valid	GGCGTCGGCGAAGGCCTGGTTGAAggcggcGGTGCTGTTGGCCAGCGAGTccaccaTggggcgcgTGCGGTTGTCGgtgtagagCAGCtcgtcgGAGCCcagcaggccgccGCCGTCCTGGAGGTTCCGgtagtaCTGGTTGTCGAACTG[C/T]GCCGGCGAGGCCTGGTCCATGAGCACCAGGTTGTCGgcgcCGCCGTTggggCACTTGctctGCAGGAACTgcgcGTACTTggggTTCAGCGTCGGGTCCGTCGGCTGccccGGCTGGAAGCTGTACAGCCGGTTcgcgAACTtgctgcAG
chromosome_1:6228114	MULTIPLE_PROBES=1,	AAATTAAACAAAGCCCGACGAGAGATTCGTGTCCACCTCCTCCTCCCTCGTCTCCGTCCCCACTTCCGCCCGCCGAAACCCTAGCCCTCCCCGTCCCGCCTCGCCGCCGGCGATGGGCGCTGCATGATCGGTGCGCCGCCCCCTTGGAAC[T/C]GCCTGCCTACCGGCATCGCCAAGCCCGCCGCCGCGGCTGCCGTCGTCGTAGCGGCGCTCGCGTCCTCCTTCCTCGCCCTCCCGCGCCCACGCGCCGCCGC[C/T]CCGCCCCCCGCGGGATCCGGGCCCCTCATGTCGAAGGCGAGGGTCTACA
chromosome_1:6228215	START_TOO_CLOSE=1,NO_VARIANTS_FOUND=1,	CCGACGTCAACGTCCTgcgcCCCAAGGAGTACTGGGACTACGAGgcgcTCACCGTCCAATggggGTAAgcgcTTacgtcacgtcACATTCTGacacCACTT
chromosome_1:6230223	Valid	GTCATTTCCAtggtggGtctcTTAACATACCCTTCGTATGttttGGCAGATCAagagGgagaTCaaaaTACTTCAGAAtctctgtgGAGGTCCAAACATtgtgAAGTTGCTCGatatTGTCagagATCAGCATTCAAAGACTCCCAGTTT[A/G]atatTTGAATTTGTcaacaacacaGACTTCAAAGttttGTAccccACATTGACGGATTATGACATCCGctactaCatatATGAGCTACTCAAGGTAATGGTTGCCATCTGAattattTGGcacaCTGTCATTTAGacattacattAtttt
chromosome_1:6230963	MULTIPLE_PROBES=1,	GAGAGCTCCAATGTGCTTCAGATCTTGTGGCTGCCTGTCCTTAACTTCTTTTTTCAACCACTACTTGTTATGTGATAATTATTTCTTTTAATTCCAGGCTCTAGATTACTGCCATTCTCAAGGTATCATGCATCGAGATGTCAAGCCCCA[T/C]AATGTAATGATAGATCACGAGCT[T/C]CGGAAACTTCGCTTGATAGACTGGGGCTTAGCTGAGTTCTACCATCCAGGCAAGGAATATAATGTCCGTGTTGCATCGAGGTAGGTTGAGACATGACTGAACAATTTGATGCTTTTCTTAATTGTA
chromosome_1:6230987	START_TOO_CLOSE=1,NO_VARIANTS_FOUND=1,	CTTAGATTGGATTCCATCcttctt
chromosome_1:6232506	Valid	TATgcgcTGCAatttatttGTATGAATTAACAAATcacaTCTAATtctcAatatTGGTTCATGctttctttTTGACATCTGACCTGGGCatatTTTCCCACTTTGATTCAGGTATTTCAAGGGACCTGAACTCCttgttgATTTACAAGA[T/C]TATGattattCTTTGGACAtgtgGAGTCTTGGTTGCATGTTTGCTGGAATGGTATGTACGACTGTaaaaATCCTGTCCTtgtgTTAATACTATTGGacacAATcacaCAATGGGCATTGACAttttGTAatatGTTTGctgactgaTGGC
chromosome_1:6234011	MULTIPLE_PROBES=1,	TTGAACAAGTATCACATTGAGCTGGACCCTCAACTTGAAGCTCTTGTTGGAAGGTAAATTTCCATTCATTGAGATGTTGGATCCTTTTGTTTAGATGGGTTATAACCCTTCCTTGTATATCATATGCAGGCATAGTAGAAAACCCTGGGC[A/G]AAATTCATCAATGCTGATAACCAACATCTAGTATCGCCTGAGGTTTGTTATTAGCGCTTGGTATTTCTGTTATTTGTACTGTAAATGGTTATTGCTCAGTATGATTCTGTATATATTTATAGGCCATTGATTTTCT[T/C]GATAAGCTTCTGC
chromosome_1:6234148	START_TOO_CLOSE=1,NO_VARIANTS_FOUND=1,	GCTATGATCACCAAGATAGGCTTACTGCACGTGAAGCTATGGTAAGCcagacagaTAAGCTACCTTTGCAGATAACGgtgtTGCTTATTTAGATCTTCCTATcacaCATTATcacaACCTGTTGCATACTTGCATTA
chromosome_1:6234740	MULTIPLE_PROBES=1,	GAAAAGAATAAGGTTTCTTATATGATACTTGNATTTGTTGCACTAATGGCTCGACACATGAATAAATGTAGGCACATCCCTACTTCCTCCAAGTCAGAGCTGTGGAGAACAGTAGGTCGAGACCACAATAATCATGGTCTACACCCTCGC[A/G]ATGGAGTTGTTGCTAATTCCTGAGTACCATAGGCTAAAACCATGTTCAACAAGCATTTCGCTCT[A/T]GGAATCTGGGCCATGACTCCATGGCAGTGAATCAAATAGTATGAGTCGCATCATGTTGGCAACCTTGGCAGAGCTTGTTATTATT
chromosome_1:6234805	START_TOO_CLOSE=1,MULTIPLE_PROBES=1,	GTCTTAATCTTGGGACTGTAGCTTTAAACCTGCAGGTTGTGCTTGAATG[C/G]AATGA[T/A]ATATGGAAT
chromosome_1:6234940	MULTIPLE_PROBES=1,	TGTATGTGATCTTTTTAGACAAAGTGAAGAGTACAATACAACCCTAATCATACTGC[A/T]TGTATTATGGTGTGCTATTATGTATGTATGATTCTTATTTATATTTCGGGTGATAGTCATT[T/G]CG[A/G]TGAAATACTTTTG
chromosome_1:6234946	START_TOO_CLOSE=1,NO_VARIANTS_FOUND=1,	TGGATC
chromosome_1:6235012	START_TOO_CLOSE=1,NO_VARIANTS_FOUND=1,	TcacaGATGaaaaTATGAGTTGCATCTAATGAAAGGATGAGctctCCAATGttttACAATTtataG
chromosome_1:6235074	START_TOO_CLOSE=1,NO_VARIANTS_FOUND=1,	AGTAagagcacaGCTAGTCCTTGAGCttatttatatagatagGGTAAgtgtACCGCTGGCGG
chromosome_1:6235077	START_TOO_CLOSE=1,NO_VARIANTS_FOUND=1,	TGT
chromosome_1:6236315	Valid	TGCagagGGAACGGCGTGGCAATACAGCACGAACTCGGaaaaGGAAagagATCATGGAATGCCACTTGCCCACTTGTAAGNtatAgcgctataCtataTTGacacGATGCAAATAGATTTGGTTacacTttccttccGTTGGTTTGAGTC[G/C]ACGCCAATTGAACAAATACTAAAGtataTGGTCAGtatatgtgCGCTTGATCTAttttGGAGGGacacATGAccccTGAGCCTTTCGATTTCTacactataTTGtctcTGATCCAttttGTGGCGACCCATTtctcGCCCTtgatgaCGG
chromosome_1:6236894	Valid	CACTtctcATAGTCATAGCCtataTCCatattctcACCATTCTGTAAATcagcagTACCCATTACAATCTGCTAGCaaaaATACatatAACttttttttttCTTGCACTCACCTCGTATGGGAACATAGTTtctcccccttcttcGACAT[C/T]CGTgagaTAAAGCaagaaagaCGCCACCTGGGAAATTGCATTTCAATAGCTCgttagttacacaGCTTATTTGaataatTTCAAGACaaaaGCAAacacAAACCCAAGGtataAACTAAAGtactacTCCCTCCGTCCCTGAAAGCTGCA
chromosome_1:6238522	Valid	TCAGaaaagagaACagagaaaaAGGGcacaTGTAGATTCCTagagCTAATCAATTCTTTGACTAAATTGGaataatTAAAGcacaAAatatGGtataCAATTGCAAATACTATgtagtaCCTccccATGATTTCTGGGTATCATGGTAGC[C/T]CTTGCAAtcttcttctcGATTTCTGCAAGGGTTCTAGTTGGGTCTTCATTAGCACTGAGGAATGTTCCCGAACTGTATGGCATAAGGATCCATTAGCTCAATgagaCTgagaTAATGCcacaAGCTAGTTAttttCATGATtgtgTATGG
chromosome_1:6239033	Valid	TGCACCTacacTTGGAATTTAAGGTTACCTTGTCCTGATTCCttttGTActctCcgcgGTTTCACCTTTCCTCAGGGCTAATGTTGATGGCTTAAGtctcTCCTTTGCAGttttTACtatattttcacaCTGTTCTGATGTTGCAAATTG[T/A]GGAAAGTACAAAGCACGAGGCTGCCAGCTCaaaaTCTGTTCAagagTTCAGAATACattattAAagcagcACAGGTGGGTTTCAGGAACATAATGACATGGaaaaaaCTCCAGCAATTTCTAGTGAAGCTAgtgtATTATGTAACAGAAG
chromosome_1:6243054	Valid	AACTAGACCTTTCTGAAATgagacacaGCTGCAGGtataGAATGacttacttTTCaaaaTAAACAAAGCCttattaGTCATTCgtgtAAAGGGATaagaagCAccccTCAaagaagTACCAGATAACATGAAagtagtCCTGAACTTGAA[A/G]TGcacaCTACCTGaaaaCGGGATGCCAGCTTGGCACcatcatTTCCtataTGCCCAAATTTAGCAGgtgtAAcctcctTCTTATTGATCCAATGTaaaaTCAGTACGAATTGGttcttcacacACTCCCTTAGTCTGcacaTTGCAACAG
chromosome_1:6245576	Valid	gcagcaTGGATTGCtgtgTACAGTTCACTTTCGAGCCTATCaaaaTAACCagagCCAGTGGCAACCctctTCTTGGTAACTATGtcatcaATGGTAAGCCTGTACCATTTCAGCCATTcaacaaCATTGctctCTCGAGGTACcacaATG[G/C]CTGAGCCTGAACCACTTGGGTacacGAACTgagaTGGCCTGGGATGTTTCTGcacaACTCGCctctGTGATCGCAGGTAGCTATCATAGTGAActcttctctgtgAATCTGATAGGATCTGTAATACaaaaGCCTGCTAATTAAGTACGA
chromosome_1:6253903	Valid	GACCGTCGCCGTTCTGTCCCTcgcgGCCTCGCCctctCCGctctGCACTCcgcgGCcggctcggctCCTTCCTCAAATCCTCAGCCAGgcgccgcccgcNCGACTCGGcacaCCGACCGGCCGActctGCTCGGCTTCCGTCGCTGCCTC[T/G]ctggctggCCAAGCCGACTAgccgaggccgagCAGTTGCAGGTGAGCAGAcagcagAGCagagCAACTGAGCAAGCGTCCGTAAGGCCTGCCATTGGTTGTCCctctTGACtgtgAGTGGATTGGGCACTGCCATCAGCTTAACCCGGTG
chromosome_1:6254521	MULTIPLE_PROBES=1,	CGCTAAAAATTTGGCCCTAGTCTTGGCTAAACCCTGGGTCCGCCACTGGTGCTTAGTGCCGTTTTTTGGAACCCTGCTTGGGCTTAGCATTATGAAGTGAAAAGAGTATAATCAGTGCCCCCTCTTGCTGCTTTCAGGTCTGCCACTGCC[C/G]TCGCTGTTGCTGTGGGCAAGGAACGAAGCGCTCCCCCGTTCTCAATGG[G/A]GCACATTTTCTTTTCGATGCACCGGATAGCCTCTCGCTCGGTGAGACATCAGGTATTCAATTGTTTATTGCTTCCAAGGATTCTCCCCCACTTCTCCCCTA
chromosome_1:6254570	START_TOO_CLOSE=1,NO_VARIANTS_FOUND=1,	ATTATCCtgtgCaaaaTTGCAGttttttCCTTGCCCATCcctcctGACT
chromosome_1:6254802	MULTIPLE_PROBES=1,	GTTCCGGTAATCCAGAACAATTGTGTTTTCCCTCCAGTTTTCTAGCTTATTATCGCTCCTTTTTGCCTAGGGTTTGCTTGG[T/A]AGGGGATGGTACAGCTCTGCTGCGAAGGGGGGCCCTTCGATCGC[T/C]GG[C/T]GTAAGCGACATCATTGCTGTCGCATCAGGGAAAGGCGGCGTAGGCAAGTCCACCACTGCAGGTCTACATTTCTCTTAACACTAGAATAGCTCGCATTTGTCC
chromosome_1:6254847	START_TOO_CLOSE=1,NO_VARIANTS_FOUND=1,	AATTCTTGTTCAGATTTGatatTGGTGCAGATGGCTTTAAGGATG
chromosome_1:6254850	START_TOO_CLOSE=1,NO_VARIANTS_FOUND=1,	ATG
chromosome_1:6257545	Valid	TATCTGGTATTtataCATCTGACTATGAAGCTGCAAATGCTGATTGGATACatatTTTAAAttttAGttttTACatatTGTTTCTGCAGGTGCTTTAATTGTTTCAActcctcAAGatatTGctctTATTGATGCTagaagaGGAGCCAA[T/C]ATGTTCCGCAaagttcaagttcCTGTACAGTCTGTTTAACTTCGTCTAtcttctTTGtctcCATAACTGTTTGTCTGTATcacattttAAATTTCTATTTCAAGTtataAttcttcAGTTTATTCTGTTAAttttGttttTAGttttttC
chromosome_1:6257751	Valid	TAAACTTCGTCAGTTACTGttttGTAGTCGATTGTATGTCAACCCTGaaaaTAAG[T/G]GTATCACTTATCCACCTtataTCTAGttttcacaTNacaacTGAGTAttttGGTTTcacaGATTCTGGGATTGGTagagAatatGAGTTGCTTTAAGTGCCCaaaatgtgGTgagaAATCTTACATCTTCggggAAGGTGGAGcacaGAG
chromosome_1:6257937	START_TOO_CLOSE=1,	AACTGCagagGAAATGGACATGAAATTACTTGGTG[A/C]tgtgAGTGAATCTTGTCATAATTGATTTCATTTGGCACCAATTCTTGAGTtgtgATGATTATGCTTGtctcttttatatCTgagaAAGGATGAATCttttTCAAAGATTAGACTGTTACTTCAATTTCCATGAATTTCAGATGCagagAA
chromosome_1:6258291	MULTIPLE_PROBES=1,	ATCAGTTTTATATATGTTTTATTTACATATACATATGAGCTTATGGTACACAGCGGTTGTTTTTCTTCAATAGGTACCTCTTGAAATCGGCATCAGAACAGGTTCAGACGAAGGCCAGCCTATCGTTGTATCATCACCGAACTCTGCATC[T/C]GCGCAAGCGTACGTAAATATTGCTGAGAAGGTGACTCAAAGGCTCAATGAGCTAGCAGAGGAGCGACGGATGGGCCCAGAAATCTTACTTTGAGAAATTCAGGCCGCTTTTGT[A/T]CACACCTTTACCCGTTTCACGCTAGGGCTGCAAAGA
chromosome_1:6258405	START_TOO_CLOSE=1,NO_VARIANTS_FOUND=1,	AATtatatctcTACTGATAAGTAGATTGttttttttAGGCaaaaGATAAGTAGAttgttgTTgNaagtaaACTTTAAAttttATTATCAGTTGGGCTGGAAATTTACTCAAATA
chromosome_1:6296719	Valid	GTACAATGaaaaCCATTGTAggggAAtcttctATAATGCCATTGttttCTTACAtgtgCAGGCatatttttCGacacatatggggAAtactacGAGGACATgagaGAGTTccaccaacacCTTCCTAAGCTACTGAAACCTGGAGGCATC[C/T]ACTCATACTTCAATGGCctctGTGGCGACAATGCAttcttcCACGCtgtgTACTGCCAGCTTGTCGCATTagagCTcgcgAATCTggggTATTCcacaCAGTTCATCCctctGCCGGTCAAAGATTGCCTAGCGgaagaaGTTTGGAAGG
chromosome_1:6308197	Valid	GGTCAGGTACCGTGACCTGAGGACGATCGACAggggAGTGAggcggcATTTCCACGATGACATCAGcgtcgttgtgGTCTACCTTGATNGCCACcgcgAgcgcCGCcacaCCAGGGTCATCGATTCGagcagcAACTGCACCAGTgcgcC[G/C]GTCGACATCTActcctcCAacacccaccaGTcagcagAGCCCTTGCACGCTtataAGTGCTGAActctGGGTagagGAATGTTGGGTTGTCTTGCAAGTTAGGctctctctTGCTGGTGAACGGTGGAGTCGCagagCAggggAACGACT
chromosome_1:6309251	Valid	CCCAAgccgccCCAggggTCCGACcacaGAACCGAGCCCaaaaATggcggcCGcctcctCCATGCTCAccgccgCGTCGctctCCTtctcCCCGCTCCCAGCTCcgcgCCTCCCGgccgccGcctcctTCGCTccgccgcgccgcGCGGC[G/A]GCCGCACtcgtcgTgcgcgcggcggccgccTCGTCCAAGTccccGGCcgcgGCGgagaCGGccccgaagaaGAagagGGCGACCGGCATCACCCAGCCGAAGCCCgtgtCGCCGgcgcTGCAGGCAATCGTGGGCGAACCGGTTATcccc
chromosome_1:6314940	Valid	CTACCCTccccTagctacagctacAGTCTACATCAccgccgAGCaaaaGCCAAGGACGTCatatAAATCAccccCaaaaccccCAAgccgccaccaccctctCACTTTATCGCCACCGccccTGCTTTCCCAAACCTcacaCCAagcagc[A/G]ACcagcagcagcagTGGCagtagtAgtgtAGGTGGGCAGAATGAAGCTTgagaCGgccgccACCGTTGctctcctcctCGtcctccTCCTGgcgcCGCCTTCGCTCCgtgtCTCCATGGCTGGATCAGGTAACCCGCCAGCAtctcCATG
chromosome_1:6315301	MULTIPLE_PROBES=1,	CGCACGTACGACCGAGCTGACCGATTGAGCTTCTTCTTCTTCTTCTTCTTCTTCTTCTTCCTTTGGATTTGTTTGTGCAGCGTTCTGCGACGGCAAGTGCGGGGTGAGGTGCTCCAAGGCGAGCCGGCACGACGACTGCCTCAAGTACTG[T/C]GGGATCTGCTGCGCCAGCTGCAACTGCGTGCCGTCCGGCACCGCGGGCCACAAGGACGAGTGCCCCTGCTACCGCGACATGAC[A/C]ACCGGCCACGGCAACCGCACCAGGCCCAAGTGCCCTTAGATGCCTCCCTCCGGAGGCACGGACCCT
chromosome_1:6315385	START_TOO_CLOSE=1,	ctctgcctgcctCTCGCCGTCAccagctccagctGGCT[C/G]CCATGCGTAGCATCCGTCCATAGACcatgcatgCCGCACCGTCCG
chromosome_1:6315490	START_TOO_CLOSE=1,NO_VARIANTS_FOUND=1,	TGActctGGATCGGATGGCtgtgCATGCGTCGATCAtgtgTACGTCTGgagaATgagacacaTCtgtgTGTCCTAGCTACCGGTActctgcNtgctttctcAAGC
chromosome_1:6318859	Valid	AGCATTGAgtgtCTAACcaaacaaacacaTCAACTGGACAGGGCAACTTGgagaAGaaaaTATGTAcctcctGAGTCTGCAGCTTGAGttcttcCATTGCCgcagcaCCAGcaccacTtgctgcTTGGTAtgtgCTGACAACCATCCTTA[A/C]CACCTGCCAAATcaacaaATAGCCATTAGTTCGACCGTGGAGGCAGGGCATTcaacaaGCAAATCGGATACGGTaaaaaaTCATCTtagtagCaaaaaaACAtgtgATAGGATCATAGGAACataataGCTCACCATACAAATGTATTAG
chromosome_1:6322781	MULTIPLE_PROBES=1,	TCGCTTCTCCCTTCCCCTCCCGCCGCGANGCATAGCCGCCAAACAAACTCCCGCAAAGCTGACGAGCACCATAGCCAAATCAACGCATAGCGATATCCAGGAGCTTTCACAAAGCTGTCTCCGTCCACGAGTGCTCTAGCTGACACCTAT[T/C][C/G]CCGGCGTCAATGGCGAGCTCCGGCGATGAAGGGCGCGTGGTGGTGGACCTCCGCTCCGCGGCGGAGTCGGCGGCTGCC[A/G]ACGAGGAGGCGCACGCCACGCCTCTCCACGAGATCGAGTCCCTATGCATGCGCTGCGGCGAGAACGTGAG
chromosome_1:6322782	START_TOO_CLOSE=1,NO_VARIANTS_FOUND=1,	T
chromosome_1:6322861	START_TOO_CLOSE=1,NO_VARIANTS_FOUND=1,	GCCCaactaactTACctctCGAttttTCATGATTCCGTCctctTCTGTTCggggCGCTTGTCGAAGGATTCTGAGGCCT
chromosome_1:6323078	Valid	GTTGCTTCGttttCAtgtgGTTTAGGGCATCACGAGGCTTctgNtNACGCTGATCCCGCACTTCCG[G/A]GAGGTACTTTCtgtgCTCATGCCGTCAgctgctTGTTCTGATTAGTACCGCTGATTAGACAGGAGTtgtgAAgcttgcttTtgtgAATCTGCAggtggtTCTGATGGCCTTCGAATGCCcacaTtgtgGTgagaGGTAATGatatGCCCA
chromosome_1:6323604	Valid	AAATTAGgcgcTCTTAATGTTtataCTACAAATCTAttttAACATTTGTtataATAAAGCattattATGATTGCCGAAatatATTTACtataATACCTAACTAGTGGAGCTGGTCCAGATACTGAATCGTCAGGTtgtgAAGTCTGATTC[G/A]GCGACTATCAAGGTATGCTGatatTTGATCctctTGATACATTACAGTAAATACatatAGAATGCATTGAttttCTAattattCATTGTACCCATCTGCAGATTCCagagCTGGACTTTgagaTtcctccCGAAGCTCAACGTGGAacac
chromosome_1:6323884	MULTIPLE_PROBES=1,	TTTCTACTGTATGCTTCATTGCTTTCTGTATTTGTTTTGTTGGGAAACAGTCCCTTTCAAAATGTTTTCTTTTCCTGCTAGTTTGCTTATTCTTTATCTTGTAAATCAGGTGGAAGGGATTATTATGCG[A/G]GCTGTGGATGAGCTGCAGGCACTTCAAGA[C/T]GAACGAAAGGTGAATCTTGGCCATTTGTATGCTTGGCTTTTGGAATTCGAATGACTCCACATGATGACACGCATCTTCTGCAGAAAGTGGATCCTCAGAAGGCTGAAGCTATCGATCAAT
chromosome_1:6323914	START_TOO_CLOSE=1,NO_VARIANTS_FOUND=1,	ttttACTGAAGTTgagatctcTTGGGTCAG
chromosome_1:6324108	START_TOO_CLOSE=1,	gagaGGCTGCATTCACCTTTATTCTtgatgaCCCTGCAGGAAA[C/T]AGCTTTATCgagaACCCGTAAGTAttttttGTGGGtataCCTCATAATTtataTTGTTTGGGATTTAGAATTGttttGACCtataTACgtgtTCTAatatGGAAGacacTGTTCTATGcatcatAATTTAATGTTTGAactactTGGATG
chromosome_1:6324504	MULTIPLE_PROBES=1,	TTGACTAGATTGTGCTATTATGTAATGGCTACAGCTGGATTGTACATAGGAAGATAATAATACATGGTATGTTTTATTAATCCCCCCACGCATGTGCCTGATCTGGGTTTGCCACACTGATTAATCTTCATAAACCCACAGGCATGCTCC[G/A]TCATCAGATCCTTTACTATCTGTGAGATTCTA[T/C]GAAAGGACTCGTGAACAACAAGCAGCACTTGGTTTTCTGGCTGAACCACCAACAGAACAACCTGGAGAGGCTGTTTTGCCTGCTTCAGCTGTGG[G/A]ATCCAATTCTGATGGGTTGCAA
chromosome_1:6324537	START_TOO_CLOSE=1,NO_VARIANTS_FOUND=1,	AGCGTGccccATGGCTCAGTTGGAGCTGTTGCA
chromosome_1:6324632	START_TOO_CLOSE=1,NO_VARIANTS_FOUND=1,	GgtcgtcgcgctataGCTCAGGGAAACCCTGACGAAGTtgctgcAGCATtgtgTAGATACTCAGCACCagaagaGGtataCTCGTATCtattatC
chromosome_1:6328295	MULTIPLE_PROBES=1,	ACTGAACTAGCATCCTTTGGCTCTCTATTTCTCTATATAGTTTAATGGAGGAAGTTTATCCTAATCAATACTATTTGTCAATGTATTTTACCAGCTTCTGAGTTTACAAGAGCCCTGGACTCTAATAATTGATGATGGATTGGCGGCTTC[A/G]TTTGTAGCCCCGGCTACTGATT[T/C][G/T]TTAGAAGATGACAGCCAGCTAACCAGTAAGTTAACCTTACCAACAATTCAGATACACGATGGTGCTCTCCTGATACCCAATACCGCAAGTTAGGATGTGCGTATATGTACTCATACTGAACGTGTT
chromosome_1:6328318	START_TOO_CLOSE=1,NO_VARIANTS_FOUND=1,	CTTtgtgGATTACAGTggaggaG
chromosome_1:6328319	START_TOO_CLOSE=1,NO_VARIANTS_FOUND=1,	T
chromosome_1:6328606	MULTIPLE_PROBES=1,	ATCAGAGGAGTTGGGAGCAGAATGAGGAACTTGGCCTGAATGACATGGATACGTCCTCTGCAGACGCGGCTTACAACACGACCAGCACATGATTTTTTTTTTAAGTTTTGTTGTGCTGAATGTATTTGTTATGCTA[A/G]CTTGTATCATTATCTATTTACTTTGGTAAACTCCCAGTGTGTATACTAATATCAAC[A/C]ACTTATATTTCTTCTGACGATAAACATCGAGCGGCAATGNGTTGAACGATGTTTAGAACATTTTATAAGTTCTGCGGAGCACCAGCTTTGACG
chromosome_1:6328663	START_TOO_CLOSE=1,NO_VARIANTS_FOUND=1,	AAATTTGAGTGATGGTCACCCACtataccccGTCAccccGGGAACCAGTTGCAGTAC
chromosome_1:6330085	Valid	gcgcTGCAGTGGACGGGTAACAGTGAATCATAGCCATCGGattattATCAAACGGTCGACAAATAACTGCCAGGTgcagcaGTACAAAggggCAGCACTGCTACTGCGAATTccccAGCTTGAAGCAAACTACGCAGATGGCTTcggcgg[T/C]GGCGTGGGAGGGCCCGACGGCCggggAGCTCATGTCAGCgggggcggcgGCGATTCCcggcggCGTGCGAGTGAAggggTGGGTCATCCAGTCCCAGAAAGGCTCCATCCTCAAcgccgcctccctccAACGGTACGAgccgccCCCACC
chromosome_1:6331523	MULTIPLE_PROBES=1,	TTGATGTGTTTATATTGGTCTTAGCTGAAAACACAATCAGATAATGGAAATATCATGTGTTACCTTGTGAGTTTGTTAAAAAAGCCTAATCACAGGTTCTTTTAACTTGTTTTCTTGCAGTAAGCCTTCTGACCAGGTTATACTTGATTA[T/C]GACTATACATTTACAACACCATACTGTGGGAGT[C/G]ATGTTGTGATTGTGAACTCAGGCACTGTATGGACCTGATCTCAGCTGAATTAATTTAATCCGATTTCAAAGTTTCTTTGTTCCTCTGCTCTTTCACTTTTTTACTGGTGTAGTCCA
chromosome_1:6331557	START_TOO_CLOSE=1,NO_VARIANTS_FOUND=1,	CTGACAAATAGTTCCTGTTCATACAATTTCCTTT
chromosome_1:6331740	START_TOO_CLOSE=1,MULTIPLE_PROBES=1,	TCCAGACACAAACAAGTTTAGATGGATGTAGC[A/G]CTTTGTGTTGGGAGGATACTAATGATCGGATTGACCT[T/A]GTTGCCCTTTCAGC[G/T]AAAGAGCCAATTCTTTTCTACGA[T/C]GAGGTATGGAAATGGAACAAATGATTCGTAATTTATCTGGATACTGGTCTTCCCCTAACAGGATGTATGTAGG
chromosome_1:6331778	START_TOO_CLOSE=1,	TTATCTTGTATGAAGA[C/T]GAGTTGGCTGACAATGGTATC
chromosome_1:6331793	START_TOO_CLOSE=1,NO_VARIANTS_FOUND=1,	TCATTTCTTACAGTG
chromosome_1:6331817	START_TOO_CLOSE=1,NO_VARIANTS_FOUND=1,	CGAGTGGTATGCAATCCCAAATGA
chromosome_1:6331907	START_TOO_CLOSE=1,NO_VARIANTS_FOUND=1,	TGCTTATCTGTTCCttttTCCTCGACTGTAATGtctcTGACAGTCttttGGTTCAACTCATTAATAGGATTCTTGGTtgtgTAtgtgCAG
chromosome_1:6332678	MULTIPLE_PROBES=1,	AACAGTGTTCCCCACATATAAGTTGCAAGTTTTTGACATATGTAGGATTTTCAAGATTCTTTTCTTCATATATGACCAGCTTGTCCTTACTTATGATTGCCTGTTGACCTAACAGCTTAGAGTTGATGGTGTACTGATGAGATTGAGAGA[C/G]ACTCGTTTACATTGTTCATTTGGAAATGGCG[G/A]TGGAGCCAAACCAGTGGTACTCCGTGAATGTTGCTGGAGGGAAGCAACATTTGCTAGTTTGTCTGCGGTATGCTAGCACTCAACCAAGCACCTTCTTTGAATGAGGTTAAGTCCACAG
chromosome_1:6332710	START_TOO_CLOSE=1,NO_VARIANTS_FOUND=1,	TGTTaaaaCGTATTCATCGTTTATCTAttttC
chromosome_1:6332897	START_TOO_CLOSE=1,	tataATGCAGAAAGGatatCCTTCAGActctGCAGC[G/T]TAcgcgGACCCAAATCGTATTGCCAATAAACTTCCTATtgtgACGCagaagaCCCAGAAGTTGaaaaTACctgactgacacaAAGgcgcCTTACCCtgtgTAcatcatCATGGCTGTTCCATCGTGGCctcttttgtttgCcacaTGTTG
chromosome_1:6333115	Valid	TAGATGTACGTTTCGATGAaccaccGGTTCATTTCGCCTGGGCCAAACagagATAGCTGtttttttt[G/T]TTTGAACTgagaGATACCTGcttgtcttgtCATGCTTGAATTAGACGcttcttTAgtgtttttTATTCttattaATAATtctcTCCGTCAGCCActctaaaaCATGTCTTAAATTtgatgaCCTaaaaCATGTTcagtgcagtgTGcaca
chromosome_1:6338101	MULTIPLE_PROBES=1,	CTGGATCAGCGTGCCGAGCACCAGCCCGACGGTCCGCAGCGCGAGCGCCTCCCCGGGGCACTTGCGCCGCCCCATCCCGAACGGCATCAGCAGCCGCCCCTCGGCCTGCTTGCCGTCCTCGAACCGCTCCGGCATGAATCTGCTCGGTTC[C/T]TCCCAGACC[G/A]CGGGGTCCCTGTGGACCGCGTGCACGTTCACCAGCAGCATCGTGCCGCGGGGCACGTCGTAGCCGCCGACCTTGCAGTCTGCGGAGGACTCGTGCGGCAGCAGCAGCGGCGCGGCTGGGTGCAGGCGCAGCGTCTCGTTG
chromosome_1:6338111	START_TOO_CLOSE=1,NO_VARIANTS_FOUND=1,	atgatgCACT
chromosome_1:6338353	Valid	GCaggtaggtGAGGCgagaCAcgtcgtCcgcgGTCACCAGGCGGGAGGTGCCCAcggcggCGTCGAtctcGGCCTgcgccttcttGAGGAC[A/C]TCCGggtggtTcagcagGAGCGACATGGCCCATTCcgtcgtGGTGGACGTGGtctcCGTTCCGGCgagaAATAAGttcttcATCGCAGCGaaaaTgagaAAACGAcagtcagtcgcgTGATTGAATTatccagatccagGaaaaAGgaga
chromosome_1:6338570	MULTIPLE_PROBES=1,	TTGCAAGATAAGAGAAGTGATATATATGGTAGTACAAGAAGCACTCACCGCGCACAGAGCTATGAT[C/T]ACAGTGTCAGTGTAGACCTCTGG[C/T]TCAGACTTCTGCATAGTGAGCAGCACCGCAATCATGCTCTTAACTTCGCTCTCGCTGCCGTCGTCCAGCCTCCGCCGCTCCCCGTCGATGAGCCGCCTCAAGAACGCGTCTCTTCTGCTCACAGCG
chromosome_1:6338594	START_TOO_CLOSE=1,NO_VARIANTS_FOUND=1,	TCgagaATCTTGTTCCTGACGCCG
chromosome_1:6359408	Valid	TTacagacNgtaataaCGTACGTgcgcATGCCCGAGTTtataTAGTTCAgcgcAcatcatcatcatCAGCCATGCGTACTGCTACAAACtaNaGATGAAACTTTCACCtataGAagagTgagaACCTAAGatatGCCaaaaCATTACAGT[G/A]GATcacagctgctTgagaACAtcactcacAGCTGCACGAGGCTTGCACGTGGCCTCCAACGGGACGGCCCggggCATGGTCAGCccgccgGCCTCGGTCATGTCGATTTCGacacCGTCAActctGTCCCAGTCGAAGCACTGGATCAGT
chromosome_1:6359594	START_TOO_CLOSE=1,	GTCCCGAGCACCAGGCCGACAGTCCGCAgcgcGAG[C/T]GtctcCCCGGGacacTTTcgccgcCCCATCCCGAACGGCATcagcagCCGccccTCGGCCTTGCCGTCCTCGAAgcgcTCCGGCCTGAACTCGGCCGGGtcctcccacaCcgcgGGGTCCCtgtgGATcgcgTAcgcgTTCACGATCAGC
chromosome_1:6360433	Valid	CCTCCAtctcACGGCAGCCATGAGCTTGTTCCTCACGCCGAacacGTCGAaccaccGCAGAAACGGCAGGTAGTCCcacaGGTTGGCCGTGCCGAGGTACGGCATGAtctcTTGGGAAATCTGCGTCAACTCGTTCGCCTCGGGTGatat[A/G]TCGgtgtCGGCGTAGGCTTCGGAGCGGGAGGTCTTGGTCTgcgcGATGGtctcCATGAGCACGCTgagagagaGCTCGAACAGCCGTCGCCTCAGCTGGAcgcgcgcggcgcCGCCGGGCGACGTcgcgGCTAAGCGGTTCATCCGgcgc
chromosome_1:6360732	Valid	ACCATGgcgcGCACCTCGGCAGCGATGACCggggACATGCAGGCGAcgcgGTgcgcGgagaGGAGCTGCAcggcggCGAcgcgGCGGAGGTTgcgcCAGTAGGGCCCGTAGCTGGacacGgagaGCATGgcgcCGTCGAAGGacacGA[C/G]CCGCATCGACTGGAAATgcgggcggTTGGCGAAGctctGGTCGTACTCCGTGAAGCACGCCTTGgcgcACTCCGGCGAGGacacGaccaccgcgcGGCGGTGccccATgcgcATGgagaAAACCGGACCGTGgcgcgccgccAGGCGGAC
chromosome_1:6364209	MULTIPLE_PROBES=1,	AGCAAAAACGCCAAGCAAAACCAGCTTGTTCGCTTGGGTAAAAAGCCATGAATGAAAGTATTATTTGCTAATTTGTTGTGAGAGAAAGACATTATTAGATAACTGGTAGATTCGACAGATAAACTCAAACGAATAAATTGTTTACATATC[C/T]TGAATACTATACAAGATAATCTGGAGAAGATCACAATTTGCTAAAC[T/C]ATACTGTGAACTGTGAAACAACTACTAATTGCTCA[C/T]ACAAACGACCATATATTTTACAGAAGAAATAAAACGTACGAGGGTATTACGCACCCAAGCTTATTTA
chromosome_1:6364256	START_TOO_CLOSE=1,	GTTCAGcacaCACCATAA[C/G]CCAAAGCATACTGCTacacACCTacacA
chromosome_1:6364292	START_TOO_CLOSE=1,	CTAGTAC[T/C]GGTTGAACCTCAGTACCACGCAGTgaga
chromosome_1:6364378	END_TOO_CLOSE=1,	CCCTAGGGATCatatGCCAAGATGTTActcttcatcaGAGGCTCagagCTCCAT[G/C]AGAACATcgcgCATAGCTGCACGAGGCTTGC
chromosome_1:6364414	START_TOO_CLOSE=1,NO_VARIANTS_FOUND=1,	ACGTGGCCTCCAACGGGACGGCCCTGGGCATGGTCA
chromosome_1:6364497	START_TOO_CLOSE=1,MULTIPLE_PROBES=1,	GCCCGCCACCCGCGGTCATGTCAATCTC[G/C]AGGCCATCGACTCTGTCCCAGTCGA[A/T]GCACTGGATCAGCGTGCCGAGCACCAGC
chromosome_1:6364593	START_TOO_CLOSE=1,NO_VARIANTS_FOUND=1,	CCGACGGTCCGCAgcgcGAGCGtctcCCCggggCACTTgcgcCGccccATCCCGAACGGCATcagcagCCGccccTCGGCCTTGCCGTCCTCGAAC
chromosome_1:6364619	START_TOO_CLOSE=1,NO_VARIANTS_FOUND=1,	CGCTCCGGCCTGAACTCGGCCGGGTC
chromosome_1:6365022	Valid	GTGCGGCAGGagcagcGgcgcGGCAGGGTACATgcgcAGGGtctcGTtgatgaCGCACTGCAGGTAGCcgaggcgaggCACGtcttctGCGGTGATCAGCCGGGAGTTGCCCACGACcgcgTCGAtctcTGCCtgtgCcttcttCAgcgc[T/C]TCCGggtggtTCagaagaAGCGACATGGCCCATTCTGTCGTGGACGAtgtgGtctcCGTTCCGgcgcCaaataaatTCTtcatcaCAGGaaaaaaaaagaggaacgaacAATCAGTGACTCAGTTACATGGACTTGGAActgctgGTGAT
chromosome_1:6365549	MULTIPLE_PROBES=1,	CGGCTCTGACTTCTGCAATGAGAGCAGCACGGCGATCATGCTCTTCTTGTCGCTGTCGCCGCCGTCGTCCATCCTCCGCCGCTCTGCGTCGATGAGCCGCCGCAGGAACGCGTCCCTCCTGCTGACAGCGGCCATGATCTTGTTCCTCAC[G/A]CCGAACACGTCGAACCACTGCAGCACCGGCAGGTAGTCCCACAGGTTGGCGGTGCCGAGGTGCGGCACGATCTCGTCGACGATCTGCTTGAACTCGTGCGCCTCGGGCGACATGTCCGTGTCGGCGTCGGCCTC[T/G]GTGCGGGAGGTCTTG
chromosome_1:6365684	END_TOO_CLOSE=1,	GTCTgcgcGATGGtctcCATGAGCACGCTGAGGgagaCCTCGAACAGCCTCCGCTTGAGCTGGAcgcgcgcggcgcCGTCGGgcgccgccgcGGCcgcgCGGCTCATCCGgcgcACCATGgcgcGCACCTC[G/T]GCG
chromosome_1:6365831	START_TOO_CLOSE=1,NO_VARIANTS_FOUND=1,	gagaTGACggaggaCATGCAGGCGAcgcgGTgcgcGgagaGGAGCTGCAcggcggCGAcgcgGCGGAGGTTgcgcCAGTAGGGCCCGTAGCTGGCCGTGGCGAgcgcGgcgcCGCCGAAGGacacGAGCTCCTGCGTGGCGAACCTG
chromosome_1:6417113	Valid	TTCTGGGTGCTTGCCTtctcGCTCGCCTAGTCgcctggcctggctgctTCAGAATTgccgccCGTGAGGCCGTGAGTCCGTGACctctGATaaaaGCGGAAGCTTTCTTGTTAGCATTATCcgcggagaAataNagagAgcgcGgagaCA[T/C]TTGGAGGCCGGTCAGTTGCTGTTCCTGGATCGATTGATAAGGGTAactactTAATGCCttttgatgatTTGGTGATCGTTATTTGATCAGTTCTTGAAGGTTGCTGATTCTGCAAGGTGCGACTTGCttttttTCTtggtggTCGATCCA
chromosome_1:6425575	Valid	CAGCAAGATCCTGTCATAAGATAATtataCATGAAGGTTTCAgtgtcacaATGACTAAACTcacaGTGGTACCAACTGAATGgtgtTTAATAGACtgtgGCACTTCAGATCCCTGCctcttctcATGaaaaACaagaagtgtgTCAAGCA[C/T]TCCCTTTGGATCCATTAtgtgGAAAGCCCTCATTCGACCATTGCCTTCAAGGGAGTAAAGACAAttttcacaTACAATagagGGCTTACgagaAGGTATCTTCAAGTTTCTGGTGAAGACaaaaTAGCTATGTTacacCTCGtataagag
chromosome_1:6456981	Valid	AAGGcacaAAACAGCAAGttttTGCGTTACCAATGAGCAACGCAAGTagagCAgcgcATCGCTGAAACGGAGcatcatCTCcaacaaAATGTACTGAATCTAACGACAGTACGGACTTAAggggAAGGCgagaAGCAGGATCCGTACCTT[G/A]CacggacggTTCTtgatgaCGATGTAGCCATTCTTACGGACAGTGCCGGCctgctgCGGATAAGTCTTGGACGCACCGGCGTCGGCCTTCGACTCGAAgtggtgTTCCTCGGAGTCCGACATCTTCCAAGGccgaccgaAGccccTGCCA
chromosome_1:6469449	Valid	CATCcttcttAATTCcacaGCCAagagATGTCGAAGCAGAATCTGACAAATTTCGAATAGTCACGGCTGgttcgttcTGGTCTTTGGTAttttTCAGCTCCAttttAGTTCCAAATGAGTGGCCaaaaAtcttctGTGGCTtctcCagag[C/T]TGTTGGATcagcagACATAGCTTTAttttTGAGCCAagagATCCCAAATACTGAccccccATCTTTACCATGCTGaaaaCTGgcagcaCAtctcCCATCTTGTTCTACAAGACCATCTTCCTGACAATCTGACAgtgtCTCATTCAAATT
chromosome_1:6469986	Valid	ATGATCCATTGAATCTTGGAATTAAAGCAGGattattGATAATGCTACTCCTTGGATctgctgTGCAAGAACCCATCGGCgagaCAATTGAAGGATTGTCTATTTGAGGAATagagATggggGCAGTAAATGTACCCatatTCGgatgat[G/A]TGGACGGTCAActctAGCaaaaTTATTGATAACAGAAGCTTCCagagGACTTCGTGCAatccatccAACTGAACTATTCTGACCTTGGTAAAGAAATTGGTtataACTGGCAGGCCTCCCATCACCAGCTTTGAAGTAttttGgagaATC
chromosome_1:6473616	Valid	ACCTCAGCGActctTggcggcgctgcgctgcAGTGGATTGAGCCTgacgacCCTGAGTATCCGgcgcACGAACAGCCTAGATGgcagcaGCACGCCCATGAccccGCTACGccccccCAACCTTGGCAAGTccccccACCCAAGTCGCCG[G/T]CCAAGGTGGGATTCTTGCGgagaAAAGGAGCAAATTCCACGGGCAGGGAGCAATCGAGCTCGACGCACGAAGGAATTgcggcgGATCCGGGATggggGTCggggAAGGAATTGGATCTGATGGGCCAggggggCGGGACTGGCggaggaA
chromosome_1:6504619	Valid	AGGaaaaaaaaaaCAAACAGacacAATTCAGGATCGCcacaGACAGGCACTCCagagACGAAACCATTGGCAGAAACTCGATTCCTTCAAGCGATGAAGTtgtgGAGGCGAGCATGAACCTcgcggggagggagcggcgGAGGAATGCGA[G/A]CGGAGGCAtctcGTCCCGACCAcggcggGGACCATGAAAGggcggcTCCGGCAGCTGCCcgcgcgcgCCGgcgcGGTggagggagCCagagAcgcgCGGTCCAGTAGCTAGTGACTagcgagcgGCGGAGCGGGAgctgctAGCTAGCCT
chromosome_1:6532935	Valid	tctcCCTGgtgtCACCGgtgtCcttcttGAAGGCGAAGCCGAGGACGGCGAtcttctTGCCGGCAACGgtgtTGAACATggaggaCacgacgCGGTTGACGAACCGGctctTCTGGTAGTCGttgatcttgatcACCTGCTTCCagtagt[T/G]GGCCACCTCGGGCAGGCCATTGCACTCGCAGATGTacacCAAGTTCAGGATGTCCTTCTGGAAGCAagagccaccaAACCCAacacTGGCGTTCAGGAACTTAGGGCCAATTCTGgtgtCCTTGCCCACGGCGTAAGCCACCTCAGacac
chromosome_1:6534808	Valid	AACTGCTTGCagaagaACGAAGCCGAGGAACAGACTAGCCGCAGAATGAAATCACGATCCTCAACTAGCATGATCAGGCACGGAACTgagaAACGaaaaaaaaTCAAAGTAACcgcgTGGGATCAGGGTGCGAGtctcACCAGAtctcGA[G/A]GAACTgcagcaAGAtctcCTCGGGCACCCGCACCAGcgacgaagagAagagGAgcggcgAtctctctcTTCCTTGgcgcGATGCGTGggagaggagaGAcgctcgctGCCTACGAgttgtgttgtAAGTGCagagAagagGCGACGCCAC
chromosome_1:6546963	Valid	CGaaaacaatgcaatgacacATGGtcctccTAACATGTTTGcacaCCCACTTCTAttttTCTAACGGCTCCGCAACAGATGAatatatatAaccaccTAAtctcTGAActctGAAACATTTCTGACATGAAGACTAAttttctctTAGCA[G/A]ATTCACTAACTTGAGCAGATCCTGATGCGAGGACCCTCCATCcgcgACGCTGgcgcAcgccgcGctctTCAAGGCCAGCGTCCTCGCCTTGAtctcTTCGTccccAagcagcCGCTCCACCTTGTCCCTGAtctcCTCCTTGGTGACAAT
chromosome_1:6547393	Valid	CGAGTTCCACCCGCAGTGCGTCACGAAGCACGCCACCGAggggTGCgagaGCAcgcgctgctgGGGAGCCCAGCcgacgaTGAGccccTTGCCGGCGAcgcggcgcCGGAACCCGTCGATCCAGCCCTCGCCGacacCGTAGGCGAAGTT[C/G]GGCCGGaccacccacaGGAACGgccgccCGGTGAGCACCAGGCCGTCGGCCAGCTCCTGGAGCCGTTCCACGTCGAacacCGTGAGGCTCCCGAACGCCACGTAgacgacGGAGCCGGGAGCCTgcgcGTCGAGCCAGCGGAGGCAGGTT
chromosome_1:6551500	Valid	AATTGAGTGATTTAAAgtgttgtgTCACTCAGATGACAAGATGgtgtACAATcacaTGAGTTATCCatagatagacNcGCGAAttttCACGGTGCATACttttTATGgtgtTTCATtctcCTACagtagtACTGCGTCctgcaactgcaa[G/C]tcgtcgCTATTCGTGAacaccaacaaCACTCGccccCAAATTAAACctctAGctctTCActcctcGcacaAGATCCAAGAACCGCCTgagaTTCTGgcgcGACGAgccgccATCGCCGACTGCCCGACCGGCGAGGTCCCGCAgcgcGAG
chromosome_1:6554795	MULTIPLE_PROBES=1,	GCTCCACTTTGCCGCTCAGCTCCTCCTTCGTCACGACGCCGTCCGGCCCCGGCGCCACCGCCAAGCCGGTCCTCCACACGTTGCAGATGTAGCTCTCGTTCTGGAACTGGTCCGTGAAGTAGGGCCAGCACAGGAACGGCACCGCGTTCC[G/T]CACCCC[C/T]TCCATCGTCGAGTTCCACCCGCAGTGCGACACGAAGCACGCCACCGCACGGTGAGCCAGCACCTGTCCAATGGAAGGAAACACCACACGGTGACGATAGATATGCAGTGCAGGACGACGCTGCAAGTATATGGCGTGGAACAG
chromosome_1:6554802	START_TOO_CLOSE=1,NO_VARIANTS_FOUND=1,	tagtagT
chromosome_1:6555109	MULTIPLE_PROBES=1,	TACCTGCTGCTGGGGGCACCAGCTCACGATCATGCCCCTGCCGCNGACACGGTCCCGGAACTCGTCGAGCCACGCTTTGCTCAGGCCAGCAGCGGTGAAGTCCGGCCGCACCACCCACANGAACGGCCGGCCAGCGAGCTCCAGCCCCAG[A/C]GCAAGCTCCTCGAACTGCCGCGGGTTGAA[C/G]ACGGTGAAGCTGCCGAACGCCACGTACACGACGGAGCGGTCGGCCTGCGCGTCGAGCCACTCGAGGCACCCGGTGTCCTCCGGCAAGAACTGCCCCACCGGCTT[C/G]TGGAACTGACGGTC[G/C]
chromosome_1:6555139	START_TOO_CLOSE=1,	GCGAACAggggGCCGATGGGCA[G/T]GACGTCG
chromosome_1:6555244	START_TOO_CLOSE=1,NO_VARIANTS_FOUND=1,	GGGTACAGCTTGAACGCTTCAGGTTCcgcgTCCCGGAACGAGTTGCAGACGATGACCTCGGCGAGGtctcTGGCCTCgttgttCCGGGTgaggagCTGGAatatG
chromosome_1:6555259	START_TOO_CLOSE=1,NO_VARIANTS_FOUND=1,	GCCGGTTGGCCCTCC
chromosome_1:6555282	START_TOO_CLOSE=1,NO_VARIANTS_FOUND=1,	GGCAAGCCGGAgttgttCCACGG
chromosome_1:6562635	Valid	CAGGTGGATgccgccGCCTAgcgcCGCCAcgccgcCGCCGGTGGCGTCCAgcgcGGNTaccaccAAGGCGTGGTCcacaTCGgtgttgaNgaAGGTGACCTCGAAGCCTTGGTcgacNaGANggtgggagaGCTCCATGAgcggcgTGAC[A/G]TGGCCCTGGCACGGCATCGgcagcaCCAGGACGTgagNCTTGGCCAtgtgGCCCATGtcttcttctctatctctctatcTGtctcggaggaTCGGAGGCGAGTTGACAGTCACTAGctactaCAAGAACGTTAACagagTggggTAgtgt
chromosome_1:6589446	Valid	CCtcgtcgTCGCTTCAGTTCAAGCGAGGAAGacacACagagagagagagAGTTGTACAAggggcgccgcCGGCCGCACtataGAGTACCTTGAGCCTGTTCACCGCTGTcgccgcCTcacagccacagcATCCATGGCCGACGCAGCTCG[C/T]ctctTCctgctgGTGGCGGTGAccgccgctctCgccggccgCTCAGGTGCGTTtgtgTCCTTTGCAATCTTTCTGAttttCTCGGcacaCGCCGTGGGTTTCCTTTGCAATTCTGTTTCTGAAACTCGGctctcgccgcCGCTGGATGCC
chromosome_1:6598541	Valid	TgagaTTCTacacCTGGGCATCAAgtgtACGGTTGAAtctcTttcttcTAGACCcacaATGAAGCAAgttgttCGGCGACTTAAGGAACTCAGaccaccGTCTTACTAGGAATagcaagcagagaTTGGCTTACTTCAGCAAATTGAGGC[C/T]GAGGtattatAAACTAttttTCCTtctcttttGctctGTCCAActctCTCGACCAAATAGTAACAAATTCCAATTATGATTAATGTACTGATGTAGTGatatTTAATTCTTAATCATaaaaATGTTAGATCATtctcTTGCACGTGATTG
chromosome_1:6602505	MULTIPLE_PROBES=1,	CATCATAGGCACATCACAATATAAATAAATGAATGAATCAATTTAAAGGAGTTAAGATGATACAGAACCATACATAATGATCTGAAAATGGTGTATCATCATAACAAATGCATGTATCAAATAATCAACCACGATGACAAAAACATCAGC[G/A]AAAGGATTAGATTGCTGGACCAAAGAGGCAAAGTATATCCTGATATAGCATGATTTTGTCAGAAGTAGCTGGTTGTTAAAATCATATTGTAAAATCAATGGGAATCCGATT[G/T]ATTTTCTTCATCATCCAGAATCATGCACATTTCAGCAT
chromosome_1:6602617	END_TOO_CLOSE=1,	AAtctcCACcaacaaatatAAGCCTATTCTAGCAATAAGAATTCaaaaGGTAAGaataatTtctc[G/A]ataataAAAGATGCCCAGcacaAAAGAAACTAAAGAAATTTCAATT
chromosome_1:6602721	START_TOO_CLOSE=1,NO_VARIANTS_FOUND=1,	GATGCCTGAATAACAAATCATAACATTATGTACGaaaaGGGAAGacacTTCATTTCCAATTAGAATCAGGATAGTAATCACTAACCCGCTaaaaCTAGcaacaa
chromosome_1:6639585	MULTIPLE_PROBES=1,	GGAAGACAATTGCATTGTCAACGATTGAAAACCAGACTACAATAGGCATTACTGCCGCAAAATTTGATTAGCAAAATGTCGATGCAGTCTCTACATACACCGACCGCTGAAACCCCTAGAGGCTATTAACAGAGACAGAAATTTCCACTC[T/C]CCACAGAAATCCCTGTGTCAATCAGCTTCCAGTCA[A/C]CAAAGCGTCCAGCCGTCCACAAGCTCAAACGCAGTTGTCATTAGGCCTGCTCCAAGGTACACAGATGTCATGCCTTCCTTCGATCCTTGGGGCTCCACCCCGAGCAGGTTCAGT
chromosome_1:6639621	START_TOO_CLOSE=1,NO_VARIANTS_FOUND=1,	GTccaccaTgagaAGCCATGTTCACCCTTGGCTCCA
chromosome_1:6640658	MULTIPLE_PROBES=1,	AAAGGGGAATGTGTGCAATAGCTAAATCTAAAATACCTTAGCCTCAGACAAGGGAACAAATAGCTGATGTCTAAACCATGAACCATACCTTATCCTGAACCGAAAACGCTTTGCGGCTCGGGCTGCTGTTCAATTTAGTTGTGTTCGCAA[G/A]TCCTGGTGACAAATTAACTTGATTATCATGGCGTCTTATAGTCCCTTCTGCACCAATATGCTTCTTCACTGTTCCAGTTAAAGGTGGGATTGCTTTTGATTCC[C/T]GTATGTCAGGACGATCATCTAAATCCCGATCTTTATTGGCATCACT
chromosome_1:6640762	START_TOO_CLOSE=1,NO_VARIANTS_FOUND=1,	ATCACCtgtgTtctcCGCCCTATCAAGAAACtgtgCATAAGATTtgtgATGGGataaataaAAACTTcacaTTGAgctgctTTGTATGACTGaaaaCAGAAACA
chromosome_1:6647942	MULTIPLE_PROBES=1,	AAGGAATGCTAAGACTCGTGTATTATTTAAATAAAGAACTCACAAAAAGGAAATTTACCTGCCTGACAATCATTATATGTCCCATGATTCATGTGTTGCTGAGAATTTGTAGGAACAGTTTCCCCATAGTCTTCATTTATTCGAACAGGC[G/A]CATCTTGCATTGTCTGCAGATACCAAAGTAAATATTGACGTCAAGTGAAATAGCATAACCAACCCACACATAACAGTAACAACTATGTGGCATACATTGTCA[A/G]GGTCAGACAGTTCATTTTGCACAGCAAGTGTGGCTCTAATCTTCTTC
chromosome_1:6648045	START_TOO_CLOSE=1,NO_VARIANTS_FOUND=1,	GCTTCCTTGATCTTCGCCAACAttttTGAAGCTCCACTATTGCACTtctcAATAAATTtgtgCTGCAAGGCGAATTTGgaagaaAACAGAAACAATGACAAAT
chromosome_1:6650023	Valid	GATCCCTATGTCTAGGCACTTaaaaATCTGatatTGCAAatatTAGGTCtgatgaGACCGTCCACTATTCaaaaTAGGCaaaaCAATTACATGATTACTAGAAACCACTTACCATTtctcCTTAtcctccAGCATTGGTGCTGGTTCACT[A/G]GatatCATGAAGATAACCTgagaTaagggaagggGGAagagAGATCGTTAGTCGGTCTATCAAGCATTCATGCTAAACGAAGATGAAACAatatATTGatatGtataCCAAatatTTACCAAGGCAAAGTAaagaagCAAATGCATCAGA
chromosome_1:6653597	Valid	aaaaGTTCAatatCCAAATACATTTAGTTGCCcaacaaGgcagcaAATACTTCAAATCTGATGCAACTATGTTAGAACCTTTAGTGCTtctcTACatatATAAGCTATTTGGGATtcatcaagagGctcctctgtgATGCCTATCAAATC[G/A]GCAacacTTccaccaCcacaGTACTCCATAACTATCTGTAAGTTgagaATCGCATTTGCATCAAGCCCATGTTAAATGACTCaagaagTagagAAAtctcCCAATGATAGTTATTTCTTAATGTtaataaAATGGATACTATCAGGCTAT
chromosome_1:6653785	START_TOO_CLOSE=1,MULTIPLE_PROBES=1,	TTGATTGTACCCATAGGTAGTCCTCTCCTTGGTAGCT[C/T]CCAAAGTAGCGGACAACATTTGGATGGCTACA[T/C]TGCTGCAGCATCTCAATTTCTCCCCGTATGTCTTCATATCCTTCTTCCTGAAAACCAAAGATACATACTTATATTTTGGAAAAATGCAACGACTCGGAAAACAGACAGCAACCACAT
chromosome_1:6653818	START_TOO_CLOSE=1,NO_VARIANTS_FOUND=1,	TTATgagaTtctcTcacaATTGAGCCCATGCAA
chromosome_1:6654156	Valid	TATGAAatatGtctcGGGTGGCCTTTCAGAatatTcacaNAACTTTGTAAtagaaaNttagaaactAAccccTTCTGTTAGTgagaTAATCTTGACAGCcacaAGCTCCTGCGTTCTgagaTCCCTTGCTTTGTacacTGCACCatatGA[A/G]CCTTTCCCTGCATTCCCAATTGAAttttGCATTTCGCaaaaCAGCTCAAAGCTTCAGCCATTCTACAAGTAGACATACAGAACTAATGAAACaataatTCCagagCAagaggcgcACCAAGCTCATGGagcagcTCGTACTtggtggAAG
chromosome_1:6654539	MULTIPLE_PROBES=1,	AGGCGACGGTTGCCGGAGCTCCTCTGTCTGCTCCACCGCTGGACTCCAGAAAGAGGACCCGAAACCCCCGCCGCCGCCAGAAGCAGATTCATAGGAACTGGAACCCCCGCTGGTGTGGCGAATGAAGGTGCCAGAGAACGACCCGCGGGG[A/G]CTCGACGGGCTCCCTGGTCGGCGGATGAATGTGCC[T/G]GAGACCGAGTCCCGGGGGCTCGACGGGGTGCTAGTCCGGCGGATGAATGTGCCAGAGACGGATTCGTGAGGGCTGGACGAGCCCCCGGAGCGACGGATGAATGTGCCTGAGGCG
chromosome_1:6654575	START_TOO_CLOSE=1,NO_VARIANTS_FOUND=1,	GACCCTCGAGGGCTggaggaGGTccccccCGAGCGT
chromosome_1:6654761	START_TOO_CLOSE=1,	GCGgtggagtggacgacgaAGGTagagTATGGGTC[C/G]TCATCGGTAgcgcggggGCTGGAgcgcCGCAGATCCAGGAACGgagaTCGAGCGGAGGCCggggcgccgcTCTTGAAGaccaccGTAGCGgagaGGGAAGCAtcgtcgGGGTCggaggaGTAGGCGTCCTCGTCTTCGTCAAaggaggGG
chromosome_1:6654995	Valid	ccgccgAAGTCCTTggggAGCCGCTGgagaAGCGGAGGCAGCgaggagGGGTCTtcctccTCGTCTtcctccGCCcgcgTGGA[G/C]GGGccccTGCcgcgCctgctgCcgcgGGcgtcgtCCtcgtcgTCATCGCCGTGgacgacGAAGGTTGAGTAGAcgtcgtTtctcTTGGGAcgcgACCACGGCGAgcgcggggAGAAAGCCATGGCGTGCCAcgcgAGGTGggaggaGACG
chromosome_1:6656317	MULTIPLE_PROBES=1,	ATCAGCTATGCAGAGCCAAAAAAAAAACATATCATTGGGGTTTGCTATTAGATCAATCAATTGCTTATGCAGTTTCCAATAAAAAAAATGCTTATGCAAATTTCTCCCATATACAACTAAAGTTACATGAGCACATTCCTCCTGAAACGT[G/A]ATACTGAAAGCATACTTTTGATTTGAATGGTTGAATCTACAAG[T/C]TATACGGTTTGTTTCCAGAATCTGATCGATCTATCATTTCCACAAATAACAAAAACTGGTTCAACTGGGGAGTGGTCGAGCCATCTGGGAGCACCAGTGCT[A/G]CCAG
chromosome_1:6656361	START_TOO_CLOSE=1,NO_VARIANTS_FOUND=1,	AGGGCAATCTTGCAACCttttCTGCAGTAAGTGCATCCCAGACG
chromosome_1:6656463	START_TOO_CLOSE=1,NO_VARIANTS_FOUND=1,	ACAACCTGAagagTGACGTATCATAGTTAAGCTTGCTGAAATACAAatatatatACTGTtctcAATTTGGAATTTACCTCAttgttttgttCATCAACTGAT
chromosome_1:6657496	Valid	TTACTGTCTTGAATCATACAGCatatGCCTTtctcTCTGttcttcAAACCAAACAATGACTGGAttttATCTTGAGGGAagagCACCTTAGACATGCTGGTAGCTCGCTTACctctCAtctcTGGTGaaaaTTgcgctagtagCTTCTGC[G/A]GATCCAtgtgCTCCaataatAGGTCGAacacATTcagcagATACTCCATCCCAAATgcgcagagAACCATCTTTAGAAGCAGTcacaTACAAGCTCCCAGTACAGGAGTAGCGTACCTGgcagcaACATCAGTAAGCAtggctggcGGAG
chromosome_1:6658561	Valid	AACAATAacacAGATAGCAATTAATACCGCaaaaaaTTCCTaaaaaaTCATGCTTAATCCTAGTATGAGCACTTCAAATAGACAATTTAACAGCACGGAgtgtAGACATCAAGGATAAGCATACTTtattgtattgTCttttGCAGCTGA[A/T]ATCAGTATTGGActctCAGGATGaaaaTCCAGATCATTGATGGCCTGCAAGAaatcaatcATGTTTACGAGcacaGTGGAAATTTGAGCAATGGGAAATGAAGTAGAAACTAGTGaaaaTGGaaaaaaAtgttgtttattaaaaaATTGA
chromosome_1:6660038	Valid	GGATTcggcggCGgagaTggggGTCAtggtggcggcggCGAcggcggCTGCGGCCTGCCCGAGGTTCTGGCTACGGAGGTgcgcCACGATGAgcgcGTtcNcCTGCCgcagcaGCTTCGcctcctGCACCGCCTCGTTCATTGCTTCGTT[C/T]tcgtcgCTTCGATTccccACCCTCCGAAGGACGAACAAATCCTTGGATGCCTTgcgcGGCGGATTCAGTtgtgACTGGActgaagctgaagAAGACTAGCAAGCTCCTGTCCTTTCTTGGAGTGGAccccGGGCAACGtctcAGGGAATG
chromosome_1:6662668	Valid	AGGAATCAAattattGCAAATGagcagcATAAATGTAAAGACAAGAATCATTAAGTcacaAGGGTAAGCCTcacaAAatatACCcacacaaatcaaatTACAagagTAATCAGcaaacaNaATGTcacaCAGTACCTGCAGCCTGGTCTT[G/T]ATTGTATCTATGGGAGTCGTAACaaaaGAGGTCACGGCACCGGCaaaaAccccccCTGATGCTTGAacacCAACTAGTTTCAATTGGCTAGGAGCctctTCTTTGTCATGCAAATGGCCAagagCACTGTTCCAatatGTaaaaAGcaca
chromosome_1:6664087	Valid	TGGTACAGccccAATGATAACGGTAGCAAAccccCGGTACAGCCCTGGCACGCCGTCCATCTTGAGGATGTTCTTGAAGGTAGCCAgcgcGTtcctccTCATGGCGTccccagagGCAACCTGCATCCGGGTCTTGaccaccgagaCAGG[G/A]TACAgcgcCACGGTGAcgccgcTGAACATGCCTgcgcccaccaCGTagagCTTGGTCTTGTCGAGGCTGCAACATTTCAgcgcCACGATTTgagaACAGTaaaaGAATCGGAaacaacGGAATAAGCTACGAATccccAAATTgcgcTTC
chromosome_1:6677482	MULTIPLE_PROBES=1,	TGCTCCTGTGGCTGCCAGAACCCAAGTGGATCAAACTGTGTGAAGTGAGTAGAGACATTCTTCACGTCTATATATTCTTTCCCCTGCATATATACATTGTAATAAACTCGGTGCATTTGACAGTAAGGGTTCGCCTCGCCTACGATCTGC[G/T]ATTGATGGCCCTGGCAAATGGAGTGG[T/C]GAGCCTCTTGTGGAGTGCAC[C/T]TCCCACATGTGCCCCGTAAAAATCAACTGGCANGTNAAGCAGAACA[A/G]CAAGGACTACTGGAGAGTGAAGATCACCATCACAAACCTCAACTTCCGAATGAAC
chromosome_1:6677509	START_TOO_CLOSE=1,	TACA[C/G]CGAGTGGAACCTGgttgttCAG
chromosome_1:6677530	START_TOO_CLOSE=1,NO_VARIANTS_FOUND=1,	CATCCAAACTTCGATAACATC
chromosome_1:6677577	START_TOO_CLOSE=1,MULTIPLE_PROBES=1,	ACTCAG[C/T]TGTTCGGCCTCAACTACAAACCACTCACTCCATATGG[A/G]GG
chromosome_1:6677637	START_TOO_CLOSE=1,NO_VARIANTS_FOUND=1,	TGACATAAGTGAGTAAACTTGCTGtctcTTTGTTTCAANGgaagaaTGGGaaaaTTGGAG
chromosome_1:6677687	START_TOO_CLOSE=1,NO_VARIANTS_FOUND=1,	TCACCctctctctGAAtctcTGgtgtTGttttCTGTCCCATTTCAGATGA
chromosome_1:6677725	START_TOO_CLOSE=1,	CACGGCAATGTTCTggggtgtgAAGTCCTACAA[C/T]GATG
chromosome_1:6677871	START_TOO_CLOSE=1,	TGCTGATGCAAGACGGTAAGCTTGGGA[C/T]GGTGCAGTCagagCTCCTtctcCGTAAAGACTCCCGGACTTTcacaTTCGaaaaGGGATGGGCCTTCCCACGCCGGgtgtACTTCAATGGTGATAACtgtgTCATGCCAGCTCCTGAA
chromosome_1:6677903	START_TOO_CLOSE=1,NO_VARIANTS_FOUND=1,	AATTACCCATCGTTGCCAATGCAAGCCTAGTA
chromosome_1:6681844	Valid	GCtgtgTGTCACCAggggCATTCCCGTAAATGCACGCCGGAGGTTGAGGCGTcacaTCTACTCCCTcgcgGCAAGAAACCGTTCCCGatatAAccccACGccccCGCACCGAGGCGAgctgcgctgcGGAGCagagTGAggggAgtgtCG[C/T]GCTgccgccGCAGTaaaaaaCaggggaggggAGGCgagacgcgGCCGctgcctgcCGcacaTGCTTTAAGTCCCACTccccACCGccccAGAtctcCGACCTccccCATTccccccTcgcgGCCGCAACCGTcgccgcCGCAGTCCGGAG
chromosome_1:6683475	Valid	AGGAGTCATAAATACCTTTAACCAGGACCCAGCAAAtgctgcTtcctccTTCCAGATCAgtgtTGGTCTTGCCGGAACTACCAATaaaaCTGTTAAGGTGCCAAAGAACTTCActctTAAGACTCCAGGCCCTGGGTacacAtgtgGGCG[G/T]GCCAttgttgGCAGGCCGACAAAGttttGGAgcgcAGATGGgcgcAGGGCAACCCAAGctctaagtaagtTGCCCatatACCGAACttttACAttttACTTGCTATCAGTTGCTtatgtatgTTCTGgagaTGAGGTACAGCTAcatcat
chromosome_1:6684768	Valid	CGGCAAACTTGGAAAtgtgCAATCGGAACTGCTtctcCGCAAGGACTCCCGGACTTTCACCTTCGATAAggggTGGGCCTTCCCACGCCGGgtgtACTTCAATGGTGATAATtgtgTCATGCCAtctcCTGaaaaTTATCCATGGCTGCC[A/G]AATGCAAGCCctctAACAAGACAACCATTGacacTCCCActctTGGTATTCTGGGTTGCCTTGgctgctCTGTTGGCTTATGCatgatgAGTGGGATCAagagGTTTAGCAAGCTTCAAGTTGATGTCAGATTCCATGAGGTGCACTGCA
chromosome_1:6686885	Valid	ATCAAAcatcatAgtgtATTTGGTTCTGGATAGGAGTACatatATCCGTCCATGCACCATGGGTTGATCCctctaaaaAGGatcatcTGCCCAAGCTCGacacATCAACTTTCActtccttcgcgcATACAatatGGcaacaaCAGCTGA[T/G]ATCCCAATTACAgctgctGGGATTGCCCAGTACTGcaccacGTTGTCCATGAGCTTGCTGGCAAATCCCgtgtCCTGCtccttcctGaaaaCCTCCAtctcAGGAAtctcAGGAGTTGGGTCCAACTccccAATGAagtagtCCTGCATT
chromosome_1:6687756	MULTIPLE_PROBES=1,	TTTACATCTCTACCTACCACTTGCATACCTACATACCTATCTACAGAAAGGGGCGGATGAGGAGGCTATACAGCGGCGCTACCTTGCCGTCGACGACGACCCAGCAGTCGTCGGGCGTGTTGTGGAGGGCGGCCTCCTCCATGCTGTACA[G/A]CTTCGTCAGCGTCGGCATCTCCGTCCCGCCCCTCGCGGCTTCCCTCTGTATCAATCGAATCGCCGA[T/C]GGCAAGGGCTTCGAGTAGATTATATGAGGGGGCAACGGCCGCCGCGGCTTGCCGGGGAAGAAGAGAACGGTAGCAGGCTTCAC
chromosome_1:6687823	START_TOO_CLOSE=1,NO_VARIANTS_FOUND=1,	GGCTCGGGACTTGGGATCCTCGCCtgtgctgctgCTATCTTGCAGCGgaagaaGAACAAGTTGGAGG
chromosome_1:6725461	Valid	GCCGAGGCGATTGAacacCTTCTGAAGCttttTCAGaaccaaccATTGAACATTtctcGACATTTGGCACTGAAGATTGGTCATGGCCATCCTTTGACctgctgGTATCATTTGGcacaTCTTCGGCATTTGGcacaGAAGGGCCATTGG[C/A]ACCATTTGCATTGCCAGCactactTTGAGCACGCCCAGGGCATTCCTTTGTTCCGctactaCTAttttgagaGTCATActtgcttgCAgcgcTGCaaaaCCgagaCATActctCGTCTGGATGGCATTCGGCACCAAagagATGCTCAGA
chromosome_1:6766145	Valid	AAGCTGTCAGTACTCAGCCCAGTTGAACcatcatGGTtctcCTGCAGCCAtgtgGCAATGctctTTAtctcTGACTCGGAGGgtgtTGATCCGAGcaacaaAAGCTGGTTCTGGTAATACAATGCAGCTCCATCGCACTTTACTAGATCC[G/A]TcacaTTAGGTGACTGGGTAAatatCCCAACAGGAGCATCCCGCAGGAGCatatcacaaagaagGGTTTGCGTTCTGAGGAtgtgCctctCCTTTGCCTGagcagcCAATTCCAcctcctTGTTTAGCTGTATGCCAAATACTTGCAAGA
chromosome_1:6767681	Valid	AAGGGTTGCTGGACCGAgcgggcggATGAATcggcggGAATCATAGgcgcGCCAGCggggGCATACGCCCaaaaagagggggCTTTGCCTGGgagaAGGACGtgatgaGGGAggggATTGGATTccgccgCGGATAAGCACggggGAAGA[T/A]GAGGGAATacacCTCCGGGTCCGAGGCGTCAGGCGTGgcgcGCGAGTGGGACagcgagcgGCCTTgcgcggggCagcggagcggCAGCGataatatctcTTGGACGTTGCCCGCTCaaaaGCGAGGGacacGAAAGGAAccggccggAGG
chromosome_1:6790081	MULTIPLE_PROBES=1,	AAAGATCAAATCATCACGTACTACTCTTTAAGNAANAAATCACACGAATTCTCATCTCAATCAAAGAGTAGACAGCGAGGAAGGAAAGGGAGTGAGCAGAGCACACCTTGATTCAGCCGGCCGGCGCCAGCAATGGCAGGCCGGGGAGGA[G/T]GATGAAGACCTGTGCTGCGAGAGAGGAAGGGA[A/G]GGGGGAGGATGCTGTGGCGTGAATACGCGGCTATATAAGCAAGCACCAATGCCTGACTGCCTCCCACGTC[G/A]TCTGACTCATCTTGAAGGAGCCGTGGCGATGACAAAAGCAAGCAGG
chromosome_1:6790114	START_TOO_CLOSE=1,NO_VARIANTS_FOUND=1,	ggggagaagagagaAGAACTagcagcAGCCACG
chromosome_1:6790185	START_TOO_CLOSE=1,NO_VARIANTS_FOUND=1,	GTTCaagaaagaAGCAACTagagAAGGAatagatagAAAGGCCCTTTGGAAGGCAGCTGCAACcggcggCA
chromosome_1:6817305	Valid	TTCGGTTTCAGTAGCTaaaaAGtaataaaacaaacaaaaaACAATGATTGAatatTGTCTATTGTTATGGAATGGCTACCGATAGATGGATTAGCagagagagACCCTGGATAGacacCCTtcctccGGGACTATCTTAGATttcttcTT[G/C]CTTGActctTACatgatgGTCCCTGTtataCAGACAACTTATTTGAccccTAAGTAatatCCTAACTGAATCCatctatctTAtttcctttccTAACAAGCCAaatcaatcTAATCTAATGAGGTCCGGTACTGTTCAcgcgCTACGGTG
chromosome_1:6817876	Valid	AGATGaaaaCAGTCGGGAACGatatCATCCatatGaaaaCAATTGCCAGTTGGTCAGAAATTtctcTGGtttNAAAGTTTAACTATTCAAtggtggCTACAatatGGTACTgaaagaaaTTAGaaaaTCCAAgtgNTtataGTCGTAAAC[G/A]GAAACAAGccccTGTacacgagattttCGTtataGTTTCCATCCCTGAATTTAGGCCTGTTTGGATagagGGACTAGGATCAATGTAAGTATCAAgtatgtatGACTaaaaTTTGAACTAAATTCTTGCttttttATGGTAGCTGACAAT
chromosome_1:6835690	Valid	AATTGAGCTaaaaGATtggtggGGCAGGGCAAGTTCctctAAATTTGAAGatatAGATTAAACATggaaggaaGAAACaggaaggaCCTTACCGTAGCATCAACCTTATgagaGCaaaaTGTCAaacaacTGTCTTGTTCAAGAAAtttt[A/G]GCTgcagcaTTaaaaaaCGATGTAACTTTCAACATAAAGCagagaaaaTAGCAGtctcTGAAACATgagaaacaaaacaaggaggaAAGTAAAGCAGAATCAATGGAATGTTTCCTGCTATGCAGATTCCAACCTGTACCATCAAATTCA
chromosome_1:6841080	Valid	ATaagggaagggAagagAAgtggtgGGAGTACCtggtggGTGAtcgtcgCCGGCGAagagACCAAGGAAAGCCTCAGCACCTGGGCCCTGGCCTAGggcggcggcggcCCGACAGTCGTATGAGCgagaGGGTAGCGACTAGCgagaGAG[C/A]gagagagagagagagaGACaggaggGAagagGGATGCcgcgGACGGAAggggAAGCAGGTTATGCATCggaggaaaaaaaACGCACGGGcttcttGTGGGCCGttttCAGTTTCTTTGAAAGTTTCTGttttttAttttTCTTtctcTCG
chromosome_1:6855529	Valid	GtctcActctTCAGGTAAatcatcATTCTGTTAATACtgatgaTGAATTtctcAATTAGTACggtggtAATGGtaataaTGGTCTATGGtgctgcAtgtgCACTACAGGgcgcTGCACgagaaagaagaggaggGCGGCAAGTCCCGTGG[T/C]CCGTcgcgGATgcgcttcttcCTGATCGtcttctTcgcgAGCTTcgcgtactacgcgcTGCCGGGCTACctgctgCCGATCCTGACcttcttCTCGTGGGCGTGCTGGgtgtGGCCGcacaGCATCACGgcgcAGCAGGTCGGGTCCGGG
chromosome_1:6881699	Valid	AACCCAAGCTTGGAACAAGACatatCTATGAACTCAGACTAAATtaataaAACAGAAGGTGCAATTTCACTGTCACGACCAACAGaaaaCAAatcatcATCAGCatatCATGCTTTGGTAGAAacacAAGATcacaGATTGAattattAA[T/C]cacaGGTGCATTCTGTACAgtgtACAAGTACAAttttCatatAACCAAATAAAGCACCAAATACagagGTTTATGAttttTATTTGttttCTTGGaaaaGcacaATTTAATCagaagaGGAGGCTGGCCCAagcagcTATGAAGGCAAAG
chromosome_1:6882624	Valid	CCggtggtCTGATTCAGGAAACAGGATTCCAGGAagagGAggggGCGAGGgagacgacgaGAagagAAGggttggttACCGgagaCGGCAGCCACCTtgtgCcacaGCATCGGATCCATCGgcgcCACCATCTTCctcttctcttTCGTT[T/C]GCctctTCGGcctcctTTGACTTGctactactgctgTCTGCTTCAGCATTCTTTCctctCCTTGCtcgtcggcgcTGGCCGTCGAcagtccagtcAttttGCGGCTGTTTGGGCCGCaaaaATAAACCTGGACCAACGCTgtcgtcCGAG
chromosome_1:6887826	Valid	GCAGTggcaaggcaaGAGCAGACCGctctTACAATTCTTTCGGCAGGCCAATGTCAAagagctctGATcaccacAAGCCTACCTCAGGAACCAGcaacaaGcgacgaGtataCAAATCTGATCATGACaaaaTCAACCAGAACCTGtttt[G/C]AGTTCACcatcatCATGAACTTGCCACCGAAGGCAGCCTCCAGCTtgctgcTCtgtgAAatatTtataAGCAtgtgGACttttATGGTCCACTGATAGTGGTTTgagaCAGTGAAATAACAATGCTCAGGATCTGTCAGTGAATGCAACC
chromosome_1:6889650	Valid	AGCTCGAGTCTACTGCCAACGTGGACGAGTGGACCCGAGTCCACctctGAGGCTTTGAcctcctcctcctctctctctCGATGgtcgtcTtctcCACGacacCTCAAccccAATCGGAACCCGGACCCAGAtctcCGaaaaATccccAAT[C/A]ACAATCTGCGGTccgccgTtgtgATTacacCTTCCAATCCGATCCCAAGTCTGTTCGATGCGAATagcagcGGCGATTTAGCGAACcgcgCGTTCGCtagggttagggtTTCGAGGGTTTgcgcTAGGGTTTGGgcgcAGGATggggCGG
chromosome_1:6890070	Valid	GTTGCTGgttgttGGTTGCAGGTCGAAGCggaggaGGGtctcggggTcgggcgggGAcgcgACGGACTCCATTTCAgccgccATCggggGAGCTGgagaGGGAggggGCaagaaggcgcTCTACCACTGCAactactGcaacaaGGACAT[A/C]TCCGGGAAGATACGGATCAAATGCTCCAAGTGCCCTGACTTCGACctctGCGTGGAGTGCTtctcTGTTGgcgcTGAAGTTAccccacacCgcagcaAccatccatACagagTCATGGTTAGTGCACTAGATCGTttgttgTCTTTGCTT
chromosome_1:6890689	Valid	GTGCttattaTTCCTTAACCCATGTAAACTCAGCCTTCTAACATTGCTTACTGAAAgtgtCTTATTCTTTGATCATTGCTTAGCCAAAGtataTTAATACTTGaataatAttttGCAACAGGACAACCTGTCTTTCCCACTTATTTGCCC[G/A]GACTGGAATGCAGATgaagaaATtctcCTCCTTGAGGTAACATtgtgtttgtttgGtataTTTACTTCCTGgagaTtgtgTTTAATTGTTTACCTGTCATGATCAAAGGGAATTGAAATGTATGGTCTGGGAAACTGGCTTGAAGTGGCA
chromosome_1:6895293	MULTIPLE_PROBES=1,	CAGGAATGTCGCTCTGCTGGGTGCCGCACACTGGCTGAAGCAAAGATACACATAGAACAAAAGAGGAAAAAAGAATACGAGCTGAATGCCCAAAAAGCTAAGGAGAGCAGCCTTATTGCAAATAATAAATCGGTACAGAAGATGAATCGA[C/T]CTATGAAAATTGAGTCTGATGGGAATTTGGATCCAAAGAAAGGTGGTGCTGGCTTGGATTCTCCTAAAACTACAGGACTTACAAGTGTTAAGCAGTGGGATGACTGGGATATAGTTGGTCTTCCTGGGGCAGAGCTATTAAGTGCTAG[T/C]G
chromosome_1:6895442	START_TOO_CLOSE=1,NO_VARIANTS_FOUND=1,	TAAGTGCATTTCatatCCCAGTACCCTGTTCGGTGACTGTTGAtctcATTTGGGCGTATTAGTATtgtgACCTTGTTCATACCttttgtgtTTGTTAAAGTAAGGATGAACATCCttttttttTATTTCAGGaaaaGCTTCTAtgttgt
chromosome_1:6895668	Valid	CAGAACAGATTGCTACCTAGTCATTACCTTAGAATGCaggaggTGTTGATGCAGgagaTATTCAAGGGTAgtgtC[C/T]TAaagaagGAAGATGCCCATGTCTTATTTAAGGTTGATCCTACCAAAGTAGATAgtgtTTATGatatGGTAACGaaaaAGCTGGGCAACCATgaggagGCTCCAACTGTCTAGCTTATGCttttGAGCTTGCctgctgTGACATGCCGAA
chromosome_1:6895973	Valid	ACAAATCTTGGTTTCGccccCTTTGCAgcgcATCTGAACCATAGCTGAAGGTGGAACTGTACTAAATCGAATTGGCCATAGTTTACAGAAATTCatatCAGTTGTCAGAAGcacaATAAGGCATTCCAGCCAAGTTGTaaaaTTATTCCC[C/G]CCCGACCAGAAtgtgTAGCATGAGTTATTCATttctgttctgCCATTGTCgtgtACTGTTGCAGTtgtgGTAGTGCCttgttgtagtagGtataGGTGCCTGAGTTtataTGTatcatcgtgtATGTACCATTGGTCGctctAttttATG
chromosome_1:6907067	MULTIPLE_PROBES=1,	CTTCGACTGAAGTTCGTCCAACTCCATGGCTTGATACTGCAAGGACTCATTACACACCTTGATCTCTTCCTCTTTCAAGTTGACTTGGAAAACACAGTCCTGGTACTCAACCAGCAAAGCCTCCATGTCCTTTGCCCTACCCTCCCAAAT[G/C]TCTG[C/T]CAACGTGTTGTTACGGACAAACTTCTCAATGTCAGTTTCCAGTATGGAGAGGCAGGAATCCTCTATTTCTGCTTCAAGGACTGCAATCTCACAATCAATATAATCACATTTATTCATGTTTTTTATTTCCTTTTGTACCATGGAC
chromosome_1:6907072	START_TOO_CLOSE=1,NO_VARIANTS_FOUND=1,	AGCTG
chromosome_1:6907307	Valid	TTcgcgGGCCTTCTGTAGTTcacaCCAAAGCTTCATCCGAtcctccTCGGATTTcagcagGTCGGttgccttgccATAGTTCTT[G/A]GGTTTATGCATTGGTGCAGTAGAAGTATCCAGGTTATCAATAGCAAACAGGACCttttCTtcctccTTTCTTTGAGCTTCATAagagCGAAGTTTCCCTTTAAGGCCATCAAttttGCTtctcAACTCAGTTTCAGATTCACGTGctctT
chromosome_1:6907603	Valid	GTTCTTGCGGCAGATAGTTCGAttttGCGAGTTTGgagaTGATTCAACTGttctttctTCTGATTCATTGATTCAAGGCTGGCATCAAACTTGGActctGCAAGACttttGGTCTTNaaaACCAAGTTCCAatatGAtgctgcAG[T/G]CgagaAATACTTGTCTTCGAAAGCAtttttcttctCCtgtgATTCTGACAGCATAGACTTCAGGACAGTGATGTCTTCCTGacaacaCtgtgCACCTAGACGCTGAAGCTCAATTCTTGCAGAAAGTTCTTTGGCCTTACCACTAGCCAT
chromosome_1:6907874	Valid	TTCGAGTACCTTaaaaTATTTAACTGCATCCTGAGCAGacacAACCTTATCTTGGACAAGCTCCAGCTTACTCCAAACAATCTgcagcaCTTCTGCCAAAGCTACAATtgtgGAATTATG[A/G]ACATGATTCACTTCAGGATtctcAgctgctTCACTCATTTCAACATCTTtctcGTCCAATTGAAtctcCTTTACAACTTCagagTCGCTTTGctctaaaaTCTTCCGTTTGAATTCAtctcTTTCCTGCATAGCTTtctcATACAAACCC
chromosome_1:6908125	Valid	ATAAGTCTATCAttttCCTCATGCAtctcCTCCAGCTGAAGACGCAATTCAACAGATGTAATTCTTgagaAATTGTCCTCATTGGTGCAttttTCATCTA[C/T]TATCTTAGActcctcTGCcacaTTGGATGAGTTAtgtgAATGCAAATCTGAtgtggctgctGGTTGGGCATTcagcagATCttcattcaCAGGGTTTCCATCTTGATTTGCCTCAACATTaacaacAGCATGTTCATagagCTCAACCAA
chromosome_1:6910418	Valid	TtctcCATTGCAAAttttGTAATTTCTGGATTACGATCTAATTGGccccGCAGGACctctAATTCCTTTACAAGAttttCCTtctcTTGCaaaaGAtgtgCTTcagcagATAATTTCCCTGAAGCAACCTGCTCCAATCTTTGGATCCGT[C/T]CTTCACGAAACCTAAGCCTCAACTTGAAACttttTAtctcTTCTGTCttttGAGCTGCCTGAGTAGGAACAGAatatAAATCAGCAAACatatGACTATCCgtgtatatttttGCTTTAAGTGCTTTGAAGatatGGATGCaaaaTCATG
chromosome_1:6910887	Valid	TTTACaagaaagaACAGCTATGAATACCtgtgTAGCCCttttATCaaaaGTAAGTGGAGTGAACATGCCATGACCTTGATCCCATTTGAAtgtgCCggggGTTTcacaAACAGACCCATGGGAGGCAATGCCTTCTGttttATCAGAACC[T/C]ttttGTCCTTGCAAACGGCTGATTACTTTCTGTaaaaGTAGATAAGttttAAGATGTATGATAAACTacacATTACAAATGtataTCCAATAAGAatatCAGTAAatatCTGGTAAAGtataACatatATACCTTAAGGTTCTGGATCTG
chromosome_1:6924206	Valid	AacacAAGGCAATGTAatatGAATTCCTATCTGAACCGATTCAGCGTTTAGCATGGATTTAGTTtgtgtgtgtgtgTTAAGTCCCAATTgatggatgGGCTTgagaGTTGGGCCTGAgcttgcttGTATGGCTACAGACGctctTTtctc[G/A]ttttACAGTACtgtgCGActctTATGACtataAGCAgtgtACATGTTTGctctCAGATCGAGCAacacACTTGGGATGtataCTTGCCGCTGGGAGCCgatgatCtgtgCTGCCATGTtctcGTTGCTCCTGCAGTCGGCAGTGGAAGTT
chromosome_1:6932472	Valid	AAACAGTACCAGATagggagggTCGGCAacgacgAcgcgGTAGGCGTGCTTCATCGCcggcggCAGctcctccggtcggtTGTAGTCGTAGAAGGTGAAGTcgccgcCGTACTGCCCGAACCGCtcgtcgTACTCcagcagCTgcgcGGG[T/C]ACTCCCGggtcggtcttcttcAGGTAGGCGTagagCGTCGGGCAcgcgATGCAGGCCACGgcgccggcggCGGAGCCTGAGCCAGAAggggAGACGAGGCGgacgacctcctcCACCAgcgcCcgcgCGGTgcgctcgtcgTACCAGAAC
chromosome_1:6947046	Valid	cgcgCCCGCCATTGGCACCTTCAAATCCctctCCCGGTCCcggcggGaaaaTATCCtttttttcctccGTGACGATCCGCtcgtcgTccccGAttgttgCCTTCcggcgcggcgAAAGAAAcccccgtcccgtccGTGATGGGATTCTGG[C/A]CTGTtctcCTCCcggcggCGACAATtactgctactgcTGGAttactacttactacGTACAactactGCcgcgGTTAgtgtGCGTTgaaggaagAAGACGATgaggacgaggacGGCgagagccgccGagtagtGTTAGCAagagAACAAA
chromosome_1:6947420	Valid	AGCAGTTTCATccccAccccCATCTGAGCGACCCAGAacacCGTggggACGCTCGGGAgcgcAGCACGGCGAGGCagagCCGAGCAACGCCGGCAGCtgtgGGAAGATCGAGCAATGCcgcgGAAAggggAAAGCCCAGACGCTCGAGGA[G/A]GAagagGATGGCTAAgatgatGCATGCCTgcgcgagaTTTCtataTATTtataaagaagAGCAAGGACGGGActgctgttacttacGGGATgaggagGCtaggtataggtaAAGCCGtctcGCTCAAGGCAAGAACGAATCcgcgTGGTG
chromosome_1:6957551	MULTIPLE_PROBES=1,	GCATATGGGCCTGTTTGGGCCAAGATAACGTTTCCTCCTCCTCTTCCTTTGCGGTTTCTTGCAGACCAGGCCCCGTGCCGTGCGGTGCGGGTGAAACAGCGTTAATCCAAACTGAAACCATTACGGAATTTTCTCTATTCCAGTTGCAAC[G/C]CACTGGAGACTTTATACTTTTTATTAACACAGGAGTAGAGATCGTGCACGCGCTACACTGAGCAGTTTCTCCGCGCCTATGGCAGCATTTTTTCCCCTTTCCTT[T/C]GCAAGCAGAGTAGCGCGATGGAGCGCAGAAGCCGACGACTGAGAG
chromosome_1:6957656	START_TOO_CLOSE=1,NO_VARIANTS_FOUND=1,	AACAATagagGCGGTagagGATCCAACCCATacttgacacttgacACTGACCGTGActctCAGCCAGGAcggcggAGGTAGCATACTGCATACCAgcgcGAACGT
chromosome_1:6957854	START_TOO_CLOSE=1,	AAcgcgCCTGAtctcTTATTGTTCATTCCAaacaacCcactcactAA[C/T]AaccaccGCCTCAAGAATGcaccacTGttattaCCcacaGGccccAACGCTGCCCAAtgtgTgcggcgTTCGTTCCCTACTCACCTGGCCGGCTGGccccCAACTAATTCGAAAGCCTCGTcacNccccccccccccccccCcacacaca
chromosome_1:6958018	START_TOO_CLOSE=1,MULTIPLE_PROBES=1,	CACACACACACAA[G/A]CACACAATTCACT[A/C]AGTCACTCACAGGCCACCACAAGCCCATCCTACTCATTTCGCGCCCTTGGTGGTGAGCCCGAAGCCGAACGGGAAGAGCGGGTCGTAGTGCTTGTCGCCCACGTTCATGGGCAGCTGGTCCACCGACTTGAACCAC
chromosome_1:6958032	START_TOO_CLOSE=1,NO_VARIANTS_FOUND=1,	GTCcgcgACAGCTT
chromosome_1:6958366	MULTIPLE_PROBES=1,	CGCCACGCCCTGCCCCTCCGACCCCGGCAGCCACGCCGCCACGAACGCGTCCATGTCGCCCACGTACGGCTCCACCACCAGGGGCCTCCCGGAGATGAGCACCACCACGCACTTGGTCGCCTTGCACACCGACTGGATCACGCTCGGCCC[G/C]GGCGCCGGGATCGTCAGGTTCAGGTTGTCGCCGAACGTCTCCGCGTACGGCGGCTC[A/C]CC[C/G]ACCACCACGATCGCGTAGTCGTACTTGTCGCCGAGCACGCCGCTGTCCGGGTTCTCCGAGTACACCACCTGCGTGCTGGGATCCACGGTC
chromosome_1:6958423	START_TOO_CLOSE=1,NO_VARIANTS_FOUND=1,	GCCTCGATTCCGgagaGGAtcgtcgTGCCTGTtNcatccaCATCCCATCGCAAGTTA
chromosome_1:6958426	START_TOO_CLOSE=1,NO_VARIANTS_FOUND=1,	TTA
chromosome_1:6958856	Valid	CCAtcctccGCACTGGTTGCCCAAGTCGTTGGCGTGGCTACCGGCGACCAGGATCTTACCGGCcttcttCGGGAggggCAGCAAGGGAGCagagGAGGATTTCCCGttcttcagaagaACCAGGGACTTCCTGACGGCTTcgcgTGCCAA[T/C]TCCCGgtgtTCCtataTACCAAGGCCGgcgcAGCTAGATGCATCAGTAACCAttttCAGCATGTATGCAGATGAGCatgatgAGgtgtTAAGAACTGACTTGCTTCCCGATTTCACCGGCAAGGCTAGCATCggggTAAGGGTtctcAAA
chromosome_1:6959683	MULTIPLE_PROBES=1,	CCTGTTTGCAAAAGATGTTCAAATTTGAGTTTGTAACTGACGTGAATATATAAACAGAAAAATCTTGAGCCTTTGTAATGACCAACTGACCCTAAACTTGAGCTTGTTCTTGAGAAAATCTGTGACTAGGAAATGGTTTGCGTGCATCTT[C/T]TTTCCATTCCAGCTGGAGTACGAGGTCATGACTGTAGAGACACCTCG[G/A]ATAATAGAGTTATAGTAAGGAGGCAT[A/G]TGGATGCTCATCAGTCCATGTGTGTCGATGATCGTGTTGTTCTCGTTGATTCCCATATACGTTCCACCATCACCA
chromosome_1:6959731	START_TOO_CLOSE=1,NO_VARIANTS_FOUND=1,	ACATAGTGCTTcgcgCATgcagcaACcttcttACTGTagagTACAGCA
chromosome_1:6959758	START_TOO_CLOSE=1,NO_VARIANTS_FOUND=1,	GCGaaaaCAGATTTAGTTCAGCATTGG
chromosome_1:6960041	Valid	AATTGAACATTACTTGTCTGCTTCCACCttttaaaaCAGAAGCTGGctctACAAGCCATGAAATAAGACAATCTAGCtataATCTGTTTGgtgtAGtataCCTTccaccaACatatGGTCTTCCcacaAAAT[T/C]CGCAGGAGCATCGCCTTGTAAGCCagagATGAGTGAAGTCAGTGACTGGACAACCTTTGGGTCCTCACtataGctctCATagcagcGccccCATCTTGGAtctcTACAAACCTGGGCAatatCATGTAAGCTACAGGCATGAGTTTAAAG
chromosome_1:6960579	MULTIPLE_PROBES=1,	CACTACCATATGAGCATACTGAAAGGCATAGCAAAGTAGGTGCAGCTTGTACCTGGTAGCTCCAAGCCCGACGTTGTGAGGGAAGATAGTAGCTTTGTAGACGTTATTGTGACCATGCACAGCATCAATACCGTAGATGATCGGGATACC[A/T]AGACGTGTAGAAAGAGCGCCCTTCTGCATCTCAGTCACCATG[A/G]AGGCCCAAGCCTCAGCAGATGCTTGAGGAGCAGGCACACTGCCTCCGCCACTCAGTACGCTACCTGCAAAACAGCACAGCAAAATCAAATGCATACTCGCCAGTCTG
chromosome_1:6960622	START_TOO_CLOSE=1,NO_VARIANTS_FOUND=1,	TCACCTtctcCAttttTCAgtgtTAatatAATCTGACATACCT
chromosome_1:6960975	Valid	TCATCTGGCCAATCttttCTGCAagagTCATCCGACTcagcagATCCTTGacacGAACAGCGATAGgctgctTCGGATCCTTGTACTTGAGGTAATCTGctctccccAACGCTAACAGGCAGAACATgagaACAAGGGTGATCTtgtgTA[C/T]GTTCGCCATCTTGTCtgtgTGGTTCTGATcaccacGAaccacctatatataGACCTGGCAGAAGGATGCCAAACAGATGAGTTAACGTTCAATAAAGCTTATTCaataaataTGCAatattataGTAAGtctcTTGTTTaaaaaacacaC
chromosome_1:6961251	Valid	ACATaaaactctATAATTGGACCGGTTCCAGAtgctgcCATaaaaaaataaaataaaaaaaCACGcacaAAAGGGAGCAGATAACTTaaaaTCGGTtgtgttttGTGCctttctttGTTTGAAAC[C/A]GCGTAAAGTTGCTGAAACCCAGCATGTTtataGGGaaaaCAAACCCAAAGCTACCTAACCTTGATTGGTTGAACTGAGCCGGcacaaaagaaagggggtgatgaAGAATaaaaTGCAGTTTGAACAGAATACtataGGcaccaccacaTC
chromosome_1:6963049	Valid	GcacaGGCAACCAaggggaggggGCTCACCGATTACcagcaggcggcgCGGTGACgagaCGgagaGCGGCCggggGAGTGGgcgctgcgcctgcgccGGCGagcagcAGcacaGCTTgcgcACCGGGAAGCtggcagtggcagCTCGCTC[A/C]CCCggggCAGTGAAGGCTGGcgacgaGTGCCGAGGGCCCGAGGCTTTATTgcgctcgtcgTcgccgcCTTTACTGAGCCGCttttttttttCAccccGGGAATCTAcagcagAacacCAAAGGCTGGCGACtgtgAATTTGACCGTGCTG
chromosome_1:6982485	Valid	TtataagagACGttttTGCTAATGttttCTCACTATGccccTGTccccttgttgATGGGAGGCTCATGATCTAACTACgaggagAAATAGAAGTaaaaaaaaTGCAATGGGAAATACctctgaggagTACTCCAATTCTGCATTAGGAGC[A/T]GAacttgtacttgtCACCTCATGGACCATAAGTtgctgcATGAttttCaaaaTGGatatCTCAATTaaaaATAAGAACCGATTGCATTTATGTaaaaTAATTAGCTTACTAgtgtACCTGTTCAGTAACAGGGATGtataTGTAATCTTC
chromosome_1:7006805	Valid	CTGAatatACCCATAGTTCGttttACCTGttttGATTAATTTAtctcagagCTGACATGAttttttCTttattaTAACCCAGGTTAACAAATGTCGATGAGGAAGGCCATCtataTggggTTTCTGGAGGTTCTGGAGGTTATGCAGAAA[C/T]GGTCTTTCGCTATgcagcaCATGTAATTTACAagagAGAAATagagGGTCctctTGACTTTAGAATCTTgagaAATTCAGAttttCGTGAAATTACATTGGAGGTAAACTCATTCCCTTGACGATCGTGGaaaaCCAGTAattattTTAC
chromosome_1:7008138	Valid	TGCtataACTGCagagTAttttCTTACCTGTAATTTGGtataGCCTACATGAATtgtgTACCTTATGAGTTATGttcttcCACTAATtgtgTATCTtgtgTACCAGatatCAatatTGGATCCTTTCAGTAACCCTATcgcgaaaaaaCT[G/A]TacgacgAATGGCTggggCAACCTGGTTCagagAATGCAaagaagTATCTGcacaCAGAatatCACCCAgtggtgaaaagtgtGGCCTcacaGTTACAGAACTGGTGATagagGTTTCTTATTGCACCGGGAATTCCTATGttcttcAAG
chromosome_1:7015775	Valid	AAAGTGATTTAGCTtctcCTaaaaACGACAGTCCATaaaaACTAATGCCTGGttcttgattcttgaAGaaaaATTGAGCttttACTCGAGGCAGTTTATTCAATGACAGATGCAGGTGAGGTACCgtgtCcgcgTGCAGCGGGTGATGGA[T/G]CCCGGTcgcgTCCTgcgcGGTGACGGTCTGCAGCCTCCAGCcgcgGCCGTAGTCGGCGAGGGCcgcgCTGGGCCCGAAGCTGACGGGctctTCGCCGTCCCTGACGGCCTCGACGTGCAgcgccggcggGGccccggggTCGAGCTTGCG
chromosome_1:7016279	Valid	CGGCaggaggagagCAGGTCTTACcggtggcggtggaggaggAGCGTCGCCGgcgcCGTCCTTGCCCGgctgctGGGCGTCGCCGGGCAGCTgcgcccgccgCTCCATcgccgcgcgcGCTGACTcgcgccccGCTGGGTAAGCTGCCCG[G/C]TGCCCACCCTCGGATTtgtgACGGCAggggTggggCCGTGCGGCACGCCTTTGGTTGACttttACCttttGGATGgtgtGCTGTTCGGGACGGATTcgcgCTCGGTAGATTCTGGTCcgcgTCGCAAGTCGGTCAGGTCCGTCGGAGCAG
chromosome_1:7016801	Valid	ATACCAGGTaaaaatatGTAAATCGTTACAGTGATCAaagaagCcacaTCCTGTTTCCatatGGTTCCCAGTAGaaaaTTTcagaccagacCAATTgagaACTACATGGTaaaaCTGAtctcAGGTTCCCAgttgttCACTGTTAACCTT[A/T]aaaaaaATTGCAGATTCTAATTGTACaaaaGAatatGTtctcAAAGaaaaAGGAATAGGGTTACTGCAAccccAACGAATCTAGCCTTGtccatccaACTCcacaCACCAAatatTTGGCCTActctTCGttttCCTTGGTTGCTATCTA
chromosome_1:7017222	MULTIPLE_PROBES=1,	GTTGTTTTATTTGTGCTTGCTTGAGGGTCATTTGCCATCCTGGATGAAGCGCCATCTATGGCAATGTTCCCCAACTCTAAAGCCATTGCATCTCTTTCTTCATTCTCCTTCTTTTGCTTCTCAGAAACACCATCAACTGAACTCTGTGCT[A/G]AGTCTGGCAGTGTCTTAGGTTGCTGTCGGAGGGGACCAACATCAAGCCA[T/G]GGATGCTGAAGCAACTGAGCAGCAGTAGGGCGCTTCTCAGGAACAAAATCAAGTATTGGAACAAGAAAATCCGCCATCCCAATAGCATTTACTTCAGTGA
chromosome_1:7017272	START_TOO_CLOSE=1,	ACTCGTACTtctcCATCAG[C/T]ACCttgttgagagGCCAGAACCGCAAGCGT
chromosome_1:7017392	START_TOO_CLOSE=1,NO_VARIANTS_FOUND=1,	CGGAtgtgCCTCAAATccccATACCGATTgaagaaGTCACGTGAATACCGaccaccCAATGCAATCTGGGAAAcatcatTTGTATGACaaaaTTAAGAacacTATGATCttttGCTTAAG
chromosome_1:7019542	Valid	TGCTTGTATGTCCAACATGCATTTCCAAAGTccaccaGCTTGCAttttAGATCAGCCTCCATTGCCAtcttctTCTTGGccccTTTGCTAccccGTCTAtctcgtgtTGCCCGcttcttAGCTCCATCCTGAATAGGACTACCCTCATTT[T/G]TTGTACCCAGAtctcCTCGGTCATCTGATCCATCtgtgTcagcagATGCcacaGCactactTCCTTCTGAAGTTgcagcaGCTGCACGTTTGGCTttcttcCGGAtcttcttcttctGGTTCTTGGTGAGGccaccaTTTCCTGATtgtg
chromosome_1:7019838	Valid	CAGGCACCTTTGGAGGTGGCTCGTCTGTCCTCGCTGAAGGCaaaaCCAggggTAAACCTGATTTCCGAGGGTCCTTagagGGGTCAATGGTAGacacAAGCAatatATtctcTGGCTTAAGGTCAgtgtGaataatAGAAAgtgt[G/A]CGGTGGAGGTAGTCAAGACCAATGAGCACGTggcggcatatCTCCTTAACCATCGGAAggggAATTCCACGATAATCCgtgtACTTTATCAGGGTCAATAGGTTATCACCgagaAACTCaaaaACCATGcacaCATGGTTACCATTAGGA
chromosome_1:7025738	MULTIPLE_PROBES=1,	TCACTGATCACACACGTTCCTGCAGGAACTGGCAGGCATGGCGGGCTTCTGCACTCCTGCTGCCACTGCAGCTGCCCATGCCACTCCAACCCCTCTGGCGAGCTCAAGGAAGCACATCGTCATGTGCCTCTCCCCCAAGCCANGCGGCGG[C/T]GGCGGAAGCAAGAGGGTGCGGCTTGCGAGTACAGGCGCAGCTCCTCAGGTGCGCGCGCTGGCGCCGGCGACCGCGGCGGAAGAAGC[G/A]GCGGGGCCCTCCCCCGCCCCTCTCAACGTGGACTACCTGGCCGCCGAGTTCGCCGGCCACGGC
chromosome_1:7025825	END_TOO_CLOSE=1,	GTCAGCTTCGAGCCCGTGGgcagcaGCTgcgcCGTCAAGATGgcgcTgcgcAACGGCAGCGTGGC[G/C]CACGtgctgcTccccAGCGGG
chromosome_1:7025954	START_TOO_CLOSE=1,NO_VARIANTS_FOUND=1,	CTCGTCACGTCCTACAAGCCCGCCAtgtggcacggcacgGTCACGGAGGTGCTCcacaCGAACGTCGCCGAGGGccccggcgggcgGGCCGTCATCcgcggcggcgTGTCCGTGGACCTCCGTTgcgcT
chromosome_1:7026607	MULTIPLE_PROBES=1,	GAGCACCCCGGACGCCACCTACGCCCTGGGGCTCCTGGGCTCCGACTACCGCAGCGTGGAGCCCGCGCTGTCGGAGTTCAGCATCATCCCACCGGACTACGGGGCCGTGCAGCAGTCCGCAGCAGGGACGGCAGCGCGGCACCGGTGGGC[A/G]AACAGAGGCTTGGACATGATCCTCTCGGGCGG[C/G]CAGGACCGTGGCGCGGCGGACGAG[C/T]CCGACGGCGAGGAGGACGACGACTACAAGCACATGACGGATGTCATGTGCCGTGTGTACAGCAACGCGCCCAAGGAATTCACCATCATCGAC
chromosome_1:7026640	START_TOO_CLOSE=1,NO_VARIANTS_FOUND=1,	AGGGTaaaaACCTTCGgagaTTGGCCATtctcT
chromosome_1:7026665	START_TOO_CLOSE=1,NO_VARIANTS_FOUND=1,	GATTtataTTCAGGCCTTGTTTACT
chromosome_1:7027381	Valid	TCCAAACTAAACAAGGCCTCAGTTGACTGGAAATGCAGGGCCTGAACGACTGATGCGAGCttttgcgcGGGAATCGTttgcattgcaGGGCaggaggAACTCGGTTCGCTTGcacaGGAAggggTTCgaggagCTGTACGTCTTCAGCCC[A/G]GGATCCCAGTACCAGTGGTACGGCAAatatGCATACGTGGTCGTAGGGCCTGCCATGCTGGAGCCtgtgATGCTGGGACCTGgagaCACGTGGCAGGGAGCTCAGCACCTGCTCAAccccAAtctcTAGGAATGCTAtgtgGgagaACTG
chromosome_1:7027686	Valid	CCCTGGACATGTcacaTGTTcgtgtacgtgtaTCCAGATcagcagATGAGGCCAGGCgagaCGCaaaaTAATTGGAAATCCAaataatTAGCGAGTACAGATGTTGGAAATGCTGTCCATAGTGAATTCCtgatgaCAgtgtTCAatatT[T/A]GAattattGGTCGATGTCGAATGCGATAATGCAAGGTGACCcgcgACCGaacaacATCTGCATCAGTGAacaccaccacAACGTTAATTTcacaTCAGACctgactgaCTAGCAAACATCTATGTCAGGTgaaagaaaAACatatatatT
chromosome_1:7032813	Valid	AAGAACAAAGGATCTGCGTGAAAGACCTGCCTAGaaaaaaATTCAGTAACTATCAGACCCATGAttttaaataaatATTAGGAacacAATACatatACcaacaaTGCGaaaaTcacaAAGGATGCTcacaTTGACTGCTTCTAGCTGGGA[A/G]ttattaAGATTAGttttGAGGTAATCCATAAGTGGCTCCGGAACATTCcacgcacgACTTTGATCGTCACCATCCTtgtgCTtctcAGTAGCTGAAAGAATCAAATCCTTaaaaGGtataGAAGCTACAGAATGCATAGCtgtgAACTCC
chromosome_1:7049508	Valid	TAAACTGGACcatcatACCATTGAGCTGgagaACGAacacCATtgtgACCATAAttgcttgcAGAAGGTCCACCGCCTTGCATAGGTCctctTCCatatGAACCATTGTTTGCTACTGATACATTCAGGTGGGTTTGCTTAcgcgGCAGC[A/G]AACtgttgtGAGCAGTTGTCATACCATTAGCACTCATGTTTGGAGTTGCttttGTTGCATCTACCaaaaCTCGTGCctgctgACTAGCAACagagGGCGGTTCAGGTTgagaACTGGCAACATTTacacCATGttttGCGTttgttgGGG
chromosome_1:7056267	Valid	tctcgagagagagagagagagagagagaGGAAGgagaagagaagagaACcacgcacgCTGTTGCTCCAAGTCCCGGACCCGAGTGACGctctGttttCCCTcgacgcgacgCAGATGCCcggcggCCAAGCAcgccgcATCCGAGCCCAG[T/A]CAATCACCGgagaCGAAagagaaaaAGCAGGTGgagagggaggggagGGGAtccattccatggttggttGGGAGCACCGCCCggggCTTCAgtcgtcATCTGCCAGGTAATGCGActctcccctgatgaCATGAAATgcgcATGGCTATT
chromosome_1:7057990	Valid	CTAAtgtgTTGCAGTTCATCCCatgatgTCCCTACATACTGCATTATGGataataTTTCAATTTAATTAGCActctCTTGCTGATtataATTTCTGTCTTGTTaaaaTTACGaaaaaaAGATGaaaaatatTCACctctTCAGTTATTGT[G/A]GAGcaccacTGCTCCAGGTCTTGTAAACCAGCCTTTAAGAACTccccATTGCTaaaaGagcagcATTCCcgacgaAGTAGCAAACTAAACaaaaAGGGCAGAAATTTGAtacagtacagAATCAACCATGTAAAGCATTTACCAAGGATA
chromosome_1:7060059	Valid	AGTTAATGCTCCCAagtagtGTTTCTGCAAAGTtctcTTCAATGAAATTTACCTCGATTACtgttgtCTGATTCATTTCAGGAGTGACCACTGCCTGAACAGCTAGTGCAGAATTACAGCGGAGCAACTCGAtctcTGACTCCAAGGTGG[C/A]AATCTTGCTTTCGAATCTAAACatatCCttttttTAGTTtgtgAGGCTTtctcATAGGACATGAGTACAACCCAGAAAGGaaaaaaatgtgaatgtgaAGTATGCatatTgtagtaTGTACctctCTATCTGTTTGGATTTATCTTCATC
chromosome_1:7061687	Valid	TTGCTcacaACTGACATTGAGGGcacaAAGTGCTCAAAgtggtgATGAAATACctctCCAGAACTTCTgagaTTGAACTGAGGCttttCGTAAGTTAATGAATTCCTTTCGCATAAGAtgtgCCTTtataTGCctctGGATTAGTcgcgC[G/A]GCATTGGCCaaaaTTTCTGctctTCGAGCATCCAGctctGCCATCTGGCCAGctctTAGGAATACCTTAGttttCCCTATCTGATaaaaaaAGTCTAATTTGAGGTCTTGGaaaaaaGTTAGGCCTTGaaaaaaGAAAGTTCTGtataCG
chromosome_1:7070109	Valid	CTAgacgacGAAATaaaaCTAggtggtTTGtctcAACATTGTAatatTTacacAATtataTCaataatACCTCAACCAAACATGTAAGCTTTACTTGCACTTACCAAGAATggggAGAttgttgTGAAACATCACTGCAAGTACCATCAG[T/C]AttttTGCtgttgtccccAGGctctTTGAccccCAAATCTAAGGGATCAacacTTGCATCagagCAAagagAATCTTCATTGGCTACATCAGGTGATTtctcAGttttATCtataGAGGAAACAGCACCGGCTGtataAATGTCtgatga
chromosome_1:7077521	Valid	GTGCCTAATCCATCACCTTgagaAatatctgctgCAGGAacacCAGGCATTCCCatatTATtctcAGAacacCTAGCTGActctTCCgagaCATCACTcgcgTCCAAGTTAACCAATCCGTTAGCTTCCTCACCATTGCAAGTAACTTCC[G/A]TCGGCACCCTGCCTTTGCAAGACTCAGCCTCcacaATAGCCTcacaATGTttcttcTCCAAACAGTAAGttttGCTGACCTCcacaCCCACTCcacaGGCTGCCTCAGCTTCAGCACGCAGCTTCATGGCATCGGACCTCAacacCCTTT
chromosome_1:7101843	Valid	AGTATcacaCAAGTCATTGCATACAAAGAATTAGGAAGgctgagctgaAATGCAAACCTGCAGTAGAAATCGGCAATCTAGGAAGtttctttcAGGTgagaTCCcatcatTTTGAAAGCAAATGAAGATTGcatcatTGAagagGATTCA[A/G]aaaaGACGTTAGCTtataCCTCGACTAGacacATGGTCACTAAGgtgtTTGTCCTCGAACTAACCTGTTCAGAtctcCATAAAGccccACAAAGATTCCAGTCATCCTTGCCTCCCTTTCAtctcTtataAagagATAAGGGCATCCTGC
chromosome_1:7102987	Valid	ATCCAGCCCAccccAAcctcctGGCATGGCCACCGCAGGGACGGGCGAAggNgTAGgcgcGTAGGCCTGCTCGGTcgcNgcTtgtgCAccccAACcacaGAAacagacagGGGTCACGGgagaAGATGTAGTCGccaccaCCCTTGATCT[A/G]ggcggcCTCCACCGAATCAGGGCACCTttctNcTAGATCTAGGCACCAGGCCGTCAGATCGAGGCACTGGGATACCAGATTGGGACGTCcgcgAGGGCAAGGagtagtTGCTGTCGACCACTGacacCCTACCGATgaagaaGGACGCCA
chromosome_1:7103366	Valid	GGTGGAGGGCtgtgGTAGGGCGAcatcatGATGGAAcgcgAAAGGGTGGAggggAGAAGCAAAGTGCGGCTGGCggtggtGTAGGGTTACGaaaaaaCCGAGTCAGGATAggggCGAGGCGTggggAAAgcgcGgccatgNcatGGGCAC[A/G]gtgtCGATCtgtgGAAtggtggCGgtgtggggAGGgcgcggcggcGACATGGACGAGCACGTGgagaGCCATGCGATcgcggagagaggagAGgcgcgtgtGCCATGGGAagggagggCGAGGGCATcgcgGGGACGTGGTCCCACCTGC
chromosome_1:7122490	Valid	TAATTTGTCaaaaGATGTTAGaaaaaaTaaaaGTTACTAAACAAAGAAATAGaaaaaaaaaaGaaaaaaagagGTTGTAtgtgAttttATTTAGTGGCTCCATCTACAAATCCATTCAATTAGcacaAACCCTAGCAccgccgCATAGTT[T/C]CTCGGGccccCAGCGACGGAggggCAGTCCCACGCTcggcggCGGCGTCAGCGGCTccccCTCCcgccctcgcgccctcgCCTCCGTACTCcgcgCAccggccggCGACCCtgtgTACGCAcctccctcTccccTCCCGCctctGCTGTA
chromosome_1:7125011	Valid	ACAAATTTGGAACTTGATTTGTCAGAATtgtgCAGAACTGATAATGGCAttgttgCCATACCTGTTCGTGCCAATTCatatGGTAAAGGTTTGCCCTATGCTCCTGaaaaTTGGCcacactctGgagaCatatGGCACTGGAAAGTTGGA[G/A]GCAGGtcttctGGAGCAGGCCATTGGGCTGACAGGTGATGCTCCTATCATGTCTGAatatGTTTGatatGAATTTAAGTAGCACTATGTAAagagTAAACATGaataatATGTATCAATTCCTTAttttTGCATTAGGACAAGCTAAGAT
chromosome_1:7128314	Valid	CTTGTTCATAATTGGGTTAttttCTTGatatAATGCAGgagaGAATTccccACCTACCAgtggtgTGACtgtgCTTggggCTCACCAAGTTCCTGAAACGGGTGCACTTACAGGGCATCctgatctgatAGATCCACTGGGTGATAATGA[A/C]TTTGAAACAGatatAGaaaaTCTTCCAgtgtTCATTACTGgagaTCAGAATGTTGCGTCTGCCAAATTTGAGGATgagaTAGATCTTGctctTgaagaaCTgaagaaAtctcAGGAAATGGAatatAACTTGgcagagcagaAGCTTTAC
chromosome_1:7130534	MULTIPLE_PROBES=1,	GACCTCCTCCGCCACGGATTTGTACATCGTGCAGCGCCAGTGGAACACCTGGTGATCATTCTGCACAGACAGATTGCAAAAAAAATTTAGTCGTTGATGAACATCAAGAACGAATGAGACAGGGCTAGAACCGCAAGAATGGCGAACCTG[G/T]TGGAATCGCCAGACGGAGTCTCGCGAGCTGCAATTAGCGATCCCCTCACCGCCGACAAGCTGGCGGACCCTGCGCTCCAGGANGCGCAGCTTATGTTCCAGGCCGCCAGGCGCGAGGCGCGCATCGGCCCCCACCTGCGC[G/C]AAGGCTTCC
chromosome_1:7130675	START_TOO_CLOSE=1,NO_VARIANTS_FOUND=1,	GGCGACAGCTTGGGCCCGAAccccCTGGCcgcgGCCTCCGGGACGAGccccgtgtccacccacaggaggAGcaagaacccaagaacNGTGGCcgcgTagagCGGCCAGTCGTGCGACCTATgcccgcccCTcgccgcGCGG
chromosome_1:7142434	Valid	TGTACAggggTACAGCTTGCATCTGCAAAggggCGGCCCTAGCCCTTAGTGCAAatcatcTCTGatatATAGgagaCGTGCCTGctcttgtgCCATCTGATTTgagaCGActctAATCATGttttttttTGccccTCTGGTGCAGGATGT[A/C]AAGTGCCAGGGCTGTTTCAGCATGTAAGttttCTTGATCCTtgctgcttttttGTCTTTGGTTACcacaATTGCAatatGCAgtgtCATTCCAagagATTGCCCatttatttGCtataTTGCTACAAttttGCAAgtgtAGCTATTTCAA
chromosome_1:7144675	Valid	CTAGTCAGTACTTAAATGGAAACCATTACCTCCAATGCAACTAAACAAATGGCACTTAGTTAAATCCCATCAAATAACGCCAGCAACTGATTTCATTAACATTTGacacTACCTTAGCaaaaCCAAACAGCACCTtagtagATGTCACTA[T/A]GCTCAAGCAAAGTgcgcGTTTACaaaaGCATTGCCAGGGCACGCTAAATAGCCataataATTAACaaaaTCTTcgacgaGTGCGGAACATGGTAAGGTAGCaaaaCAGCAAAGTtctctcttctCCCATTAagagAcagcagAATCTAAT
chromosome_1:7149170	Valid	atatATTtataACAATTTGGGTTTATTGGTTACGTTCTGATCATAGGAGTTTCagagCTTATTCTAtgattgatAATTTGTCGTGActctTCTTGCAGCTTtgtgTCATGCATCACCTTCACTAGCatatCTGAAACCCagagCTTTCTT[A/G]TATCaggaggAGGTGATTCAACtgtgGGTACATAGTCttttAAgtgtATTAACATGTACttttttctctATAAGCTtctcCTAACATTGTTTCATCTGTTAAGGTTCGCCtgtgGGACTATGTAAATGGATGtctcCTTGATACATTTCA
chromosome_1:7150373	Valid	GCTTAGCATCCAGCCTGTCCTCAGAACTCCTATGGACTGTCATGGgcgcATCAAACATGCCCAACCAGGCTtcctccCATttattaACCCGTTTAAGGATCATACCATGTTTCCaaaaGGACAGATTAtcttctTCTGATGCCGGTCCTG[T/C]GACCCTTGAAGACGGTGAGGTACcacaCGGTgagaAGCTCCttttGGCACTGCAAGGAAGCCTCGACGTcacaAAGCAagagGAGgtgtTAGCTTCAGTgctggctgCGCTGAAGGTTTCAATGCATAAGATGCTGGTgaagaaGCACTA
chromosome_1:7150655	MULTIPLE_PROBES=1,	CTCGGAAGAGAGGAGGGAGCAGAGGAAAAGAGGTAGGAACGACAAGAAGATCAAGAACTAGTGGCTCAGCATGCGGTTTCAAGTTTCCACACTACCGTAGAACGGTTCTCTGTTGCCTTGCTGTACCATTA[A/G]TTTGAGAAAAAAAAACACAGAATACTACTGTAGTATCAACAGCCGTAAGAGTAATAATTT[A/G]AGATATTGTAACAGTAATTCATGNTGGTTACTCCAGTAAAATTTTTTGCAGCTTTGCGTTTCCTTGTCCTCATCTGTTGTGATCTGTGG
chromosome_1:7150716	START_TOO_CLOSE=1,NO_VARIANTS_FOUND=1,	GTTTGAACGTTACGGCAAGGGaataatTGCACGAattattACGTGATTCCAGgagaTAGTT
chromosome_1:7157927	Valid	gaggagCCACGTccccGATCAGGCcgcgAGCtcgtcgACCGTTCCATGCGACGGCGACAGTGGcggggccggggcAGAcgccgcCGgcagcaagagTGCCGCTGCACGTGCCCTGTTCGCCTccccGAGgctgctGCACTCAtcctccCT[C/G]CccgccgGCACCCTCGCCTTCGCCAagagccccgcgcGGGACGCCGAGTCCGacacGGCCTTCCTCATGAGCCCGACGTCCGTGCTCGAcgcgGCTgcggcgTTcgcgCCAGGCacggacggCGTCGGCAAgcgcCGACGGCCGTGGCGG
chromosome_1:7158153	Valid	gcgcGGGacaacaACGGCCTcgcgGAcgcgCTGGACTGCAGCGACcagcagCAGGAGCGGATCGTCCTcgcgGCG[G/A]cgtcgtCCTCGTCCTCGCTGGTCAGGTCGTGCTCCCTGGAccgccgCGTCGAGTTCGGCGTCAAGAACAagagCTCGTGGCTGccccTCCACGCCTgcagcggcagcgAGGCCACGTcgccggcgccggCCGACCcgcgGGatatAATAG
chromosome_1:7162865	Valid	GAAagagTAAACTGCAAGATTGGGaaaaGTAGGgagaGGaaaaTTagagATTGGCCTCACGTGAgcggcgAAGGGACGGGTTAgcgcCTCGATGGCCGGGCtgtgCGccccTTCCTCGGCGAGGTGCCTCCGTTTCAGCGACCGCAGGGC[A/G]CGCCGGATcgccgcCCTACCAgcctcggcctcgGCCATCGTCCTGCCcacaCCCGGcaacaacaacaaAGCGTccccCTCgtgtCAGgcaaacagcaaacaaaaaATAAACTGGGTTAGCTGCCGAGTTGAAGGATTCCTcacaTtctcC
chromosome_1:7163075	Valid	CGTGGATTTCGgcagcaGCAggggAGATGGAGGCcgcgCGTCCGGTGGCTTCAGTtctc[G/A]GCCACGGCCAGGgcgcCTCGGTTGGGTCTTCGTTGAAGACTAGCCGAAACCagaagaAagagGAAGACgaagaaGCGGAggcggcGCCCGGGCCCGCAAGTggactcggactcGTGCTGGATAGCGTGGGCCCGAACATGGGCCTTTGGC
chromosome_1:7205741	MULTIPLE_PROBES=1,	CGCCAAGTCGACGGCGGCGTCGGTGACGCCCGTCAGGCCGGGCAAGACGCACGCGCTGTCGCCCCTGGACAACGCCATGGAGCGGCACACGGTGCACGTGGTGCTCTACCTCCGCGCCGCCCCGGGCCTGGACCGGGAGCAGCTCAAGGA[A/G]TCGCTCTCCGAGGTGCTGTCGCTCTACCCGGCCATGAC[C/T]GGCCGGCTCACGCGCGGCGAAGGCAGCGACGGGGCTGGCACTGGCAGCGCGGACGCCGCGC[C/A]CGCGCACCGGGGCTGGGTCGTCAAGTGCAACGACGCCGGCGTGCGCATG
chromosome_1:7205780	START_TOO_CLOSE=1,	GTGGATGCCAGGGCCG[C/G]CGTCACGCTcgacgaGTGGCTC
chromosome_1:7205842	START_TOO_CLOSE=1,	GCCAcggcgaccggcgacgaggagATGGAcctcctctactaCGAGCCC[A/T]TggggCCCGATCC
chromosome_1:7205908	START_TOO_CLOSE=1,NO_VARIANTS_FOUND=1,	TTACATCTGGtctcCGTTCTACGTCCAGGTATCCTTGACCAactactTaatcaatctcatcaTAGC
chromosome_1:7205979	START_TOO_CLOSE=1,NO_VARIANTS_FOUND=1,	TCATTAActctGCTtggtggAATTTGGTGAGCTAATTCAGCATgcagcaGGAgcgcGCGTTCTGTTGCCTT
chromosome_1:7206852	Valid	ccgccgCcgcgctctTCTTCCACGCCTGGGCTGCcgcgCAccgccgGaccaccAGCCCTTACCCGCCCTtcctccAcgcgCCGGCATTGGCGGtctcCCCGACCTcgccgcccccTccccCGCctctGCTCGCCgagaAGGCCAgcgcCG[C/T]CTccccCGCCAGCACCGATGCCACCGCCATGtcctccGCGACGTTCCACTTCCCGGCCTCcgcgGTgcgcgcgcTGctctCCACCCTGGAGCCTGGcaccacCCCGTTcgcggcgcTcgccgcGctctTCTGGCTCCGGATCACCGgcgc
chromosome_1:7207100	Valid	CGCCGACggggagggggagCTCAcgctggcgctggACTTCCGCAAGCGGATGTAcgcgCCGCTGCCGTTGGGctactaCGGCAGCTCCGTCCACTTC[A/G]cgcgcgcgcgcgCCGACCTcgcgTCCGGGCTGCccgccgTGGCcgcggcgcTGGACCGCCACGTCGCCGGCGTGCCggaggaCGACCtgtggcgcGCCCTGGAGTGGCTCCAcgcgCGgcagcaGCaggaggGCGAcgccgccgcgCCGT
chromosome_1:7207521	Valid	GCGAGGGCCTGGTGCTCGTCCTGCCcgcgGCCGAGggcggcGAGgcgcGGGACgtggtgGTGACGCTGCCcgcgGAGGCGACGGCCAGGATCTGCcgcgAccccGAGGTGCTCCGGCACGgcgcCGAggtggtGTTCggggCGAAGGCCG[G/T]AAaggaggAGTAACCTACCAGTGCCacgacgGAGcaacaaGAATCgctgctgtgctgctgtTGCTGGTTccccTGAACTTaaaaTCCATGctctTTACTTGTCTTGCATActctGTAGCACTTCATTTGGttttCAtgtgCCCtgtgGCC
chromosome_1:7224697	Valid	CTATGTTACGtgatgaGCGGAATtcatcaTCGGGCGAAGCATTAACATGGAATCGAtgctgcATacaacaAAATGCTTtaataaGAggggaaaaaaACAGTGATCaaaaTcacaaaaaGGAGGGCAAGGAATAccagccagTGCCTTGTA[C/G]TTCttttATTTAAGCttttacacagaagaTGGCTGGTTCTAGTGAAGTTAACTTtgtgGCtgtgAACAAtgtgTGGCTTCTGTACatgatgGCCTTctgctgaactgcaaactgcaCTGCATCCTAATTTACAATGaaaaGCagagGCAC
chromosome_1:7226160	Valid	ATCCCGGCTCATGAATACTAGCCCAAACAAGCAACCTGCCTACGGGTACCAGATGTCCAGATCCCATCACCAGGTACTCAGCTGAAACAATCCGAAcgcgAGCAACGAACTGCAAggggAGCAGGCctcactcaCCTCCCGGTggggggG[T/C]AGCGGCCGGAAGAtggctggcGCCTGGCGgtgtCTCCaagaaggtgggagtgggaCGGgagaGGTggggACGTGGAAatatATAGATACGTGGAggggTTAAGTGGCTaaaaaaTTTGgcgagcgaAATGtaataaGCGAGCAAGAAATT
chromosome_1:7227658	Valid	GTGCTAGccccATCTTATCctctTCCACCGGCTCCTGCTATCCAGCCGGAAccggccggCcatcatAGCCACTACGCACctctCGGGTCAACAGGTTcgccgcTCGgcgcCGCCGGCCTGAccccAATGAcgccgcCACTgcgcTCTGCG[C/A]TGCACctctTGCGaaaacgacgaCGACgctgctGCTCCGCCCTTCCAgcgcCAacgacgGtgctgcCACTGCCCGCCTAAATGgcgcTGCCGCTcgccgcCCGAGCTGGGCCgctgctGCTCCGCCCttttCCCTGAGTAGCGAcgccgc
chromosome_1:7244983	Valid	AGACCGAatcatcTTTGCATACTCatatGAAGATCTTTGGttttCTATTGCGAGCAATGACAGCTGCAGTATGcaacaaTTCTGTCAATAGGATAAGGCTGCATACAATACTgtcgtcGAacacTTTCTATGAtctcctctCTGAGTCTG[A/G]gctgctTtgtgTGGATtgtgaaaaACAAGTTAttttgcttttgcTTGAGCTTGCACTTgagaTTGTtctcCCGCCCACGAGTAACCTGCAGGTagagAGCATttcttcTGAAACCTCagagGATGAATTGAGcttcttGTCTGCAACATC
chromosome_1:7247098	Valid	TGTaaaaaaCATGCAGGCCTTGAggggTTatcatcTTCTTgcgcttttTCTTCATAGgagaATGTCACTATTTGATCTGCAAtctcTTGatatcttcttTCGTATtgctgcTtgtgAGGCttcctttcctGAGCcacaGAAATCAAAGAT[T/A]AATCGAACAGCAAGCTATGCGTCTGGAATGTccccagagGCCAGCCTtgatgaTcttaccttacCCAAGTTTGGCGATGACATGtcttctGGTGGATCGCATggggATCTAGATGACttttCAGCTCaaaaGGATTCATTTAGCCACTTG
chromosome_1:7248813	Valid	AAAGTTCCAGTTCAGAAAGTACTGGCATGCCAAActctTTCGAAgctgctGAAGCCAAAGCAgatgatTCTTCGAATCAGGAGCTCAGCACtattatTTTAAACGgagaAGCAAACCAATTGTTTACTAATGCTCATGATCAAGGGCAGA[T/C]cacaGCTTCCAGTGCAAATGGCATTGCTGAacacCACCATGTAACTGATTCACCCAACTCGGTTGCTATGaataatGTTGGAtctcCTGttttATCCgagaGGTCAACCcacaGagcagcGAGTAccccTACTGCAtctcCAATGGcccc
chromosome_1:7249048	Valid	ATTcacaTCTTGGCCTGGCAGTGCAGGATCatatAGTGATGGTAGacacCTGACAGCTtctcCATCCATGGCTTCATCTATGTC[C/T]GGGATAGACCTGGACTCGTccccTGATCCGAGGACAAatatTCAGGGatcatcTGCCGTTAATACCttttTCCcaatcaatTCGAAGCttttGCTTGACATAgatgatTTAGGTTATggggGTGGTCCATGctctGCAGGAGCTACAGCT
chromosome_1:7250287	Valid	aataatGTGGGTTCAatatATTACCGGCTCAGCAAAGTTTCCTGGCGTgagaATaaaaGGAATGGAGGTCAGgcgcaagaaagaGATGGGACGGAAATTTcgcgAATCTGCaaaaCTAGATGCCAGGCACTGGGAGCAGATAAATGAGCG[A/G]AGATACAATCTTGATTTGGTTCgtgatgtgatGTCTACagagCTAagagCAATTCGTCAAGACAAATACggatggatATTGCACggggAAagtgagtgGCAAAGCCAGCTCCAAGAACTTGTTCATgagaGAGGTAttttTCCCATGCGG
chromosome_1:7252983	Valid	AGCTGCAGGGTGGACAATTTGACCATGCAGATCGCTTATTCAACAgtgtGAGGGATACATGGGTCAgcgcTGCGGGCaaaaGTAacacATCAGAtgtgAAAGAACTAATTCCTGAGTTCtattatTTGCCTGAAttttTGgagaACAGTT[C/T]TAATCTGGACCTGGGCgagaAACAATCAGgagaGAAGGtatactctcacaAATtgtgTGCAAATCTTTGCACtataCTAGAAagttcagttcAGTTggggGCAAACATGTAActtcttTAAatgatgCTTTCAGGTTGGTGAtgttgtTT
chromosome_1:7253172	START_TOO_CLOSE=1,	TGCCACCTTGGGCTAAAGGCAGTGCTagagAATTCATT[G/A]GGAAGCATCGGGAAGCATTGGAATCAGATTACgtgtCTgagaATCTGcatcatTGGATTGATCTTAttttTGGatatAAGCagagAGGAAAGGTATTAAGCATACCTTCAtctcTACATTTGCAttttATCCctagcactagcagtgtTG
chromosome_1:7254779	Valid	AAGCACGATacacTCAGATTGGCAGGacacAAACTGGTACGTGACAGGtcatcaAAgtggtgCAGTTAAGGTATGGAAGATGGTGCACTGCTCGTCtgatgaAGCAGTAAagagCAAATCGCCTTCGGTAtcttctGGTGGGCTTACCCT[G/T]AACGGCCAAacacCagagtataGGCTACttttGCAGAAGGTGCTCAAGTcacaTAAacacCCTGTCACTGCCCTTTGtataCCACCGGACTTGAagcagcTTCTGAGTggggATGCCAGCGGCCACTTGctctCATGGTCATTGAAAGAC
chromosome_1:7254958	START_TOO_CLOSE=1,MULTIPLE_PROBES=1,	GACAGTTTCAAGGGTTCATAGCACAGAG[A/G]AATATAGGGATTCAGCTGCACATATAGAGAACACTGATTAAATTATACCACTGATGTCTTCCTCGTCCAGAACTGAGCATTGG[T/C]GTGCATTGAC[A/G]AAAGAGCTCAGATCAGCAAGCTTCTACATGGTATATTAAATGTTCCCTGGATGNC
chromosome_1:7255042	END_TOO_CLOSE=1,	CCATGCCTGGGCCATAcagcagCAGTCCGGGCAGgagaAAGAATacaacaGacacATTGAAAG[G/A]ATGAAGTGGACGAGGCGATC
chromosome_1:7255053	START_TOO_CLOSE=1,	GAGGCAT[T/C]GCT
chromosome_1:7255172	START_TOO_CLOSE=1,NO_VARIANTS_FOUND=1,	gcgcTcacaTCATAATCTtataCtgtgAATTATCAGATGGTTGTACcttctcttctTGttttttTgaggagaaaaGGATTCAtgtgGGCTGTAGGTGCCAgtgtTTGTAAAGTCTGTAC
chromosome_1:7255200	START_TOO_CLOSE=1,NO_VARIANTS_FOUND=1,	AGGGTAAttttggtggtGCCGGTTGAGG
chromosome_1:7266662	Valid	CTGTTTCAAGTTTAATAGGctctCCCATTCCTATGTAATTCCTTCATGGatatGCtgtgatatGAggggAAACGTTGaaaaTGCTATGAAGGGTTGCAAGCTGAAGTacacAGgtgtAGCGGACATGagtagtTTAGCAGAATctactaC[C/A]TCAAGTCGTGCTTGCGACAGTTCCCttttATGCTTACAACCAGAAGCTTccccGAATTTGAAacacCATGccccACAGaaaaTgaagaaGGGCTggaggaGGCGGGATTGCCTGcaacaaCAAGCTCGCCAGGAGCGTTTGGAGTCAAGC
chromosome_1:7266836	START_TOO_CLOSE=1,MULTIPLE_PROBES=1,	AGGAGCAAGCTCAATGAAAAATA[C/T]ATAGATGAAATGGCTGTGACCATGGCTGAAGATGAATGCCCTTCTAGTTTGCCTGATATGGAAAACAAGCTAGGCATCAGAACAATTGACGAAGAAAC[C/T]TCAGTACAGGATTCGTTGAAAGAAACGAGTTCTATATCTGAAGATGTATCT
chromosome_1:7266935	START_TOO_CLOSE=1,NO_VARIANTS_FOUND=1,	TCAATAGTtgatgaTGATTTGGATGGGCTTACAAAGGATAGTGGCatgatgGTACAGGATCACTATGACgaggagAAACCTGAATTCAatatgagaGGT
chromosome_1:7267133	START_TOO_CLOSE=1,MULTIPLE_PROBES=1,	TACGATGATGACAATTCTTGTATCAGTGGGGAGCCTGCTTGTTTCAG[C/T]AGAGGCAGGATCTGCAGC[G/A]TTGAAAATGAACTAGATGATACTGCTTCATCTGCCCATGATGTTGGTGAGATTACTCGTGACAATCCTTCAGCAACATCCAAGTGTGCTTTAAAATCTAAAAG[A/G]CACCCTGATATGGACAGCAATCCTAAA
chromosome_1:7267152	START_TOO_CLOSE=1,NO_VARIANTS_FOUND=1,	CCAAGCAAATGCCCTCGAC
chromosome_1:7267256	START_TOO_CLOSE=1,NO_VARIANTS_FOUND=1,	CAATtgatgaACGCTCaaaaCTTTCatatAAATACAgtgtGGAATCAttttgcagcaTAGATGACCATCTACCAGATGGttttTATGACGCAGGCCgagaTATG
chromosome_1:7267433	START_TOO_CLOSE=1,	CCCTTCATGTCATTAGATGAGTATGA[A/G]AGGAGTCTTGGGCTGTATGCACGGGAGGTTATtctcTTGGACAGGTTAGTGCCCATTCCTATCCatatggggCTGTCTACATTCttttTCCATGCTGTATGttttAatatTCttttTGttttTCTTagagAACAAGATgaagaaTTGGAT
chromosome_1:7267662	MULTIPLE_PROBES=1,	ACAATTGCCTCTTCAGCACAATTGCTGCTATCTAGTTTGACAAGGCCAAGCTCTTTTGAAATGGAGGAAGATGCAGGC[C/A]ATGATTTACTGAGGGC[A/T]TCAGTGCT[T/C]GCTTTGTTTGTTTCTGACTGCTTTGGTGGTTGTGACCGAAGTGCTTCTCTTGGGAGAACACGGAGAGCTATTGTTAGCTTGAGGAAGGAGCAGCCTTTTGTTTGTACTTGTTCTGCTGGGAACT
chromosome_1:7267679	START_TOO_CLOSE=1,NO_VARIANTS_FOUND=1,	TAGGCGacaacaATGAT
chromosome_1:7267688	START_TOO_CLOSE=1,NO_VARIANTS_FOUND=1,	GCTTCTAAG
chromosome_1:7267941	Valid	CAGACAAATActctTTCTGGGCACTTTGAttttACTGGTCtgtgTAACAGATCAATACAtctcATCAAGGAaagaagAAATTCGGGTATTGTACCtataGGT[T/G]CACTGCAATTTGgtgtTTGTAGGCACCGAGCTGTCCTAATGAAGgtagtaACCCTGTTTCCtgtgCCAGCTTCCATTCTGTATTTGTACTTTGACATTCTGTATTTGCACTTTGAAGTTTGAacacTGTAACCatatGCTTTGCAGTATT
chromosome_1:7268105	START_TOO_CLOSE=1,MULTIPLE_PROBES=1,	TGTGCGACCGGGC[G/A]GACCCTCCAATTCCTTGTGAGCTTGTGAGGGGCCATCTTGACTATACACCTCATGCTTGGAACGTTGTTCCTGTTAGAAAAGGGAATGGCTGGGTAAGGATGATTTTTGATGCTTGTTACCCCAC[A/C]AACATAAA[A/G]GAAGAGACAGATCCA
chromosome_1:7268231	START_TOO_CLOSE=1,NO_VARIANTS_FOUND=1,	GAGTACttttGCAGGTGagcagcTtgtgatattatattCCtataTTCTTTGTAAGTAGAAATCGTTGTAACTTCCCTtgtgTTCCATTCttttTGGCtgttgtATTTACATGgagaGCACCTGCAA
chromosome_1:7268240	START_TOO_CLOSE=1,NO_VARIANTS_FOUND=1,	TAAGAACTG
chromosome_1:7269305	MULTIPLE_PROBES=1,	CTTTGTGCCTTCTGTGTGGTATTCTTTTGGGTGTATGTACTTGACTTTGTTGCAATTGCAGATACGATATCTGGATACTCGCAGTGCCTCAAATGATGAAGTTAAACTTTTTGAATACAAGCTTCTGGGAGAAGTAAGAATGCTGGGTGC[A/G]TT[T/A]AGGAAGCACAGATCCATAGTG[G/A]ACATATATGGACACCAACTTTCATCTAAATGGGTTCAAGTCGAAGGTGATAAAGAATATAGGATATTGCAGTCTATAATTTTAATGGAATATGTAAATGGAGGTTC[T/C]CTTAAGGTAAAAATCATT
chromosome_1:7269308	START_TOO_CLOSE=1,NO_VARIANTS_FOUND=1,	TAT
chromosome_1:7269330	START_TOO_CLOSE=1,NO_VARIANTS_FOUND=1,	CATGTTTATGAATTtctcCTGT
chromosome_1:7269437	START_TOO_CLOSE=1,NO_VARIANTS_FOUND=1,	ATTGTTTCAACATCAATTCAGATGTTCAttttTGGTACCGGACCTGTTAATTtctcATCAGGGatatTTGACAAAGCTACTGAaggaggGCaagaagtgtgTccccA
chromosome_1:7270616	MULTIPLE_PROBES=1,	ACGCCTTACCAGGGACTTCCTGACTCTGAAATATATGATATGATACTGGTAAGACCCCTTCATATCAGAAGCAAATTGCTGTTTTTTAGTTGTTCTAGTGGTTACATATCAATATATAACCATCTTCCTAATCCTGTCTCTTCAGAGGAA[A/G]AAACAGAGGCCAAGGCTAAGTCAGGAATTAGAAGCATTCTGGACAATGGATGAGCCAGCTACGAGGCTGAAGCTAGGGATCACATCTGATGCTCATGCAGATAA[A/G]ATGAGACATCTGGTAGATCTCTTCTACCAGTGTACCAGAGGACA[C/T]
chromosome_1:7270721	START_TOO_CLOSE=1,NO_VARIANTS_FOUND=1,	GCATCCAAGCGGCCCAAAGCTGAGCAAATTTACAACTCACtgtgCTCCTTGCCcacaTGTTATGACATGAGGTGAACATTTGGATACTGTatgatgCGAAACTTG
chromosome_1:7270766	START_TOO_CLOSE=1,	gtggtgAAGTCGTGACCGACATTGGGAA[T/A]GcacaggggAAGGTCA
chromosome_1:7270900	START_TOO_CLOSE=1,MULTIPLE_PROBES=1,	AGGCAGGTGGT[T/A]TCTGCAGGCATGACATCTGGCCA[T/G]TCTCAGGTTTGATGCTCTAACCTGACCTTTTCATTGCTCTCAGCGAGTTGGTCTTGAGGTGCAGCCTGGCAGAACACGAGAAGTGGGACCAA[C/G]GCTAG
chromosome_1:7270928	START_TOO_CLOSE=1,NO_VARIANTS_FOUND=1,	CGGCTTTGGTTGCCagagctcctcCCGA
chromosome_1:7270952	START_TOO_CLOSE=1,NO_VARIANTS_FOUND=1,	GTTAGCCagagctcctcCTGAGTT
chromosome_1:7271045	START_TOO_CLOSE=1,MULTIPLE_PROBES=1,	GGTCAGTTTTGTAG[A/C]GGCA[T/C]GGCATCTGGGTCCACTTGTAGTAGTTGTCATCTGGTCATGTGTGTAACCCCATCCCCCCTTTTTCCCCTTTTC
chromosome_1:7271117	START_TOO_CLOSE=1,NO_VARIANTS_FOUND=1,	AttgttgCcatcatCACTTGATggggggTTTAAGTTATCAATTTAGGTCATTGGTGccccAAGGCATTTGTC
chromosome_1:7271122	START_TOO_CLOSE=1,NO_VARIANTS_FOUND=1,	TGCTA
chromosome_1:7287108	Valid	AACGCACCcgcgatatAAagagGacacCACCAggtggtGAGGTGGAagagGCagagGTGGACGAGgcgcGCCACCGgccgagccgaATCGagcagcagcagcagcagcAgcgcCCTCCCACCTTGCCATGGCGACGCAGgctgctTTCCT[T/C]GCggggTTATCGCAGCTcgccgcACAgccgggccggGACcgcgCCGTGgcgcCGgcgcGGGTGGCCGTggcggcggtgggtgTGGGTAgcgcCAAggtgggtgTGCGGGTGGGCGTGAAGGCggggAccgccgAGGCCAAAGCGGTGGCG
chromosome_1:7290366	Valid	GAACcgcgAGAATccccCAGATGGttttAtgtgCCCGGGTGGCTGGAAAGTACTCGTTGAATACTATGACAGCTTGGTGCCATCTGAGGgcagcaGCAAGCTGCgagaACCAGTTGCAGCCTaaaaTCTGGGAAGTGCTTCAGATAAGGA[G/A]TCCtattatATCAgcgcAAGCGGTTCTTTGCGACATAGAACCGATGTtataTGATTGtataCCGGCTGTAAGACTTaaaaacacTGGGCTTGGTTCGGACGTTAAtgtgTGCttttGTGACTGgtgtGCCCTATctgctgGCAGtgctgc
chromosome_1:7292048	Valid	ATAGGCAAATgagaAATTCACCTTCATCTTCCGGGCAATGAGGCTTAAGAACTCCTGGAAATCTATGATTCCATTGCCATCCGTATCAACCTCGCtcatcaTGTCATTGAGCTCCTGATCACTCGGATCgagaCCTAGGGAGCGAGTCAC[T/C]GcagccagcTCTTCCATGGTGATGCATCCTacacATGGCAAAGTTGCATTCcacaTGTCAactactCATagaaaagaaaAGCCtgtgATTgcacgcacACAGGtctcAGCAAATCCAAGCATAGGATCAGGAGTCCAATGCAAgacgacA
chromosome_1:7292991	MULTIPLE_PROBES=1,	ATTGCTTCCAAAACCCAGCAACTACAAGTCTAACTGAGCAAGGGAAAGCAAAAGAAACAATCTCAGGAACAAGCACCAACTCAAATCAAAAGCAAGCTAAGCCATGGTGAAAGTCTGAGAGAAGACCAGAGGAGAGGTAATGATAATACC[A/G]TCGCCGTTCTTGTCAAAGAGNNAGAAGGCCTCCTGGAACGCGAGCCTCTGCTCGTCCGTCAGCCCGTCCATGCAACTGCCAATCCCTGACAGGAAAAGCTATACTAGCCACGCCAAAACCACACTAGTCACTAGACC[A/G]GTGCCAGTTGCC
chromosome_1:7293129	START_TOO_CLOSE=1,NO_VARIANTS_FOUND=1,	agaggagaGACCgagaTTgagaaggtaggtGAagaggtatgtatgctgctGGTGCgaggagCAAGCagagAGatatagggagggAaggaggGGAGTagggaagggaAGCAGGGCGGAAGCATCCtgtgCTTGGAAACT
chromosome_1:7294233	MULTIPLE_PROBES=1,	CATCCAAACAANCAACCAACCAGCACAAATGACAAATCTGAGCCNTCCACTGCCCCACAGCACCCCACCCACAACATATTCAAAGCATAATTNCAACGAGAAAAAAAAGAAATTGCAAAACATGAAAACAAACCACAGCATAAACCGAAT[G/A]GT[A/G]CCAGATAGTCACATAACTAAATAAGCATCCAGGTTTGCACCCCTGAAGTTAACAACTCAACACAAACACA[A/G]TGTCCAAATAACTGAAGCAGTACCAGGCAAGCGTTACACAGAAGGATCACTCCAACCTGACAGCTCAACTAAAACC
chromosome_1:7294236	START_TOO_CLOSE=1,NO_VARIANTS_FOUND=1,	TAC
chromosome_1:7294307	START_TOO_CLOSE=1,NO_VARIANTS_FOUND=1,	acgacgACAGGGACTcacagaggagAGcacaAAAGTCCAGTTTAAACTAAAGATGcacaTCCCTAGTCTTC
chromosome_1:7294468	START_TOO_CLOSE=1,MULTIPLE_PROBES=1,	ACTCCTTGGA[G/A]GACTTGTTGATCAGGGACTTATGAATGTG[T/C]GGGATGACACCTCCGCCTGCGATGGTTCCCTTAATGAGGGTGTCCAG[T/C]TCCTCATCTCCACGAATGGCCAGCTGCAGATGGCGAGGGGTGATACGCTTGACTTTCAGATCCTTGCTAGCA
chromosome_1:7294498	START_TOO_CLOSE=1,NO_VARIANTS_FOUND=1,	TTCccagccagCTCCAGAACCTcagcagTC
chromosome_1:7294546	START_TOO_CLOSE=1,NO_VARIANTS_FOUND=1,	AAGTACTCCAGGATGGCAGCGGAGTacacAGCTGCAGTGGCACCAACA
chromosome_1:7321401	MULTIPLE_PROBES=1,	TCCTCCTGCCATCACCCTAGAATAGGAGTATTTACCTCCACTTTCTCTCTCTCCCTCTCTCTCTCTTCCATCCTCCTCCCTCCCTCTATATATACACATCTCCACCCTGTTCCTGGGTCCTCTCTCCCACCCACTGCAACCCCAAATCTC[T/C]CCTTCCTCACAAACGCGCAGCAGAGG[A/G]GCCGAGACCCAAGAAGAAGAAGAAGAAAGCAGAAGCAGCGACAGCGAGCAAGCAGAAGCTTAGCTAGCGTGGAGGTGCCCAAGGCGAGAGGGACAACGACGGCCGCGACAGGCTAGC[C/T]AGCAA
chromosome_1:7321428	START_TOO_CLOSE=1,	C[A/C]AgctgctAGCTCCTGCGGAGCCGAA
chromosome_1:7321546	START_TOO_CLOSE=1,	GCCGAtggctggcGCcgacgtcgacgtCGGGACGGAGCTCCGGCTCGG[T/C]CTGCCGggaggaGgcgcCGAggcggcCAAGGCcgcgAagagGGGCTTCGAGGacacCATCGACCTCAAG
chromosome_1:7321553	START_TOO_CLOSE=1,NO_VARIANTS_FOUND=1,	CTGAAGC
chromosome_1:7321627	START_TOO_CLOSE=1,NO_VARIANTS_FOUND=1,	TGCCCAccgccgGCATggaggaAGCTgccgccGCCAagccggagccggCAGCCgagaAGGCCAagagGCCCGCC
chromosome_1:7348660	Valid	GGCTgcggcgggggcgggcccgggccCCgggggcggcgAggggaagaagCggggcgcgTcgcgGAGCTGGATCCTGCTCGAcgcgGCCggggAGGAGCGGGTGCTGGACGCAGATAAGTACGCcatcatGCACcgcgTCGACATCAACGC[G/A]cgcgACCTCCGCATCCTCGACCCgctgctCTCCTAccccTccaccaTCCTCGGAcgcgAGCGTGCCATCGTCCTTAAtctcGAGGTgcgcAAccccccCTGGTCCTGTCCCGTCCGCCTCGCcaattcaattgtgtCGttttttGTTCGG
chromosome_1:7351808	Valid	aacaacatatGTTTCCAACTTCCCGTACAGCCATGAAGGCATGTCAGGCTAAGATCTTTCTAATTCCttgttgcatcatCTTCATACATTCTGTTTACCAATTtctcCgtgtTAAGCCGAGCtgttgtGGGCATCGCAGATcagcagCCG[C/T]AACTTGGATAGGGTACGGAAGTTGaaaaGCGGCATGACAAGATTGACTGCTAGGGTTCAGAAGGTCTGGTTCCGGTTTGTCATACCTCATTTGGTTTGCTACCTtataCttttCTGTACAGttttttttggggGTAttttCTTTAGAATG
chromosome_1:7353614	Valid	TGTCACttttagtagtTTGAtgtgTAATCACTTGGTGCTGAAtgtgCATTCCGtatcatatcaCTCAAGCAAAGTCCTGAGTAATACttgttgCAttttTGCActctTTCAGAATAACatatttttCGTTTGGTACCTGCAGCTagagTT[A/G]TTCTTGAGTTCTGGTACCGTCTGCCTGTCGCTGTACTCATTAGTTGCTGGAGTCTTTGGTATGAatatTCCGtataCCTGGAATGACGGCCATGGATACATCTTCAAATGGGTAAGTTTCTACTCGCAATACGGcacatataatgatgCG
chromosome_1:7369745	MULTIPLE_PROBES=1,	ATATTCTACAGGATGTACATTATACACCACTCAAAGTTATTGAAATTCACAGAGAGAATTGAGCTTGAAGCATCAAAAATAGAATGTGCGGGCAAAATCGCTGTTGTCATTCTGAGATATAACAGATTCGAACATCATCATTCCAAACAC[A/C]ATCGGAATCCAGCAATGATTTCACATGATCATTGCACTTGTTTCACCACAAATATAGAAAAGCTTAACACACCCACAACCAATATTAGACATCGTGATGGTAATTACAAGGAAAATTTGCTACTATCTGCAAGCAATAACATC[A/G]AGATTG
chromosome_1:7369889	END_TOO_CLOSE=1,	CTGAACTGCATAAAGACTGCAAACCATGATTtgatgaATACcacaCCCACCCGGCTGCACGAATCAACCAATGCGGACatatGTGGGCAAGATGGG[A/T]CcggcggCGCTCATGCCAGCTGccaccaGGCCGTccccggcggcCTC
chromosome_1:7369992	START_TOO_CLOSE=1,MULTIPLE_PROBES=1,	CTGCTCCGTGAGGAAGAGGTCGTC[C/G]GT[T/G]GTCCTGAGCGCGGCGTGCGCGCTGACCAGCGCGCCCCC[G/A]ATCATGACGGAGCC[G/A]ACGACGTTCCAGCCAACGCTG
chromosome_1:7370064	START_TOO_CLOSE=1,	GTGAagagCATGGCGATGACGGTGAccccGCagagCGC[A/G]GCGAGCACGGTGCcgtcgtCGAACTCCATCCCG
chromosome_1:7370067	START_TOO_CLOSE=1,NO_VARIANTS_FOUND=1,	AGG
chromosome_1:7370106	START_TOO_CLOSE=1,NO_VARIANTS_FOUND=1,	ACCCTGAGCGGCTGGccccccTgcgcggggcgcgCGAAG
chromosome_1:7370121	START_TOO_CLOSE=1,NO_VARIANTS_FOUND=1,	TagaggaagaaCCAG
chromosome_1:7370181	START_TOO_CLOSE=1,	gcggcgCagaggaagaggaGCAC[A/G]AagagCGTGCCggggTGCCagagCAGCGAGgccgcc
chromosome_1:7370295	START_TOO_CLOSE=1,NO_VARIANTS_FOUND=1,	acgacgGCGAGCACGGCCAgcgcGTAGTTGgcgcGGAAGTAGGCGgtgtTgcggcgCATCCGGGCGAgcgcCTccccGAGCGAGggcggcTTGgagaAGGCCGgcgcGCGGAAG
chromosome_1:7370474	START_TOO_CLOSE=1,MULTIPLE_PROBES=1,	ACCTCGGCCCAGGGCCGGCGCGCCGCGA[A/T]GAGCGCCTGCCCCTGCTCCCGGAGGCGCGTGACGAGCTCGCCGGCCTTGACCAGCGGCGA[T/C]GGCGGCGCCGTGGGGTCCTGGACCGCCCCGGCGTGGGTGGTGGAGACTTGCGTCGGGGCAGGTTTGGGGTTAGGGTACGCCGACGGGGG
chromosome_1:7370535	START_TOO_CLOSE=1,	CGCCGGGTAGGTTGGGATCTTGGCGTACCC[A/G]gcgctgctgcCACCggaggaggcgggcgCC
chromosome_1:7370655	END_TOO_CLOSE=1,MULTIPLE_PROBES=1,	GGGTAGGTGTATCCGCCGACGGGGGCGGAAGAGGCGGGCGCGACGTAGGCGGCGCCTGAGCCGTACATGGCGGCGGGAGCGACGTAGGCGGCGGAGGAG[G/C][T/C]GTACGTGGCGGTAGAGGAG
chromosome_1:7370785	START_TOO_CLOSE=1,MULTIPLE_PROBES=1,	GCGGGAGGAGAGGGCTGGGCGGCGGC[A/G][G/T]AGTTGCGCATGATCGCGGGGAGATCGGATTTGCAGGAGACAGGAGAGGTTGGGGAAAGGTGGGGAGGGAAGAAGAATAGGACGCGTCCACGCACCGCTGGTG
chromosome_1:7370786	START_TOO_CLOSE=1,NO_VARIANTS_FOUND=1,	G
chromosome_1:7370832	START_TOO_CLOSE=1,	AGTTTGAGTTACCCA[G/C]GAGCCACGAAGCCgagaGAGgatgatTGCG
chromosome_1:7370833	START_TOO_CLOSE=1,NO_VARIANTS_FOUND=1,	C
chromosome_1:7370952	START_TOO_CLOSE=1,NO_VARIANTS_FOUND=1,	GgcgctgtgCTTCGCTGGaaaaCTGGGAAGGGACggggGctctCTATTtgtgtggggatggggaGGAAACTGCttttGCTTCGTGGCAAAGCACCCTGTTGGAGGTTGGACTCGttttC
chromosome_1:7396924	MULTIPLE_PROBES=1,	ATTGTAAACCAAATAAAAGGTTAAATGACATTGATCGCTGATCTCATTGACGGAAAAAATGAACCAACTGACAAACAAACCCAGTTACCNATTATTAAACAAAAAACAAGAGAGAAGCTGCTAGTTAATTTGCTTTATTTAACAACTTCA[G/A]AGACAAAAGGTACATATTTAGCAAGCCTCAAAATAAGTATGCCAGGCACAGATACCGTATATGCATTGGAAATATGAAAAAGGCATTGAACTAAA[T/A]TTGATCCAACAAATGTTAAATCATCATTGAAGGATTACAGAACCCATCATGA[G/A]A
chromosome_1:7397020	START_TOO_CLOSE=1,MULTIPLE_PROBES=1,	ACTCCAACTGCTGTCACAGTCAACTTGGAGAGC[C/A]TC[A/G]CATTTAGTATCTGTGGGA[A/C]AGCTTCTCCTGCTCTTTGTACCACATGGCGTATCTGCAGA
chromosome_1:7397073	START_TOO_CLOSE=1,NO_VARIANTS_FOUND=1,	cacaTTgagaCAGATCATAATCGTGCACGTCAATTAtgtgAATTCTGCAACNT
chromosome_1:7397108	START_TOO_CLOSE=1,NO_VARIANTS_FOUND=1,	GCTAATCTAACAAGGAAGATCAgttgttAACAATT
chromosome_1:7397111	START_TOO_CLOSE=1,NO_VARIANTS_FOUND=1,	TTC
chromosome_1:7397130	START_TOO_CLOSE=1,NO_VARIANTS_FOUND=1,	TGTCCCTACGACaaaaGGA
chromosome_1:7399025	MULTIPLE_PROBES=1,	CGAGAACACAAGGGGCGCGGGGGCTTACTGGTAGGTGCCGACGACTGGGGTGACGAGGAGCGTGGCGGAGATCCAGTTCTCCGTGACCTTGTGGTGGATCTTGGTGGTGATGTCCTTCCACAGCCCCGGCATCACCTTCTGCTGGAACGG[T/C]GA[T/C]AGCGCGTACACCACCGCCTTCATCCGCACCGGCACCTTCCCCATGTTTTCCCCCTCGTCGCCGGCCGGTCTTCCNCGGGATGCTCCGAACGCCTCGCGCACGCTGATGGGTGGCTGGCTGGGTCGCTTCTGGTTCTGAATCGTCAGC
chromosome_1:7399028	START_TOO_CLOSE=1,NO_VARIANTS_FOUND=1,	TGG
chromosome_1:7406790	MULTIPLE_PROBES=1,	CATTGGACTCGAGGATTTGTAAGAACAAGTACACGATGATTAGAGCTCCATTGAGGGATATAATTAACAATAACATAGAAGTACATATCAGTGTCAGCGACGTACGTCACTGCAGCGCACAATTCAGAGCCCAATTCTAACCAGCTAACT[G/C]ACGTGAAATTTCCAGGAAGTGGTTAATCCCAAACCAAAAAAATCTGCTCCGGTCAACTAAGCACGACGCTGACAGGCGAGGCTGGTGCCCCCCCTGACCCTGATGCCGATGGCTTCGGTTTACAGCCACACGATAAACAAAAAGGCCA[G/C]A
chromosome_1:7406939	START_TOO_CLOSE=1,NO_VARIANTS_FOUND=1,	CCAGTTGTAGttttttTGACAAGaccaccagttgtagttgtagcagcTGGAGTAGAAACCAAGgagaGcacaCCggtggtTCTGGTTCCGGTTTgccgccGCGACTCGGAATCTacagagcacagagcCcacaCGGCACGGCCGCACGA
chromosome_1:7407477	MULTIPLE_PROBES=1,	TTTTGCACATCCGGTTCTTAAAAAGAATCAATAAATGAGGCTTGGAGTTCATGTTTGTTCTTTATGGGCTTGAGGGAGGATCGCGTGTCAGAACACGTTTTGCACGTGTGATGATGCCTGAGGGCCTGCAAAACCAGGGGCGGCAGCGGC[C/G][G/C]TCCCAGCCCCAAGCTGCTGCTGCTGCTTCCTCTCCACTTCCTGCATGAGAGCCTCCTCCACGGCCTTTTCCACCTCGCCGGCCGCAATCTGCACACAACAAGACGTCAAGAGGAACCGCGTCGTAAGATTACTGTTCGAGTGTTGCGTC
chromosome_1:7407478	START_TOO_CLOSE=1,NO_VARIANTS_FOUND=1,	G
chromosome_1:7408042	Valid	ATTTGCgagaAGaaaaagaagaaaaaGcaacaaCAGCAACagaagaGGACGTACTCCTaatatcaaatatcaATTATCATGATAAGCTCcacaATTATgagatgctgcgtgtatatTCAGACAATCAAATTGgagaGGCGTTGACAATTG[T/G]ttttTAGGGCACTGAAGATTGACATGTTGCGttttttttTAANtttttttGTCAtggtggTACTATGaaaaAGGGCAGGGTTGTCGGCAATTGGAGTTGgtgtTTGATTTGACAGGCAAGGTTAATGTTAGCTAATAGCGGCAtgtgAGG
chromosome_1:7409083	Valid	CTCccgccgCTGCCGCTCCCGcatcatGTGACGGAACCcgcggctgctCTCCAcggcggcggcggCGgcgcccgccggctgctgccgctgccgctgccgccGCGgctcctgctcctGctcctcCTCACCATCctctGCCATTGCCATGCT[G/C]TGCTCACGCTgtccgtccCCGCCCAgcgcGTCCATCAcctgcctgTGCACGCTggggccccCGAACGgcgcTCCCGccccGACTCCCAcggcggccccggggTAGTCGTAGTCCTGGAAcgcgGTCGGCATcggcggcgcgAACGGTGGC
chromosome_1:7429634	MULTIPLE_PROBES=1,	TTAGGTTATGCCTTCTGCTAAGTTGTATGTAATAATTTAATTAAAAGTTTGAGCACCATGGGGATCTCCCCCTCCGTACTTTTTCAAAAAAAAAAACAACTCATTACGCACAGGCCCATTTTTTGTCAGTTTAAATGCTATTGACTGAGC[G/A]ATATCATTTTACAGCAAGAACAGATAAACATAATGTTGGGTGACAAGACAAATACA[A/G]TTATACATCAATACAAGTTTCCTACAAAACTTTTTAGTACAAGTCGTGCAAGCAAGTGTTCTCAAAACTGTATTCACATTCAATCAAGTTGCT
chromosome_1:7429691	START_TOO_CLOSE=1,NO_VARIANTS_FOUND=1,	TCGTCCAATCAAAGGGCTCCCAGTCCTTCATGAAGCTAGCAACAgcctgcctCTGGT
chromosome_1:7429855	START_TOO_CLOSE=1,MULTIPLE_PROBES=1,	TATCCATGGACTC[A/G]TGCCTTCGACGACGGTGCATGTCCTCCTCTGGCAACTGGAGCATCCCTCTAATGACATTCAATCCAAATCCAGCACTGAACTTGCTCTCATCATCTATTACATGAACAAAGCCACGGTCCAACCC[A/G]AACTCCACATGGAAGTAGGCAAAG
chromosome_1:7429981	START_TOO_CLOSE=1,NO_VARIANTS_FOUND=1,	TtctcTGGAATGACTTGCCTCAGGTTGCGGCTTGCACTTGTCGGGATAACcttcttCAtctcATGTTGGGTCCAttcttcTTCAGCTTCATCGATAGCCTGGAGTAAATGCAAACAAtctcATTAC
chromosome_1:7430624	Valid	CaaaaaaTAGCatatTCaaaaGcacaAACAAGTagcagctggttggtTCTTAAGaaaaCTTGATTTCatgcaaatgcaaCAGGGCCAGCaaaaTTGtctcACCTGTAATGGgagaATaatgcaatgcCCAGGGACAACTGGCTCAAACTG[T/C]GgcagcaTCAAGTAACTGAAGTTTCCAATAGcaacaaCCAGATGCTTTGGCCTGGATGGGTtctcAAAGCAATACAAACAgcgcTCCTTCTGAGTCAACataNGTctactagtgtTtctcctctCGTCAtgtgcttcttTATTCcttctt
chromosome_1:7430788	START_TOO_CLOSE=1,MULTIPLE_PROBES=1,	TTGTCCTTTTTAG[T/A]GGGAGCATCACCAAAAT[C/A]ATATTCATCTTCTATACTTTTAGACATGTTATACTGCTTGTTGTGCATAATTTTATTAGCCAAATGCAAGTCAGCATCCTCTTCTCTTCTCCTGCGATCAGCTGCACTAGGCTTCAATGTATGGCTACATAC
chromosome_1:7430806	START_TOO_CLOSE=1,NO_VARIANTS_FOUND=1,	AGATGaaaaaaGAAGTCT
chromosome_1:7431169	Valid	ACTCGGAAATCATGTAGCCTTaaaaTAatatCCcacaATGACAtgtgCATACTTTGttttgagaaataatTATTTACCATGGcacaCATGGTTTGGACATAGTTACCTGATTGAGcttcttTCTTTCCCATGACCAGGCTtctcATGGGC[G/A]GTATCCTGGTtctcCAGCAAAGCTTCCATTtctcTCTGATAAAGAatgatgagcagcTAAGCCatatTGTcaaacaaaTAGaaaaTTTAtctcTCCCTATTTCtataGATAACAAGatatTTATCCCAGTTTCCTAAATCACgagatgtg
chromosome_1:7431812	MULTIPLE_PROBES=1,	ATTCGGAGCTGCAGAATCTTTGCAGCCATCTGGTTTGCATTTAATTTCTGAGCGCTCACTAATGGTACTTTGTTTGAACTCTCCTTAAGGGATTTCTGCTCATTGTCCCTCTGCTCATCAGCACTAGCACTAGCAGTGGAAACATTTGTG[A/T]TCTTGCTCTCAAGATTGTTAATCTTTTCCATAAAGCTTCCATCATCAGAAAACTTATTTAAGCTTGCTACCGCTGAAGAGATAAGTGCCTGATCCTCAGAGGATATATT[T/C]TGTCTTCTCTTTTTCCATGGGACAGAATCAGGTTTGGGTT
chromosome_1:7431922	END_TOO_CLOSE=1,	TtctcATAGCatgatgCTgagaAGAAACATCCCGTAAatatTCACGCCTGCCACTGCTACCATCCAGCTGACCctctGGATTTCCTTTGacac[A/G]ttcttcTGAGTTGTCA
chromosome_1:7432056	START_TOO_CLOSE=1,NO_VARIANTS_FOUND=1,	GCATTCCCAGAttttCTGCctctAATGGCATGCAAATGAGCAtgtgAATGGGCAGctctTGATGCTGATACTGAAACAGCTAAGTCGCCTAACGATccccAtctcTCTTcaacaaCCtataGCAGTCGAATAGT
chromosome_1:7432316	Valid	cacaAAATTTAATgagaAATaaaaatatGAATTCGTTACTgagaATAATTACATGTACCTATgcgcCTAcctcctCAAGttttcttccttcACGagcagcTTGTTCCTT[T/C]GCACGCTTCAAAGCTTTAAGtctcCAGCTGGCACCTCCATCACCcacaACagagGATgcaagcaaCTGActgcctgcATTTGATggggTTGAttcttcTGGGTATCCAGTTCCATTATCTTTAAGGTATGGGTTAAGTTCCTTTGGGTTT
chromosome_1:7432605	Valid	GGtctcATAATCTATcaacaaTCAAGCGAAGGCGGATtactacAGCgtgtCGACaaaagcagcaTGTAAGAAAgcgcATTGTCATTACctctTCATTCGCAGNTTCATCCTtctcGatatTATCAGCCTTACCAACAG[C/T]GCTGCCCTCAGCTCGgctgctGCTTGCTGGCTTGAGCATCCATTCAAGTCCCAtctccctcctGaccaccTCACTTGCCCTTAGccccTCACCTTCAGTATCTtcctccTCATCCTCGTCAttNNGtctcTGCTTccccCTGCGAggggC
chromosome_1:7433207	Valid	ttttctcttcttcttctccttcttGTCCCGCCctctTTTACtgtgCTTCGACGGCctctTGCCGTCggaggaGTCGGAATCGGAGccccGGTCACctctACGCctctGATCAGACTGGATCTGctctCGAGGAACCAGCTTCACGCCAGA[T/C]AGCATGTCGGCGAACCGACCCGTGCctctGAGGGTTTCGTTGGACTGCgagaGAGGAccccCGGATTCGAcctcctCagagAtggggtgggNTCagagaggaggGCGAGGCGGGAcggcgggagaCGTAACCAggggAGGGCCGGAgggg
chromosome_1:7437859	Valid	GaaaaCAttttCCTGTAGTTTgccaagccaaTGaaaaCACCATCTTCAGCcatcatTTCTACATTTACttttCAatatGTACAACGcacaGAAGcacaAGGAACcacaCTCAAACTTAAGaaaaCTGAGTGCTTCAGTAAagagTGAATC[G/A]TGTACATgagaCTTGTccccTGATGCAAAGTCAAATtataTTAGGCAAGcacaGTTAcatcatGTAGGTATGTCAAGACTGAAgatgatCACCAACAGtataAACTAAATACTCACTAAGgagaTTCCAACTAGTGatatTtataATTGA
chromosome_1:7438261	Valid	CTaaaaACAAAggtatgggtatgTAGGATTCTGACAGTATGTAAATTCAGGCCAAGGAACCAGTAAGTTTGAGCAGATTAGAAGCAAGGTCGGACTGatatGGTTACTGCTATCAGCATAGTAAGGTagaacagaacATGCAACAGATGA[T/G]GAATTCAACTTACATAGTGCTGTTGATCTGTACCAGCaaaaaaaaCTTATGAACTTTGGAAGCTAACTTAGCaaaaTCTGACCaaaaGCATGGAAAGTTgagaTTGTAACATcagacagaACAGgagaCACTgagaTGAaccaccACAAG
chromosome_1:7438619	Valid	GGATTAGTACTagcagcATacacAAACAGTAatatGTtataAAATTGACAgtgtAAGGTATTGACTggggAtgtgGAAAGAATTGGgagaACCTTGATCGTTTCTTGCAGTGAAGACAatgatgCCGGTTTCATCGccaaccaaGCACTC[A/G]GCAATCCTCATCTGCCTTCCCTggggCCCTCCGTcgcgGCctctCTGgacgacCATCTTGGAGTcaacaaCCTTGACGATGAGGTtgtgGCCGTGGGTTCCAGGgcgcAGCTGATCGACCTTGGTGAAGGTTGGctgcctgcGAgcgcCA
chromosome_1:7445966	Valid	ACTTCGCTAGGTTGCTACAGTTATCCcacaAgcgcAAACTCGCCCTCCGGACGaaaaCcagcagCGTAGCGGCCGACGTACCATCTGGTTgacgacGTCGATGGCGTCGCCGAGGTTGGATGCCTGGAAccccGTGCTCGCAAGCGAGGC[G/A]agcagcCCCTCGAGTCCGAGGCCCGGGTCGTTGAAGTCGgcgcCGGCGATCCTGGTGAACcgcgACtcgtcgAGCGACTCCGAAGGCTTTAGCACGATGGAgcgcACGCCGTCCAgcgcCTCCACGTcgcgGACCAcgccgcCGccccCG
chromosome_1:7454432	Valid	GGGACGCTCGTATCTacacGTacacCCTGTcgcgTATTCTACTCCGTacacGGTTacacGGGacacCAGCCAGATGCAAGCTGAACTGCATTTCttttCCTacacGGctacactacaCTAGCATTAGTCAAAGCCTCCAGTAGATCAGTT[C/T]TAcgcgTAGCTACAgatggatgGATGttttttCttttTCAttttCTTGTcgccgcGGGCTGCCCGTTAGGTCGTtctcCTACCTAGCTGGCcgacgaCGGTTACTCGGCAATGgcgcCGAGGTCCGGCACGAAGTCCCTGCcgcgGCTGC
chromosome_1:7454989	MULTIPLE_PROBES=1,	CAGCCCGTCCGCGCTGCACAGGAACCACGAGGCCGCGGCCGCGGCCGTGCCGGCGGCCGCCTTCACGGCCTGCGACGCCCGCGTGCCGCCCGGGAACCGCCGCAGCGCGCCGTCCGCGAGCACCACCCTCGCCTCCGCCGCCGTCGACCC[T/C]GGCGCCGCCGCCACCGCCGTGGCCTCGCACGAGTTGCAGGCTCCCATTTGTGCTACTGTACTGTAGAACGAATCTGAGAATGTGTCTAGTNTGTGTGCTGCTGCTCCTGCGGCGCGTTCACGGACCGAA[A/G]GAATAGAATCCAGTTGCTCT
chromosome_1:7455119	START_TOO_CLOSE=1,NO_VARIANTS_FOUND=1,	TGCTacaacaGCCGGCTAgcNcGAgcggcgACCAGTGCaggaggGAggcggccggcgacggcgagctgctggctggctGGCtggtggtggactggacGAGgacgacTGGTTGAGTCGAGTAGCGAGGCGG
chromosome_1:7490620	Valid	CATACAGCCCTCGGGTACagacaagacaACGCTCAACGcacaCGGAtctcACGTCCACGAACCagagATGaaaaCGTagaggatgagatgaCTTTGGAGCGGTAAACGATCTGGAGCTtctcAGCCATtctcGTCcacaCCTGAtctcCG[G/T]TCGATtctcTcgcgATcgcgTgagaAATTCCCATGTCTGAACCGAgcgcCagagGAcgcgGctgcactgcaCTGCACGTACAGGACTACGGGCTCATccccATCCTGGACGCCCTGGACGccaccaCGTTgcgcGCGTGCGAGTCGcaca
chromosome_1:7490973	Valid	CCTGGACCCGTccccgccgccGTCcgcgCTGCGACCGCCAGGCGACCGGGTgccgccgcgcCCGTCGAtcttctTGATGGCCCTgcgcATGCTGGAGCACTcgcgCTCCAGCTCCTGCACCCGGCTCGCCACGCTGTCCATGTCTAGCCG[T/C]AGCACCTGGctctCCTgcgcCAgcgcCGTCGccccacgccacgccACCGCCTCGCTGGTGCTTGCAcgcggggggccgccGGCggaggaCGCCAagagCGTGCCCGTGATGgcgcGCCGGagctgcagctgcTCgaagaaGAGCACCTGC
chromosome_1:7491442	Valid	GCAGTGacacCTCaaaaGGCGACATAAttttCTTTGTCCTTTAACGTGCACGACATGctctgtggtgACCTGGCAGCGGacgcacgcACGTACCTTGAGGTAGATGTCGACGgcgcGGTAGACGCCAtcgtcgTAGATACGGGCATGGTC[T/G]GGCAACGAAAgcgcGAGCTCGCAGAACTTGGCGGGCTTCAGGTTGGCGTCTGAAGCGACCTCGGCAAGGTAACTGTccaccaGCTTGCCCACCTGCaccatgaccatgGCCGACGGgcgcGccaccaCCTcggcggCCACCGCTtcctcc
chromosome_1:7492059	Valid	TCTGCTCCACCTCAGACGATAgcggcgCGgaNgcgaggcgccgccGCATGGACCTGGACAGccccGGGATGGTGccccTGGCGTAGGacacCAGGCAGctctCCCTGGCCTCCGCCCTGAcgtcgtcgcgcgcgGCCATGgccgccATCA[C/T]CCGCTTGTACATgcgcAGGCCGAGCACGGCCAGgtcgtcGAACCAGGACcgcgAcgcgGCcgacgagcgcgcggcgATGGCGTCCACGCAGCGGgagaCAATGCCGAGctcctcGGCGAGCGgcagcaGctcctcGCAGGACTTGAgcgc
chromosome_1:7492228	START_TOO_CLOSE=1,	CTtggtggCGTCGCCGGG[G/A]TGCCTCAGCACGGTCTGCTCCAGGTACGCctctgcgcgcgcGGCGAGGTTGTCCTCGGCGTGGTCctctGTCAtctcGAGGTACTCGGCcgcgCACCGCAGTGgcgcCACGTTCCAGGCGGTGAGCTCGAcgcgGACGCCGTAGCAGAAC
chromosome_1:7492447	Valid	TTGgccgccGCCTCGAACGTgcccggcccgCCCGGGAAGTCCGGGAACGCAATGCTGTACGGCTGGCC[A/G]TCGCCctctCCCGTCCTAAcctgctcctgctCGGGCTCGGcttcctcttcctCctctGCTTCCTCGatctctatctctgcagcaCCGTcgccgcCTCCGTCACTGCTActcctcATCTGtctcCGTcgccgccgcgGACgctgctCCTCC
chromosome_1:7504177	Valid	aaaaACTGctactaatatAAACAGTAAACAGGTTACTCATCCTTCTGGTGAGCAAGTATCTTAATTCTTAAATCTAAtcctccAAGACCCAAagagTTGTTCttttTGCTAAAtgtgAacacAAATACCTgcgcAAATTTAGcacaGTTA[C/G]TGATAACTTGctctTGGTAAGctctGTActctGGagtagtTGCCTGAAatataaaaTAACAGCTgagaGCCTCATaaaaAGGCAAACAatatGAATaaaaGataataTaaaaCGACATGAATAAGTGGAGCAGACCTGTTTAAgcgcAAC
chromosome_1:7504551	MULTIPLE_PROBES=1,	TCAAAATCATACATAACCTATAGAATATTAAATATATCATTAGTCCTTTTGGTTTTTAATGCAAGAAACAGTTTCAACACCCTATGCTAGGTTATTTTTTTCGTTTTCCTCATGCCATACCTCTTTCCCTTGCTTATTTATTTCTTTCAA[A/C]CCCTTCCT[G/A]TAAAAGATCATGGCTCCACGTGGCCCACGGAGTGATTTGTGAGTAGTGGTAGTCACTACATCTGCATAATCAAAAGGAGATGGAATAACACCAGCTGCAACAAGCCCACTGATATGTGCCATGTCTGCTAGAAGTACTGCC
chromosome_1:7504560	START_TOO_CLOSE=1,NO_VARIANTS_FOUND=1,	TTCTGCTTG
chromosome_1:7504903	MULTIPLE_PROBES=1,	GATCACAAAATCATGATGCAATTTTACTGTTGAGTTCTCTCTGATATAATAATGTGCAGCTATTTTGCATCTTTGAGAAAAAAAAACTATTGAGAAAAGAAACCTTGCCTTCCGCATACGGTCATAATCGTATAGCCGAGCATATGCACT[T/A]GCACCAGCAACTATCAACTTTGGCCTGAAAAGAA[C/T]AGCGCTTTTCTCCAACTGTGCATAGGAGCAAGTAAGGTGTTAGTGTGATTCATCTTAAAATATGTTTACCACTGAAAGAGAAATGACACAGTAACAAAAATCCTAGATAATATTT
chromosome_1:7504938	START_TOO_CLOSE=1,NO_VARIANTS_FOUND=1,	ctctCAGttttttttttGGCTaaaaTGCCaaaaaa
chromosome_1:7505632	Valid	TAAATCTAAACCATcacaGAGCCAgaaaggaaagAAAGGCAACagagAAGGAAACATCCATGCTtgtgTGCAGTATCAGAATTaaaaTAGTTGGAGGTaaaaGGAAACTCAAGACCCATGTACCTGGTAACCATgagaAAGATGTCCACC[A/G]TGAGGAAGATCCAAAGCCATTATCCTTTCAtgtgGCTTCAagagCGCAgtgtATACTTGGAAATTGGCAGGCGAACCGGATagagGTTGcacaTTCACTGTACGGGTTGGAATTGGTCATGAGTTAAGaaaattttGGTGAAAGGGCAGC
chromosome_1:7514208	Valid	TGTCgagaTacacAATACAtctcTtataTTAGttttCagagCGGCATAGttttCTGTCAGACaaaaCAATTCAGTaaaaCCaaaaAGAAGTATCAGATACAGGCCATCAACCCttttAttttTGTCTTACctctGCTCACTCGagtagtC[A/G]AGTCACtataGGATTTAGGATCGCtgttgtcacaTTCTTGTCctctAACTTGTTTGAAGgctgctGCACTGTTATCTGCACTTTCAATCCTTCCCTccaccaAATCGGTTTCAACTTCCTGAttgttgCTACTGTCttttGTTTCCTGGT
chromosome_1:7516378	Valid	CCATTTGCAGACTTCcacaGCCCAATTcacaCAGTTGTCTTGACTAActctTATGCAATCATTAAACTcaaaacaaaaAGTTTGATCAAgatgatATTTGGTTATGTAcctcctCGAGCAAGGAACcacaTTCAGAAGTCAAAGCAGTGC[A/G]GTCCtgtgATACATGTTTGAATCCNGATAGCAATGCACTTGCTTcacaAGCATGTTcatacataacaacaagagCATCCTGCAGATTAGCTGGCaaaaGATACCAATCTGTtataCAATGATAAATACAGGGAatatATCTTACAAGTTC
chromosome_1:7519386	Valid	TTTAGTTgagaGCTCAGATACTTTGGctctAatatCACtataTAACTGACCcacaGCAATCCCAAGAATagagAGCACCTTACCtgttgtctctTGTACATCACCCTtggtggGAGttttGAtctcACCctgctgAGGATTTCCTGAATG[T/C]GACAAATGAGtattatCGCCATCcttcttTtgtgAAGGAAATTGAACagagTTCATGAATGCAGAAAGTATCCGctctTTGGATTGCACTTCattattCAACCCAATAGAATtcatcaGTTCAGAacacTCCCTcacaAGTCTTTCcaca
chromosome_1:7525023	Valid	TCGTCCACTAACTGgtgtAACGGAATAGAACCGTAATGCGatatTTCGACTTCGAgtgtTGGAAGACGAATacaacaAGCtatttattGCCTCCAATAACTGCATTATCCGTGAATCAAGGCGTAAATCTTCCCGGCCCTTgagaAGGTA[A/C]gtgtACctctGACCATCTGATCCTTGCAAGATGAGcttcttAGGCCTTGTCTttgttgAAAGTATTGTCACctctTTGCAgaaggaagATACAGTTACAATGTCATGGTTTACAGaaaaGGATTCTGAGGAACCAAGTAtcttcttctcA
chromosome_1:7527950	Valid	TATTCTGGTGCAGAATTGCAacacCCTGgtgtCACTGGGTATTcacaACCcacaTGATTTGCATGTTTATCAGcacaGATACTTCTGattattTccccCACCTTAGATTtctcGTCATCTGTCAACTGatatCTATCCggggagagTTCA[G/T]ACTgaagaaCAggggACAGTGAATTCTGCAAGTTTGAATCGGTTCcagacagaGAATAACTGGCATGAGCAAAGCACCAGGATGCATaagcaagcCAAGCCTTACCCATGCTAGGGCAAAGTTGCCAGGatatCTTCCGAGCAGTGCCTA
chromosome_1:7540356	Valid	TACatatTCCAACagagttttAAGGATGCTTTCAAGGGCACCAAACTTACAACTGGAATTGTcacaTACCAGTTGGCCCTTCACCTCCCTTAAGTAAAGAatatTGATCaaaatctcTGCCAGGCCGATGAACATCAAacacTCTtataG[C/T]TttgttgTATCCAGCAAATAGCCTGTAGaacaacATtataccccAAATGaacaaacaATCaagaagAttttATTTCAGTCTTCAGTTTAATTCCTGAAGTTAGGCCACTAACCCatatGTTATCTTAAGATACGAAAGTATGatatTTGA
chromosome_1:7548557	MULTIPLE_PROBES=1,	GGTTTGCTGCCCAAGGTGGCCGGAGGTGGCGAAACCGCACCCGGATCCTTCCCATCGTTTCTCATCTCTTCCTCCTTTAGAGCTTAGTATATAATCAGGGCTCTTGTCTCCTGGCTCCTCACAGGTTCGTTTCGGTTTGGATTGATTGGT[C/T]TGATCAGTCGTGGGGTGAGGGTCTTGGAGTCGATTGATCTGGGAT[T/A]CTGTT[C/A]GAGGATTTGGGGAGGGGGCAATGGCGACCGCGGGGAAGGTGATCAAGTGCANAGGTCCGTGATTTCTCCTCTGTTTCTTGATCTAATTAATTTTGGTT
chromosome_1:7548603	START_TOO_CLOSE=1,NO_VARIANTS_FOUND=1,	TATGGTTCGTGAAATCGTGAGTACttttggggAAAGCTTCCTAGGG
chromosome_1:7548609	START_TOO_CLOSE=1,NO_VARIANTS_FOUND=1,	AGtttt
chromosome_1:7549398	Valid	GAGGCCAAGGTATCTAATCAGCCATCCcacaTTTGGGTCTTGTCAGTAGatatGATgcagcaACTcgcgGTTGACTTgcgcTTTCTTggcggcTTATCTGTCTTAggggCAGACTCCGgtgtTCCCTCGGATCTTCGGTCATGAGGCTGG[G/A]GGGTATGTTCTATtctcCGATTTACTTCACTATGTTGCTGGCTAAGTGGCtataGATGTACtgtgTTtataCTTTACAAATGtattatGTTCGAgcgcCTGAATTTATGGTTGTCGTtggtggTCTTTGTTTAATGGTTTACTAGATGCA
chromosome_1:7550475	Valid	CTTGCCGTAAgtgtTGAAattattCACTTGTTCTAtcttctATGACCTTTCCATTACAATGaaaatgtgTGTTGGGTTTGCATCTGATTACGCTGcacaTGATTAGGCTGCAGAAGGTGCAAGGATTGCTGGAGCATCAAGGATCATTGG[C/T]GTTGACCTGAAccccAGCAGATTCgaagaaGGTGAATCCCTTTAATCTAATAGCTGATAACTCagtagtTAttttACTAttttgttttgATAAGTCAGTAGCTTAccccTTTGTCCCAttttCAGCTAGGAAGTTTGGTTGTACTGAATT
chromosome_1:7550984	MULTIPLE_PROBES=1,	GTTCACGATGTAAGTACACTCTTATACATGTTAAGCTATTGTTCTCCAAGTTCTCTTTATTCACATGTCCTGGCCGCTGTGCTCTTGAATCCAGGGCTGGGGTGTTGCTGTGCTAGTGGGTGTGCCACACAAGGATGCTGAGTTCAAGAC[T/C]CACCCAATGAACTTCCTGAACGAGAGGACCCTGAA[A/G]GGAACCTTCTTTGGCAACTTCAAACCACGCACTGATCTGCCAAATGTGGTGGAGCTGTACATGAAAAAGGTAAATGCAAAGTGTTGTTTCTTCAGTTTCCTTACCAGTTGACCT
chromosome_1:7551020	START_TOO_CLOSE=1,NO_VARIANTS_FOUND=1,	TTGCTGAAATTGTtataCCCAAAGAAACGTCCCTAC
chromosome_1:7551357	MULTIPLE_PROBES=1,	GAAGTTCATCACACACAGCGTTCCGTTCACGGAGATCAACAAGGCCTTCGACCTGATGGCTAAGGGAGAAGGCATCCGCTGCATCATCCGCATGGAGAACTAGATTTCGCTGTCTGGTTTGTGATCTGACCTGGGTTGGGTTAATAAAAG[A/G]GGCAATGCTGAGCCTGCCCGTTCGATGCGGTAGATACAGGACCACGCTTGTGTGTCGCGTT[T/C]AGTTTGGCTTTGTCAA[G/T]CAGTAGAACAG[C/G][A/T]TCCCGTGTCTTGTAATTATATATCGGCATGAGTCTTATGAACCA[T/C]CATCTTTTGGCGT
chromosome_1:7551419	START_TOO_CLOSE=1,	AatatatatATGGTATGCTAC[T/C]ActatgagtctatgagtTTCAGTCtataAActtcttCTGG
chromosome_1:7551436	START_TOO_CLOSE=1,NO_VARIANTS_FOUND=1,	CCCACTTGCGGTGATGT
chromosome_1:7551448	START_TOO_CLOSE=1,NO_VARIANTS_FOUND=1,	TTTAGCTAtttt
chromosome_1:7551449	START_TOO_CLOSE=1,NO_VARIANTS_FOUND=1,	G
chromosome_1:7551494	START_TOO_CLOSE=1,NO_VARIANTS_FOUND=1,	ctgctgTTtgtgTTGAAttttGTCTAAACTTGtctcTAGTTATTT
chromosome_1:7551529	START_TOO_CLOSE=1,NO_VARIANTS_FOUND=1,	ActctGccccTTCAAATCAGACatatGGGCCAGGA
chromosome_1:7554905	Valid	ATGCTATTCGTGAGCAGTATtgtgGCGAAGGTaaaaaaAGTGACATGTACcacaGGAAACtataATTgaaagaaaGgatgatacaacaAAAGGTgagaAATaaaaaaaaaaATCAGGGTGCATAAAGGGAAGTCGCANTCCcaacaaACC[C/A]TCTTCACcatcatGATAACTGTCCTCGGTTTCCAAATGGTGAATCTATTagagTTAGTGCCCTTAGGTGCTTGATCAtagtagCCAGTCTGCCaataatGTGAAAGTACAGTAAGACATTCTTGAAGTACCAatatCATTTACtataAGT
chromosome_1:7558825	Valid	AGTCATGAACTTTGATtgtgTGTTACATTTATGTTGCTTGacaacaTGACaaaaCgggtgggtGTTCAGAAGTTCTGAAGCTTCTAAGTATGTACCTGCAGgagaTCTATGCATCCTTGGGATACTTTGAttttGCTTGCCTCCATAGCA[A/G]TTTGCAGCtgtgActctTCTAACTtctcATTTGATGTTGAACgtgtCCTAACCAGTGCctctGCTCACCCATGTacaacaTAtgtgAAttttttTCATACTTGTACCATTACAAGCTAAACCaaaaTAAGTTACTGGTAAATcacaTCTG
chromosome_1:7568307	Valid	AGACCTCCACGCTTCCCTCACCGCCCTGAACCGTGgcgcCTccccccGCTGCCTccgccgCcgcgAtgctgcTcgcgGCagagCCcgacgaCGCTCATGAGGAAggggAGAATcagcagCTGCTAATCacgacgAagggagggCCCGGGC[C/T]TGAGGGACtggtggTggggAGCTACTGCCACGAtgtgCTGATCCggggCGGgcgcGTAGTgggggagaCGCTcggcggGGCTGCGGCCTTCgtgtCCAACGTGCTCGAcgccgcCTCGccccAGGACGCTgcgcTCAACGGGACAGcccc
chromosome_1:7568789	Valid	ATCTAccccGCCGACCTTCCCGAccgccgCTTCGCCTACGGCCTCGCCGTCGGCGTCGCCggggAGGTGCTACCGgagaCGCTCGAGCGgatgatCCGGctctGCcgcgCGGTGCTCGTGGAcgcgCAGgcgcTGATCCGGGCGTTCGAC[A/G]GCGACGgcgcCGTCGGCCACGTGgcgcTTGACGATACGCCGTAcgcgCGGCTTCTGccccGGGTGGcgttcgttAAGGcgtcgtCggaggaGgcgcCATACGTCggggTGGAAacgacgAGGCAGCGGtgctgcGTGATCGTCACGGAGG
chromosome_1:7571071	Valid	ATAGttttttttttCATTCAAGGTCTTTGGTTCAATGATAAGCCCtatacatatacaCgattcagattcaAAATCACTGGTCAGTTaaaaaaATGTTTcacaacaacaGGCAGatcatcTTGGATCCGGCGTTTAAACTGCAGCCGCAAC[A/G]AAGAAACTCAAGTAATtgtgGCTGacacAAAGTCGGCCatataaaaTTTGCAGTtctcCgtgtTTCGgagaTAGACATCCAATGTTacacctctTAGTTTGTATCTtgctgcAActctccccTTGCGGCAATGAATAAGTTACCAAAGGC
chromosome_1:7574796	Valid	GCATTTGTAagagACTGCGACaaagaaagTAGCTGGTAGaaaaTAttttGcacaTGAACATGTTTACCTAAGCTtgtgcacaTTGGAacacGTaaaaaaaaagagTAAACAGCAAATGTTACCTTCAAACGCTGGAATGGACCATTACCT[G/A]CCCTGCaaaaATCCTTCATACaaaaAGCAATAGTATTAGACAATAAAcagtgcagtgGAAAGACTGAACCATCAAGAATTtataACAGTGAATGACATGGAACTCCTaaaaCAAAGCAacacaaaaaactctACTTGTTAATTTgcagca
chromosome_1:7575750	Valid	TAAGCTcacaAAGGTTCCATCTTGGAagagGGGATTCTTTACCTGGAttttGTGAGGGAACTTGAATgcagcaCATACTTCCTGAAttttCTGCTCGTaaaaTACCCgtgtCAATTGctcctcTTCGTAAGACagagGttttATACCCGA[G/A]CTACCCTCAACTGATCCAAAGaaaaCTATTTCAacacTAgtgtGACAAAgcgcaagaagaaaaATCATGAAAGcacaATTCTTTGGAGTGAACCGGTGATGcatatttcatatttTGGAGTGCTACAAATAGCACGGGTGAGTTCTAAAC
chromosome_1:7576759	Valid	CcaacaaTCTGTCCTGTTCTAGGCCCAGTAAGGttttGAGCCCGTTTCGctctGGCCAATCctgtctgtctctCTGActctTATCACGCATTCACGCTAAACCgtgtTGAACCGAGCtccttcctccgtctccgtctCCGtctcCGCACC[A/G]CGGCCCTCGtctcCGGctctccgctccgctCTAGTCGCTCCTTccgccgGCGAGTGGCCGTtgctgcAGCgaggagAagagAGCGgagaTGGGcgacgaGCGGGTGAAGGCGGAGgcgcTGCAGATCCTGGGCctctTCCAGGTGCTCCC
chromosome_1:7579151	MULTIPLE_PROBES=1,	CTCAGTAACTTTGCAACAAAATATGCTGCCTCCAGCAGAAAGGAAGACGAATAACCTCGAGGAAAAGTGATACATTAGAAGAAAATACCTTCAAAACATTGTACTTGAATTTCTTGTGATCAATTGCCACTATATTCATGGACAATTTGT[T/G][A/G]ATGAAGGATGACCACACAGACTTAGCTTTTGAACTGATGCAACGCCTGTCTANTATATTTATTTGAAGGCAAAACACTGTGTGTCTTTATTTCACGTGCCAAAACAATATATCGGTGCATCTATTTTGCTTTATTTTTGTGTCAGAATT
chromosome_1:7579152	START_TOO_CLOSE=1,NO_VARIANTS_FOUND=1,	T
chromosome_1:7589817	Valid	TGCAaggaggCCAGAATTGAGCGTTGCCGTGCAACTagagACTTGAGTAGCtgtgGCCGCTATGTTCGTCAtgtgCTTAACTCAtgtgGCCATGCCTCATTAtgtgCTGAGTGCAGCCAAAGATGCGACATCTGCCCAATTTGCAGGAGT[C/T]CAATACCGGACAATGGAAATAGGGTTCGGCTACGTCTTtactacAAGTGCTTGGAAGCGGGCCTTATTTCTAagcagcACGATGAAAGATTTCAGGaaaaGGAAGACCATGGCAATCCTGTTAGCATGGATGTCCAGCGGCTGCATTCAT
chromosome_1:7598080	Valid	tgaagatgaagaagagAGAACAAACCGGgagagcgcAGCTtctcttgttgCTAGAAggcggcCTAGAttttCgagaAgatgatatatCcacaTCCTCAGGGATCTTTAAttgttgGCAGTggaggaTTGttttAatatCTCCATAGTTAC[G/A]CCCTAATGTAACAATACTTTGTTCCAAGGGAAAtgtgTATGTCACCAAGGATGCTAGaaaaCaaaaATGaaaaGGCATGACATGTACCAAATtataTtctcCAACttttGTACCAAATGCATTGTACatgatgTTCAGTacacTAGGTGC
chromosome_1:7601511	MULTIPLE_PROBES=1,	ATAAGACCGACCTGCACATGACTTCACCACTCCCAATCCCCACCCGCAGAGACACGTCGCTTTAATTAGCGCTCATCACCCCCCGCCACCCTCGCCTCCCAGTGTAACAAGTGTCCTTCCTCCTCCGGCGTCCTCCTCTGCCCTCCTCCA[C/G]TCCCACCACCCCCAACTCCTCCGGCTTCACTGCGGCGCGGGGCTTCGCT[T/C]CGGATCGGCTCGAGCAGGTAAAGCAGCAGCCGAACCCACCCTACTTTGCTTTAGCCTAGGCTAAACGGATCGATGCATCAGGNCCCCAACCGTGAGCTGC
chromosome_1:7601561	START_TOO_CLOSE=1,NO_VARIANTS_FOUND=1,	CTGctctGCGAGCCTagaggcgcCATGATAGgtgtTTCTGATGGAACTAG
chromosome_1:7615140	MULTIPLE_PROBES=1,	AAAGCTGTAGCTGCATCTCACAAAAATACCATTTCTTTGATCCTTATTAACACAGTCTCATTTAACCATCTTTCTCATGGTCATGGAGTCCATTACAGCGCTGCAGCCCTGATCCGTCATACACAAACTTCAAGCTTGCAATAGCATATA[G/A]ACTTTACACCATAGAAGCCGCTGTTTCCGCATGGATGATATATACAACAACGTTTGTTTTTTAGCAATAGAACGCATATAGGCTCAGGAAGAAGGTAACATCTAAGTTTTCTTGCCATTTACAACAAC[A/T]TTAGATAGGAAAACTGTTGTT
chromosome_1:7615269	START_TOO_CLOSE=1,MULTIPLE_PROBES=1,	G[T/C]CATGGCGCTC[T/G]GTTCTGTATAT[A/G]GTAGTCTCATAATCATCATGGAGATAGGCTTGTATAGTAAGCTGTAGCACGGGGTAGCGATGGCGCGCCTTGCTCCAGTGCATCAGGTGTTGGAATCTTAGGAT
chromosome_1:7615292	START_TOO_CLOSE=1,NO_VARIANTS_FOUND=1,	CGTTcagcagTGgtgtGGgtgtC
chromosome_1:7615303	START_TOO_CLOSE=1,NO_VARIANTS_FOUND=1,	CGTGGGCATGG
chromosome_1:7615315	START_TOO_CLOSE=1,NO_VARIANTS_FOUND=1,	ACGGTCTGGTCG
chromosome_1:7615704	Valid	CGAATCCGGCGATGAGGGACgtgtCCacgacgTtctcGACCTTGAGGTTGACGAACCCGGTGAggcggcGCATCTTgcgcGCGATGAGCTCGGTCTGgcgcGCGTCCAGCTCCAcggcggAGGTcaccacCACCCGGAGTGCGACCATCT[G/T]cggcggcggcggGgcgcAGGCCTCGGCGTCCggggCGACggggGTCAtgctgcAGTTCgtgtCCACGAGCGACCGCAGGAAGTCGAGCGTGATCGGCTTGAacgggacgggCGCCAGGGCcgcgGCCTggaccgggaccgGGACCGGGAC
chromosome_1:7616156	Valid	TGCCCGctctCCTTGgccgccGGGAacacCGGGTGgccgccTGGGTTGATGGGCTGGTTCAAGATGTTCATCGCTACCCTGCACGAACGCATCCCAGTAATCATTAGACTgcgcCCGATCGAACTAGGCctctCCAAGCATCTGAGCTAG[T/C]TGGCATCAGcacaAACGTGCtagcaagtagcaagttttGCAATTGCCCACGAAGTTTCAGCAAGAACAATCGGATTCGCTGATTtatacacaGTAATCCAGCTACGCatgaatgaACTGGTTacacATCTagagTTctactaTTCCtata
chromosome_1:7616351	START_TOO_CLOSE=1,	TACGATacaacaGCAAGcacaagaagaGGAACATACTATgagaG[C/A]aaaaCACGATGGCACGGANCTAACCTTGGCTcagcagCAGcacaagcagcTGGTGATCGGAGGGAACGGCagagAAGTTGAGGCGAGGGTggggagaagaagcagcCAACggggGTagagCAGCTggggggGTAatatCTGCCagagTGC
chromosome_1:7618542	MULTIPLE_PROBES=1,	TAATGTGAATTTTAAATTTGAACTGCAATTTGATTCACCAAATCTCATATCAACACAATAGAGTCTAAGAGATNGGAATTGCAATTAACGGTGGTATCATCAGCTAAATCCTGATGCATACAGAAACATTCAGGCTCAAATTAACGAATA[T/C]GAAATCAAACAACACGAGACACAACCGC[G/A]GAGTGTCCTGATCATTAGAACCCCCCACCCACACAGCGGATCGAATTCGAACCCCTCATTTTTNTTTTNCACAAATTCACAACCCCGGTCGTTGTTCATCCAATCACAACTCGATCAAGAC
chromosome_1:7618571	START_TOO_CLOSE=1,NO_VARIANTS_FOUND=1,	CTCCTGAGGCtggtggCGATGGGCACGAT
chromosome_1:7618745	START_TOO_CLOSE=1,	GACGAGCAGGACgaggagCAGCA[A/G]gatgatGATGCCGATGCagagacacTTGCGgctgctCCGCTGGTACTCCTTGGCCTTGCCCAGCTCCttgttgCCGctctGCACGTAGTGGGAGGCGTTGGCGACGTGGctctCGATgtcgtcGAGCTtctcccccTGCAtctcCACCAT
chromosome_1:7619226	Valid	ctcctcCTCggggACCTccccAGTGAGCgtgtAGTAgcgcCGCTCCACGGtctcCTTGTACTCGGAcatcatCCGCTGCCGCAgcgcCTGGAAGTCGAGCATGAGGTCCTTGAGcttcttCCGGAGccccGCGGTGAcggcggTGCGGGT[G/A]CGGTCCAgcggcgTGCCCTcgcgGCAccccGCGgagaGCCTCCGCTgcgcGGCGTTGgcgcGGTCCAGGGACTCGAGCCTGgcgcGGATGTcgcgGgcgcGGCGGAGCACGGcgacgaTGTCGGCGTTGAcgcgGCcgcgGTgcgcGCGG
chromosome_1:7620567	Valid	AGGGTTCGTTTGAATTAGTTTGACCTTAGTCGTAATGATTGTCGCTGCGGATTGgtgtGATTTCGAGTGGTAttttttTggggggCAGCaagagaagagGGACaggcggaggcggCGGCAGTCggggagagGGGAGCAAACTGCGGAAGC[G/A]GTAGTTAccccATCGAAggcggcGGAGCCTCGGgagaCTcacaAAATGCTTCAGGTTTGGACGGAAATTGTTCCTTTGttttGGTCgtgtaatgtaatgtcagcagTtataTCAATCTAGTActctTCAGAATcacaCaaaaATTCGATT
chromosome_1:7623890	Valid	AACAGATTGTTtctctcctccAacacTTtctcTTtatatctcTCAGGTAAatatccttccttTGATtataTTAgtgtAacacCACCatatCTGGAGGTCAACtataGcacaCTACTCGCCCAGCTTGCAAGGTCACCgttggttgGaaaa[A/G]ATTGCTTCATCGTGAGTTCCTCATGTTATGTAAACCAAACTCGttttccccTATGcacaTTTCTGacacCATCTATGttattaGCTAGTTGAGTACCCACTGaaaaCAGatatGGCTGAATCCTGCGGAAACCTtataAAGGTGGGCTTG
chromosome_1:7624450	Valid	CTtcatcaCAGTAATacacTGACCTTTGcacattttttTATCTTAAttcttcACAAtctcTATGCAGgtgtAGTGACAAagagTGCTTTCTGTACCATAACATCACTCGTgaagaagtgtAAATCACGGTTGGGCAAGGTTTAAAGTTTC[C/A]ACATTTGTACCAGAAatatTGACCTACCAAGGCATAGGAAGGCGGTTGATCTTGGTtctcTGGGTCTAtctcTGAATCACTTGcacagcgcagagAGCTcacaTTtctcTTTCCTTTCTGGTCagagATCcacaTCCgagaagagGGGAA
chromosome_1:7629735	Valid	CTTGGgcgcTCAAGATCTGACCttttttctctCCCAGTGGACAatatACTCCGTCatatAATTAacacGAACAGACTCCACGTggggGACaaaaGAAATCACCAGATTcacaAATCCCATTCTGACCTGaaaaCTgagaGACCAAAGTCT[A/G]TGAATTCCTTAAAGCAATTaaaaTTGACGAagagAATGAGTGCACCGACAGAAATTCTGTTTCACctgctctgctCACTCACGAtgtgTTTGtcttctGGAATGCCAGCCGGTCCGTTGCCAAAGcacaATGGCGTCAGCTGGAggggCA
chromosome_1:7677227	MULTIPLE_PROBES=1,	AGAAAATAAAAGCCTATTTCGTGTAAGCCGGGAGCACCGTATCGTTGGCTCCGTCTAGGGTTTTAGCCCCTCTCGCCGCAACCTCCCGTCCCCTGCCGCCGCAACCTCTCCCCATCCTTCGAATCCCATCCGAATCCCTACCCCCGCAAC[A/C]CGCCGGGCGACGAGCGGCGGAGCCCGCGGC[C/T]GAGATGGACCGGTACCAGAGAGTGGAGCGACCGCGGAACGAGTCGACCATCGAGGAGAACGAGATCCGCATCACCGCGCAGGGCCTCATCCGCAACTATGTCTCCTACGCTACCTCCCT
chromosome_1:7677258	START_TOO_CLOSE=1,NO_VARIANTS_FOUND=1,	CCTCCAGGTACCCGAGCTTATCCTCGCCATC
chromosome_1:7678587	MULTIPLE_PROBES=1,	TCCCACCTGAGCGCTGTAAAAACTGTGATGGTGTCTTTGCTAATGCTAAGACAGGGCTATGCCCTAAAATCCTAAAAAAAATTAATGTTCTCTATATAGGTACCAAGCTCCAGTGTATGTTGAACAACCCAGGCAACAGCAGGGTCCACC[G/A]CTGCA[G/A]CGCCAACCTCGCAGACCACCAGGGCAACAATTCCAGCAGCTGGAGTATGAAGGTATGGCAGTGACTATTCACACATTGTGGTATTTCTGTTGATTATCCAGCATCTGATAAGTGTTGCTCTGTTAGACTCCTATGCACGGGGTC
chromosome_1:7678593	START_TOO_CLOSE=1,NO_VARIANTS_FOUND=1,	GAGGAA
chromosome_1:7679552	Valid	AAATTTacacCttttttACTGCCaaaatattatAATAGtaataatattatTTGaaaaCtgctttgtgctttgCATAAatatTGCATTCACCAAGcacaTCATTCAattattAAATTGATTCAAAttttGAACTTGGCTTCCAGGCTATGA[A/T]GGTGGCAggggtggtggATACGAAGGTGGCAggggTggcggcTATGAAGGTGGCAggggTggcggcTATGAAGGTGGCAggggtggtggCTATGAAGGTGGCAggggTggcggcTATGAaggaggCAggggtggtggCTATGAaggaggC
chromosome_1:7680056	Valid	TACgtgtGAGGTCTGTTAttttTccccTGGGCACGAGGTTTGGTtgtgAGCATAATGCATTTGCAAGttttATCATGTAAGTCATCTTTCAATGTTCctgctgCCagaggttgttTTCCCAATGATCGTTGAGTGCTGAGCATGCTTGCC[C/A]TATGTTCATGCCTGCAGTATTAACAGATGGCAActctTGCCCtgtgTTAAATTGTTAATTCTATTtgtgCAGTTTGCTttcttcAATTAACGCATCCATGAAGATTGgcgcCTTtataGCCCAGTTTCttttttttttAGCAAATACTTC
chromosome_1:7685518	Valid	ACAATGTTTACATAAGATagaagaGCaaaaaaTACATGGCAGGTGACTTACGtatattttTCCATTACGCCCAGCAAGTATCAAATTGGATGAGTCAACAGTAAACAGCATGctctGTGAACAGGGCAATCCttttGGTAGctctAATTT[G/A]TCAAGGGtatacttcttTCCACCCTTATGCCCTAGTGCAAagagGCAGGGtctcacacCATCTGAATAGGCCaaaagtgtTCCGTTGGCagaggcagcaCTAGAAATGAttttTCTGGAccccTTGCttttCAAACGAGCAAGTTGTCGG
chromosome_1:7685995	Valid	AGGTGCAAACTGAGTAAActctCTTGCCGAatatGCAAACAATTTGgtgtCATcaccacCAGatatAAGCATCGGAacacCAAGATGAGCCCATTtgtgGTAACTGAATTCATGttttTCACGCCGGCGAATCTTcaccacCttttCCTC[A/G]GGTAATGTATCTACAGGACaaaaGAACAGCTAAATCtgtgTAAGCACCAGTACAGGAAGATCAAATTAATgcaagcaaCTaaaaTATTGGCATACCTtctcTACAGATAGGTACAGCCATGGTCAATGCCCTTAcatcatGAgtgtGAGC
chromosome_1:7686158	START_TOO_CLOSE=1,MULTIPLE_PROBES=1,	TCTCACATATCC[G/C]ACATA[C/G]ACCCATTTGTGAACTTGCTCTTTGACCACATTTTTAGTAGCACCAAATTCATCCTTTGACATTTTGTACAAAATCACCTAGATCATCATCAGCCAGAAAGTACACCAGTTAAACGGGAAGTCATTGACAGATCAATAAACTAAG
chromosome_1:7686164	START_TOO_CLOSE=1,NO_VARIANTS_FOUND=1,	GAGTAT
chromosome_1:7687886	MULTIPLE_PROBES=1,	AGAGCCAATCGCTGGAAATCATTCACATGATATGAAGATCTTGTGTTGGTAGAACCATCTTCATCCTCAGAGTTGTCACCATCATCAATGTTACTTAAGTCAGAATCACTGGAGTCATTTTGGTTTGGATGGCCATTGACACCAGACTCT[A/G]AGC[T/A]ATTATTTTCAGTACTTTTAGCATCATCTGAAGGCTCGATGGCCATTTGCCAGATTGGACTCCAACAGTATCTAGAACAGTCTACAAAACAGCACAACAAACTAACTATAATTATATCCATGAACCTAAAACTGATATTACATTGCA
chromosome_1:7687890	START_TOO_CLOSE=1,NO_VARIANTS_FOUND=1,	ACAA
chromosome_1:7692418	Valid	tctcTCGGCCATTGTCGAGGgagaGAgcgcgcgagcgaCCTAGgtcgtcAGTCGGCTTCGGgtgtTCGgcgcCGTCagctagctATCcgcgACGATGGGCCTgcgcGTGgccgccACcgcgCCAGCTGcggccggcGTgcgcGTGCTCGG[C/T]ggcggcGCcgcgAGCGTGAAGCcgcgACCgtgggtggCGCTCGGAGGCAGgagaCGCctctCCGTGCGGATGTCCGTCGCCACTACCgagaccaccaCCTccgccgccgccgCCGTGGgcgcCGTCAGTTTGCTTTCTTATCTTCAGTTT
chromosome_1:7706359	Valid	tgctgcAGGAAatatAGACCAAGCTTCCTGtacatacaCtatatataAACTTCactactGCagagACCATGGccaccaTCAGAAGCTGTTGGAAATGGccaccaTCAAAGCTTGctctTCCAGACTTGTTCCAGTGGctctCctgctgTG[C/T]GGTAGCTGCCTAACTATCTacacCctctCTtctcGCTTTGAttcttcTCTGCCATAGTtctcTTGCTCCGTCTTGAGTGATGCTCATTTCTGAAttttatatATGCAGGGCTCATAGTGATGGGCTCCATTTCGGGATTGGAAGCAAAGG
chromosome_1:7709278	Valid	TGattgcaattgcaACGACcacaGAACGACAAATGAAAGACATCTAATTGCAATCctctCCTTaaaaaaaaCAGAATgagaAAACGATGGAActctGATGCTACGAATTTGCtataTGTcacaCAtctcATAGaaaaCATTGATACagag[G/C]TTGAAACTTGATCActaagtctaagtTCGTATTccccGAAGCCCAACTGGCGTTTGCACTGGCAGTGaaaaGAtctcCAGTCAGATTTACTAattattGACTCCTTGTTCCaaaaTTAtctcTGTTTCGTACAAGAAACaaaaACCAAGA
chromosome_1:7709523	Valid	AGCGAGGGCATacacAGctctcgtcgtCTCACTCgagaACAAttttGgcgcCGAccgcccgcAtcttctCGGCAATActctCCGcctcctCTTT[C/T]GGAACTCCGGCCTTCAGCAcggcgggcgcCTtctcGACGAGCTCCTTAGcctcctTCAGccccAAACTGGTGAACGCCCTGAGCTCCTtgatgaTCTTGAGCTTcgccgcGGCGTCGAAccccTCCAGCTTCACGTCGAACGCCATCTTC
chromosome_1:7712057	MULTIPLE_PROBES=1,	TACAAAGTTACAAATCAAAGAATGGAGTAGCCACGGATGGATCATGTACAACTACTTCTCTAAAACTTGTCGCAGGAAATCTCTCCTCGGGGCTCAGACAACCTCGTATACGACGACCTGCGCGGTGTCGAATTCGTGGAGCTGGAACCC[T/C]GGCCCCGGCCGGAACTCCCCTGC[A/C]CCCGCGGACG[C/T]GAAGGG[A/C]AGCAGGACCGCCGCGGCGTCGAGACCGAAGCACCTGGCCTTGGCGACATCGTCCGCCGAGGACGACGACGACGACTGGGTCTGCGGCGGCTTGTAGTACATGCGCGCC
chromosome_1:7712081	START_TOO_CLOSE=1,NO_VARIANTS_FOUND=1,	GTCTGCGGGCAGTGCGAGTGGAAC
chromosome_1:7712092	START_TOO_CLOSE=1,NO_VARIANTS_FOUND=1,	CTcgccgcGAT
chromosome_1:7712099	START_TOO_CLOSE=1,NO_VARIANTS_FOUND=1,	gcgcACG
chromosome_1:7712387	Valid	CCCATGTCCAGCAtctcCACGTACCgagaCAtctccggcggCGGAGCACctctGtctcGCTCGATGtctcctctcccgcagccgcagcCCGCAGGCCTCGAGCaagaaggcggcgGcggatcggatGCCGAATTGCC[C/G]AGGTGgagatgtgGTTCAGTtggtggGGGCACGAGGACTGGATTcgcgTGCGgtgtCatatATagccgggcagccgggcACggcaggcaAGcggccggcGAgcgcgaggagGTTGGAgcgcgtggtgAGGTggggCGGGCGTTTcgcgTG
chromosome_1:7731235	Valid	GTGGtctcATAGAACCAGAATGAAATACTCGAACtataATCAAGGCGTACCTTTGataataTACAAGTTGAGGACATAagagATTCACCatatTTACATACGCTTGGGCcacaAGTAAGCTTCCCATCTGTAGCCATTATCTTGCCagag[A/C]TGTCATGCCCAACAGCAACTACCTTAGAATTGGGCAGAATGggtggtgcgcTATGgagaGGTACAttttGAGCATCaaggaaggACATGAttttGACAACTGCAATGTCATAATCTAAATTATGttcttcgagaAAGCCtgtgATAGCCC
chromosome_1:7771809	Valid	TgtagtaACTGGGTCTGGAAAGTTTCAttttGAATGTCAAAGAATGTTAGCttttagagTGCTTAgtgtTCttttttAATTATGGatatGggtggtTGACAAATCTAATTCATGCCTCCATGTttcttcATTCTGTcatgcatgAAAGGT[T/C]acacATGGTGCAATACAGTTCACGGTCTATGAGGAACTTCGCAAAGCTATGatatTCGTTaaaaGTacacAATCAAGGACAGATAACggaggaGGCAGGGAATCATTGGTATTAACTGATCAAAtgtgTGCTTGGgtgtTAAatatCCAG
chromosome_1:7772350	Valid	TGACTCcacaAATAACATAAATGCAGatatACATCTAGTATCCtgtgGGCCTTTACTGCTTTGCCTGatatTCCATtctcTTCActctTAATGCTTAGCTGAATTCCATCGAttttGCGGCACTTggggCTGGTTCaaaaGTAgctgctA[T/C]TCtacttactTATCCTTACCAGGCAATTTCCTTCGCTCCTATTtataTTCTtataAACTCCATAAGtataTTGTACCTtctcATTGAACGTATTTGTAATCTGCAGGTCATCCGAGCCCGCTTGCAGGTTTCAGATTTGAAACttttCAT
chromosome_1:7824859	Valid	ccccAACCaaaaccccAACAAGCCGCAAGggaacggaacCttttCGCCAGCGGCCTGTTCGAAAGCAACTGCAggggagaagaAGCTgcgcAGgagaagagGAGGAAggcggcGGCGgtgtGTAGGCTgcgcagagagagGCAGCGAGGG[G/A]TCGTAAGCttttGGCAgtggtgGTCTTGGAATgcagcaGCAacacCTGATGCAGATGAACCAGAACATGATTggggGCTacacctctCCTGCCGCtgtgaccaccGAtctcATCcagcagGTCCTGATCCTAACCCAAATccccccATCC
chromosome_1:7827790	MULTIPLE_PROBES=1,	GCAGTACCCGTCCAACCTGATGATGCAGCCAGGCCCTCGGTACATGCCACCGCAGTCCGGGCAGATGATGAGCCCGCAGTCGCTAATGGCGGCGCGGTCCTCCATGATGTACGCGCACCCGTCCATGTCGCCACTCCAGCAGCAGCAGGC[G/A]GCGCACGGCCAGCTGGGCATGG[G/C]TTCAGGGGGCGGCGGTGGCACGACCAGTGGGTTCAGCATCCTCCACGGCGAGGCCAGCATGGGCGGTGCTGCTGGCGCAGGCACCGGCAACAGCATGATGAACGCCGGCATGTTCTCAGGCTTTGGC
chromosome_1:7827813	START_TOO_CLOSE=1,NO_VARIANTS_FOUND=1,	CGCAGCGGCAGTGgcgcCAAGGA
chromosome_1:7828103	MULTIPLE_PROBES=1,	GGGATCGACCTCGCTGTCTGTTGACGTCCGTGGTGGCACCAGCTCCGGCGCGCAGAGCGGGGACGGCGAGTACCTGAAAGCAGGCACCGAGGAAGAAGGCAGTTAAGACGATGTCACTAGCACTGGCATCGGCTCGGGA[C/A]CGG[C/T]ATGGCATAGCAGCAGGATTAGCAGGTAGCTTTGAGGAACGAGGAGGGGGTAGTAGCGTAGTAATGGTAGCA[C/T]TAGCTAGCAGTATGTAGTCGGTAAGGTAGGGTTGTTCCATAGAACCTGGAGGTGGTAGTGACCAGCATGCATGC
chromosome_1:7828107	START_TOO_CLOSE=1,NO_VARIANTS_FOUND=1,	ATGA
chromosome_1:7828179	START_TOO_CLOSE=1,NO_VARIANTS_FOUND=1,	TGGTCACTTGttttGGATGTACGTTGCAGGTtctcccccAAGATgtagtaTGGAACGTTGCTGTTGACctct
chromosome_1:7858338	Valid	GTAAATTAAGAatcatcTGGgaagaaGgacgacgagaAGCaggaggCGGttttgatgatCTCAttttCatatatcccatcccATtcatcaCCTCCAGGCACCATGCAAAttttctctTTCTAGATGCTCAtctctctcTGTCTAGCACCC[C/T]ctctctctCTtctcTGttttTACTGTTtctctctcTCTTTCCTCGATCCGTActctTCCAAATGCATGATtgtgCgcatgcatGCATGAGCCATGAAAGGTGATGTAGCGATGCatgtatgtAAGCATcaacaaCCGCTGTAGtctcTCA
chromosome_1:7858916	Valid	CATtgtgCCGtgctgctgttgctgttgcGGGAgctgcgctgcGCCggtggtGGTCGgagaGTGCGAgtcgtcGgcgcCGGAggggTCGTTGCCGGACTCggggCCGcccccgccgcCGGCCGAGGAACCCTCGAGCTCCCTGCACTCCTG[A/C]TGATACAtctcCTCGATCATGGGCTTCCATAGCCGGacacGGGCGTtgatgaACCAGTTGgagaCCTGCAGTTGATCCAAAGGAAAGcaaacaaaTTATTGCAGGGACAGGCTAggggTCcacgcacgGGGCACGGCCtgtgGGGCtgtg
chromosome_1:7867147	Valid	TGGTGCTCGAACCGGTcggcggGGGACAGTTGAggggGCTCCTTGGAcgcggacgacGGCGACTgcgcGgcgcCGGAGCTGGAGgcgcCGCCCTGCTTATTGCTGGCGTTAGGGTTGGACGCCGAGGccccAcgcccgccCcgcgCGCCG[A/C]CCTTGATCTGCCcgcgCCCGACGCTGCAGAActcctcCAGGAGCTCCTgcgccgcgCGGgtgtACTTGGAGTTgcgcAGCACGCCcgcgACGCCcgcgGGGCCGTATCCGACGTGCAgctgctGccccAgcgcGCCGACCTGGCCGTGCA
chromosome_1:7867878	Valid	ACGACccgccgCGCCGGTCCCGaaccaaccGCCGTcgccgcCGGACAAGCCGGCCAccccTCCGGGCCCGGCctgctgCTGTTGCCGTAGCCCGAAGCGGTAGTTGgcgcTCATctggctggCcagcagCTCGGTGGCGGAGGGACCCGA[C/A]ggcggcGCggggAAGTTGAACAtctcGgagaGCATGTTGGAGGccccggcggccgccgcCGCTTGCTCGtataTGGACCCggggCCGCCATGgtcgtcgccgccGTCGATAGGGAGCAGGCCGTGCCcggcggcggcggCCGGGTCGAAG
chromosome_1:7869100	MULTIPLE_PROBES=1,	TATTTTTTTTTCTCCTCCCCTCTTTGTCCGGTCGGGTCTCGGGCGGACGGCGGCCGAGCACGCGCGCAGCAGCCTTGTGCAATCGCCTTCCGATTCTGAAAGGGGACGGCGAAGAGCGCGACGACGCAAAGGGGAAGGCAAGCAGCTAGC[T/C]AGTAGCTACGAGTAGTAGTAGCGCGCAGGGCGGGTGGTGGCCGGTTGGTATATAAAAAAACCGAGCTC[A/C]TTTTCCTCGCCTTCCGGTGCTCTGCTGGCGCGGCTATTCCGCTGCTGATCCCCTCCTGCTCCTGCCGCCGCGGCTGCNGCT
chromosome_1:7869169	START_TOO_CLOSE=1,NO_VARIANTS_FOUND=1,	gctgctgctgctGCTGCAGatatTGGAATTGGACggggGCgagaGCTGagcagcTCaaaaTCCCagagG
chromosome_1:7894464	Valid	CAACCAGTacacCTggggccccGTCACCGTGAAGCTCGCCGAGGCCTACGGATTctgctgGGGAGTCGAgcgcGCCGTGCAGATcgcgTACGAGgcgcGCAAGCAGTTccccgaggagCGCATCTGGCTCACCAACGAAATCATTcacaA[T/C]CCCACCGTTAACAAGGTAACCatatCCGAAATCGGTCAActctAAGGATCTTATTGGCTTCATACGGAACTAggtgggtgAGGAAAtcactgtcactgGTctgctgCATCctcttgtgtgtgcgtgcgtgCgtgtGtacaatacaaGGGC
chromosome_1:7895270	Valid	GATGAAGTCCattattCAatatAGGTCTGGAACATGGTTGaaaaacacaagaagAGCGAatatACTTCAattattCACGGaaaaTATTCCCATgaagaaACTGTTGCCACTGcttcttTTGCTGGAAAGTAcatcattgtgAAGAACATG[A/G]CagagGTACATCTAACGGAttttATGTTTGCTGTTCTTTGGACTTtgtgTCGAACATGATCagagATAAGAAAGTTGGAATGttttGAATAGGCGACCTAtgtgtgtgATTACATACTtggtggCCAACTTGATGGGTCTAGCTcaacaa
chromosome_1:7895762	Valid	AGgagaAACTgaagaaATTGGTAGGTTATCCAACCAGCctctGCTACCTCCATAGCTAtgtgTtgtgATTtataTTGTACatatTCttttagcaagcaTTAAttttGATTGTAATGCtataTGATTAATAGGGAAACttgttgaaaaGAC[C/T]atgatgCaaaaatatGGAGTTGaaaaTGTAAACGATCACTTCATGGCCTTCAATACTATTtgtgATGCCACTCAGGTAAAttttCttttTCCAACATTTCCTTCAGCTTTGCATAACAGAAAGTCTTGTAGcccaacccaaCTAAGtctc
chromosome_1:7911832	Valid	GGATTCAAGCAACCAAacacCTAAAttttGGCCCAaagaagCCATAGCCAGACCTGGACTGCAACCAAacacACCCTAAGCCAACGACAGCTTAAGACATggggcacaGGacacAGTACGGGCTCCCGTTaaaaTGAATCTGTAAagagT[A/G]AGTacaacacacaTCAACCTTTACATTGCGTTCACTAATTCTGATGCGGTGaaaaCCaaaaATCTACCATCCAACTTTCACCTCCAGCTccccACTccccttttCATGTCAGACTAACCTTCTAACAAagagCCCACTCCAACATAGCTT
chromosome_1:7928032	Valid	gagaTcacaACAGATCAAGGGACaaaaGatataaaaCTacaacaAATCAAGGcacaaaaaaaTTaaaaTAATTTGTCTGAGCCCAGGTTCGAACTggggACCTTTAgtgtGTgagaCTAACGTGATAACCAACTacacCACCCAGACATC[T/C]tgttgtTCCACTTTGTCAATAACCTTAGAAGTATTCatatCAGACTATGCATTGCAGACTAGGCAACAGCAATCGGTGAAtcttctAGTTCtgttttgtttTCTATTtgtgcacagagaGTCGGACATtataTATTTaaaaATTTCTAAA
chromosome_1:7928322	Valid	CATGTTTgctcgctcACTCgctggctgTAACTGaaacacaaacacGATGCTCAGCCAAAGCTAAGGTCTTATTTGGAtgttgtCGGATTTAtctcAATCTTTGAAGTGAATTggggTGAAATTTAGTTCAAGTTTCACT[C/G]CAATCCACCCAacacatatGGATTGATGCGAATCCAACTACATCCAAACAAGGCCTAAAGCgagaACatgatgAAGAATCCCGTgagaATTTCAccccTTGCGGCCCTCCATgatcgatcATTCGATCCCGCTCATAGactactTGTTCT
chromosome_1:7935234	Valid	ATGTACAATCCTGGCACTaaaaTCGGATGTTGGGttttGTTTctgctgTTAatccatccAGATCAAGCTagagCGAGGTGGGCTAACCTTACTggggATTTGCCGTCGATagaagaCGGATTCGGAGGTGAAGTTGGCTCGGTATGACGG[C/T]AgcgcGTGGACGTAGATGGAGTAGCGGCcgtcgtTccccCGgaagaagcgcTCCCagagCGgcgccagcggcagcggACcgcgCGTGAGGAACATGAAGGCCACCTTGGGCAcgcgGCGGAACGGGTAccgccgCAccccCggggCGAAC
chromosome_1:7942277	Valid	TTcacaACCAGGCaagaaagaATGGTTGTACttttCGTTTGATGTTGCCTGTTGAAGttttATCTTaatagaaatagaAATTTACAGtataTTATCTTCAAATAAACCAAGaaaaTACAGGGTAGTCATAATGATCCTagagaaaaTTCC[C/T]TCCTGATCCAGGGTCAGTTTACtataCaaaaCAATACAGGTTtgtgtataATGcacaAGCGGAggggGCACtgtgTACGTTTCCACGATtccatccaTCAATCTGAGCCATGCCTCCAAGCgtgtAATCCtataATGATCtaataaTATC
chromosome_1:7944618	MULTIPLE_PROBES=1,	CCGGTAGAAGACGGATTCAGAGGTGAAGTTGGCATGGTAGGATGGCAATGCGTGCACGTAGATGGAGTAGCGCCCCTCGTGCCCACGGAAGAAACGCTCCCAGAGCGGCGCCAGCGGCAACGGGCCTCGCGTGAGAAACATGAAGGCCAC[C/T]TTGGGCACGCGGCGGAACGGGTACCCGCGCACCCGCGGCGCGAACGACGCGCGCCAGAGCAGCTCCTCGTCCGTCATCGCGTG[T/C]TCTACGCGCGCTGGGGGCCGCGTCCACCGCTCCAGCCCCTCGGGCTCCTCCTCCGCGGAGGAGCCG
chromosome_1:7944702	START_TOO_CLOSE=1,NO_VARIANTS_FOUND=1,	CCCAGGCACGGCCGGAACAGCGATGgcgcGAccgccgCCACcgcgTGCcgcgCCATGTACATGCCGAcggcggACAGGCCCACG
chromosome_1:7944980	MULTIPLE_PROBES=1,	CCCAGCAGCAGGAACCCCAGGAACACCTTGAGCATCCCCGTGGGCAGCACCCTCCCCTGCCCCGCCGCCTGCCGCGCCTCCTTCACGTCCTCCATGGACGCCACACGGGCCTGCATCGCGGCGCCCG[C/G]GATTCGTG[A/G]CTACAACCTCGCGTCAGTGGAATCTACCAGATTTGAGCTCGAGTCTGGCATATCTCCAGCACGACTGCACGAGGCCGGATCGAGCGCGCCAAATCGAGGGGCGGCACGTACCAGATCTGGTCCGGGTTTGGCGGGCCGGAG
chromosome_1:7944989	START_TOO_CLOSE=1,NO_VARIANTS_FOUND=1,	GTGGTTGGA
chromosome_1:8003362	Valid	ggtggtGGTTAtgctgcTGTCGCTGAGCTCGTCCTtgtgCgtgtcggcggCGAGGGCGGagcagcAGCGGCACCCggtggtGCTGATCCcgggcgcgggcgGCAACCAGCTGGAGgcgcGGCTGACggaggaCTACAAGCCGTCCAGCCT[G/C]gtgtGCCGGgtgtGGCCACTCGTgcgcGGCcgcgGCGGCTGGTTCCGCctctGGTTCGAccccTCCGTGCTGGTcgcgCCGCTCACCAGGTGCTTCGCCGAGCGGATGACGctctCCTacgacgccgacgccgacgACTACCGCAAcgcg
chromosome_1:8004095	Valid	CCGgcgcCGTGgcgcgcggcgCACGTGCAgcgcCTCGTCACGctctCCACGCCGTggggCGGGTCGGTGCAGgagaTGCTCACCTTCGCctcNGGNAacacGCTCggggTGCCCTtcgtcNACCCGTCCCTCATCcgcgACGagcagcGG[A/T]ccgccgagagCAACCtgtggctgctGCCGACGCCCAAGgtgtTCGGCAacacCACGCtggtggTGTcgcgGAGCcacaACCGGTCCTACTCCGCCAAGAACATGACGCAGTtcctccGGGACATCGGATTCGAGCAAGGCGTGGAGCCGT
chromosome_1:8012172	Valid	TGGAAAGACCGAGctctcgcgtgtcgcgtgtCGGtctcTCCctctCGCCGGTGCCGCTTCGATcgccgccgcgCCGgcgcCGCTCCGgccgccTCTtcgtcgTCGCctctCCGgccgcctcctccTcgccgcCGCTCCGGAAGcctcctC[C/G]tcgtcgTccccGCcgcgTCcgcgACAtcgtcgTCctcactcaGCCATCCACTGCACTCCGGCAGACCTGGTAGAATCCGCTCCAGTGAGCctctccctccccctcctctcCCTTCCATCTTCACTGCTCCGATGCTTCACTTGttttTGG
chromosome_1:8017479	Valid	GTTGAGGCTGAGGAAggtggtGTagaagaagagCAAgatgatAATAGTTCCAAAGGcaacaaAAAGGTGGACTAGCATTCTAGCAGGATTTAGTTCCagagGTaaaaGGACAGgacgacAGttttCgtgtATGgtcgtcTGACAGCTAAA[C/T]GGGCTtgatgaCctctAATACCGGGTTGGcttacttaAGGACTTAGAAATGGTTCAACATGacacAAGttttttttttCGCTCcgcgGattattTGGCctggactggaGAGTGGAAGATGAggggggAAatgatgATGTTACTTGCGATG
chromosome_1:8020207	Valid	GCAACTCAGCAAACGAGCCGTCCTTGtctcTtctcCCAATCCCGTCCATttcaattcaaGGACTGAAAgcacgcacCCAAGGaaaaGCGGCCGATTGAACccaaccaaCCCACGCCAACCCGAATCCCAAACCCAACTGCCTcgccgcCG[G/T]CGATCGCCGgagaTGTCATGGTTGGCCCGctctCTCGCCACGTCCCTCAACATccccGACGATTCAGgcgccgacgaTGACCCGGacgccacgccCAccccTTccccGTCcgcgCGCATAccgccgccgccgccgccgCTccccACTCAC
chromosome_1:8036700	Valid	AACTTTGGAGTAGAtctcGGAGcacattttACTtggtggCAGtaataaTTGTCCGAAAGTTTGAAGTAGCATACGACTGACAatatATTAATGGCAGACtataATAATGCTTAGACCACTGaaaaCGACAatatGACTGAAgtgtttttA[C/A]TGttttACATCaaaaGTGAAGGTgagaGGAGTTGTAGGTTGTCGATACaaaaATGTTATTTAACCAacacATGAatatAACGTAACTCAAACATGTATTGAgttgttCAtcctccATGCTGGTCAAGCCCAAGACCTAGATGTTCACGAA
chromosome_1:8045533	Valid	TGCCTCGGGCCATGAAAGACCTCCCTGGGCAGgtgtCCTGGGCCAGTCcacaAAGtgctgcAGGGTGGCTGAActctGgtgtTCATTCAGActctGtgagctgagcAGATTcacaTtctcCAAGGAACTAtgtggagaGCtcatcaGTGA[A/G]TCtgatgaAACAAGGCCAAActctGGCCTTGAGCTGGTCACTTCaaaaGGattattTTGTTTGgagaATGGAAacacGCTGCCtgtgTTTCCTGTAGTCATGGAAGTCAGCATCgagaGATTGTCagagTCCTGCATGttttCActctCA
chromosome_1:8048443	Valid	CAGGTCCATGGCAccccgccgccCGCTCGCCGTgctcgctcTCGCTCcgcgCTAGtgctgcTGCTcgcgTCCATgcggcgCggggTGGGAAGCGACGGAGTGGAGCGGAGGCTGCATTGCTCGAGTtgtgCTGGtagctagcTAtgtgTG[T/G]GCgtgtgcgcAGTTgcgcGCGGTGCTCggttggttCTTGGCCTCGCCTGCGTTGGCTTTGGGttttACggggAGAAGggtggtTGCGGCCTgcgcTCGGGAAACCAGGCTGttttttCttttGGAGGCAGacacggggGACagagagagA
chromosome_1:8064624	MULTIPLE_PROBES=1,	GACTCACCACGTGCGTCAGCGGCTCCGCGCAAGGGCCACATCTCTCCATGGCGACGGCGATCTCGCTCCCGTGCACGCCGGTGATCACTCCCCGCGCGTGCAACTGCAACCCCCGCCGGCTTGTCCACGTGTCGGCGGCGCGCGGCTCTC[C/G]CACGCGCGGAGGCGGGCGCGTCGGTCTCCGCTCCCCGACGGTCCCCGCCGCAGCGGGAGCCTCGGCCTCCTCCCCCGGCTTGGCTTCAGACACCGG[C/T]GGCGCGCCCGCGTGGGACGCTCT[C/T]GGCGGCGTCTCCGTCGTCGCCGCGGGAAC
chromosome_1:8064721	START_TOO_CLOSE=1,	AGGCAACGCtgtggcgcTGACGGACCT[G/A]TGGGACTCCACCGAGGTACTGTCTtcctccGTCTAGGCTCAGTGgtcgtcACAGCGATCGCCTTTGCCT
chromosome_1:8064745	START_TOO_CLOSE=1,NO_VARIANTS_FOUND=1,	TCCGGGCcgtcgtACGCTGACGCC
chromosome_1:8064802	START_TOO_CLOSE=1,NO_VARIANTS_FOUND=1,	GCCTTgcgcgcgcAggggGTGGCCGTGGTTgcgcTGCTGAGGCATTTCGGGTGCTTC
chromosome_1:8071146	MULTIPLE_PROBES=1,	AGCCCCGCGCCGCCCCGCGTCGACCCCGGCCGCCGCAGGCGAGGGTCCCTCCGGCTCCTCCCCCGCGGCAGCCGCCACCGAGGACCCGGTCCTCGTCCGCGTCGCCGACGACGGCGTGCCGCTCGAGGGCGTCATCCAGATTGAGAAGCC[C/T]GGGGACGCGGGCG[C/T]CGAGTCCAAGCTCGTCTCCTACGCGTACGTACCTTATCCTGCCACACGCCACGCGCCCTTCCCATTCCCGTGGCCTCATTGCTTCGACCCGGTTCGCTGATTCCTGCCCCGCGTTCGTTCGCAGGAAGCTGGGTCT
chromosome_1:8071160	START_TOO_CLOSE=1,NO_VARIANTS_FOUND=1,	tctcGCcggcggGG
chromosome_1:8071336	START_TOO_CLOSE=1,MULTIPLE_PROBES=1,	ACGTGTTCTGCTTGCTGCTGTTCTC[C/T]GCGATTGGGAGGTTCAGCCA[T/C]GGCCTGCCCGTCCTCGACGC[C/G]GAGACGTTCAAGACGGCCGA[C/T]CCCTTCATTGCTGGTTAGGGAAAAATCCGAAATGGGGCCTTCTCGTGGTTGGTGTTCATCTGGCGCGCGAATGGATGGTTATGGGTT
chromosome_1:8071357	START_TOO_CLOSE=1,NO_VARIANTS_FOUND=1,	TGCTCAGGGATTTGGGTCTTC
chromosome_1:8071378	START_TOO_CLOSE=1,NO_VARIANTS_FOUND=1,	TGCAGGGTGgctgctGAgcgc
chromosome_1:8071399	START_TOO_CLOSE=1,NO_VARIANTS_FOUND=1,	CTAcctccttggtggATTTGG
chromosome_1:8072941	Valid	ACTTGCTATCCGAGCAGTGACGTCTGGTCatatTccaccaACTCCttttATCTTGGTAACTATGGGAAGcacaggggTCTTGTTAACTGCATGGCGTGCCTTGGTATCCCAActtcttTCCAACCAGCaaaagcagcaGgatgatGTCTA[T/C]CGGCGTGGAAGTCCttttGAGCttttTGAGGTCagtagtTTcacaAACTGaaaaAGCTTCACTGaaaattttGCCATTGTAatatTTTGAAtgtgTTATGAAACATCAAACATGGGCACTGTTGGcacatataTGatatATTTGACCAAC
chromosome_1:8073817	MULTIPLE_PROBES=1,	TAATTAAATGTAATATGTACAGGCTTTGTGTTTCTTTGTTCTTGAGTAAGCAGTTTTTCTCGTTCCTGTGAGCTGCTTCTCATTTCGCTGGTGTCTTGCAGTTACTCACATCACTGGTGCGGAGGTGGTGACGTCTGAAGTCAGAAGCTA[C/T]AAAAGGGCATTGTTCCTATCTGGTATCCGCATCACCAGGTTCAGCCACCTG[C/T]GTGTAAGTACAATTTTGAAGGTGAAGAAGAGCATACTAAAACCGTT[C/T]GGAGCATTTGCCG[T/A]ACCAAAAAATGTTTGGCAATAACATGCCCGCGATGCT
chromosome_1:8073869	START_TOO_CLOSE=1,	GGCTTAGTATCTTAT[A/T]CGTAAGATGTACTCatatTCCTGATccaccaCTTGT
chromosome_1:8073916	START_TOO_CLOSE=1,NO_VARIANTS_FOUND=1,	aaaaTTGTATCTGTAGCTTAACTCATCCAAATCAATaaaaCCgtNtC
chromosome_1:8073930	START_TOO_CLOSE=1,NO_VARIANTS_FOUND=1,	ctctTGTCCATCCC
chromosome_1:8073983	START_TOO_CLOSE=1,NO_VARIANTS_FOUND=1,	TTTGCATTGCTATCGACtcatcaTCTGGaaaaTAGCGTTTGCTCaaaaaaaaT
chromosome_1:8077022	MULTIPLE_PROBES=1,	GCAAGAGCAGAGGGCGTCCCCCGTCTCCGTGGCCTCCGGCGAGCAACAGGAGGAGGCGACGGCGTCGCATCATGTCGGAGGGGTGGACGAGGCCAAGGCGTCGGGTCATGTTGGAGAGGCAGACAAGGGAGGCCAAGGAGAAGGCGACGG[C/T]GAGGAGAAGAGGAGCA[G/C]CGACGAGCAGCAGGAGGTGGACTGGAAGTCAGACGAGGAGTTCAAGAAGTTCATGGGCAATCCCTCCATCGAGGCCGCCATCAAGTTGGAGAAGAAGCGCGCCGACAGGAAGCTCCGCGAGCTGGACCGCGAG
chromosome_1:8077039	START_TOO_CLOSE=1,	CCCGACGCCAAcccc[A/G]T
chromosome_1:8077188	START_TOO_CLOSE=1,NO_VARIANTS_FOUND=1,	CGCCGGCCTGTTCCggggCTTGGCAAAGGACCAGCTGGCCCGGgagaAGCagagGCTGGAGCTGGCGGAGCAGACCTTCAAGGCACTCGACCTcaacaaGGTAATttccttccTGAATTTGctctGCTTGATTCTGATTATCAGAAATC
chromosome_1:8078962	Valid	AGTCTGCAgtgtGCgtgtATTtataAATttattaGTAcgcgCTCCACTAGGCTAATAGCCActctACTAaccactcaccactcCGCAGTTTCCACGGTTaaaatctttcttGCGAGGTAGGAGTAGAtctcTTCACGTATtgtgtaataa[T/G]GAGCATtatataaataaaTAGTTAGCTGGTTTGGcacatctcAATCTTCaagaagACAGCCAAatatatataaaaaaACCATTAACATTTATCattagattagTTTGATaaaaGaatctaatctTACAGGAgtgtTTAGTTATTTGCCGA
chromosome_1:8088939	Valid	CAAACAGGTAAATccacccacTCGATCGTtataTCCctctAGgtgtTAttttAGatatGCTTTGATCAATGTAATTTCTTGTTTGCAgatgatGCTTTcacaagacagacATCTTGCTTTCTATGGAGTCGATCCAGGATCAagcagcCT[T/C]ACTGCTCCATTCAACCAAGGAATCATGCAGCCAGAAatgatgTGCAACATTTCCAATCCTGTTGATGttttGCACGGAACTATTCACGACTTGTcaacaaTGAACCAGGTATTTCCAGTTTATTTCATGACatatGGGTTcacatataTT
chromosome_1:8089372	VARIANT_TOO_NEAR_PROBE=1,	TCtataTGATCctctTTATtctcTTCTGaaaaATAGAAatatTCCTAGtataTTTCCTCaaaaaaCAAATGTTCCTAGTAatccatccATCTTACAGAAATGTTCCTTCtgtgctctTCAGGCTCCATGAAGATCGAACAGTGAgctgct[T/G]tctNTTAGCTCAGAAATTGTTCTTGAATCACTGAATTGTCGTAAAgcgcTTGCTGGATGAAGttttttTGtataGCTGGAGGCCTAACCATTCATGCCGGTTTCCTTCTGTTGCTCCCATAATGTACGGcacaTTGTTtatggtatggCA
chromosome_1:8094292	Valid	gcgcCAGCTCGTACCGGCAATCcgcgCCCAtctcCGCCGTCGCTCCGCTGATtccgatccgaGgatgatttttGGCGGGCTgcgggcggACGGCCGgagcgagcTCCGAGCGGCCGGGTCGCCGAgcggcgCGTGGATCTggggAAGCCG[G/C]cggcggCcggcgcggcgCGTcgcgTACTcgcgTCGAATcggcgggcgcCGGACggggTCTGGGCctctGGGTATGGCgactgggactggCGANGGCGAGCGTCTGGTcgcgCGTCggaggaGCTGGActgctgGAGCGGGCGAgtggtgC
chromosome_1:8097598	Valid	CCattattAGATCAatatATTAACTTACTGTAAATACGttttTGAAGTCGATTCctctGACAACTCCAAATTCGGCATCTAAAGTCTGTTGCAAATGTTTGCGGGacacCTTTGGctctttttGGttttCCTTATTGGTTTGCTtctcCC[A/G]TTtgtgGGACAACTTTGGctctTTCTTGttttCCTTATTGGTTTGCTtctcCTCCTTTGttttAgtgtCATCCGTTGCTATCAGATAATCAAATAACCTCGCATTGAATGCCTaaaaAGGAATacacAGACAATTTAAATTGTTTATGGA
chromosome_1:8161312	Valid	TTActctGCGTGGTctgctgGCCGGCCACCGATCGAGCAAATAAACAAgactgactgactgactGACTGAATGCGTGActctctctctctccccCGCAGGCATTGGCGAGGTTCATGTCGGAGCAACGTGGGTACAGGGTGACCTTCGAC[A/C]CCAGCAACATCGTGCTCAccgccggcgcCACCTCGGCCAACGAGgcgcTCATGTTCTGCCTCGCCGACCACGgagaCGCCTTtctcATccccACGCCAtactacCCAGGGTAAGCAGTCGCTGCAACGTACTTTAGGAGTAGAATacacT
chromosome_1:8195924	Valid	GCACcgcacgcagagaCGGTGCtgtgcacaGacacGGTCATGActctAGAtactacAACAagacagacAGAATTTCAGACATTTGGAAACatgtatgtatatATACTGCATTTATCCAGGACctactaACCATCctctGAAGTTTCTTTG[A/C]ACAtgctgccagcagTTAGATTGTACGATTCACGACTCCTGttttGGGTCAAGTGAACCGcttccttcTGCctctGctctAGCAGGAATGAAAGGTTGAACAgatgatCGTAGGCTTTCCGGTCCTTCTgcagcaATtctcTTGcacaGT
chromosome_1:8228702	Valid	TgccagccaAATGttttCTAATCTGGCTATGAAtgctgcTTGATCActtcttttgttgTAGCTAacacTTCCATCTGTTATGCTTGAAGGctctTCTgaggagGATCaagaagGTAGCggaggagagaCagagCTCCCTGAAGTTGATGT[A/C]CATGgtgtAGACCAagagCTAAAGCACCAtctcCTgaagaaATACAGTGGCTATCTAAgctcgctcAAGCAAGAACTGTCAaagaagaagaagAAAGGGAAGCTCCCTAaggaggCTCGCcagcagCTCCTTAGCtggtggGATCTGCAC
chromosome_1:8267767	Valid	cctcctggccgggccgCCGCCtataAAagagTGAGGCGGaggcaggcgccggccgTTCctctctctctctctctctctctctctctCTCCTTGGTCctctACTCCTAtcctccCGGCATTTCGTCCACTtgtggcggcgtagctagcATA[C/T]TActgctgctgcctgcATGGTGAAGATggaggagcgcACGGGCTCActctACGgccgccTCAACAGGACCAGCAcgcgggggTTCCTCGCCTACGTcgccgcCggggCCGCTTgcgcGGCCGTCCTCGCCTGCTTCGTCctctccgccgC
chromosome_1:8273009	Valid	CCTTgagaaaaaTAAGCTTCAAGAATCatatACTAGTTCttttACTTGTTTAATCTAATTAAGGCAGTTTGAttttAAACctctTTCCTAAGACCtgttgtTTCGGTGAATTTCAGgtgtCGTTGGAACCCagaagaGCATTTCAATGAT[C/A]aaaaACCACGAATACATggggTTCCTCGACTTCTGCGAGTAACTCAATcacaCCATCAGACTCCGGgagaATCCAGGCCAATGCCTAATTGACCTTAtctcCCTCaaaaTCTAGAACAATAAAGTCGCCAAgtgtgcgcACAGGTTAGCT
chromosome_1:8296009	Valid	GGCTGTTGCATCGGCAgcgcTACAGCCCTGCACGttttCGGCCgcagcaGGAGGCATCCcgagcgagACGTACTAGTCCCTACGCTTGCAAGTAGGTACGTaatccaaatccaAATTccccGTTTATTTCgagaTTCAagtcagtcATAA[G/A]TTCTACAAGTAGCTCGATTTCATCGGCcatcatCCAGacaaacaaAattattCTGAAGCATGAACAGTTAGcacaTGTAAAGcaacaattttAATTACAGCCTGacaacaGTCCTTGcttcttTTATCGCAactactGAtgtgATGCAGT
chromosome_1:8612970	MULTIPLE_PROBES=1,	CAATCACTTTTGCAGCACAACTGCGGACATCATCAACTTGAGCCTGCAGCAGATCTTCAAGAAGAGCACAACCACGTGACCTTATTGCAGAGCTGACACTTTTGCCAGCATGTTTGATAACACCTTTAAGAGCAGAAAGCACACTTTCTT[T/C]GACAGATTCATCTCCTGACTGTATAAAAGAAAGAAAGAAAATTAATTACTTTTGAACTTGCAGCAGCATGATTTCTCATATAAACAAAAGAAGAGACGGAACATCCGCGGAACCTGCAACATG[A/G]ACAGAAGTTCGCCAACTAAAGAATCC
chromosome_1:8613094	START_TOO_CLOSE=1,NO_VARIANTS_FOUND=1,	ACCCgtgtGCTAagagCACTAAGCTTTCCgagaGCAGCTGCAGCCCTCGTCCGgagaGACCTGCAATTCAAatatATTcacatgtgGAGGTaaaaACGTAACTGAAATGGACATAGaaaaAGAT
chromosome_1:8624365	Valid	taaataaaTaaaaGGACaaaaACAGGGaaaaGTAAATGCTTTAagagAAAGGTCAagagGAATAGAAGTGAATTTATGGTTGGACTAAAGACAGTGGATGACATACCGGAAAGACaaaaGTAAATGAATctgctgGAagagGACCCGCTT[G/T]GCACGCAATAGTCAGCCCATTTACTATTTGTTCAAagagGCCAGATGAAGGcttcttCTTGCTatcatcTTCCATGATcacaGgtgtAAGATCCaaaaCCATTTCaaaaTCACCAACAGatatcacaCGAATTgcagcaGCAAtctcAGG
chromosome_1:8668622	Valid	AACAGCAccccccACGcacaTAGGGCCGGAAATGCAtcggctcggcTGCTTAGCAGACGCCGTTGGtcttctTCTTGGCGAGGACGGCCctctTCCagagCgagaTCACCTCCCgctgcttctcCATCGCCTtctcGCTGGCCTcggcgg[T/C]GGCGAgcgcGGCGAGGTcgccgcTggggAcgcgGGCGGGCAgcgcGTCCAGCTCGTgcagcaCCTtctcGATGTCGAGCACCAGgcgcTCcgcgAGGGTGCGGCTGAAGTCCTcgcgGATgacgacGCGGAGCACCGTCACGtgctgcGC
chromosome_1:8676006	Valid	ACGTCGAGTggacggacTCATCGGAgccgccGacacCgtgtGACAGCACCAtctcGTtcgtcgAtctcTCGCcggcggggaggaAGAAGGgtgtGttttgctgctgctgctGctgcctgcTGGTtgtgGCTTGGGCCTTggggGAggggG[A/G]atatAGCCCagagCAGGAACCGACGCCGGACGCCCGAcgcgGTCGACCcgcgGCTTTGCGGctctattaatattaatTAAATTatggaatggaATGGGTGCgtggtgAGGaaaaaaaaaaACGAacacacacacacACAGAACCCtgtgC
chromosome_1:8713463	Valid	ACAGAAAGTCctctTCGCCCACGTTCACGCAGGTGCcctcctCTtctcCTACGCTAACTAccccGCATCCCGACTCCAATTCCGGCACCAACCCTAGCTCCCGAagagGCagagGTGCCCAatatCAACGGaccaccGGAACAGCAACAG[C/T]AGCggggCGCCGGTGCCGTTTCCTTCACTCATTCCGccccTgagaCGTACCCAGATCTACAAGCTACTCCAGTCGACTTCCATAAATTCGACTCCcgcgATTCCACCTTGGAGTTGGACCGGCCGttttTGCTTCCTCGCCGaaaaCAGA
chromosome_1:8768194	Valid	gtgtGGGTTGCGTTGGTCttttCAGCTTGGTTGTCCgaggagCTCCACGGAAGCTTGATTTGTCAggggGCttttCGAGGCAGGGACGCCGATCTGCGGCTGCCGgcgccgcgGCATTGGGCCGTTTCCTAAGTccccGAGCGTCCGGAG[G/C]TTCGATTCGGCTGGTCTGGGAGCTGGGCTGcaacaaGGtgctgcCTTCAGctctTCTTCGGCCTCACTGTAAGCATTTATTCGAAGGGTtctcGCTTCCGGGCTAGCTGGTATTggaggaAACCATGTCGgagaACATTGATCTGGTGCT
chromosome_1:8774164	Valid	AttttGATAGATCAAGACGGAAGAttttCTACCACGACTGAGCCATGGCATCAACCGAAGTCCaaaaGGCAAATCCAGATTCGGTTCGATCATGTCTTGGTGCcacaATCAGCTGGTCTTAGgcgcCAtgtgcaatcaatGCATGCCCTG[T/C]GTtgtgCTTGTAatatAACTTTGttttTCttttttTCATTTCTAGccccGATGTAACAGGCCAttttGGttttttAGGTACTTgagaCGCATTTCTAGCAATAGGGCTGTCAtgttgtACATGgtgtGATCAttgttgAAccccGTGCCA
chromosome_1:8783897	Valid	GCTGgtgtTCACGGgcgcCATCcgcgTGAGGACGGGCTACgagatcctccGCCTGAcgtcgtACCTgcagcaGCACCTGCACCGCATCGACGTCCCgctgctGGTGATGCACGgcgccgacgaCCTGGTgaccgaccCCAAGGGCTcgcg[C/G]gcgcTGTACGAGCAGGcctcctCcgcgGACAAGTCCCTCAAGctctacgacgGgctgctGCACGAcctcctGATCGAGCCCgagaAGGACAAGGTGATGgacgacATcgtggcgtggCTGAGccccAAGGTCTAACGCCGGCATGCAGAT
chromosome_1:8794327	MULTIPLE_PROBES=1,	ATATGGTGGTGCCAGCGCAGGATACCGCACAATGTTGGATGCCCTAATTCCTGCTTCTGCTGTTCTGAAACAGGTTACATCTTGATTCTACTTTATCCTCCTGCACAATTGTCCATGGTTATCTGATAAAATTACTGTGCTGAGCAGAGA[T/C]TTGAGGCTGGGGATGATCCTGTGACTGCTTTC[A/G]TCGCTTCTTCTGAAGCAGCATCAGCTGGCGCTGAATCCACCAAACAAATGCAAGCAAAGGTATATAATCTCACTCACCCTACTCCACATACTTTACGTTTAAGCTCTGTACAACCTT
chromosome_1:8794360	START_TOO_CLOSE=1,NO_VARIANTS_FOUND=1,	ACTGTTGCAGGATAATCGAACAAGgatgatTTT
chromosome_1:8818681	MULTIPLE_PROBES=1,	CCAGTGGACCAGTAGCACGTACTTCACCTGCAACGTAGACGTAGAAAGCAGATTTGGAGCATGACACTGACGATCTGAACTGATAACGACGCGTCAACTGTGGTGGAACTTGCAGTCCGACCGGCTCCACAGGGTCCTGGAGCACGTGAC[C/G]GAGGTGCACTCGCTGTGCGACGTGCT[C/G]GGCGAGGACTTCATCGCGATCGTGAACGAGGTCCACCCGGGGCTGCACCTGCACGAGACGTCCGACCCCGGCAAGCCCACCAGCATCAGCGACAGCACGCTCAGCAGCCTCGCCCAGGTCGTC
chromosome_1:8818708	START_TOO_CLOSE=1,NO_VARIANTS_FOUND=1,	GCCATGCTCGCCTCCgagaAGGCCAAG
chromosome_1:8820380	MULTIPLE_PROBES=1,	GAATAATTAACCTGAAAGTGGTGATTTCCATGGCGCAGGAGCAGAAGAAGCTGCGCACCTTGCTGAGCGAGAAGGAGGCGATGCCGCACCTGAAGCGGCCCGGCAGCAGCTTCGGCAGGGCGACCGAGCCCTGCAACGTGAACCGGAAAC[A/G]GGTCGACGCGGCGGGCAGGTTCGCGTCCTCCGCCGCGCCGTCCGTGCGCAGCGGCGC[A/G]TCCAGCAGCAGCAGCAGCAGCAGCGGCAGCGGTGGTGGTGGTGC[G/A]AGTGCAACGGAGCTCATCAGGCCGCGCTCGTCGGCGGCGGGCGCCGG
chromosome_1:8820438	START_TOO_CLOSE=1,NO_VARIANTS_FOUND=1,	ACAGTgcggcgAGttcttcAAGGgcgcGAggcggctctcggcgccggcgccGTTCAAC
chromosome_1:8820483	START_TOO_CLOSE=1,NO_VARIANTS_FOUND=1,	TACGTCGCCgtgtCCAAGggcggcAGCATGTCCtcgtcgCTGGCT
chromosome_1:8852057	Valid	ATGttttgacgacAAATGCTCGTGAAATtctcAGGTAttcttctataTCGATCCTGAGTTTgagaCAGAccccaaaaTGGACggggTGAACAatatTGTTCTTTCGTacacAttcttcAAGGTGAACGATAGTTAGaaaaCTTGCCAACA[G/A]CAttgttgTATTAGGaaaaTAacacTTGAACAGTCCatatGCAGatatGCTgagaGATAGCAtctcATGTAacacCAagagAGGAttttttttttCTTTGgtgtAGTTAGGTcacatttgtttgTGgagaAttttGCAaataatCTGTAA
chromosome_1:8880070	MULTIPLE_PROBES=1,	GCCAATGGTGATGACCTGTCCATCAGGAAGCTCGTAGCTCTTCTCCACGGAAGAGCTGGTCTTGGCAGTCTCCATCTCCTGGTCGTAGTCCAGGGCAATGTAGGCGAGCTTCTCCTTCATGTCCCTGACAATTTCCCGCTCAGCAGTGGT[G/A]GTGAAGGAGTAGCCGCGCTCAGTCAGGATCTTCATGAGGTAGTCGGT[A/G]AGGTCGCGGCCAGCCAGGTCGAGACGCAGGATGGCGTGGGGGAGGGCGTATCCCTCGTAGATGGGGACAGTGTGGCTGACACCATCTCCCGAGTCGAGCACG
chromosome_1:8880118	START_TOO_CLOSE=1,NO_VARIANTS_FOUND=1,	ATACCTgagaAGCAAagagATTTCagagATtactacTGactactGGAG
chromosome_1:8881492	MULTIPLE_PROBES=1,	GATCTAGGAGAGCCGTACCGCGCCCGTCCCCGCGTCACGCGCTGGCAGAGGCAGGCAGGCAGGCAGGGGACTCTAGCGACGCCGCAGACAGGGTGAAGGGAGAGACGGTTACCGGAGTAGCGGGGGATCCGCGGCGAGGAGGGGCGTTGG[A/T]GAGCTCGGGCGGGGAGA[G/C]GAGAGAAGAGGAGAGGAGAGAGCGGTGGTGGTGATGGTGCGGTAGGGTTGGAAGAGGCGTTTATAAAGCCACGGCGCGGGGGTGGCGCTGGCGCTGCGCGAGAGGAGGAGCGCGCTCGGCGCCTCGCGCTGG
chromosome_1:8881510	START_TOO_CLOSE=1,NO_VARIANTS_FOUND=1,	GAACCATGGccccACGCC
chromosome_1:8887768	Valid	TCCATGATTTAtctcGTTGGAagcagcCATGCgtggtgACAATAAGATGCTGTATCTACATGTTCTTGtctcTTAACTCACGTATTCctcttgctgcTCGAATACGTAGCTGTACATGTTCAGATGTcacaacacTCCAGGTCCAACTAC[T/C]GTACATGTTTGCTtgtgGCACGTCAGGGTCAAATTAGAATCATTGAACttttAACTCGGTTACCACtataCTTGTTCATTTGACATCTAATTCCTAGCGAACAAATTGAACTAGCAATTCGGTTCAGTCCAAAGCAGTGACttttGGATC
chromosome_1:8897909	Valid	ttttttGAAACTAGACAAGGCCTAACTTtgtgtgtgtgtgAgcgcgcgcGCtgtgttttGACGAgtgtAGTGGAtgtgTACCGGTCGGattaattaGCCAAACCCTAAGAAACCCAtctcAccccGCCTCCAGTTtctccgccccgcccC[T/C]GcccccgccgccacaGCCcacaGCAccccCATCACCTCACGGTccccATGGCTGCCGAcgccgccgccgcGGCGATGGCcgcgGCTTCCctctGcgacgaCCTTGAGCCCGCCACcgcgCGCACCCGCATCCGTGATGTCCTTGCCGCAG
chromosome_1:8934049	MULTIPLE_PROBES=1,	AAAAAAGAAGAGAAAAGATGAACATGCGTACACTTTCATCGGCACTAGAAGTCTTCGACGAAGGTTACCGAGAAGGTAAATCTCATGAGAACCTAGGGATTTCATACAGGTCCAAGCAAGGATTTCATCTTTTGTACAGTGTTACGGGGT[G/A]ACCAATCCCTGATCTAGAACGCAGAGAGGATTTTTTTTTTTTTT[G/T]GTGACAACAGACGCAGAGAGGATTGACCCATGTTGATGCCTTGCCATGGATACAGGAGGCGTGCACGGTGCACCTCTCTCTCTAGAG[G/A]AGCTTCAGCATCTTCAG
chromosome_1:8934094	START_TOO_CLOSE=1,NO_VARIANTS_FOUND=1,	CCGTTCCTCGTGCTCCGGATCAAGCTTAGgcgcCgtgtAGTTGCC
chromosome_1:8934182	START_TOO_CLOSE=1,	GTGAAGGTC[C/T]TccaccaCGTATTCCTGCGTATCAGAAGTGAAAGGTTCAGCTGCCTCGaaaaATTGGCCGcacaACGATTAAGAtttt
chromosome_1:8934254	START_TOO_CLOSE=1,NO_VARIANTS_FOUND=1,	cacaTGTTTGAATTCTTATGATTCGAATGGATCAATTGAatatGCATTCTGCTTGTCCTTGATACTGTaaaa
chromosome_1:8934452	START_TOO_CLOSE=1,	GTACTGATCtataGAGGGAAGttgcttgcCTTTGTCAACTCCCtttt[G/T]GTCAGGAtgtgATAATGCctctGCCAGATCctctGGACCGCCATGGTTGCAGCGAGGAAGCCGTAGGCGATGCCAAGGATAGCAAacacAACGATGaaaaccaaaaccAGGGCAAAGCATGCCTCCAAGGAAgcaggcagGCAGTCCAGG
chromosome_1:8934656	START_TOO_CLOSE=1,MULTIPLE_PROBES=1,	ATGCCCCAACCATAGCAGCAGTTCCGGCACCCAGCCAGGCATGGATCCTGGTT[G/A]TCGTTGAAGGATGAGCAGTGTACAATCAGCCCAAAGAATCCAAGCAG[C/A]ACAAAGAAAACCACAACACCTGCATTTCAAACATAGTCATTTTTATCAGAGCCATAATAAGTTCCTCTGCAAATAACCAAAATGCACACATCAACGATGATA
chromosome_1:8934704	START_TOO_CLOSE=1,NO_VARIANTS_FOUND=1,	CGGACGcatcatGATTCATGAAatggatggaaaaCAGACAATTTGCCT
chromosome_1:8934867	START_TOO_CLOSE=1,MULTIPLE_PROBES=1,	ACCTATGCAATA[G/A]TAGAATGGTATTGGGTGCTTTGACAAGAAGCGGTCCCAACCATCGCTGAA[A/G]CTGTTCCGGAAACTTCCATCCCTGTCTAGAAAGTATGCAATT[C/G]CACCGATAATAGCAATAGTCTGCAACAATAAAACAATGTGATTAAGTGATTTTCAC
chromosome_1:8934918	START_TOO_CLOSE=1,NO_VARIANTS_FOUND=1,	TTGCTaaaattttGATAGCaaaaCATgtcgtcGTATGGCATTGCATCgtgt
chromosome_1:8934961	START_TOO_CLOSE=1,NO_VARIANTS_FOUND=1,	ttcttcAACTACGTAtctcttttACAAatatTCACCatatAAC
chromosome_1:8935377	Valid	CAtctcTaaaaGTAAAGGTATCAGATTCGttttGTGAaagaagcacacgcgTAACTTTAAGTGCTTTGAAATGTTaaaaGACTTACAAGCTGTACAGCaagaaagaCGAGTAGAACATCCCTTGcaacaaAGATCCTGAACTTCAttttA[C/T]GCCACGAGTTAtcctccCAGGtctcCACTCGAAGATGAAACTGAGCTTTGCAAGTtgtgCAgtgtGaaaaTGCAAAtccttcctACaaaaGCATGAAatatCaaaaTCAGAACTAATACATAACTTTATtctcCATTGATTCcacaTAAA
chromosome_1:8937132	Valid	AttttTCATCTTGctactaTAacacAGAAAGATTAacacCAGACaaaaGCATTCCTTGAAATAAAGTGAACTAACAGGCATAACaaaaATGCAGTGAGGTAGCTCATTGGGACCATCACCTAtctcAGACTCAGCCTCAAGGCAAATGCG[A/G]CAGCACgcagcaGAagagCCGTCAGtctcTTCATCCTCAAtctccggcggGCTcacaGTTgctggctgTGGCGGTGACAGCTCCACCGATGACTCAGACTCCCTGTtctcCCTCCCaagaagAGGGTCCAAGTCATTTGGGaccaccTCT
chromosome_1:8937314	START_TOO_CLOSE=1,	TCCAGTTCCTGGTTCCTATCCATTCCGAGGC[T/C]GttcttctcttctTCTAGttttCACTGcaacaaCTTCAATcaccacAACAGTCAAGAAATACaaaatgtgAATTAAGTACAGTTTcagcagGGGcacaGCAaagaagCCATGAAGCAAGaaaaTTTGAAAGCCAAGGctctGAAGTTACA
chromosome_1:8938024	MULTIPLE_PROBES=1,	CAACTGCAATTAAACTTCCAACTCAAGAGCACTTGCGCCCCACTGCAAACGATTCGCGCGAGAACACAGCACAGAAGACGACGAAACTCACCGAGAGACGAGAGTAACCGCGTTCCGGCTGTGAGAAACAAGCGAACAAGGCGACGAATC[G/A]GCAGCGGGAGGGAGCGAACAAAACCAAGCCCGTCCCCGGAGCACGACT[T/C]CTCTGCCGCCCTAGGGTTCGGGGGATTCGAGAATTTCCGTGGGGGAGCAGCGAGGGCAAGGAAGCGAGGCTAGCGGGCGGGCGGAAGGAATACTACCAGAC
chromosome_1:8938073	START_TOO_CLOSE=1,NO_VARIANTS_FOUND=1,	gtgtAGGTggggATCgagaAAGCGGTCGAAATTTCCGAggggAACGGCG
chromosome_1:8954751	Valid	tctcTCTGACGCAATGCCGTTTCCCACCGCCTCCACcgcgcggcggcggcggCGGTACGAGGgcgcCGCCggtgggtgGTGCggggTCGTGGTCCTGGctctGGTGgcgcTcgcgGCcggcgcggcgGCGgagaCGTCGCCGTCGGACGT[G/T]gcggcgATGCAGGCGGTGGCGAAGgcgcTTGgcgcGGACAAGACGCtgggatgggaCGTCGCCGGCGAccccTGCTCGCCGAAGCGGTGGGACggggTGTCCTGCGACtcgtcgGGCcgcgTCACcgcgATCCAGGTCGGGAAgcgcGGC
chromosome_1:8955142	Valid	TCGCTCCCggggctctCCTCGCTTCAGAttttACTTGCCcacaacaacaGCTTCGCCTCCATccccGCCGActtcttCAAAGGCCTCACCGGGCTCAccgccgtctcCATCGACTACAACCCGTTcgcgTCATGGACGCTccccGCCGAC[A/C]TcgccgcCTgcgcTTCCCTCGCCAACTtctcCGCCAACGgcgcCAACGtctcTGGCACGCTCCCGGActtcttGGGTGCGATGCCggggCTCCAGCGGCTGTCGTTGGCCTTAAACCAGCTGTCAGGACCCGTACCGGCCTCGCTGGCCG
chromosome_1:8955414	MULTIPLE_PROBES=1,	GCGCGCAGCTGGTGCAGCTCTGGCTCAATCACGCCAACCTCAATGGGTCGATTAGCTTTATCAGCAACATGACCTCTCTGGAGCAACTGTGGCTGCATTCTAACGAATTCACTGGGCCCTT[A/G]CCGGACTTCGCGATGTTGAATAATCTATGGGATTTGCAACTTCGCGACAACAAGCTCACAGGACCGGTGCCTGAGAGTCTTTTCAAGTTGAAGGCCCTGAAGAAGGTGACC[T/C]TGACGAATAATTTGCTGCAGGGGCCGATGCCTCAGATT
chromosome_1:8955526	START_TOO_CLOSE=1,NO_VARIANTS_FOUND=1,	CCTGTTCAACttgttgCAGGgacagacaTGAAAGCAGATTCagagCGGTTCtgtgTGCTGGAAGCCGGGAAACTATGCGATccccgtgtGAGCctgctgCTTgagaTTGCTG
chromosome_1:8955885	MULTIPLE_PROBES=1,	CTTTCCGGGTGTTATTTGCAGCCAAGGTAACATTACTGGGCTGACTTTTACCAACAAGGGTCTCAGTGGCAGTATCTCACCGGCCATCGGGAAGATTAGCTCACTTAAGGTGCTAAATCTTGCTAACAATAACATCACTGGTACTGTGCC[C/T]GAGGAGGTTGCCGCGTTGCCTTTGCTGACAGATGTCGATTTGTCAAACAACAATCTCTATGGGAAACTTCCTACCTTTGCTTCCAAGAGTGCAGTGGTGAAAACTGC[C/T]GGTAACCCTAACATAGGCAAGGATGCTCCTGCGCCAGCGGCA
chromosome_1:8955993	START_TOO_CLOSE=1,	GGATCAGGTGATAGcaacaaCAATCCATC[G/A]ggggGAGgcagcaGCGGGAGCAATGGTAACATtggtggctcctcTTCGtcttctGTTGGAGTCATTGCAGGCTCAGTG
chromosome_1:8956065	START_TOO_CLOSE=1,	GTTGGTACAgttgttGGACTAGGCCT[T/C]GTtgctgcATTAGGATTCTATTGCTACAagagGAAGCAGAAGCCT
chromosome_1:8956170	START_TOO_CLOSE=1,NO_VARIANTS_FOUND=1,	TTCGGAAGGGTGCagagTCcacaTGCCATGGTTatccatccTCGGCACTCAGGTTCAGATGACATGGTTaaaaTcacaGTTGCAggggggGACGCTAAtggtggT
chromosome_1:8956332	START_TOO_CLOSE=1,MULTIPLE_PROBES=1,	GCTCGTGCAAG[T/C]GAGACATATAGCCAAGCAAGCAGTGGTCCAAGGGACATCCATGTTGTTGAAAGTGGAAATATGGTCATTTCGATCCAAGTTCTCCGCAATGTGACCAACAACTTCAG[C/T]GAGGAGAACAT[A/C]CTTGGTCGAGGAGGGTTTGGCACTGTTTAC
chromosome_1:8956440	START_TOO_CLOSE=1,MULTIPLE_PROBES=1,	AAGGGTGAGCTTCATGATGGCACGAAAATTGC[G/T]GTAAAGCGCATGGAGGCTGG[C/T]GTGATGGGTAACAAGGGGCTAAATGAGTTTAAATCAGAGATTGCTGTTTTGACC
chromosome_1:8956452	START_TOO_CLOSE=1,NO_VARIANTS_FOUND=1,	AAGGTTCGTCAC
chromosome_1:8956515	START_TOO_CLOSE=1,NO_VARIANTS_FOUND=1,	CGGAACCTTGtctcActgctgGGCTACTGCCTTGATGGCAATGAAAGGATTCTtgtgTATGAG
chromosome_1:8956536	START_TOO_CLOSE=1,NO_VARIANTS_FOUND=1,	TACATGCcacaggggacacTG
chromosome_1:8956728	START_TOO_CLOSE=1,	AGCCAacacCTGTTTGAGTGGTCagagAACAATTTGCGGCC[A/T]TtggaatggaaAAAGCGACTAAGCGTTGCACTTGATGTTGCAAggggTGTTGAGTACCTTcacaGCCTTGCCcagcagACCTTTATCcacagagaTTTGAAGCCATCAAACATActtcttGGCGATGACATGAAGGCCAAGGTGGCAGAC
chromosome_1:8958331	MULTIPLE_PROBES=1,	GCCTGAAGACAGCATGCATTTAGTTACATGGTTCCGGAGAATGCAGCTCAACAAGGAAACATTCCGCAAAGCAATCGACCCTGTTATTGACCTTGATGAGGAGACATATGCTAGTGTTTGTACTGTTTCAGAGCTTGCTGGTCACTGCTG[C/T]GCTAGGGAAGCACACCAAAGGCCCGACATGGGCCATGCTGTTAATGTGCT[C/G]TCTACCCTTTCGGAAGTTTGGAAACCAACCGACCCAGACTCCGATGACAGCTATGGTATCGACCTGAACATGACCCTGCC[T/A]CAGGCTCTGAAGAGATGG
chromosome_1:8958382	START_TOO_CLOSE=1,	CA[A/G]GCATTCGAGGATagcagcCACTTTGACGGTGCAACctctTCATTTGTT
chromosome_1:8958463	END_TOO_CLOSE=1,	GCAAGTTTGGataataCTCAGACCAGCATCCCTACGAGGcctcctGGATTcgcgGAGTC[G/A]TTCACctctGCTGATGGAAGA
chromosome_1:8958484	START_TOO_CLOSE=1,	TAGACAGTTAG[C/T]TGCTAGGGT
chromosome_1:8958592	START_TOO_CLOSE=1,NO_VARIANTS_FOUND=1,	GTGCaaaaCCTTATGCTTCCGTTGAAATAGAAGGCTCAAGTGATCCTtgtgTTCATTCttttAGtctcTTACCCGATCTTTCCATGtctcTTTATTCTGctctGTACT
chromosome_1:8958625	START_TOO_CLOSE=1,NO_VARIANTS_FOUND=1,	GCCgtgtAgctgctCTTTGATCATGTATGCTGT
chromosome_1:8958868	MULTIPLE_PROBES=1,	GATCTTGTCTCAGAATTGTCTGGAAGTTCGAAAAATTTGCTAACTGGCGATGTCATTTGCTAAGATTAAAGTAGAAGAATGCTAGGGTTGTA[A/T]CGGATTG[A/G]CAATTTGCAAATGAAGGTGATCCTGTATTCGTCAAAAAGTATGACCCTGGCCTGAAGTTTTTCCATGTTCTTCTGAAGCAACACCTCAGCTGTGGTCATTTCACTGGTACTTATTGTATCAGTTATTACCTGTGGGATGGCC
chromosome_1:8958876	START_TOO_CLOSE=1,NO_VARIANTS_FOUND=1,	ATGAAGGA
chromosome_1:8981309	Valid	ATActctGGAATCCaaaaGGCTAGTGctactaAGATCAAAggggggCGCATAGGTaagaagGTCGTTgagaTTGAggggGCtgatgaCATACGGTTTAGccccAGCGGAACAGATAGTGGCCGAAgtgatggtgatggagaTGATGTAAG[T/C]GATGTAAATGACGGAGGCCCtataATGTTAAATGAAGCACTGGAACTGTTAAGCCAACGGTGGGACAGAATAAATGGTGCTCAGGctctTAGGCttttACCAagagacacTAAACTCCAGGTAttttttTccccTGGtataCTAtgtgGA
chromosome_1:9002518	Valid	TTCTTGCTCGTTTCCAgtgtTTTGTATGGTGcttcttCCCatatTATGCTTACTAGTTCttttttCCAAACATTATGAttttGCAGGGCAGCTTCctgctgCAAGGATGTAGTCACCGAGGCACCAGCTGTTagagTGTATGGATAATTG[G/A]TGGTTGTATGGccccATTtgatgaccccttttTGGCGGAATAAAtgtgttttCACCATCAAacacATTATCTTGtaataaATGTATCaaaaATGAAAttttGaaaaATGgagaACTGTTTGGttttCGCTAGTCGGTGAGGGCCCAGATC
chromosome_1:9036539	MULTIPLE_PROBES=1,	CGCGGCCGGAATCATCGCCAACCAGCCGGTCGGTACGTTACATTACTTACCCACGCGCCTCGCAAACGAAGCGACGGGAAAATCACGCGCCCCGCAAAGTCGTCCTTCTTCCTCCGCTCGCCGACACGGCGCAAATCCCCACATACCCCA[A/G]GCGGGCGGGCGGACTTCCCAGTTCCCACCCACCTCCTCGCGCGCGCGACGTGCTCGGCTCGCTTCCAC[T/C]CACACCAGCCGTCTCGCTCGCCGCCAGCTTCG[G/T]AATCCCCGCCGCGAGATCTCGTCCCC[A/C]GGGAGGATGGAGGTGAGTGCC
chromosome_1:9036608	START_TOO_CLOSE=1,NO_VARIANTS_FOUND=1,	GCTTCCTGCAACCctctCTGGCTTctgctgCTCCGTggcggcGGCTGTACTCCGAAGTGGTCGGCTGCG
chromosome_1:9036641	START_TOO_CLOSE=1,NO_VARIANTS_FOUND=1,	GGCTTagagGCCTAgccgccGGAGGCATTTCCG
chromosome_1:9036668	START_TOO_CLOSE=1,NO_VARIANTS_FOUND=1,	cggcggttttGCTTGGTTTGGGTCGGG
chromosome_1:9040388	MULTIPLE_PROBES=1,	GTCGCATCTCTGGACCGCCAGTATGGCCTGAGTGAAAAGATCAATCTTGGAAGGGCCATTGTTGGCAGCAAGGTCAAGGAGGTGGATGAACGCTATCAGGTCTCAGAACTCACAAAGTCTGCCTTGGCTGCTGCTGAGCAGAAAGCCAGC[G/T]TTGCGGGCTCTGCTATATTGAGTAACCAATATGTCTCGGCTGGTGCCTCGTGGTTAACTAGTGCATT[T/C]GGTATGGTAACGAAGGCAGCAGGTGACATGACCTCGATGGCTAAAGATAAGGTAGAGAGGGCTGAGGAGGAGAGGAAAGCCA
chromosome_1:9040456	START_TOO_CLOSE=1,NO_VARIANTS_FOUND=1,	TCAtgtgggaggaGAGGAATGGGTTGGTCAGCGACTATGCAAAGATCCATCTTGACGAACCctctTCA
chromosome_1:9040615	START_TOO_CLOSE=1,MULTIPLE_PROBES=1,	TGGGAGCC[T/C]GCAGTTCTGCCTTTGGAATCAGTGGATGAGCAGAAGCTCCAAGCTGTCTGATACACACAAACCGAATGTCTCACACGTAATTCTTTTGCAGCTCGTCCTATATATAGATTATTCTTT[G/T]TCGTTGATGCAC[T/C]GGGTCAAAACATACAGTCC
chromosome_1:9040733	END_TOO_CLOSE=1,	CATGCCATGTCTTCAGATCCGATGCACTGGGTTaaaaCAAATgcgcTTATCAGCCATAgtgtCgtgtAAATTTCTGAAAGTGctcttgtgttattaCCAGGttttctttctttCT[T/C]CC
chromosome_1:9040746	START_TOO_CLOSE=1,NO_VARIANTS_FOUND=1,	ttttTGgagaGAG
chromosome_1:9040881	START_TOO_CLOSE=1,NO_VARIANTS_FOUND=1,	TGGTGCTACCAGCATTGCTacacTAGactactCtgtgTGAATGGAGtactacTGTACTTGTCTATtactacTacagaaacagaaTACAActtccttcGTCAGATACAGATTGATCTAATGCTGAGTTGAACCATT
chromosome_1:9060353	Valid	AATcacaGATGTAaagaagctctCCATGTCAACCACGGgtgtgccgccACCtgtgGCACCAGGCTTCTGCATAagagCAATAACAAGGtataTTgcagcatccttctccttcCAgttgttTGCCCGATTagcagcatatGCAGCCAACAT[C/T]TGCTGGACCtgtgCTGacacAAGTGCAGCCACCTGCTCCCGGTAGTTCGCTGCAAGGCCTCgcagcaACCGGCACGCTGCCCGTCTAAGCGTATCTGCATCACTACCCTCagagTCACGCCTAACatatTCCACCCAGTTGCCCTCGAAC
chromosome_1:9060958	Valid	CTACAGGCGGTGAGTAGGAtgtgGTGAGGAAAGCTCGGAActctGTCATCCACTGgcgcATGTTATCCTCgaagaaCTcaggcaggTCGATGGAGTTAAGCGAGTagaagatctcgcagcaGAGGCGAAGGCACTCGAacacggggCGGA[G/T]CTCCAGCGGGTTGGCCgtggtggcggcgGCCTGAAggcggcGGGAGGCGAagagGAAGACCTCgaggagTggaggaGCAAAGATGTCAAGGCAGTACTTGAGGTCGAGGCGGAGGGCattattGTCGAATGCGTTGCGGAAGCGGgagaA
chromosome_1:9074279	Valid	TgagaTTGCagagGGACGTCATCCTTTCTGTTCAGTACTGCAATCAGCCAAGAACCCTGtcatcaTTgctggagctggaTTATTTGAACGTGAAGACCAGGATGCCCTATtctcAACTATTgagaCTGTAGCCaagaagTTCAAtgtgAC[G/A]AGACCAGACTGGAATGGACTTAACGTCCTGTTGCTCCAtgctgcACAGGCCGCAGctctTGATCTTGGGCttgttgCTAATCCTTCCgagaGCATCAAGTCAGCAAAGTTCTTGTATCTGATGGGAGCtgatgatataAGCCTGGACAAG
chromosome_1:9076063	MULTIPLE_PROBES=1,	CCACACCGACCATCTCTCCGCCTGCCGCCCGCCCCTACCACCTCCACCTCCACCTCCACGGCGCCAGCGGAGCGCTCCCGCACCCGGCGCGCGGCCTCGGGCACCTTCCCCGCGTCCTCTTCGTCGGCGTCGGCGACCCGCGCGCGGACG[C/G]AGCGGTCTGCCACGTGAGGCG[G/C]CAGGTGCGGTACGACGAGGACGATGAGGAGGAGG[A/G]CGAGGAGGAGTGGGGCCACAACGAGGACGTCGCGAGGATGGAGCGGTACACCGAGGACGCCCGCGACCAGGCGCTCCTCGTGAAGGCCCGGGT
chromosome_1:9076085	START_TOO_CLOSE=1,NO_VARIANTS_FOUND=1,	GgacgacGAGGTCGAAGTCGTG
chromosome_1:9076120	START_TOO_CLOSE=1,NO_VARIANTS_FOUND=1,	CTCGTCTTCAGGGTACCcgacgaCACTGACCTCAT
chromosome_1:9078552	Valid	TCaaaaACATGATtctcACggggGCaaaaCggggCaaaaCTAATgagatcatcaAGGTCAGTaaaaTcaacaaAAGAATACATCtatactcttataTCAACCGgagaCCAGATCGTCCACGcacaacacaaTCgtgtTTAAGGCCAAGAC[G/C]GCCAAATAAGCATGTCTGGaaaaAGACTCGAGTGaaaaCTGCGTACAAGGCCTCCAGGATAAATTCAAATGTaaaaaaGAATTGAACATTCTACTGCAATcacaCgtgtgctgctgcgcTTGtacattctacattcCAGCtgtgGCTGTC
chromosome_1:9098452	Valid	GAGTCAGTGCAACAGatatCNATTTCTGGCCATAGATcccctatttattGCCTTACAACTGGttttCTTGACAATTGATGCCCATAGATCAATGAACCTGGTGATGCAACagagTCATACCTAGCTTTGTCAATTGCCAGCTTAGGAAGA[G/A]CCATAGGAACCTATCCGCAATCATAccccATGGATACGGCCTTAaaccaaccTTGATCGATACATTCCCTGGaaaaGCAAGCGATTAAacacCAAAGACAGctcttctcTAACttattaACagaagagaagCATCCATAGACTTAACCAT
chromosome_1:9099728	Valid	GTAGTTTGgcgcAATGCCTTCtgtgatcatcctcctcAAatatTTGTCAGCTTCCTTTAGTCTACCAGCttttGCATTAatatTGATCAATGTATTaaaaGTaacaacATCTGGCTTCATGCCACTTCtgatgaTCTGCTCAAATAAGCA[G/A]CCTGcttcttCAACCTTTCCGACCTTTCCCAACtgattgatCAAAgtgttataCATTACAATGTCCATGTAAacacctttctttGACAACCGGTCaataattgtgCTAGCAACctctGCTTTccccNtctGGCCAAGACCTTGAATGATT
chromosome_1:9099944	Valid	AGATtataTGTTGCTAcatcatTAGGGCagagCTGTCCAcccctctcATgaagaaTTGCCCATAC[C/T]TGTTTCAAATAGCCcttcttGACAAACGAGGtcatcaGTGAATtgtatgtaTAACTTGTCCCTTTGTTTCCTAGATTCGTaaaaAtctcAAATAACTTgcaagcaaCACTCAACTTCCCTTTGGCTaaaaaaATTGACAAgtatgtatTG
chromosome_1:9112646	Valid	TTAACAGAAACaaaaAGCTCgagacctcctTAATCTGCCTCCAATCATAACAATGTCagagATTCagagTTGATCAGCTtataTGGAATAACGATCCTGACAGGGACCAtactacTgcgcCGCCGGAGCGGACAAATCCTAcgggcgggA[C/G]ATCGTGGAcgcgCACTACAAGgcctgcctCTACGCCGGCATCGACATCAGCGGCATCAACggggAGGTCATGCCAGGGCAGTGGGAGTTCCAGGTTGGCCCTGCCGTCGGCGtctcGGCCGGCGACCAGctctGGGTGGCTCGCTACATT
chromosome_1:9112799	START_TOO_CLOSE=1,	CT[T/C]GAGGTagagCTgccgccACCTGCCGGCtgtgTTCAGttcttcTTCGGCCGTGGCATGGCTTCtgttgtGTCAgtgtGttttGCTAATgagaCgtgttcttctTTCCCtgtgATTGGCagagAATCACCgagaTCGCCGgtgtGgtcgtcT
chromosome_1:9112951	START_TOO_CLOSE=1,MULTIPLE_PROBES=1,	C[C/T]TT[C/T]GACCCCAAGCCAATTCCGGTGACCAAGCATTTCTTTACCAAATACTTTGGGGTTTCATATATCTGTGGTTTTGTTATCCTGGTGGTCTCATGTCGTCTCTGTGCATGTGACTGCAGGGAGACTGGAACGGCGCTGGTGCTCACACCA
chromosome_1:9112954	START_TOO_CLOSE=1,NO_VARIANTS_FOUND=1,	ACT
chromosome_1:9113283	Valid	TGAATaaaaaaTTgcgcCCGGTCACGactactTAgctgctGCTCATCGTGAAtgtgCATgcagcaCCAAGTCGATgaggagCGAcggcggGTACGAGGTGATCaagaagGCGATCAGCAAGCTGGGCCTCCGTCACCGGGAGcacaTCGC[C/G]GCGTACggggACGGCAACGAgcgcCGCCTCACCGgccgccACgagaccgccgACATCAacacCTTCATCTGGGTGAGCACGGCgagaccgccgTAacacctctTCTTcgcgTGaaaaaaCGGGctcatctcatCCCtttgtttgTCCTGT
chromosome_1:9118187	Valid	TCATTAGACAGtataAAGGAGTAACAAGTAAATGTTCATACTGCTAAACATTGTCCTttattaagagATCAAACTTACGTCTGCACCAActctTTCACGGATGAcagcagATAcagcagGAGTAGACATgagaCTGTTTAGTCCAACCCA[A/G]acacGTCTTGCTCCATTGgcagcaGCCAttttTGTTATGATCTGTAACaagcaaaagcaaTGGGATTCTATTTAGTtgatgaAAACCAAGTCTATTaaaaaaACTCGGCCTCAGGgagaAGACAATACTAAGACTACATCTGTATCCGAA
chromosome_1:9133368	Valid	TttccccttccccTGCTCCAGCggggCAGacacCGTCGCCGACGCCTGTTCCcagtggcagtggCggtggtGGTggcggcGgcgcCAGTGGCGACGGCACCAACGGTGGAAGCgggggagaAAATGGCCATAagagCaagaagctctCCG[G/T]TGgcgcCATTGCCGGAATCGCtataGGctctGCCTTGGgcgcCGCACTtctcctcttcctccTCGTCTGCCTTTGTCGCAGGTCggggggCACCAGGAcgcgTtctcTGgagaTgccgccTCCTGCTCCAGCGgctgctGCTGTTGCTGG
chromosome_1:9146309	MULTIPLE_PROBES=1,	GAATTCGCAGGCCGACGAACACATAAACACACCATATGCAACTAGGCACCTCGGGAGAAACGACGGACAGAGACAGCTACTCACCGACAACCGGACCCGAGGATCCCTCGGACCCCATGGCGAACCCGTCCGCTTCCTCCAGCTTCGACG[G/C]TGCCCCCTGCGA[T/C]CTCTTGAGACGGGGAGAGAGAGGAGGATGCGTGCTGGAAGCGGCCGTGCTAAACCGAGCAGGGAGGAGAAGGAATATAGCAAGCCCCGCCCCCGCGTGAGGTCGTCTTCGGTGGGACGCCAAGGTCCGTCCGAGTGG
chromosome_1:9146322	START_TOO_CLOSE=1,NO_VARIANTS_FOUND=1,	CGACTgaggagTA
chromosome_1:9149619	Valid	GACatatTGGTGAAAccccCACTAAGACTGGCCTTATGTCTTGTCCAAGTTCCTAatatTATTCCCACCCGaaaaCCaagaagCGatatcatcatCAGACTCAACCAGTTCCATGcttcttGGAAGACGGCCggggCTACAAGGCCGAAC[A/G]CTTTCTtgtgATTCCTTAGTTTGAAGGCCTTTGTTtctcCTGGACATTTCGTCCTTCCACTtctcCCTTGCAAGACGATCTTGGGAATTAGCAGTCCTGccccCGACAATGGGaaaaCTGTCAAGAAATCTGTAGTCCTTCTGTTGCAGG
chromosome_1:9152340	Valid	TGGCGTCCTTagaagaCAGCGAGGCagagGCGAAGGCGGAggggTCCACGTGGccccGACggaggaGGAGCTCCATCAgcgcAACCCACTCCGGCCACGGATgcgctataTCcacaGCTGCCGGAGCGtctcCAGctctAGCAAGGCCAC[C/T]TCTTAGctctTCTAacacCTGGCATTCctctCTATggggAGGCCGTGGCGATGGTTTATgagaggggGAAaggtcgaggtcgTCGACCTcggagcggagGAAGGCGAGCCTTGGGTCAGGCCggggAGgcgcGCtgtgGTGCgagaACCG
chromosome_1:9153367	Valid	AAtctcTACcatcatCACTAAACCACTGCAGAAGTGAACATGCCaaaaCAGATgtcgtcAGACAagagACCNTCACTACAAtctcTAtgtgAGGTCGCTGTTCGCTGCAGAAGTGAACATGCCaaaaCCAgtcgtcATCAGAAAGCTTGT[T/C]GCTTCAGCCTGTCCATgaggagGTgcgcAACTGACTCGTATCCTTGctctCTTGCTGTTGCAATGGCAAAGaaaaagagaaaaaaaaACAGatatGTTTATCAGTAACAGCTAGAACAGCATGTTTcacaGATGTAGACAGGAGTCGAAT
chromosome_1:9153850	MULTIPLE_PROBES=1,	AGAGAGAGGTTGAGACCTCTGATTGTAGAACTAAATAGAGAGGTTGAGGAAGCACCATTTCAGACCTCTGATTGTAGAACAAAATAGAGAGAGGTTGAGGAAGCGCTCACCTGTTGCAGATCCAGAATTTCTTGATACCCTTCTCCTCAA[T/C]GCAGTGAGGGCACATCCAATTCTTGTTCTT[C/T]CTCACCTCTTCCATCTCTGCTACCGTGTCTCACAGTTCAGTAACAAGGCCAATACAATCCACCAAGAACAAAGGCATTTCAGCGTTGAGCAACTAAGCAAGTCCGCTTACCTTCGCCGT
chromosome_1:9153881	START_TOO_CLOSE=1,NO_VARIANTS_FOUND=1,	ACCTAACTTTCAGGCAAGCACGGCagagTAT
chromosome_1:9172963	Valid	AAATTCGATGTATCaaaaaaGTCAAAGCGACTtataATTTGGAACggagggagTAtcctttccttTtataCTTCTATGGACTTGTACTAgtgtGttttCTAtgtgtgctgcttattaATGTTCATTTATCCAGTTGACAGAttttGGATT[A/G]TCCAAggttggttTGATCAACAGcacagatgatCTGTCTGGTCctgctgTTAGTggggCTTCACTGTATGgagatgatgaGCCTCAgatgaNTGAACTTGAGCAAATGGATCACCGAGCACGAAGACNaaaTCGTTctgctgTTGGAACT
chromosome_1:9176313	Valid	cacaACAttttGATGGCCGTGGAatatAGCAttttGCTAtgtgTCCAGGGTACCAACAGAATCAGGGACATtataagaagaatatTAACCGATCGACATtataAGGATACCAAACGCTAgcggcgttttATGCAATTCAGAATTCGATGC[T/C]CAACGCCCATCAGTCatatATGAGTTACCGGTTGTAACAGTCCAACGGCTGTCTACatatGTTATGTaaaaCTAGTTGGAACCGCAACGgtgtGTCATGTCGCATGCAACCTGTtataTTAAACCGACAGAATTCAAAGGAACCCGCAAT
chromosome_1:9182064	Valid	TGGCCTagagCTTGATGCATTGCTTCCGGCAGTGCCAACTGcaacaaTTTGccccGAAGCCGCAGAAgctgctGCCTTGGCAGCCTTTCGTGCActctTGTCAAGCtcaatcaaGCTTCGGgctgctAAGATTGCTtgtgCcacaAGGTC[G/A]TGGCATGCACGGGCATAgacgacCCTCACTGCTTCTGCcgcgGCATCACGCACCTCGGCTGGGTTCAGTGgcgcaagcaagcAGTGCCCAAGAACCCtcatcactggctggagcagcTCCCAGGGAAGTGGCACCCTCGcctcctTGTCA
chromosome_1:9182271	Valid	TCTTCACTGCAATTCCGGCCActgctgtctcCATTGATTCGCATCCTGGCCAATTC[A/G]tcctccAGttccttccCATtctcAGCctctGAGGACATTGGCgagaCAGAccccAAagagTCACcctcctcttcttCCAGATCGTtctcATCAAGCTCaaaaCGGCATTTGCAGTActgccctgccCAcgcagccgcagcATTGCAGGCA
chromosome_1:9182523	Valid	TCCACCTTCGACgcagcaGGCATCTGCGAAATCTTGGagtagtAGGCCTCAAATGCGACTCCaataatTCCGgcgcGCTtcgtcgATTTCACcgcgGCCTG[T/G]GGCTCCagaggcggcgagagCACTCccaccaCGGGAGTCGACtgtgGAggggGAATcggcggGGGCTGCGACCGGCGAggggACTTGGAGCTGGGACTGGACGCCGGCgtgtGGTACAGGGATGGGACGgagaGGTCGGGCACCTGGACG
chromosome_1:9208714	Valid	ACAGCCTCCAGATGCTGATGTCATGTTAtctcAAGATTTGCTGGAAGatcaatcaGCTGAAGATCCTGACGGAAGCTTCtataCTGgagaTGATCCTGATCTAAGCttttACAATGGGaataatCTTGATACAAGCTTCCTCAATGgaga[T/C]GACCCTGATaaaaGCTTCTACGATagagATGATAATGACTACCTtgatgaAAGTGacacTGGACCTCCAATGAagagTTCTGAAGatatCATACAATCAagagCCCaaaaTGGCTTTGCATGTagagAGGTCCCAGTTAAagagGCTAAT
chromosome_1:9233576	Valid	GTTTAGTACTATGGGAGGCGTAAACATGGTCATGtctcCTCATGGCACGCAATCTGGGAATCCtcatcaGTCATTtgatgaAGttttTGtctcCAAGTTTGTCAGtcttctTCAGAACTttgttgTTgcggcggagaaacaacCAATAGA[C/T]AATTcacaATTTCGTGAAACATGTtctcAAGCTACAGCATTActtcttGATCatatGGTAAGATCAttttTGCACCTAGTGACCTAGGTGGCCtgttgtTTTCTTAGTTCTGGATTAATTCTACttttCTAtgttgtAACATGTAGgtgt
chromosome_1:9245063	Valid	CTCGCCGTGGAACCACGGCGATccgccgTCACGGACCCACGAGGCGATGACGCCATCGTAGTTGAGCTTGAGTatcatcTCCGGCCGCTTCCttttCTTGTCctctCGTTCAGGCACCGgcgcCGCCATGGCCTCCAAGTAcgcgTCCGC[G/A]TTCACCTGAGGCTtctcTTCGTCCAAGAAACCCAGatcatcAAACCcgtcgtGGACTCCCATgaggagGctctCCATGTccgccgCGAAGCTAGCGAGCTCCATGTCCGGGACGTCGAACCCTgagaGCCCGtccgcctccgccAAGCCG
chromosome_1:9256941	Valid	GActtcttACAGTACATTtgtgATTGGGAGtataagagAATTGAATTagaagaATGCAAGtataCAACagaagaaaaaATTGAAAGAACATACAGCCATTGAAGCAagagCTGGatatGGATCAGGAGCTTCATagagCTTCTGATAGAT[A/G]TTgagaAATGCAttttCTCCGAACTTTGctctCTTtgtgAGGTTATCAACTTCctctTGATAActctTCAGCAAAGAATTGAATAAACTGAGCTtctcATCTGAAGATGCCttttTGAAATCCcgcgTGTtctcAGCGAGCTTACGCCTG
chromosome_1:9276965	Valid	GGTGGACGTGCAAGCCAGGGAGTGGgcgcACTACgtgtTCGGCTCGGAGCCGGAGGCCGTGGAGTccgccccgccGAGCCCACTCCCGGTGgcgcGCCAAggggAGCACGGCTGAGCtatactcctcACGGTAGCCTGTcgcgTACAACG[A/C]AGTCttttCctctGttttttCACgtgttccatccaTCCAggtggtAGATGACGATGCGTCCAATCCAtctcGTCTacacGGATCAAatattataGATCCAACTATTCAAGGTCGTTGCAAgtgtctattctattGATTTCTAgtgtGTGC
chromosome_1:9294903	Valid	TCCTGCAGCTCCGGGAGGTccccGCACCTggcggcGGCGTAGACGATccccgccgccGCCTCCCGCAGctcctcGGGacacTCCCtgtgcgcgTcgacgagcgcGGCCctctcgacgaTGAGGgcgcAGTAGGCCTCGAGCTCGGCGAGC[G/A]CGTCGAgcgcGTTCTGCTCCCGgacgacGTGCTCGgcgcgcgcCAgcgcGCGGTCCgtgtGGCCGAGGCGGagcagcTGCTCCACGTccccgcgcGCCTGCccgcaccgcaCCTGGCGGTGGccccGcaccacGCCGAGgcgcGTCACCG
chromosome_1:9308228	Valid	ATTTAACGgtgtTCGTTTAcgcgTTCGTGCAgtgtTCAAGTACAACGCCAAGgcgcACAACgtggtgCCCGTGAgcgcGGCggggTACAGGTCGTGCAgcgcGCCGAggggCGTGAGGgcgcTcaccacAGGCAACGACcgcgTCACGCT[G/T]AAgcgcGgcgcCAactactTCATCTGCAGCTTCCCAGGCCACTGCCAGggcggcATGAAGATCGCCGTCAccgccgCGTGAGGCgtggtgATCGAGGCAcgcggccggccgATCAGGTCAgccggcggccggcgAccgcgccgcgCcgcg
chromosome_1:9308383	START_TOO_CLOSE=1,	CGCA[C/T]GGacacGGGCTCGATCGGTGGCCAGCTtactacTACTATTAATTTCctctCTTCAAAGTAAAGCACGTAGCTAACTAGACGGTGCCGctctGTAtctctgttgtTCaataatACCcgtgtcgtgtCGTcgcgTACTTAACCTGCgtgtTA
chromosome_1:9314586	Valid	CAGGTACATccccTGGATCcacaACgtggtgGCCGTGAGCGAGGACGGGTACAACGGCTGCacgacgccgccgGGGTcgcgGACCTacacGTCCGgcgcCGACAGCGTCACGCTCGCCAAggggGACAActtcttCATCTGCACCCGGTT[C/T]GGCCACTGCAACCTCGGCATGAAGCtcgtcgTCTATGCcgcgTGAGcacaGCcgcggcggcggcggcggcggcgGCGGCCATGATCTGTCAAAGCTAGCGACtagtagCatatTCGATCGTTtgcctgccTTCCATTaaaaTTggggAGC
chromosome_1:9314753	START_TOO_CLOSE=1,	cagttcagttGGGTGG[T/G]TGTttcttcGGTTCTTGGCTaggaggTTTGgtgtCActctGTCtgtgTtgactgactgtgGGCGTGGAtgtgCAGGtgcttgctCTGGAGTGAGCTAGttgatttgatTTCTGCTATTTCATGTAAGAACCgttgttAATGGgcgcgtgt
chromosome_1:9318759	Valid	AGGGTTTggggCTTGGGTGGCAGGCGGAGGGTATGgcgcgcagcaggggTACTCggaggaGCGGAACAgcgcgcggcgGGTGGCCGACCACTACAgcgcGAGGTCCAACCAGACGCTCGAGGAAcgcgAGAACAGccccatcatcCACCT[G/C]aagaagCTTaacaactgggtgggtctcAATTCAGTTTACTGCCCTACCTGGCCATCCCTGGATTCTTGATaaaaTggggAACCCATGACTGCCAGTAACCACGCCGACCAAGTAACTGTTTAATCtgtgTGTTTGGGCAGATCAagagTG
chromosome_1:9319123	Valid	GCGGCATGTTATGgttgttTTGCAtagtagAAagagAAATGGTTCCTGGGCTCGAAGGTAGCATTAACCATTAAGCTATGCTTAtttgtttgTAATGCAGGGAGGTGATTTGATAAAGTGGGATAAAGCCAAGGTTGGctactaTGTAGG[G/A]GTTGatatTGCTGAAGGCTCGGTTAGTTTCCTGTcacaTgagaTTAttttTATTCtgtgTGTACATTTGcacaAGTacacCAGGAATTGTTATGCATTAGCTTCACCAttttTGAATTCTTATCATtgatgaCTTATGGATtctcAGTAT
chromosome_1:9319413	Valid	GAACTAATCAATTGAACAGTTTAtgttgtAatatTATCCGAtgtgCAatatAttttgtgtTTCTGCATCACttttGAGCACGGACatatAATGGCCTTacacTTTCTGACTTTCAGATaaaaGATTGCATGACTCGCTA[C/T]AATGGTGacacAGATcaacaaAGAAGGaaaaAGTTCAGTTTCCCTGCACGGCTTATTTGTACTGATTGCTATGAGGTAAagagATGGAAGCTACTTGATTAGCCATGACTAACTTGATGGTTTGCttttGCATTCGCAAACCCACTAATA
chromosome_1:9320016	Valid	ATTACCATGTCAAatatGAAGCCTAACTGCCCAAATgaaagaaaaacaacccaccacacaTTACTAGTTCAGATgagaatgatgAATGAATTACATGACCGATCAAtttcttttctttcttcCTTAGGCTCGTCTGGATGAatatTtata[C/T]GAGGATGCTCCATTTGatatATGTAGCTGTCAGGTGAGTCATCTTCCCTTGTACTTCTATCCCTTGAGCTTTCATTGGTCCACtgttgtTGTTAtgtgGGTCCAACTGTAtccttcctTCTTGTTAGTGCAGCTTTGTAttttTGAACCT
chromosome_1:9320484	MULTIPLE_PROBES=1,	CTTTTAATTGGTAATGCATCATCAAATCTTCTAATTTATGTAGTAGTTACTAATGAGTAAAGTTGTAAAAAATCTTTCCTTATGTCAGAACAAGGACTTCTATTTGATCATACATGCTCCATTTTCAATCACTCTCTGTATATTTCAGTT[T/C]GCTTTACATTATTCATGGTCAACTGAAGCACG[T/C]GCTAGACAAGCCTTGGCAAATGTGTCTGCATTACTTCGTCCTGGAGGCATTTTTATTGGGACAATGCCTGATGCCAATGTCATTATCAAAAGGCTTCGAGAATGTATGTTGCTGTAA
chromosome_1:9320517	START_TOO_CLOSE=1,NO_VARIANTS_FOUND=1,	ACAACCATTGTCATCttttACATTGGTTAACTT
chromosome_1:9320773	Valid	TGTCACTGTATTTGCTGGAAGCtgtgTGACAAGtataTAAActctTCTGCTATGGTCAGCTGAAGGGTTGGAATTTGGAAACAgtgtTTACTGGATTAGCTTTGG[C/T]gaggagTATGCTGaaaaGGTAAAttttGGTAAGatatTtataGTAGCTTCCCttttttttGTACAGTAACTGATCCAtttgtttgttttgatgatGgtgtAGAAATTCCCTGCATCCAGACCCTTTGGTATCAAGTACAAGTTTCACTTA
chromosome_1:9321817	MULTIPLE_PROBES=1,	TGCCAATTTTTGGCTAACACATTCTCCTTTCACAGCGAGGGCAACCGCCTGCCCAACGAAGAGCCAACAACGCAAACAGAGGGAAGATGTTCCTCACCGAGGGTGACATCGAGGTTCTCGGGATATAAGCATGAGTGTACCCTAGGAGAA[G/T]CATAAGTGTACCCTAGGAGATTTCACCCTAGGAGAGC[T/C]TGCTAACAGCTTACCGATTGTATGCTCAACAGACCACAGTCCACAAAGCACGAAAGAAAG[A/T]TGTAACATTAGTGGCTC[G/T]CATATTGTTTGTTTCTCCAATTTGTATCTTCTG
chromosome_1:9321855	START_TOO_CLOSE=1,NO_VARIANTS_FOUND=1,	tataACATCCCAtgtgTACTTTCCAGActtcttttttT
chromosome_1:9321916	START_TOO_CLOSE=1,	CTAT[C/T]GACAATGTCAatatTAAGGACCAGTAGACTGGCATCACGCATGACGTATTTAGCTA
chromosome_1:9321934	START_TOO_CLOSE=1,NO_VARIANTS_FOUND=1,	ATGAAtctcTAACGTTGA
chromosome_1:9322010	START_TOO_CLOSE=1,NO_VARIANTS_FOUND=1,	CttttCTAAACttttACAtctcTACCAGCAATtcgtcgAGTCctctCTGtttctttttcttgaagaaAAACGATTC
chromosome_1:9325525	Valid	CATCTGCACGGCATCTTTCGGCATAAACTTGGtcatcaGGgagaCActctAAACTTCAGGTTTACgtgtGAgctgctGCAGACTTGATTAATGGAACAAGTTACTTGAGGCCTGAGCAACGTAACTTtgtgTGACATGAGTCAGTTGGGT[G/T]TGCATAGTCGTATGCTCGtttctttcTTtgtgtgtgtgtgTTGATTAGCAAagtagtGActgcgtctgcgtCTCACttttGGCtgtgCCGGAATAagaggagaCAGATGGCTTGAAGCATGAATCCTACAGTTCTtgctgcTTGTCACTC
chromosome_1:9358121	Valid	GTACCAGCGGCTTATggaggaACAGTCagagTATGACCaagaagCACTGCagagGCtgaatgaaCTAgttgttAagagagagAAGgagaAGCAAGATCTGgagagagaACTGGAGCTGTATCGCcacaAGGTTCAtctcTATGAGGTAAA[A/G]ATGAGGaaaaTGTCAAGGcacaAGGCtgatgaCCAGAATGGatcatcGTCAACTTCATCGAGTGCTGAGGACAGtgatgaCCTTTCGCAAAGTTTCTATGAAGGtgatgaATCGTCCCATGGTCTTAATGGAAGCAATGGGAGTATTCCT
chromosome_1:9358657	Valid	AAAGaaaaAgtgtAACCTACagagGAaagaagCTCCTTCCATTGTTTGACGATGCTACtgtgGAAGCTGGCAACATccccCAAGGtgatgaGGcacaTCATTCAACagagGTAacacTGGACCTTGCTagagAGCAACATAAGCTTGCAA[C/T]TGCCAATGAAATCGATCAAGTAAATgagaGGCTGCACGctctTgagaCAGATAAGGAatatATaaaaCAgtgtGTGAGGACTTTGaaaaaaGGAGGCAAAGGGTTTGAtcttctTCAGgagaTATTACAGCAtctcCGGGACCTaagaag
chromosome_1:9362154	Valid	CGAgcgcCGCCAGgccgccGtctcCGACCAgcgcCGCACcgcgCTCGAcctcctCCAGTCCCTGccccGGccccCTccgccgCCGCCTGCcggcggCGCTccccCGTCCGGCTCCAACCTCGctcctcGCGActcctcCAACTCCCATCG[C/T]GActcctcCGACAGGGACCgagacagagacagagaCagagACCGGGAAcgccgccgcgacgacgACTCccgccgCGACCgagaTCGGGATCgagaTAGGGACcgcgACCgagaTGActcctcccgccgCGACAGGGACCgagaCCGTCGC
chromosome_1:9363747	Valid	TACAGCTGGCAAGGCCActgatctgatCACCCAGAAtgtgATCATGGTGAAGGAGTCTgagaAGATGCCACGGCTCCagaagaTACTcacaGAtctcGgagaCAAGACAGCCATtgtgTTCTGCAATACTaagaagACAGCGGACATGCG[T/C]GCTAAGGATCTGGACAaggcaggcTTCcgcgTcacaACCCTGCAtggtggGAAGTcacaAGACCagagagagATCAGCCTTGATGGATTTAGAAACCGTCGGTTCAATGTTCTtgtgGCTACTGATGTTGCAGGGCGTGGTATTGatatT
chromosome_1:9396697	Valid	TCTAATGTTTATGaaaaACGcacaGAACAgtgtGTTAGCAGaaaaaaaaaaTTGTTACAGgagaCCgagaataataCAgtgtTAttttCATTTGATTAATGGTACAGaaaatgtgGTTCGGCAGGTATTGACTCGATTGGAGgtgtAAGG[T/G]TACCAGGTGCTTATtgtggtgtCTTGGCATTCAGGCCTTcacaTGCtgtgGTTTCcagcagTGGCGTCATTCCTGTTgcgcCTAGCCTCGacactataGGTATTTGCTCGAAGTAtttttctcCTGgtgtAACctctTTCAGAACCGTGC
chromosome_1:9397947	Valid	GtaataaTGTTAGTTcacaAATTGGATCCAGGCGGGAATTCAAAGATCAGCatatGGAGTGGATAAACTCAGTTAAGCctgctgTGGATGCTCGCATAGTCAGTGATTTGTCTGAGGATGGTGATTCAGatatTGATGGCTGCCAAGATG[T/C]GAGGAaagaagCACgctctgctctAAGTGAActtcttAAGGTACTGGGACATTGATTTCAGAATGAACTATTGCTTATTTGTTTAGTCGTGAGCTCATGATAGCttttGCTAACAatatTACTAAATGCttttTATTGCTTAGCAGTTAG
chromosome_1:9454562	Valid	AATGCTTCGATCTATGACtgtgAGTCAaataatACcatgcatgGTATTTGTTATTTCAGtattatACAAAGGTATGCtcagttcagtActctAGAATCATTTACATGAAATCtataCAGTTAACAGTGCCCaaaaCataataATGtctcA[C/G]TTAACGCAATTGTCTAGGTGGACCATGGAcctcctCGAGTTGCCACTAGCAATGCCTCATTTCCTAatatGCATGAGGTATTCTAGCACGGTCATTgagaCaaaaTAGAAATCCaaaaACGAGCTCCAAGatatTGCGGGaaaaaaaaCA
chromosome_1:9454790	MULTIPLE_PROBES=1,	AAAAACTAAAAAAAAAATCTTCATGCGGAGCAATCCAGCACCATCCCCATATTGACGAGCCAAGAAGTGATGCCTCA[A/G]GACAATAATTTGGTGTGTGAG[A/C]CTATCATCGC[G/A]GGATTTCCTTTCTTGCCTTGAAGTTGGGCTATAATGTTTTGTTCCTCCTATATTGCAGAAAATAAATAATTTAACCAAAGACTGTCNCTACATAAATGAAGACAGGAAGACTAGAGA
chromosome_1:9454812	START_TOO_CLOSE=1,NO_VARIANTS_FOUND=1,	CCAGGCAAATGCAGAAgtgtAA
chromosome_1:9454823	START_TOO_CLOSE=1,NO_VARIANTS_FOUND=1,	GACAGTCAACA
chromosome_1:9455114	Valid	AATAAACTCGTCAAAGTTACCTTTCTAATTGCCTTCCTATGAACTTccccGAATCAACTGGtataGgagaTAACGATAagtagtCttgttgTTTCACTGGCGTTTCTAAAGCATtgctgcTGCGttttttAACTTTCTTG[G/T]ActtcttAGGAGCTGACCCAAATAGCTGAACAGTCAAACTGCCACCtgatgaAaagtaagtGTATCCTGTTAGCTCgaagaaacacCTGAATTCAAGGCtgtgCGAGTGCagagGCAAAGAACTAAGaaaaGGAACATGAGCTTACATAA
chromosome_1:9455288	START_TOO_CLOSE=1,MULTIPLE_PROBES=1,	TACAAGGGCAGCTCCAATACATG[C/T]GGTGTTATCCCATCTTTCACCAAGGAGGAACCAAGCAAAAGCAGCTCCCCAAACTGGCTCCAAGCCGTAAACAATTGCAGTTTCAGTTGCTGAAACATCGCCCATCGCTACCA[T/G]CTGCAGGAGGACATGCAAGCAGTACACATGCTTAAA
chromosome_1:9455402	START_TOO_CLOSE=1,NO_VARIANTS_FOUND=1,	AcaagcaagCCTTAAACgagaGGAGCCTTaaaactactaGAacacTCAaagaagTAGACTGACctctGCCcacaTGCATAacacCGTagaaagaaCTCCAgtgtACAATGCTGG
chromosome_1:9455637	Valid	TATCCAAGGAAATGAAgctgctGTATCCCAAAGCATACCGAAAGTCCAagagTCAAAGCTGGATTCACTAGTATCAACATAGCC[A/G]TCTTTGAACATacacCagagAACagaagaGAAAGCGACcacaAGGACCTGGTTATCagaagattttttGTTcacaACTTGACATcacaATGGATAAGatatATAGCAGTACGAAGGatatgagaatatCTTcacaCAACCTCGAAGCTAA
chromosome_1:9457147	MULTIPLE_PROBES=1,	CGGCTTCTTCTTCCTCTCGTCCTCGATCTTGGCCTCCTCCTCGCCGCTGCCGCCGGGCCAGTCGAGCGCCGCGCACCGGGGCGCCACGAGCACCCTTGCCCGGCGCGGCGACGCTGCCCAGCGGCAGCGGGGCTCCGCGACGGCGAGCAT[G/C]AAGCGGCAGGAGGAAGGCCCCGCCGCTGCCGCCCCAGCACCGCCCGTCTGCAGC[G/A]GCAGCACCCACGACGCGGGCGCGAGGGAAGAAGCCATGCCAAGACCGCTCGAGTCCTGCGCTCCTCCTCCTCCTCCTGCTGCTGCTACTACAATG
chromosome_1:9457202	START_TOO_CLOSE=1,NO_VARIANTS_FOUND=1,	GAGTGAGCAGgtgtAGCGGCCACTGGTATCAATGgtgttctcTGGACTggaggaG
chromosome_1:9477760	Valid	gcgcTCGCTACATCCCAatatTTGctctTTtctcGCCACtatttattCTGCAAGGTGCTGgtgtCCttttctctCTAGCAAGATTAGTGgagaAGgttgttCTGCTATTGCGTAATGGGCCAGTTAGTCCTAATTACCTTACAGCCTCAT[T/C]aaaaGTTcgcgAttgctttgctTttcttcATCGTGGTTCAAGGTACCatctgatatctgatATGAGCTAAAttttGtctcTGttttTCTTGCatatGttttTGCCCTGCTTGAACCATagagTAGCAttttGCCCTAATGCAGGCttttA
chromosome_1:9542276	Valid	GCCCGTCCTggcggcgcgcgcgcATCTGCAGacacGGCCCGTCGGTgcgcGACATGGACGGCAgcggcgGCGGGAAcgcgCGgcgcGGTGACCGCTTCCCGGCCcagcagTGGTAGTTCACGGCcgcgAGATCCTTGCTTTCCCACTGCT[C/G]ctcctcGTagcagcGAGCcgcgTCGtgctgcCAGAAGGActcctcCACTGgtgtGGCAgccgccGCCGACGCCGGCAgcggcgAGTCGAATAGGCTGGCCATGTCCAGGgacgacGTGAAGTCGCCagagCCGGtctcGTTGCCGAGGCT
chromosome_1:9542689	Valid	TGGATGGCGTTCCATACGTCCACCTgcgcAGGCCGgtcgtcgacgacGACCTccgccggctgctTGTACGGCTCGACAGGgcgcAGCcagcagGgcgcCTCGAACGCCGGAACAGCTGGGCCACGGcacaCCGCCACCGACATCTTCGCC[A/G]CCCTGgagaAAGAtgtgAAGTGGCAgtcgtcGCGTTTGCTCCCtgtgAagagGCACGATCGTAAagagACGTGAGCAACagatagatGACTGgcgcttgttgCAAagagACGTGAACGGGCgtgtCAGGcttcttCTTACCTCAGATCAG
chromosome_1:9588069	Valid	AGaaaaaaaaaaTCCAAGCAGaaaaggggAGGTGaaaaGCTCGGgagaAGTTCGAagagGGAAggggACGAgggggcgcAGCATAAATCCCGAGccccAAATCGCAAACCCTAGCCGCTCCCGATCTGCAATGCcgcgGGCTTGAGTGCG[A/T]gcgcGCggggGATGAGGCGGGTGgcgcCGGCgatgatcgccgcCGGCAgcgcTggcggcgaggagAcggcggAAGGTGCggtggtGgagaAGACgctgctCAACGGCGACGTCTACcgcgGCGGGTtctccggcggCTcgccgcACGGCA
chromosome_1:9612956	Valid	ACAACTCGCATTACTTTGCCGaaaaCTTAAGGTGAAAtgtgAGACGAACCATtctcTTCttattaTGTACgagaCCAatatTACCTgagaCACTGCCAATGCTTACATGTCAACGGCCAttttAATTGctctataataTGAACCACTAAA[A/T]TTTCAGGAATCAAGTGATCCCaaaaaagagaACCaaaaGACCTGTAACCTATCTAACCTAGTCAGTTatcatcAGATCGTTAGGGACTTGTCCGAAGATGTCggggCAGCCTTCCCAgctgctCttttctctGGATTCCCAGTACCCACC
chromosome_1:9617259	MULTIPLE_PROBES=1,	GACTTACTAAGCATTAAGCATCAAACTTCCCTATTACTTTTTCTAACTTATAAGAGAACAATATAAATGGATAAAATAGATTTGCTCATGAAAAGGAATGATTGCACCAACTCAACGAAGAACCATGCTTAATTAACAGACCTTTTCAGA[A/G]AAAAAACGGAGGCCTTTGTCTGGATAGTCTGCTTCATATGTCTCCCCAAGAAGGGGATTAAAAGGCTTACAGCTCCTCCCATCTGTCGAGGCATATCCAGAAACAGCAAATGCTGCTACGCTAAGAATCCTCATAAGACTATTC[T/C]CCTAG
chromosome_1:9617404	START_TOO_CLOSE=1,NO_VARIANTS_FOUND=1,	GtataAAACaaaaACAGatatGTGAgctgctTAACtgtgACCttttTCACTAGTTAGCTATTTCAGtcatcaCAGACAATGGGAGCAAGTGAGCAttttCTGTTCAATGacacCCCAAACAATGGgagaACATCCAATGgtgtGT
chromosome_1:9618361	Valid	AGTGGCTCATTGAAGTAAACAGGCAGACAAACttttGTAAGATCCTTTCCTAtgttgtCCTTGATCATTGACcacaAACTTacacCCttttCTTtctcAACTGGATCTGGCAGcttcttCCGtcttctTACatatGGATAACTAATTCCA[G/A]TAGACTTCATGGAAGGATCAATCccatccatTGGATAatcatcTtcatcaTCTGAACCAGCTTCAGATCTTTGGTAATCAGATCCactactTTTaaaaGAGCTTGAGGATAGaaaatctcTTGTATCaaaaTAAAGGTtctcatcatcGT
chromosome_1:9621834	Valid	gagaAtctcTTGTCATCCGATCTGctctCCCTCACGGTTGacacCTGcacaCGCAACCGccccGTTAGCAAGCTGgcagcaGACGAAATGGATCTGGCGATCACGGAggcggcAAGAACcgcgGACCTTGAGGTGGATTTCGCCGATGGG[G/T]TTTCGAGggtggtGGTGGCCGTTGGAGTGGGACGGCGAGGATGCGGAGGTGCGGTTGAggcggcggagggagTCCTCGCCGATGACCTTAgcgcCCCGCTCGGtctcgcgcGATAGgatgatGCGGTCAGGCCCGTGGATCTTgtagtaG
chromosome_1:9705983	Valid	CCAcccccccgcgacgcaaacgcaaACGCATGCTCACGCAtcctccTCCCTccgccgCTGAAGTGCagtagtAGCAAACtagtagTACTGGCAAAcagcagGCAGACCgagaCCTCGGGAGCCATGAGCTTGCAcgccgcgcgcGGCGGG[C/G]CGCACGAGGATCTGAGCTGGAGCGTCATCGggcggcGGGCACCNGgtgacgtgacATTCGGTGATGgagaaggaggAGGCGGGATgaggagGGcacaGCTGCAggggcagcagggggCGGTGCGGGTGGATGAGGcgtcgtCcgcgTCCA
chromosome_1:9709020	Valid	GCTACATTGACAGCTTTGGTTGATACTaaaaGGCTTGAAGCatgatgCGGTcacatataTACTTTACTGACTTAGTCTACATttcttcTGAAACGGTTGCTTGATAATTAGTAAtctcTGTTCttttCAGatatGTCAAATCCTTGGGTT[A/G]GCTGGAATTGATCTGTTTAccccTTCTGAtgtgGTCGaaaaaaGAAATGTTCGGAAAGTCTGtataTGCATACGATCAgtgtCTaaaaAGtctcAcatcatGCACCTAAATGTAAGTCCTAGGTTCTTACTAAGCatatTTAAGAAATGC
chromosome_1:9720217	Valid	ACAGGTCaagaagCTGCAaagggaagggCAtctcGACGCCATAGTTGACCGTAACCTGaacaacAATTACAACGGGCaggaggTGgagatgatgaTCCAGATcgcgCTGctctGCACGCAGGCTTCGCCTGAGGACCGGCCGTCCATGTC[T/C]GAggtggtCCGGATGCTGGAAGGCGAGGGCCTCGCagagAGGTGggaggaGTGgcagcaGGTGGAGGTGACgaggagGCAGGACTACGAGCGGATgcagcaGCGGTTCGACTggggTGAGGACTCCGTCTACAACCAGGACGCCATCGAA
chromosome_1:9721685	Valid	CCGCTCGGCAGCcgcgGGCTTcgcgTCCGAGCCGTCggggCGGacacGGGAGGGCTGAGCCGGGAcgcgTTccccAAggggTTCATCTTCGGGACGGCGACGTCcgcgTTCCAGGTCGAGGgcgcGGCCACGTCcggcggCcgcgGGCCC[A/T]GCATCTGGGATCCCTTCGTCcacaccccCGGTAACGCATcgccgcCGTCGCAGCTACTGTTAAtagtagCAGTAAGGCAGATCcttcttTGgctgctTGGCATAGTGATGCCCAAGTGATCATTTCCTGatatTTGCAACGCAAAGTTAC
chromosome_1:9722022	Valid	GGGTCAGGGAGTtgtgAGGATGCACGAGCTgagaCCTGAGCTCAAATTAAtctcAAGTNgagGGGATGGGAAATGGAATCTGCCACCTTGTCCTAACTTAGCTTATGAATGCTAACGCCTAGCgtgtGTTTGTAATGAACAGGAAAGATT[T/G]CTGAAGACGGGAACGCAGATGTTacaacaGATGAatatCATCGCTACAAGGTGCGTcacaATCAAATgagaccccACATCTGttttaaaaTTATTGCTTATTCTGTCAGttgattgaTGGATCAGACCATGATAGTTAttttACTGGCCA
chromosome_1:9722700	MULTIPLE_PROBES=1,	TCCAGGATCTTCCCAGGTGCATAAAATCTGACTCTACTAACACCTCTAACTGTTGAGTTGTATTAGTCACCAGTTGCTTATTGGATCCATTGATGATTGAAATGTCTTGGTTTTTCTAGATGGCGAAGGGAAAGTTAATGAAGAAGGAGT[A/G]CAGTATTACAAC[A/G]ATCTTATAGACTACATGATTAAGCAAGGTAATGATTCAGACATGAAAGTTCAGTCTTCATAGATTTTACAGAAGCTATATGTCCCTCTCTGAATGTTCCCTTCAAAACTGAGCAGGTCTTACTCCTTACGCCAACCT
chromosome_1:9722713	START_TOO_CLOSE=1,NO_VARIANTS_FOUND=1,	TAACCACTATGAT
chromosome_1:9723582	Valid	GATTTGGAAttttTGCATCAatatCTTGGCCAATTtgatgaCGGCTTAGTAttttcacNcacaTGGACAAGTATGAACTATGAAGTGatatCGTTCtttttagatttagattTCACTTGTTCttttttTGtataTTATGTTCTGCAGGGA[C/T]atatTCGCTGACTATGCCGAttttTGTTTCAAGACttttGGCGATCGAGTCAAGAACTGGTTcacaTTAAATGAGCCAAGGATAGTATCATTCCTTGGTTATGATAAAGGGATTGAccccccTAATCGGTGcacaCAATGCACTGCCGGT
chromosome_1:9723783	START_TOO_CLOSE=1,MULTIPLE_PROBES=1,	GGGAACTCATCGACAGAACCTTACATTGTTGTTCATAACATCCTCTTATC[C/T]CATGCTAC[A/T]GCTGTTGCAAGATACCGCAATAAATACCAGGTATTTTTCAATGAAAAAGAAGAATAAACAAGGAACTATTGAGATATTTTAGTAGTAGTACCAGGATATATGCATGTCTGTGACAAAATGTACAAACTGGTGCACTGACAC
chromosome_1:9723792	START_TOO_CLOSE=1,NO_VARIANTS_FOUND=1,	TaaaaGAGT
chromosome_1:9724205	MULTIPLE_PROBES=1,	CCCCCTCCAAAACAGTAAAGAACAACTTGAGTCTTTTGTGTGGAAATGATNCAGAACAAGTTANTCTTTTTCTCTATAATAGGCAACTCAGAAAGGCAAGGTTGGGATAGTTCTAGACTTCAACTGGTATGAACCTCTTACCAACTCAAC[T/C]GAAGATCAAGCAGCAGCGCAAAGGGCCAGGGA[C/T]TTCCATATTGGTTGGTAAGATCTTAACAGCAATACGTGATATACATCTTATTTAGCACAGTTACCGATATTAACCATACCAAGTGGTCATGGTTCAGGTTTCTTGATCCATTAATAA
chromosome_1:9724238	START_TOO_CLOSE=1,NO_VARIANTS_FOUND=1,	ATGGACAatatCCAAAGACAATGCAGGACATTG
chromosome_1:9724423	START_TOO_CLOSE=1,MULTIPLE_PROBES=1,	TGAAAGATCGGCTACCAAGTTTCACACCTGAACA[A/G]GCTAAGCTAGTCAAGGGCTCATCAGA[T/C]TATTTCGGGATCAATCAATATACAACAAACTACATTTCAAATCAACAAACTACTCAGCAAGGACCACCAAGCTACTCGTCTGACTGGGGTGTTCAATATAACTGTGAGTTACTAACCTGTGAT
chromosome_1:9724450	START_TOO_CLOSE=1,NO_VARIANTS_FOUND=1,	TCTGGTTCTAtgtgGTTGTAtgtgATC
chromosome_1:9724658	Valid	ACTACAGTTTCTGAACCCTTCCATGTTGAACTTTGCAGTTgaaagaaaTGGCGTGCA[A/G]ATTGGACAGCTGGtataAGCctctCCCTGTtactacTTTGAACCCTACTTTActctATTGgtgtTACAAGATTGACAAGTACaaaaTAGCATGaaaaTTCtgatgaTAAATGTACCtgtgCAGGcacaCTCAGTCTGGCTTTACATCGTC
chromosome_1:9724862	START_TOO_CLOSE=1,MULTIPLE_PROBES=1,	CCAACGGGCATGTATGGAGTCGTCACCTACCTAAAGGAAAAGTACCAGAATCC[G/A]ACCATCATCATATC[C/G]GAAAACGGTAACCGAAATAACCTGTCTCCTTCACCTGAAATGCTTGCACTCCTTAGTCCTTTCCATGGTGCTCCTTGAATCGCATCGACAAATCATGGTGCCATGAATACAATGATATCAGGGATGGATCAACCT
chromosome_1:9724877	START_TOO_CLOSE=1,NO_VARIANTS_FOUND=1,	GgagaCCTGacacGC
chromosome_1:9725213	MULTIPLE_PROBES=1,	CTACAAGAACTACCTGACGGAGCTGAAGAAAGGGATCGACGACGGCGCAAACGTGGTGGGCTACTTCGCGTGGTCCCTCCTGGACAACTTCGAGTGGCTGTCGGGCTACACGTCCAAGTTCGGCATCGTCTACGTCGACTTCACGACGCT[C/G]AAGCGGTACCCCAAGGACTCGGCGTACTGGTTCAGGGACATGCTCTCAGGGACGGGCTCGAAGGCCGCCGCCGCCCCGCAGACCGGTTCAGGCACCCGTCCGGCTG[C/T]CTCGGCTTCGGCCACCTCGAATGGCGCTGCCCT[G/T]CTGGTCTCT
chromosome_1:9725320	END_TOO_CLOSE=1,	CTGTTCGtctcCTtgtgTGTCCTGCTTCCATCCGTCTTCATGGTTTCCTCAGTTTAATTAGGAGTAT[T/A]ttttttCTTCTAgtgtGAAAttttGTAGTGGATGGCAGC
chromosome_1:9725354	START_TOO_CLOSE=1,NO_VARIANTS_FOUND=1,	gtgtTGCttttAAGACATGTTGCATCAaggaggG
chromosome_1:9725431	START_TOO_CLOSE=1,	ACCtgttgtAGGAATgagaCtataTGATTGAGggtggtCTGATG[G/A]ttttAAGACATGTTGCATCAATGCagagCAGC
chromosome_1:9725549	START_TOO_CLOSE=1,NO_VARIANTS_FOUND=1,	TTTGGAtgtgTATTTATGGATAGCTtgtgttcttcgtgtATCTGCATTGATTagagTCCGTTGTCAATTGGTCGCTGcctccctcTGGTCcatcatGGCTGAatatcatatcCGAAGC
chromosome_1:9726762	Valid	GGACAGgagaTGGTtgctgcTCggtggNCgggggcgctgctgcTcgcgctgctggtggtgGCGTgcggcggcgcGCgtgcaggtgcagCGGCAgcggcgGCGGCCgggggaggagGAGCCGgagcgagcTGGCTgggcgggcTCAGCCGG[G/C]CGGCGTTccccAggggCTTCgtgtTCGGGACcgcgACGTCGGCGTACCAGGTCGAGGgcgccgcgTccaccaACGGCcgcgGccccTCCACCTGGGACCCGTTCGTGcacaccccAGGTACGgtagtaATCGCctctCGCTtataCACTC
chromosome_1:9727535	Valid	AGGATCTTCCCAGGTACATAAATGATACGTCCGAGTTAAGTTGTACTTAGCATGGTAGTCTAtgtgcacaAGTTCttttAGGTTCAGTACTGGTGACGCATCTTTGGTTTATGTAGATGGCGAGGGAagagTCAATCCAGAAGgtgtTGC[C/T]TATTACaaaaATTTGATAAGCTACCTGCTTCAGAAAGGtataAGCTCAAGCTGGAGCATGTTCAACATCAGACGCAttggttggAACCcacaTTCGCTCATGTTTGAATGtctcCTTGaaaaCTGAGCAGGCATTACTCCATACGCCAAT
chromosome_1:9727688	START_TOO_CLOSE=1,	CT[C/T]TACCACTCCGATCTTCctctTgcgcTTCAGAACAAatatggaggaTGGTTAAAccccAAGATGGCGTAAGTCAATCTaaaaTGAATTAAATTTCTATCTGCTCAtgtgCTgagaTTTGTTACCGAGTCTTaaaatgtgACTCCTAAAGTC
chromosome_1:9728074	Valid	ttttAatttatttTATCCTTGCaaaatgtgTCATGCtatatctcTCGTATcacaAGTCTTGGCTGgaagaaaaaaaaCAGGttttATTtataTTTCtataTGATGttttGTAGGAAACTGTTcacaGACTATGCTGACTTCTGttttAAG[A/T]CttttGgagaTCATGTAAAGCATTGGTTTACATTCAATGAGCCAAGGAtagtagCactactTGGTTatgatgGTGGGTCGATtcctccTCAAAGgtgtACCAAAtgtgctgctgGTGGGAATTCAGCAACGGAACCTtataTCGTTGCTC
chromosome_1:9728715	Valid	aaaaGGCATGCAAtagctagcCTGTCCAAttttCtataTATGTAatatTTAACAtcttctGGTTTAAATTGCTCataaaataaaAATTTCGAAgtgtAGgctgctCAgaaaggaaagGTTGGAATAGTTCTGGACTTCAATTGGTACGAA[G/C]ctctcacaAACTCAACTGAAGACCAagcagcGGCTCagagAGCAAGGGATTTCCATgttggttgGTAAGCTATGCAAGTATCCtttttcatcaGaaaaaaGCTATGCAAGTATCCTTTGTCaaaaCCCAAGttttCATGTAAGGAAAGTA
chromosome_1:9728941	MULTIPLE_PROBES=1,	CAAGTTATAATATCATCAATAATTCCCTTCGATGCAGGTTTGTTGATCCATTAATAAATGGACATTATCCACAGA[C/T]GATGCAAGATATTGTGAAAGAGCGGCTGCCCAAGTTTACTCCTG[A/G]GCAAGCTAAATTGGTCAAGGGCTCAGCAGATTATATTGGGATCAATCAATACACAGCTAGCTACATTAAGGGCCAGAAATTGCTCCA[A/G]CAGAAGCCTACTAGCTA
chromosome_1:9728986	START_TOO_CLOSE=1,NO_VARIANTS_FOUND=1,	CTCAGCTGATTGGCAGGTTCAatatGCTtgtgAGTTCTTGCCTCA
chromosome_1:9729074	START_TOO_CLOSE=1,NO_VARIANTS_FOUND=1,	AACCCAAGttttACCTAAATTTAGatatttttCACCTGAGCATTCGTccccTAAATTATGCAGTAGAACGGAATGGCAAACCAATTGG
chromosome_1:9729477	MULTIPLE_PROBES=1,	AGAAATTACTCGTTAGTTTCTGAAATCCTGATTGGCTTTACAATATCAGGCGAATTCAAACTGGCTTTACATTGTCCCATCGGGGATGTATGGTTGTGTGAACTATCTGAAGCAGAAGTATGGAAATCCAACAGTTTTCATAACTGAGAA[T/C]GGTACTCATTTTCATTAGTACAGTCTCATATCTCACATTTCACATGAAATGTGTTGCATGTCAAGGGATACATATACCAATCTTGTTTCTATGTTGCCAGGAATGGATCAACCTGGAAACTTGACCC[A/G]TGAGCAGTACTTGCACGACACC
chromosome_1:9729605	END_TOO_CLOSE=1,	ACAAGGGTGCAATTCTACAAAGGCTACCTCgctgagctgaAGAAAGCCATCGATGACGgcgcTAACGtggctggcTACTTCGCTTGGtctcTCCTTGA[T/C]AACTTCGAGTGGCAGTCAGGTTacacGTC
chromosome_1:9729726	START_TOO_CLOSE=1,	CAAGTTCGGAAT[C/T]GTCTACGTCGACTTCAGCACGCCCAAGCTCGAACGacacCCCAAGGATTCAGCCTACTGGTTCagagACATGCTTCAGAAacacTGAgtgtCTaacaacCAAGCCTGA
chromosome_1:9729768	START_TOO_CLOSE=1,NO_VARIANTS_FOUND=1,	ACCCTGGagtagtTACCATTGAATttcttcAGCGTTGCCTAA
chromosome_1:9729963	START_TOO_CLOSE=1,MULTIPLE_PROBES=1,	GTTAGTGTTTGGCTGGCCATATTATTCTAGCAAAAGCTGTAAGC[C/T]AGCTCAGTACAAGGGTATCAAAATTGGAGTAAAAGATG[G/A]TAAACGGAAAATCAATTTGCGAGTTCCATGTGTTTGATCTGTTTGCATCCTTGCTTTTTCTACTCAAGCTAACATATTGACTTTTCATAAGACGGCTACTAGAGCCACCTA
chromosome_1:9730002	START_TOO_CLOSE=1,NO_VARIANTS_FOUND=1,	ATCAACTCAGCTAGATGCCGTTCGAttttGAATACAAAT
chromosome_1:9731812	Valid	GGTCGACAGCCGGgccgccGGCAGCcgtgcgtgcgcgCGGAGCCgagaTGGACGCTCGGTGGGCGGtgctgcTcgcgctgctgGTCGCCAgcggcggcggcgGCGgtgtCCgtgtCTgcgccgcgggggCGAAGGgcgcCAActggctgg[C/G]CGGGCTGAGCcgcgcgtcgtTccccAAggggTTCgtgtTCGGGACGGCGACGTCGGCGTACCAGGTCGAGGgcgccgcgTccaccaACGGCCggggACCCTCCATCTGGGattcattcgcgcACGTCCCAGGTACTgcttcgcttcATCA
chromosome_1:9734874	Valid	GtctcTCCTTGACAACTTCGAGTGGCTGTCAGGATACTCGTCCAAGTTTGGCATCGTCTACGTTGACTTCAATACGCTCGAACGGCAccccAAGGCGTCGGCCTACTGGTTCAGGGACATGCTTCAGAAGCATTgagatctcTAGGGCCA[T/C]CGAGCCTGAAGgtagtaCTAttttGTTCAGCTTTGCCTCgtgtTTTGGATTGCCCAATGGTTCAAATCCAGCCTtgtgCTTGGCTAGCaaaaTGGGAGTaaaagagaGCCACTCCGATGAATtgtgCATTCCGAGTTATGGTCAGAATGT
chromosome_1:9748703	MULTIPLE_PROBES=1,	GGAGCATTTGCCAAAAAAATCAAACCTTGGACAGAGCCAATGTCTACATAACAACAGGACATGAGGTATCAACCAGATTGTAATGATGTGCTTGACATTGCAATTGTAAGCTGCAGCAGAGGAAACAAAGCAAGTGTCTTAAGTAGTACT[C/A]TCCTCAAAAA[T/C]TGAAT[G/A]ATCAAACAAACTTTTTTCAAGAACAAAACTAGCAATTGCATATCCAGGGTCCAGCACAGCCATATGAATGG[T/C]GTTTGCTTAATCAGAGTCTTCATAGACACCCTCGTCATCAGAAAGCTCATCAAAAGAACGG
chromosome_1:9748714	START_TOO_CLOSE=1,NO_VARIANTS_FOUND=1,	ATGTCCAATTG
chromosome_1:9748720	START_TOO_CLOSE=1,NO_VARIANTS_FOUND=1,	ATAGCG
chromosome_1:9748792	START_TOO_CLOSE=1,NO_VARIANTS_FOUND=1,	CAACATGccaccaATGccaccaAATCctctGCaaaaCTgagaTCcttcttgagaCttgttgGTAACAAATTC
chromosome_1:9749858	Valid	CAAAGCTTCAgtgtGGAACTTATTGTcacaAAGGTACAGGGATGCATTGATAGGCCTGAAGGGCTCaaaaTCAATAGTAActttctttTCCTTGCCATCTTCAGTAACAATTGTTCCAgtgtagagAACAAGTCCATTTggggGAACCTT[A/G]TtataCAGCTTCAGCctctgctgagctgaGGTGATGgctgctaaaaCAGATTGCCGATTGactctactctTAATGTTTGAAGCAGTACCatattcatcaCCCAACATCTTGGTcacaCGGGAAATTTGGTCACgtggtgGCATAATCAGA
chromosome_1:9750077	Valid	gagaTCATGCTGGTGCCATTGCctctagcagcTTCCAATGCCTTGATCAActtcttGATCTTCCAAAT[C/T]TCGATGTTCTTGTCAGTTTCCTGACCGTCAGACATCTTGGTGAAAGcacaGTACTTGAATCACCCTGCAGAATACCAGAtgtgAAGACCAAGGACATCAGATAAAGATTGGAatatAGAAGCTGGCAAgtgtATGTCATTGAACGTAAGC
chromosome_1:9756312	Valid	AGGcacaATAAACAAggggAGCAATAAACATTaaaaTAATTgcagcaAGGAACTtataCAAACCTTCGTAGCCCTATCAGAACTATTGTctgctgGAAGCTGGTTTGCTTTGACATCTTTCATCTTCAaataatTGTACAGGacaacaCC[G/A]GATAgcgcTacacGTaaaaTTGATGCTAGTTAAGGAACCGaataatAACAGgcatgcatAatataaaaTATCAACATGttcttcgagaTGCaaaaGAACTACATAATTACCAACTGCGTATCCAATTATGTTGAGGCTTGtaataaCAGA
chromosome_1:9758208	Valid	CAGCCTGAGGGCTTCCGCAAAGATACCAGTTACTTGGtataACGTTCCAATcacaTTAAAGTGGAtctcGCCATAAGATGAAACTacaacaCCAacacTGACCAATACCATGTTCaagaagAGATCCCATCTTAATTTGTCAGTACcaca[T/C]aaaaCAGCCATtataAATGTTGCTACAGGCACTGCATTTCAAAGGAACTTGAGTCAGTATCTATTGtataAGCTCatggatggATCTTTGTaaaaTAACATAGGAGTAGCAtgtgGACGCACTCAAGGCCTTGAGCATCtgaatgaaAGC
chromosome_1:9759356	Valid	CAGACTTGAAGCAaagaagGCACTAATTGGAATTacacACGTGGCatatCTGCATTAagagGGGCAACTGACTAagagTCAGACTTacacATGTAgaaaggaaagaagaagTGAATGTTCTTACatatGGAAAGTCATCTTcacaGGTGC[T/A]ACAACCTGCattacaaattacaaataataGaaaaACaaaaTCCATCAGCTCCAGGAAAGTAAATcacaTTACCagagAACCTAACAATCTaaacaaacGATGCCAATCataataTTATCCatgtatgtTCTTTcacaATAGAAATGGTCA
chromosome_1:9785525	Valid	GGACCCGTGccccAAGCGTActcctcACCGGAACGATGCAAGATCCAACGGcacaTaccaccCCAAAGCCGtctcCGCAATCCGCACcctaggcctaggGCACCCaaaaCCCGAGCcgtcgtccccaccccaGGTTGCCAATCcgcgCGC[G/A]GCCAGCCCAAACCCTTCCTAccccAGACGGGCGACGGCGATGgccgccGCGACagagAAGACGGCCGAGGACATccgccgCGAGCTCCAGGAGCTCCAgcgcCAGCACcgcgAGGTACAtctcTTtctcTGTCCAgcgcAtctcGAAGCC
chromosome_1:9788432	MULTIPLE_PROBES=1,	GCATACTCATGTACTTGTTCCTGTTTCAAGAACCATTGTTTTTGTTGATGAATCTAACTTGTGAAAAACACTACAGGCATTCGAAGAATGGAAGTCTATGCGCAGGGCTGAGCTGACTCAGTTCCAAAAGCAAGTGGAGGAGCAATATCT[C/T]TCAAATGTGGAGAGGCAGTTGGAGAAGATCCAGAATGCCCGGAATGCTCGGAAGG[G/C]GAATGGGCCTGCTAACATGCAAGAAATGGACAAGGAGCTGGACACACACAGGGCGGAGCATGGTCCAAAGACTCGGCGAGTTCCTGAGGAGGGT
chromosome_1:9788488	START_TOO_CLOSE=1,NO_VARIANTS_FOUND=1,	GGCAatgacgatgacgAAGATGCagagGACATGGCTGCGGAAGATGAGCTGATGGA
chromosome_1:9792826	Valid	TTTGTTCAGTtataagagaaaaGTacacCaaaaaaATGAAACCAGCTTAAGGTTGGGTTCATGCAATGttacaattacaaTGAATACtataCCTGGAATTCCGCATCTTTCAAGACTGctctGAtgtgATGAAGATGTCTTCAGGTGATA[G/A]GGAGctctaaaaTGGATccccAagagCATGCtataATCAATGATAGACTGGGATTCCAAGAACATACAATCAAGTGatatTTGCCTGaaaaTGGTCCGCAGAAACGTTTAGAAGccaccaCTTATCAAACCatatGGGAGtataAAACAT
chromosome_1:9796410	Valid	GCTCCtgtgGCCTTTGaaaaTAGtctcCATGGGCCCTCCAgcttgcttTTGCCAGGTATGCTCCtgtgttttACCACTATCCAGCATTCCGGAATCATGGCAttttGGCttttCCgagaTAAGTACTCCTTGTACATActctCTTTCATA[G/A]ACCAATACTTTATCAACTCCACTATCTTGGacacAATTATCAGTTGCCAAGGGCTCAGTAGATGAATCTtgtgACAAattattTCCAGAATTatcatcaaaaACtggtgtggtgCCATTTGAAATACGTCTGGGCCAATGGaaaaGGCTG
chromosome_1:9798314	MULTIPLE_PROBES=1,	GGCGTGGAGCCAACCACGTATCCATCCAACGCTCGGGACTTAGGAAGAGGATCACAGCTCCAGGTGAAGAACAGAAGAGAGAGGAGGGAGGGAGGGAGGGAGGGAGGGACGGGAGCCGGAGAGGAGGGGAAAGGGAGCAGGAGATCGAAG[A/G]GGA[A/C]AGAGAGGCAGGGCGAAGGGGACTGGGGCCCGGTGGGGGAGGGAAGGGGAGGAGAAGGACGGGAACCACCACCACGTTGCCCCCCGCTAGTGGCCGAGCTGGCGCCGACCAATCCCAGCGCGCGCCACGCCCCCACCCGGCCCCCGA
chromosome_1:9798318	START_TOO_CLOSE=1,NO_VARIANTS_FOUND=1,	GATT
chromosome_1:9822541	Valid	TCAGAACCTTAACCAAACTGCACCTTTCACcctccttctctctcCCGTTCAccccGCGTGCACGctctCTTCCTCGTGGcgacgaCCGGGCGAccgccgccgccgccgccgccgccgccccCAGGTCTTGATCGGGCCACTCGCCGGCGA[G/C]GAGTAGccaccaGGTATgccgccTCCTtctcCTCCCTTCctgctgTTCGAAACCGAGCACCCAAACCCTAACTTAAGCTATTGGGCTATTTGTATTCGgatctgatctAATTACAGGtataTACATGtattatGCctactaACTCCGATT
chromosome_1:9824729	Valid	gagaacacCCATGAATGCaataatAGCCCTTtcctccTTGCttttGGAAACTGAGCTTACTCCTGagcagcGTCTAAtggtggAAACAGTACTGaaaagcagcaATCTGTTAGCAacactcatcaatgatgTGCTGGATCTTTCCAAACT[C/T]GAGGATGGAAGCCTTGAATTGgagaTTAAAGCATTCAATCTTCATGCTGttttCAaagaagTATGCACCATCAGttttGTAatatTCTTTCTGTTCTAGGTtataGATTACTTTAACTTTGCCCTAAGTCAAACTtctcTAACTTTGACC
chromosome_1:9827345	MULTIPLE_PROBES=1,	CTAATTTTGTTTGTAACCCTGTCATAGCAGGCATATAATGTACAAATAATGTAAAGCAAATGGAGACTGCGGCTGTGTATCTGGGTGGCAACGCTGACTTGCTGCATTGAGTAGTATATCCTACCAGCGGATTGAATTGCTTGTTCTGGG[A/G]TGTGCCGCGCGCGCCCGTGTGCGACCCCCGTAGCTC[G/T][T/G]TGCTTGTTCTGTTGTAACTTGTAATCACATATTCATCGTGTAATATGAAATTCAATGCAAATACACGGTAACAAGCTGCTTTCGGCGCCCTTGCTCCGTCACTTGGTTCATA
chromosome_1:9827382	START_TOO_CLOSE=1,NO_VARIANTS_FOUND=1,	TCGTGGATGCCAGTTGGATGAGttttAAACGCTAATT
chromosome_1:9827383	START_TOO_CLOSE=1,NO_VARIANTS_FOUND=1,	G
chromosome_1:9828393	Valid	GTCAAGCcgacgaTGACGCTGGCATcggcggCGCATAAGATCCCGCTGGAGGTTgcgcacacCCtcgtcgAGATCGCCGAGGTcgcgCGCTACGCCTACCATCACCGccccGGCCAGCCTGCAGCCCacgacgGGGACCCGACTgcgcCG[T/C]CcgcgggggCTGATGGCAGCgggggcgcCAGCgaggagGCCGCTCGGCTGCGggaggaGAACGCAATGCTCcgcgCCCGACTCGCAGATGACCTGgcgcTCCTgcgcGAGCTCCACGgcgcGCCCTGCGtctcCAAGGAGTGCcctcctG
chromosome_1:9829025	Valid	TCAAGCCCTGTCCACTTtataATTacacATGTTTCTTGtataTTGGGTTGAttttGTTGCTCATCGAtgtgAttttACGatatAGCTGTACAACCGACTGATggcggcGGTcaacaaTGCTAGCTTCCTTGCTCATCTTgagaAATTACA[G/A]GATGAGTCAGCACGTGAACATAATGAACTAtcttctGGCAACATGACAGGTTCATTCCTCGTTAAGCATtgtgAAgtttgtttCTAGACTATGttttATGGGCACTGTTGGttcttcTAATACATTCTGCAAAGTGCTAGGAaactaact
chromosome_1:9829258	MULTIPLE_PROBES=1,	CATTTCCATTTTCTGCTTCAATGGAACTAGAGGTGGAAGTTGCAGACGTTCCAGACAAATTGGGTAACGGGAAGAAAGGATC[A/G]TGGGTCTTGGTTACTTGTGATACTGC[T/A]GGGGCTAATTTGGAGGAAATTAGTGGGATTGATGATGAAAATTATGTCATAATCAATGAAGATGACATAGTCGATGGTATTGCCACCTTTGTTGCTAGGTGCATTCTTGAAGATCCAAAATCC
chromosome_1:9829285	START_TOO_CLOSE=1,NO_VARIANTS_FOUND=1,	AAGGTGcttccttcTTTAagagTTTGT
chromosome_1:9829965	MULTIPLE_PROBES=1,	GCTAGCAAAAGCTACTGGTATAAGAGACAATGTCTTTGCTAAAGTAGATATCACAGTTTAAGGATCCATTGCTGCTTTGATGAGGTTGTGCATGTGAATTGCGATGATTGATTAAATTGGTTTTAAGATTGTTGTCTGATGACTTGTACT[G/T]GTGAAA[T/G]ATATGTTGGGTACACCTTTTTTTTTTCAAATCCTCGTTAAATTAACCTTATAGANGCACTNGGTGGTTTAACATGAAGTTAGACAGTATGTATGAGGTTCAACTTGTTTTTTTACTTGCCACCATCAGTTTATTATTTGTGGA
chromosome_1:9829972	START_TOO_CLOSE=1,NO_VARIANTS_FOUND=1,	TGAGTTT
chromosome_1:9830181	MULTIPLE_PROBES=1,	GAGCTGTCTTCATGTACAATCTGATATGTTGTTGGATTTAATGTGTATAAGCAGCTGT[C/T]GCAAAGGCATTAGATAGCATGAAAGCTCGATGGAGATGGTCAACCTTTTGGGAGGCTGGACAGATTATTTATATCTTGGCTACTTGGGGAAT[C/T]ACATTAGCAGGGTAAAGCTCTCAGCATTCTTGTTGCAGTTGCGCTTCAAAAGTTTAC
chromosome_1:9830274	START_TOO_CLOSE=1,NO_VARIANTS_FOUND=1,	TCCActctACctctCttttGGAttttATTGTATCATTGCTCaaaaCCtataTTtctcTTTATTCTTTAGGtataTGCTagagTAttttTGCAG
chromosome_1:9830698	MULTIPLE_PROBES=1,	CTGTCCTTTAATGTACTACAATTATGTTAGGATTATTATGCTATGTGAACTTAAAAAAAATACTTTCTTTATATATCTACAAACGAAAATAATGTGCATGAAGCATGTTTGACGATTCTTTTCACTGTTACCTTTTTGAATTGGATTCAG[A/G]TTGTACAAGAGCCGTCATGTCCTGAAGGTGGCAGCAAAGGGTGCTGCTG[T/C]GTCTGCCAGATTTGTTATGAAGGCCCTGTGAGTGCAAAAGGCCCTCATGTGGGATCAGCAAGTTGCAAAATTGTAAATACAAAACTCGTCCCATCAGTTG
chromosome_1:9830748	START_TOO_CLOSE=1,	TACatatGTGGTTGTAACATGTT[T/G]TTATCATGAAGtgatgaTCGTTCAAG
chromosome_1:9830872	START_TOO_CLOSE=1,MULTIPLE_PROBES=1,	CGTGAAAAACTGTTTCATTTATTTTCATTTTATAT[C/G]GACGGTGCTGTAAAAGCAGACAAGCAATGCTAAGATGATCGC[A/G]TGCACCAGTTGTATATATAATCTCGTTGCACCAGTTGTACATATG
chromosome_1:9830934	START_TOO_CLOSE=1,NO_VARIANTS_FOUND=1,	TGATTAtgtgTAGAAGCGATACTCAGAAATTGTCAGTTACGACCAAACTTTAGTTCATTATG
chromosome_1:9830977	START_TOO_CLOSE=1,NO_VARIANTS_FOUND=1,	GgtgtTAtctcGACGTATGCCagagTTggggggTGATTTGGAC
chromosome_1:9832720	MULTIPLE_PROBES=1,	AGAGGGCCGAGGGGGGAAGCAGCAGCAAGAAGAAGAAGAGCAACAAGGCGTCGGGGAGTAAGGGCAAGGGTCGGGTGGCTGGCGACGACGACGATGACGAGGAGGAGTTCGAGGAGAAGCGGCCGCGTCGGCGCACTGCGGACGGGCTCG[C/T]CATATACTCGGCCGATGAGCTCGGGTTCGGCAAGGCCGACGCCGGTGGCACCCCGCTGTGCCCCTTCGACTGCGACTGCTGCTTCTGAGTTCTGAGTTTGTCGGCTGCCTCTTCTCTG[C/T]CGTAGGTGATTTGCCGAGGCTAACTCAGTGT
chromosome_1:9832839	START_TOO_CLOSE=1,	AGTTGTATTCCTTGATGCATTCA[G/C]TGGCTGAgtgtGCTTACATTtgtgctctGatgaaatgaaAAttttGTTCCTGTCCTATTGCATGATCCTGGCTTAAAGGAatatTTagagGCTCG
chromosome_1:9832894	START_TOO_CLOSE=1,NO_VARIANTS_FOUND=1,	ATCgagaTATTCCACTCgagaTGTTCAAGGTActctGAATTTCagagTCACTGCT
chromosome_1:9834118	MULTIPLE_PROBES=1,	AAACTTGCCCGTTGTGTTCTTGGAGGCTTGGCCAAAATTTTCAGTATGATGCGAGGTGCCCGTAGTTTTCTTGGAGGCCCCAGAATCTGCAGTATAATGCGAATTTGTTCAGTCTGGGTTTTATCCCACGTCCACGCCTATCACGTGACG[A/G]CCACGATTTATTCGCCGTACGGACTGGATGCGGCCGCTGTCCACTGTCACTGTGAGTGGCAACGGCCCAACGCGGCTCTTGCTCTTCTTCC[G/C]T[C/T]CCGAATTCCCGATCAACCGCCTCGGCCTCGGCCCAGCACGACGTGGCACGTGGAAC
chromosome_1:9834210	START_TOO_CLOSE=1,NO_VARIANTS_FOUND=1,	GCcacaCagggaagggaAggggCTGAGGGAGCACCGGAGCAGGCGAGGTAGCCGACGCCGAGCAGATCAGTTCCAGCGGCCGgtgcgtgcGA
chromosome_1:9834212	START_TOO_CLOSE=1,NO_VARIANTS_FOUND=1,	GG
chromosome_1:9834399	START_TOO_CLOSE=1,	CGTGACCGATggcggccgcgTCgctgctGAGCCGGG[C/T]GCGGTGGCTCCtggtggAGCACCcggcggTGGCCTCGTTCCGCTGGCAGCCAGGCCGCACGGTCGgcgcGACGGCGTCCTTcgcggccgccGTCATCTGCGGCTACCTcgccgcGGTGCTCGtcctccgccgccTCGTCCTGCcgcgCGT
chromosome_1:9834591	START_TOO_CLOSE=1,	CccgccgctccctccGCCGgcgcTCcgcgCGGCATccgccg[T/C]CcacaAcgcgGTCctgctggcgctctccgccgcCATGgccgccGGGTgcgcGctctCCACGgccgccgcggcgCCGgcgccgcgAAGGTGGGCGTGGCCCTTCTGCTTCccgccgCggggCGCCACGGAGGCGTCGGGCCCGGtcttctT
chromosome_1:9834808	Valid	CTGGgcgcACGtcttctACctctCCAAGgtgtACGAGCTCGGCGacacgctgctCATCctgctgGC[G/C]cgccgcCCGCTCACgctgctCCACGTCTaccaccACGCcgtcgtCGTCGCCAtgtgCTACctctGGCTCGCCAcgcgCCAGTCCCTGATGCCCATcgcgCTCGTCACCAACGCCGGCGTGCAcgtcgtCATGTACGCctactaCctctCC
chromosome_1:9835084	MULTIPLE_PROBES=1,	TGCAGCGTGGGGCTGCGCTGGCCCAACCGCTGGAAGCGCGCCGTCACCGAGCTGCAGATCGTGCAGTTCCTCTTCAGCTTCGCCGCCTCCGTGGTGATGCTGTGGCTCCACTTCACCGCCGGCGG[G/C]TGCGAGGGGATGGCCGGCTGGGTGTTCAACGCCGTCTTCAACGCGTCGCTGCTCGCGCTCTTCCTCAACTTCCACGGCGCCGCCTACAAAGCCGGCAAGGGCAACAAGGGTAAAGCAGAATGACGAGGCCAAACA[G/A]CCTGATTAGCCGGC
[truncated: 38,345 more rows]
